# Supplementary material for: A model of twenty-three metabolic-related genes predicting overall survival for lung adenocarcinoma
Source: PeerJ. 2020 Sep 24;8:e10008. doi: 10.7717/peerj.10008 (PMC7520091; doi:10.7717/peerj.10008)
Supplement: Supplemental Information 1 [file peerj-08-10008-s001.xls]

## Sheet: Sheet1
id	TCGA-44-2661-11A-01R-1758-07	TCGA-91-6836-11A-01R-1858-07	TCGA-55-6986-11A-01R-1949-07	TCGA-49-6743-11A-01R-1858-07	TCGA-91-6849-11A-01R-1949-07	TCGA-55-6984-11A-01R-1949-07	TCGA-50-5932-11A-01R-1755-07	TCGA-50-5933-11A-01R-1755-07	TCGA-50-6595-11A-01R-1858-07	TCGA-91-6835-11A-01R-1858-07	TCGA-49-6744-11A-01R-1858-07	TCGA-55-6981-11A-01R-1949-07	TCGA-91-6829-11A-01R-1858-07	TCGA-44-5645-11A-01R-1628-07	TCGA-49-4490-11A-01R-1858-07	TCGA-44-6777-11A-01R-1858-07	TCGA-44-6147-11A-01R-1858-07	TCGA-91-6831-11A-02R-1858-07	TCGA-55-6972-11A-01R-1949-07	TCGA-38-4626-11A-01R-1758-07	TCGA-55-6970-11A-01R-1949-07	TCGA-44-6144-11A-01R-1755-07	TCGA-55-6982-11A-01R-1949-07	TCGA-44-3398-11B-01R-1758-07	TCGA-49-4512-11A-01R-1858-07	TCGA-44-6145-11A-01R-1858-07	TCGA-91-6828-11A-01R-1858-07	TCGA-73-4676-11A-01R-1755-07	TCGA-44-3396-11A-01R-1758-07	TCGA-38-4627-11A-01R-1758-07	TCGA-44-2668-11A-01R-1758-07	TCGA-55-6969-11A-01R-1949-07	TCGA-44-6776-11A-01R-1858-07	TCGA-50-5930-11A-01R-1755-07	TCGA-44-6778-11A-01R-1858-07	TCGA-55-6980-11A-01R-1949-07	TCGA-50-5935-11A-01R-1858-07	TCGA-50-5931-11A-01R-1858-07	TCGA-38-4625-11A-01R-1758-07	TCGA-55-6979-11A-01R-1949-07	TCGA-91-6847-11A-01R-1949-07	TCGA-55-6978-11A-01R-1949-07	TCGA-50-5939-11A-01R-1628-07	TCGA-55-6968-11A-01R-1949-07	TCGA-55-6971-11A-01R-1949-07	TCGA-49-6761-11A-01R-1949-07	TCGA-44-2657-11A-01R-1758-07	TCGA-55-6985-11A-01R-1949-07	TCGA-44-2662-11A-01R-1758-07
PDE8A	4.49235	4.39775	4.11066	4.51014	5.79587	3.89257	4.88177	4.11113	4.44621	3.83151	5.41801	6.67725	4.7387	4.2458	2.19472	2.91388	4.22157	4.3111	5.68441	4.9744	5.45643	3.70724	4.10334	3.53371	2.42453	4.83272	4.25484	3.19582	4.01496	2.8874	5.55834	5.74287	5.13205	4.72444	5.61136	4.01277	4.93618	5.01514	3.07761	4.71652	3.66785	3.79837	5.58373	3.39175	4.25761	3.63062	3.72857	4.44473	3.19585
ASNS	2.52961	3.07129	3.30774	2.29831	3.33491	2.84799	2.59634	3.00809	2.75215	3.28998	2.27113	3.92132	2.78802	3.34724	3.49407	2.48374	3.32394	2.97252	3.625	1.66317	3.51154	3.01468	4.15166	2.97078	2.3967	2.70277	2.45217	2.37466	2.21478	3.46061	1.7326	3.38082	3.43793	2.10779	3.74511	3.44425	2.10936	2.27748	1.82668	2.54461	2.88978	2.93143	1.88789	3.72834	3.33144	2.29466	2.85382	3.34834	2.66078
PFKM	6.79011	6.0538	6.02173	6.28856	6.23821	5.43887	6.64839	5.6711	6.14716	8.12467	6.42539	6.02425	4.04153	6.97583	4.74853	6.11088	4.57047	5.81772	5.83605	3.13494	5.88842	6.90906	5.29661	8.31549	3.80526	4.66342	5.24925	4.70802	6.19662	4.76683	4.9666	5.92346	6.38452	4.61426	5.42371	6.0171	6.61676	5.3484	4.42357	4.50424	6.22963	5.01349	6.33946	5.5081	5.04391	5.23573	5.04591	5.85481	6.36221
BPNT1	9.26268	11.2494	8.34463	11.4982	8.02221	11.4912	8.98686	7.59637	8.38869	7.91253	10.0292	9.08257	11.6934	8.70076	8.87324	8.83567	6.22907	8.46152	9.22391	13.251	8.65292	9.67024	9.18911	8.55226	6.38123	7.8068	9.05971	8.71936	8.35797	10.7042	7.88938	8.81098	10.7644	8.00482	8.38319	9.69782	7.3165	7.35479	9.30859	9.1837	8.73301	9.27817	8.70661	10.7985	9.27434	8.88221	10.7523	10.0342	7.0507
ALOX5	46.4835	60.7169	22.7464	43.1677	30.9698	36.1637	50.9796	44.2367	35.8634	14.2053	39.6733	45.2813	150.344	48.5133	25.6857	58.5799	32.67	29.8999	34.627	112.228	32.0435	37.8272	37.0401	52.1776	27.8599	55.6626	32.299	38.276	54.6409	29.0935	93.966	62.5326	27.2832	50.7896	42.767	40.6466	38.8835	24.3942	79.2387	50.4686	34.4699	39.1061	65.3249	96.2755	52.7476	28.5495	47.2421	44.1329	36.1552
ACOT12	0	0.0138575	0.0157154	0.0116051	0	0	0	0	0	0	0	0.0169381	0	0	0	0	0	0.0197033	0	0.00590972	0.0141301	0	0	0	0	0	0	0	0	0	0	0.0141345	0	0	0	0	0	0	0.00587253	0.0169285	0	0.0141362	0	0	0	0	0	0	0.00719608
CYP2A7	0.00764084	0.0131118	0.109044	0.0768639	0.116329	0.196482	0.013488	0.00891437	0.0493168	0.0562933	0.0559587	0.272453	0.0104082	0.0828282	0.0207448	0.0365096	0.125538	0.018643	0.126165	0.0223668	0.0133697	0.0395401	0.0523622	0.10105	0.0480661	0.0106917	0.226573	0.037575	0.0389292	0	0.0181108	0.0267478	0.0598942	0.02353	0.0599011	0.193185	0.110993	0.0343562	0.011113	0.032035	0.181241	0.0401266	0.0105036	0.0127841	0.0650474	0	0.0268478	0.0794726	0
PDE1A	3.51832	0.589285	0.635886	2.18037	1.0298	0.595998	1.28402	0.644664	0.765682	1.61	1.63244	0.392884	0.344454	0.4907	2.20793	0.725953	0.588144	0.464639	0.824763	0.801901	0.84669	0.557349	0.914584	1.53973	1.69382	0.414991	0.705308	0.706198	1.03385	1.74288	0.48344	0.819633	0.597097	0.591245	0.856589	0.559089	1.33023	0.374321	1.15782	0.641343	0.655873	0.579277	1.6651	0.961078	1.07192	0.363975	0.833667	0.557408	0.837354
GUCY1A2	3.45847	2.83387	3.59254	4.21775	4.1649	1.83956	4.75713	1.7789	4.0224	1.77391	4.18049	5.8954	1.30963	3.17498	2.65282	1.7119	2.62277	5.71289	3.11833	0.836004	5.42042	2.81065	2.40974	2.53939	3.01451	1.43645	1.52279	2.361	3.9895	3.91178	1.30382	2.44713	3.24713	2.97928	3.74651	2.41198	5.72809	2.91088	0.969346	2.81705	1.40819	2.75995	5.03117	0.791173	2.45267	4.44061	1.06954	4.50847	2.15634
ITPKA	0.11321	0.145703	0.183596	0.0271155	0.127673	0.088217	0.18319	0.198119	0.10656	0.278022	0.0967294	0.0791526	0.102809	0.143176	0.115261	0.360628	0.155003	0.115093	0.8135	0.220931	0.2146	0.256307	0.258607	0.161463	0.608311	0.198016	0.146536	0.293828	0.306421	0.148664	0.238523	0.0660513	0.162694	0.0726315	0.172574	0.0993859	0.0913621	0.113119	0.267565	0.138438	0.175826	0.0660592	0.155626	0.189415	0.147243	0.216379	0.121547	0.114479	0.361496
SARDH	1.85413	0.846695	1.09524	0.581659	0.886831	0.468584	0.666849	0.611623	0.808598	0.937184	1.3212	1.24514	0.351808	1.12405	0.381993	1.15425	0.506665	0.808851	1.04668	0.361084	1.20734	0.578483	0.759469	1.05256	0.491042	0.480054	0.446331	0.290663	1.19064	1.59668	0.813172	0.924344	0.725188	0.617277	0.851186	1.06394	1.05768	1.45015	1.36236	1.72119	0.69229	0.674785	1.17638	0.690096	0.48677	0.817804	1.54407	0.882053	1.42553
CP	2.26145	2.62735	14.7313	1.43058	5.59188	4.97462	1.4803	11.8317	1.95984	17.2908	2.2228	4.10224	4.23017	1.37821	1.99029	3.36063	1.02518	1.28043	1.3648	5.74883	1.92645	0.94489	4.37955	4.49708	2.04627	4.18261	24.4231	1.95549	4.11567	5.07565	2.18641	1.83709	3.89736	0.912171	1.81671	3.47665	5.68464	0.729787	4.08778	3.28331	7.49809	10.8629	0.375577	2.21772	2.76345	1.96469	2.36356	11.4958	0.54719
HAAO	3.06253	2.69601	2.56901	1.95605	2.55972	1.55146	2.05765	1.48663	2.76874	3.12574	1.78158	2.53605	1.89355	2.18968	1.946	2.30629	1.41158	1.94315	2.17841	2.08226	3.10376	2.33225	2.45596	2.73166	1.54852	1.30687	1.56415	2.38546	2.79419	4.15609	2.03069	1.72344	1.63447	1.36004	2.53523	2.31864	2.99151	2.8539	2.51668	3.74878	1.52107	1.71097	2.54787	1.93816	1.53061	2.72607	3.6548	2.33441	3.63228
PIK3CD	7.21254	6.75537	6.13854	3.12654	3.96505	3.96138	4.33018	3.95279	6.56088	6.39766	2.84426	4.89021	6.09698	5.88923	1.78133	5.78356	4.63627	4.16754	6.35323	5.22123	8.64987	5.03644	9.20082	7.25733	2.47055	3.27979	4.49364	2.42692	4.9884	3.48377	4.64453	5.81021	3.14691	3.13873	8.45055	5.78564	3.90389	2.70487	3.80345	6.79534	3.84453	6.36199	4.59321	7.6817	5.44845	4.33102	13.5914	5.70306	6.04387
FECH	6.14195	6.11029	5.11768	5.90971	4.64262	5.18828	5.24968	3.7424	5.03361	5.99436	6.25603	4.94208	6.03443	4.72564	5.6303	5.18642	3.02542	4.26321	5.04325	6.40958	5.67461	5.56555	6.00211	5.75976	4.81575	3.91435	3.64477	4.93273	4.55224	4.81244	6.63409	5.05854	4.80757	3.40373	5.06178	5.54069	5.49788	4.61599	5.75318	5.64221	4.64243	4.97419	4.81598	5.04217	6.00376	4.32628	5.30226	5.66774	3.94366
AMPD3	1.98147	2.07903	5.2357	1.08558	2.1527	1.97645	1.47708	1.93887	1.5963	5.00882	1.14901	2.10854	1.94717	1.87395	0.745423	1.62889	1.4066	1.16258	1.4552	1.60742	2.76557	1.87936	3.65356	2.03871	1.36163	1.09767	2.441	1.1573	1.90953	1.26558	1.5334	2.07482	1.71719	0.845507	1.87531	2.2527	1.84761	0.83608	1.21699	3.161	2.01333	3.27536	1.13827	2.04652	1.56648	1.4438	4.24683	2.58624	1.3437
ALOX15B	9.73779	31.8993	8.57465	21.984	45.2505	17.7765	29.7654	42.2799	20.7085	11.8034	77.5215	8.24382	32.62	11.4179	13.2721	37.5183	40.5796	14.5514	23.9762	38.0927	23.1291	70.5532	8.15172	13.7311	3.44419	68.4212	31.4211	84.641	40.8833	21.7452	70.469	29.719	79.2745	135.376	10.9861	21.6155	52.0957	42.6908	24.8514	15.9727	37.8121	25.6835	24.5862	31.9963	33.9401	27.4943	40.453	21.4848	49.8111
PIK3C2A	6.54017	8.10634	8.57552	7.04447	11.2449	6.06545	10.3602	10.7374	11.0549	6.7679	14.1777	10.7495	5.23435	7.40579	6.26424	6.96729	13.6179	14.3983	9.76835	4.84113	10.2994	9.39596	10.1505	5.9386	5.40917	7.17419	9.52263	6.99133	9.24121	5.45472	6.63279	7.80298	13.8739	7.82177	12.0532	8.29493	11.5874	9.16603	4.62822	7.90243	7.21168	9.18153	11.1542	5.70089	8.54631	8.28707	4.83215	7.95477	5.8261
LCT	0.00599341	0.00514239	0.0116636	0.0301457	0.0101386	0.00934052	0.0105799	0.00699235	0.0241773	0.0132468	0.0219468	0.0125712	0.0163282	0.0292364	0.004068	0.00477297	0.0131295	0	0.0439835	0.00438608	0.0104871	0.00775373	0.0154022	0.0139875	0.00471283	0.0503187	0.00423147	0	0.0114509	0.0168651	0.00473532	0.0157356	0	0	0.0234929	0.0126277	0.0145103	0.0134743	0.00217924	0.00628198	0.0101546	0.00524582	0.00823894	0.00501388	0.00425189	0.0114552	0.0210592	0.0077922	0.013352
RDH12	0.134033	0.244377	0.124985	0.180578	0.0850252	0.150136	0.1183	0.0195465	0.195998	0.123434	0.134971	0.140566	0.365154	0.0908086	0.0796023	0.0533697	0.119283	0.163514	0.15369	0.245218	0.234527	0.260099	0.143518	0.136853	0.18444	0.058609	0.236574	0.15105	0.144045	0.103719	0.105898	0.17595	0.183862	0.0773914	0.186072	0.0882493	0.189291	0.225998	0.201032	0.22829	0.156124	0.175971	0.0460625	0.23827	0.202058	0.176122	0.176608	0.26865	0.0671837
CYB5R1	19.228	18.4152	22.7602	20.699	15.359	19.2615	15.5942	13.6652	15.6686	20.4033	16.0651	13.8326	20.4379	18.5064	22.2294	18.0415	9.64254	13.001	15.9984	20.0199	15.3962	17.1146	15.7203	17.8012	22.6105	17.5179	15.1655	20.2272	14.8939	18.6487	16.407	15.0175	16.0684	14.6952	13.2086	15.7875	16.7479	16.6884	19.6136	15.0189	18.5755	16.9907	13.9871	19.7586	14.4491	16.9766	18.5379	19.0701	15.8301
ADK	10.674	14.0088	7.95348	15.4998	12.5829	14.2876	9.99009	10.8114	8.94677	13.7277	14.9807	6.38375	16.6424	9.76326	18.2175	12.3804	9.15222	11.7211	10.4398	14.6928	10.1194	12.8547	11.9683	9.82748	20.53	12.8629	12.6476	15.1091	10.7612	13.1935	14.3005	13.9308	15.286	12.4362	6.68173	10.3958	12.2057	11.6316	12.0445	14.3974	9.75652	12.2289	10.0122	16.4174	10.334	14.4894	13.5109	14.3127	10.528
GUCY2F	0.0106281	0.00911895	0.130992	0	0.0179788	0	0	0.00619973	0.00428733	0.0234904	0.0077836	0.0222923	0.0361934	0	0.00721375	0.00846386	0.0058206	0	0.00974943	0.00777779	0.0464917	0.00687481	0.00910417	0.012402	0.0167144	0	0.0525254	0	0.0270743	0.00598134	0	0	0.041655	0.00818229	0	0.0335889	0.017154	0	0	0.0111398	0.0270104	0.0558142	0	0.0177821	0	0.0101567	0.012448	0.0552713	0
GDA	0.042449	0.0299943	0.0793694	0.0251189	0.0253441	0.00972873	0	0.0349582	0.0523788	0.0699065	0.0182871	0.0785618	0.136055	0.0189476	0.0237276	0	0.0246153	0.0121849	0.0549738	0.042029	0.0262151	0.0193824	0.077003	0.0155401	0.0117809	0.041928	0.0705174	0.0122794	0.0381657	0.0786958	0.0276199	0.0742993	0.0430611	0.00384477	0.00652516	0.0263051	0.0362721	0.0112275	0.0562913	0.0157034	0.00846127	0.144245	0.082381	0.0250669	0.0177144	0.0286352	0.0263213	0.0735855	0.0244761
ACSS1	8.08891	8.52248	10.8509	5.49894	8.05181	9.26183	6.64239	6.08299	6.83023	9.34236	6.71566	8.12123	6.86418	8.81037	3.21219	6.3658	4.20117	5.09751	9.16588	5.61049	8.83715	7.90581	9.23619	6.69369	4.82133	5.40828	6.79476	4.23246	5.5145	3.84687	4.35094	7.43284	8.83632	6.78692	5.8512	9.80367	6.78076	5.74868	6.55943	7.45488	8.93398	7.08391	6.26528	7.95614	8.10026	6.43676	8.58039	7.27286	7.90625
GLYCTK	1.54589	1.40507	1.67843	1.41202	1.52916	1.15357	1.08693	1.03169	1.29478	1.34161	1.02661	2.69292	2.39131	1.8888	1.60947	1.28327	1.60716	1.00689	2.05503	1.93665	1.89118	1.35589	1.70579	1.33	1.15378	1.34737	1.01743	1.68579	1.28905	2.27824	1.54744	2.28159	1.3042	1.15989	1.68607	1.35252	1.14183	1.13885	1.48145	1.2633	1.05433	1.4104	1.00851	2.15905	1.2454	1.66513	2.3093	1.86792	1.72778
ACP2	16.5923	18.4698	14.8496	10.9495	9.17076	20.6542	11.9898	9.14027	12.2303	15.9762	10.6373	16.5873	18.8361	15.8678	10.1661	17.4678	8.09734	9.44024	14.3112	16.1555	15.4729	21.6415	15.7321	15.834	15.5282	13.9034	12.3344	15.981	15.9136	15.8194	22.5532	17.7483	13.2149	13.0924	10.6806	15.8503	13.1936	15.3083	12.1609	21.1735	13.2354	11.9493	10.8944	17.7144	14.0899	13.5774	15.8972	13.257	13.7659
CHST11	8.19002	11.9518	9.39304	6.80235	7.75523	5.57175	7.12138	8.6932	9.41605	5.30376	10.4421	7.83683	13.67	8.02129	4.57261	7.6408	8.97408	7.57334	8.95753	9.20842	12.0646	14.7252	9.23448	6.48958	4.35077	7.92083	8.05747	9.50329	10.85	5.29019	12.7399	9.014	15.4183	8.3509	9.17972	7.56463	10.9274	9.15397	8.85201	14.594	5.94916	8.61064	9.07704	8.80469	5.84904	9.75011	9.56756	9.4465	7.6856
ALDH7A1	6.72251	6.16981	7.07107	6.52126	7.96137	5.81921	6.10989	7.01003	5.51815	10.3684	7.01897	7.57734	5.25941	6.44219	7.27656	6.19962	4.88283	5.90178	5.75808	3.94993	5.64158	5.99626	6.7616	6.43382	6.65596	4.5275	5.82693	5.50046	5.29251	5.96592	3.99143	5.61834	7.75437	5.56685	6.4851	6.34787	6.536	5.43162	5.97898	5.65132	6.86584	6.26891	6.94857	4.8641	5.47822	5.88948	5.20118	6.06437	5.85816
ENPP2	48.2922	16.2871	8.36585	82.9893	7.45728	15.4409	21.9009	6.61791	12.854	20.2863	59.6768	154.12	6.26465	11.6463	16.2049	12.6085	11.6425	17.2181	7.72187	3.16814	12.3787	6.78073	18.0345	22.4863	9.69123	6.37369	7.42165	8.00989	21.8883	9.90071	10.3145	9.52305	10.0793	12.1664	25.4617	8.83694	27.9399	9.57009	7.27328	17.9413	9.58593	9.03644	29.1226	8.77921	8.86406	5.00607	19.6395	19.4936	17.1952
PTGES	2.91464	2.00063	3.36951	2.66275	1.5672	1.41949	2.60929	6.16936	1.89801	4.34069	1.34173	2.00871	3.14786	2.55019	3.10876	4.44331	2.29175	2.23504	1.96707	3.02427	2.33141	1.21201	1.85471	3.79792	3.71613	3.74338	1.67564	2.30355	2.63185	4.78038	5.2307	3.38889	1.59929	1.61882	1.91773	1.99581	3.91466	1.70058	3.03552	2.68402	2.61021	2.86086	2.13212	4.73725	4.12068	3.2032	4.77925	6.88409	3.40428
GSTM5	4.35886	1.88123	3.00641	2.67921	2.6596	1.46298	2.9086	2.66139	2.1794	1.97324	4.08168	4.35104	0.518642	4.49025	3.79622	2.94848	1.23314	1.50559	2.38465	0.929582	1.94696	2.04247	3.6945	4.97914	1.83248	1.94735	1.09842	2.22747	1.96284	3.24372	1.20588	1.24092	1.59518	2.4663	2.93341	3.15348	2.79188	2.10553	4.95522	1.33484	2.36903	1.69499	5.08505	1.30153	1.90474	3.07398	2.85249	2.92173	5.4578
AK7	0.714311	2.3635	12.7004	0.964142	6.39559	4.33606	1.52566	3.11707	1.97089	12.2116	1.34108	1.85421	2.49975	1.98929	1.02324	1.82914	0.769437	0.828098	1.15123	3.1769	0.932233	0.857739	3.59021	3.34028	1.89298	1.88307	7.87963	1.06094	2.99088	0.528604	0.648556	1.2779	3.38431	0.76565	1.3149	2.18683	3.62437	0.751199	1.96015	1.5305	6.05792	8.4559	0.542508	1.20174	1.19269	0.844807	1.22952	3.95081	0.499377
PMM2	1.19786	1.28472	0.983025	1.22058	1.20532	1.16073	1.13473	1.49992	1.05182	1.50256	1.12684	1.06132	1.1429	0.976676	1.12845	0.995058	1.95111	1.6755	1.1462	1.2488	1.35516	1.04871	1.13668	1.32951	0.6699	1.5172	1.47271	0.753259	1.34653	1.07514	2.22326	1.33751	1.00777	1.11301	1.48417	1.18576	1.16669	1.23043	0.886117	1.18518	0.914158	1.04393	1.07884	1.53769	1.15015	1.04112	1.35763	1.20383	0.726953
SPTLC2	9.49363	9.16057	10.5847	10.2029	9.74977	8.33298	11.462	8.48452	12.238	10.8335	10.8102	12.8179	8.73605	10.0151	7.89426	10.8576	9.37012	11.3501	11.5761	5.81968	11.5353	9.35811	12.0044	10.0505	6.88466	9.71095	9.47034	7.06983	12.2022	5.96247	10.1784	10.9721	9.81406	9.92803	11.4482	9.59189	14.6087	9.80954	6.80655	9.19051	9.38104	10.6863	12.0891	8.20569	10.6829	8.94472	8.46212	10.5187	7.80008
CYP4F2	0	0	0	0	0	0.00489471	0	0	0.00506784	0	0.0184012	0	0	0.0068092	0.00852701	0	0.00688024	0	0	0.00459687	0	0.00812637	0	0.00977316	0	0.00878949	0	0	0	0.0636322	0.00496289	0	0.00984767	0	0.024622	0	0.0101384	0	0.0319756	0	0.0212851	0.0219917	0.00863489	0.0105097	0	0	0.00735709	0.00544445	0.00559746
SUCLG2P2	0.319801	0.10453	0.256846	0.306388	0.334896	0.178	0.34947	0.39087	0.258014	0.0897565	0.57995	0.255536	0.290418	0.0990487	0.124036	0.242552	0.150123	0.297252	0.251454	0.111446	0.15988	0.177313	0.156541	0.142163	0.263446	0.127854	0.301048	0.199704	0.184271	0.188551	0.132351	0.10662	0.26262	0.0468966	0.238772	0.160429	0.294953	0.273895	0.188265	0.159619	0.232215	0.213265	0.230277	0.127397	0.15125	0.232853	0.178364	0.118795	0.257837
POLR3G	0.427235	0.699434	0.602071	1.01623	0.656267	0.860989	0.710833	0.595841	0.534866	0.672939	0.704905	0.937326	0.588662	0.463131	0.373313	0.461471	0.57554	0.898635	0.80185	0.707972	1.11705	0.355773	0.445903	0.44315	0.308919	0.680279	0.977719	0.491036	0.331511	0.304008	0.333673	0.79937	0.654396	0.249524	0.705801	0.775997	0.420082	0.905306	0.571385	0.391187	0.557454	0.447013	0.607558	0.566926	0.836116	0.450526	0.753469	0.885331	0.547002
HEMK1	1.04549	1.50988	1.42561	0.951997	1.31312	1.18758	1.01694	0.897325	1.23205	1.42673	1.01793	1.57276	1.47397	1.17849	1.18615	0.85768	0.72226	0.770974	1.54903	1.15026	1.45959	1.13436	1.54225	1.10499	0.960322	1.1658	1.09035	0.85606	0.964128	1.23053	0.848506	1.58808	1.25995	0.888595	1.25585	2.0251	0.782229	0.904552	1.11864	1.15014	1.2205	1.29481	0.902266	1.77474	1.56269	1.09137	1.26141	1.60629	1.06927
AMY2A	0	0	0.033727	0.029887	0	0	0.0367118	0.0242632	0.00838944	0.015322	0.0152309	0.0218108	0.0141646	0.0112721	0	0.0165621	0	0.0761141	0	0	0	0	0.017815	0	0.0163534	0	0	0	0.00662237	0	0	0.0728026	0	0	0	0.0219089	0.117484	0	0.0151238	0	0	0	0	0	0	0	0.0365374	0	0.0185324
CYP2F1	0.441661	1.5271	12.7985	0.132625	4.00327	1.75674	0.209456	0.899806	0.590338	2.84595	0.782088	1.23057	2.48731	1.69355	0.366889	1.33341	0.0866442	0.0482514	0.435383	5.58631	0.415239	0.0426403	3.11702	1.3128	0.943393	0.71947	3.80702	0.59431	2.67842	0.155815	0.401033	0.184608	2.4906	0	0.602912	1.27777	6.35184	0.02964	2.6845	0.304011	7.22612	5.8274	0.0543704	0.341905	0.018706	0.214187	1.38974	2.86251	0.0352449
GMPPB	3.64164	2.70259	4.82715	3.39916	3.89724	3.30759	3.17286	3.04301	3.26871	5.34433	2.354	3.72707	4.21889	3.96347	2.30485	3.93984	3.18398	2.73559	4.05489	4.44098	3.30384	4.38175	3.54579	3.42735	2.59193	3.72344	4.52212	3.36861	3.87779	4.54706	5.6226	4.61144	3.52462	3.11913	3.49213	4.31744	3.46804	3.65481	4.05752	3.25855	3.8488	4.86822	2.82898	6.97946	3.65093	3.33468	5.21841	3.23252	3.57901
CPT1A	19.4958	12.732	21.0812	14.6804	17.5044	18.9235	20.182	14.6502	22.809	11.6103	18.8509	19.9701	14.0585	21.2805	6.24803	16.9025	12.3153	17.5602	20.7163	11.5899	19.2475	15.2381	23.2853	15.211	3.70668	14.4792	15.6895	5.18421	18.2364	7.27857	10.5959	10.9344	18.5036	11.7251	20.2096	16.9119	15.2166	15.1125	7.08769	15.1628	18.4385	18.8243	14.9106	13.3796	18.0004	11.5436	17.0421	15.8636	14.1689
UROC1	0.0118572	0	0.161525	0	0.050145	0.0230988	0	0	0.0334822	0.148507	0	0.0124352	0.104986	0.0257068	0.00804802	0.00944271	0.0129875	0	0.0326309	0.0303705	0	0	0.0203141	0.00461208	0	0.0248873	0.0251143	0.0291548	0.0113271	0	0.00468411	0	0.018589	0.0182571	0.00774629	0.0499646	0	0	0.0172454	0.0372843	0.0602684	0.0830255	0.00814984	0.0297579	0.0252354	0.0113314	0	0.041109	0.0211321
MGST3	10.5718	10.7114	8.76886	13.5585	9.46237	11.3481	8.88716	9.17359	9.49021	9.77909	7.68387	9.9242	13.527	11.6917	18.7329	10.1702	8.76443	9.78459	8.83145	20.165	8.40639	9.64061	9.05997	12.3838	19.4892	11.3642	8.47233	14.6414	8.89019	21.8762	11.4691	7.84978	10.0253	10.5083	8.86797	9.62236	8.80457	9.44005	13.7426	9.86928	10.341	10.1702	8.59363	12.8179	8.85987	9.44737	8.71974	11.1484	9.36617
PDE6D	4.86829	4.93163	4.70334	6.1801	4.24068	4.48424	4.64526	4.03961	4.76577	5.04073	4.21959	5.63578	5.42406	5.35238	7.06929	4.37881	2.93546	4.00446	4.56111	7.20647	5.16193	4.51532	4.68635	4.80003	6.74138	3.82756	4.38073	5.89148	4.48965	7.88817	4.38804	4.07265	4.33179	3.89193	5.60085	4.02699	4.95149	4.81594	6.50645	5.18253	3.63722	4.63078	3.96015	5.16756	3.86146	4.9105	5.28829	4.89185	3.91238
AKR1A1	34.2872	38.3929	26.4178	32.1796	22.4431	30.2163	24.2794	22.0593	22.8006	33.4605	23.5453	27.6686	50.5042	28.0987	35.0586	32.7844	19.9138	18.6232	27.5196	49.61	30.7166	31.1698	30.2268	30.4957	42.7043	28.1652	23.7699	40.0643	28.0221	47.9456	38.2816	32.5746	24.9534	26.3774	24.6224	27.993	23.0466	20.7757	40.1142	38.3374	27.2783	26.3019	22.4888	43.5912	27.7966	27.6661	39.0401	34.9036	26.0624
PRIM1	2.22712	2.37644	1.88075	2.40915	1.71248	1.48301	2.21589	1.09602	1.67922	2.0167	2.38431	1.86855	2.41596	2.11575	2.85838	1.88325	0.771745	1.50175	2.22873	2.11583	2.50822	1.83352	2.42809	1.99087	2.26708	1.3372	1.63529	1.95148	1.64014	2.08747	1.47808	1.58762	2.19649	1.48391	2.27505	2.03052	1.99992	1.49299	2.50299	1.66375	1.35841	1.57363	1.91485	2.6016	2.19473	1.73364	2.76026	2.46384	1.3784
NMNAT2	0.47929	0.685392	0.375238	0.629404	0.251622	0.558072	0.447346	0.633089	0.193345	2.4515	0.246114	0.375547	0.232636	0.570321	0.220617	0.94765	0.841779	0.262113	0.707511	0.163281	0.294009	0.178179	0.358657	0.591431	0.329231	0.358456	0.447296	0.0541835	0.487683	0.186027	0.313392	0.607487	0.384338	0.262962	0.554258	0.493309	0.493496	0.317894	0.114179	0.254071	0.616042	0.660602	0.363511	0.345653	0.773842	0.189532	0.187122	0.625526	0.257733
ZNRD1	3.37001	2.96067	2.97755	4.171	2.53672	2.94851	1.65089	2.18845	2.46306	3.23915	2.51137	3.15662	3.34591	3.05886	5.4503	2.37987	2.42552	1.92777	3.02731	4.81838	3.03772	3.01084	2.65199	2.85581	3.89674	3.27909	2.26166	4.63431	3.25527	4.58572	3.14246	2.7188	2.52789	2.97104	3.11809	2.97831	1.68297	2.06227	3.64284	2.99707	3.57884	2.6815	2.28307	4.40645	2.56999	2.79423	4.60179	3.49397	2.49535
EHHADH	3.59872	3.30031	3.38593	3.00525	2.25182	3.12819	3.32087	1.84696	2.9983	3.15561	3.23527	3.16201	2.91153	2.93606	2.49677	3.27724	0.961299	3.67821	2.85053	2.00363	3.80609	1.81448	3.38848	2.73099	3.1633	2.17995	2.98845	1.95489	2.62082	2.34436	1.67878	2.81503	3.87755	2.25008	2.39768	2.97275	4.01237	2.30981	2.13149	3.18661	2.98816	2.30817	3.84449	2.87356	2.92541	2.8412	2.2329	3.01365	1.97575
BDH1	0.890017	1.42695	2.63248	0.709536	0.890162	1.08839	0.79893	0.770559	0.65866	1.94959	0.729526	0.922049	1.67843	0.570426	0.438006	0.786387	0.305978	0.459675	0.659508	1.55622	0.610048	0.767616	1.03509	0.677217	0.868429	0.681778	1.42492	0.653147	0.798507	0.438737	1.04538	1.31523	1.22557	0.630187	0.619645	0.657007	0.615149	0.704302	1.32438	0.785336	1.28047	1.48219	0.66681	1.28984	0.814217	0.877451	1.09315	1.56913	0.650306
PDE10A	0.501879	0.285249	0.426137	0.339949	0.44072	0.227923	0.59533	0.257334	0.821433	0.697118	0.903676	0.714085	0.0979754	0.604688	0.40574	0.152744	0.456934	0.522575	0.372416	0.134515	0.542566	0.0951182	0.271094	0.508555	0.188525	0.26391	0.471697	0.199122	0.746134	0.26626	0.295502	0.232201	0.167887	0.182118	0.611898	0.195321	0.531432	0.397667	0.194109	0.16753	0.259972	0.2714	0.788789	0.152431	0.303887	0.155801	0.168484	0.415609	0.195129
OXCT1	5.52466	4.28798	4.5057	5.64686	5.15048	5.51142	6.13055	4.4141	4.99639	5.74134	5.72789	4.44172	3.58331	4.06057	4.55474	5.77878	4.45344	6.41835	4.1096	3.42315	4.7264	3.3484	5.83703	4.94582	5.60236	3.62163	4.53178	3.82609	4.10284	5.24911	3.64739	4.68669	4.2347	3.7461	4.55	2.92489	5.2332	4.15427	3.43583	3.54148	4.76788	4.51427	5.66034	4.51938	4.50691	3.13901	6.19512	5.4248	4.53309
GUCY1B1	6.577	5.94778	7.28837	9.88585	6.9391	4.90201	6.84815	4.23541	8.2053	4.75575	7.31246	8.57061	3.37138	7.62941	9.83471	7.16652	2.88507	7.93961	6.09648	3.40528	6.83448	5.94445	5.91998	8.66631	9.41829	2.72903	4.46764	8.33995	5.29232	15.5753	2.42024	3.96097	5.45047	4.61874	8.24726	5.94044	6.52667	7.28397	6.20887	4.47728	3.18765	5.9468	7.57681	5.30258	6.06078	7.2527	4.78583	9.82566	5.01547
CPS1	0.264562	0.08107	0.241492	0.230835	0.210984	0.163452	0.430323	0.293224	0.242415	0.189345	0.417958	0.269531	0.110689	0.243771	0.518188	0.210689	0.213197	0.285868	0.214954	0.082976	0.869634	0.195581	0.255766	0.314599	0.0891574	0.100482	0.144092	0.157981	0.30328	0.278641	0.0806247	0.152151	0.284409	0.177492	0.409873	0.246855	0.173854	0.133119	0.136049	0.126766	0.108859	0.152169	0.174049	0.145441	0.152831	0.148086	0.159359	0.262068	0.326687
GALC	9.78863	11.6168	13.0616	10.7093	11.8333	12.5152	10.3319	11.0861	11.761	10.3115	13.7404	10.5357	12.8573	9.98411	9.30747	10.5197	7.48147	11.1621	9.1306	8.53269	12.1337	9.93263	11.1818	11.2683	10.0643	10.7229	10.0449	9.91656	10.6226	9.43271	8.22281	7.43536	10.6311	10.5616	10.6815	9.57781	11.7805	10.571	10.3085	11.2632	9.50009	12.1187	10.5542	7.77515	11.115	8.44534	7.24809	12.3292	8.06306
GNPDA1	10.8771	11.0641	7.05591	10.6906	6.45648	7.92837	7.36194	5.42946	7.88319	8.23757	9.51689	8.40269	12.9841	10.4677	11.059	10.2217	4.36611	6.2853	7.74283	13.4588	11.0987	10.0882	9.19375	10.7681	10.375	7.33467	5.65671	10.2341	8.45989	13.6283	10.9914	8.28517	7.92087	9.2525	7.14183	8.61896	8.31558	6.49715	12.2001	11.239	7.29393	7.37033	7.24676	13.1052	10.1662	9.1234	12.0511	10.6543	7.43272
TBXAS1	8.19539	7.92283	4.3302	5.86161	5.74455	4.49285	5.29453	8.41942	6.82784	3.15807	7.0761	6.59471	16.4282	5.77253	4.36633	7.68952	6.91519	5.61333	5.44498	17.2717	6.08517	7.78084	6.76689	7.19082	4.73673	7.71555	6.78602	9.37389	8.22584	7.03176	14.1114	5.17263	4.60346	11.6303	7.05237	3.95871	4.24157	8.07561	13.0502	8.33269	4.10588	7.55879	7.90432	9.88378	5.76938	6.0033	7.14011	7.7417	7.91158
POLR2C	18.1684	23.8794	18.0604	25.3537	16.5831	19.3176	19.763	18.4206	20.9103	16.6663	20.1184	16.6533	17.3248	25.2173	37.2366	21.7969	15.6152	16.7075	19.906	23.1643	19.581	25.0081	16.3486	20.4546	29.4552	17.7054	19.9111	27.4664	16.3113	27.6669	19.4166	18.2369	23.9599	24.1724	18.4766	20.5593	20.0023	20.8341	29.856	16.1607	20.2331	18.432	18.4958	21.9165	20.3128	23.5141	26.6244	19.7376	17.6363
PLA2G3	0.673244	2.1599	1.26271	1.72469	1.36171	2.60026	1.79558	1.92949	1.97785	2.64178	2.34739	1.24329	1.72451	2.74472	1.50996	3.14697	1.54699	1.71408	1.79906	1.59589	1.84386	2.65082	1.2788	1.10441	1.42707	2.2937	2.81061	2.21918	1.249	1.58147	1.775	1.7932	2.8796	2.5465	1.47247	3.48453	1.1575	1.85359	2.28831	1.77949	2.35573	1.79342	1.83085	3.46498	4.27779	1.72036	1.78277	2.23266	2.84317
GGT5	16.2937	1.71745	4.46004	3.89321	5.02949	2.43364	2.55513	2.70802	3.88742	11.8986	6.04524	5.05323	2.93979	3.75658	2.14193	7.89764	3.4994	1.86924	2.9367	3.99375	2.08779	3.61866	4.04369	4.53964	2.3943	3.0609	2.2234	2.5918	4.60499	5.61422	4.42509	2.47075	3.76673	2.67548	2.3811	3.6198	9.26603	3.53268	3.45654	2.88396	4.0045	2.76209	7.06728	7.86536	2.41452	2.83508	11.8558	3.50663	5.51089
CHKA	6.63816	8.69189	9.12738	7.44733	11.2465	12.2454	7.11707	7.57232	7.47489	8.94861	8.69411	13.1441	8.13398	8.5258	4.85805	4.52427	8.57014	9.87442	10.0587	6.00906	8.50658	7.45509	8.16323	6.36797	4.26712	9.80862	10.2791	6.61728	5.36552	3.06548	6.65646	11.8773	10.0717	7.26609	8.34749	12.4417	5.3653	8.1715	4.97172	8.89998	12.8598	10.4707	6.85793	8.77277	13.0228	6.61621	5.78943	9.88354	8.97733
MIF	14.6109	9.77249	19.0368	12.9921	18.5447	13.0355	10.9011	10.7343	11.8885	16.7302	9.90545	15.8644	16.3634	12.2502	38.6296	21.684	15.5749	13.9818	14.9866	19.9264	9.3108	14.1594	16.4338	22.6497	25.553	11.5297	13.017	24.1838	16.1961	43.7283	17.0557	14.1107	9.90459	11.0431	16.6723	20.8853	15.9131	14.2169	29.572	12.1993	17.1868	20.4365	10.2016	38.2322	10.9588	23.5721	21.3234	13.3582	12.9089
ACY3	0.349181	0.416834	0.531808	0.218175	0.12841	0.295753	0.160798	0.194834	0.244972	1.23035	0.15566	0.222906	0.661771	0.263317	0.144264	0.677057	0.116403	0.33338	0.194974	0.699947	0.292211	0.353534	0.572218	0.389746	0.429766	0.276166	0.428746	0.248862	0.444758	0.2905	0.359848	0.372021	0.261812	0.163633	0.158692	0.31987	0.71061	0.182035	0.32017	1.08207	0.2315	0.239185	0.250438	0.609626	0.107704	0.406238	2.63166	0.631624	0.162344
NT5E	7.31022	4.27363	7.19362	4.45495	4.64746	3.36218	4.29633	2.87505	5.53605	6.35127	4.73195	4.76707	1.10906	4.39878	7.03338	4.68782	3.55288	5.33284	4.16172	2.87083	5.02812	2.12916	5.08722	7.30932	6.78565	2.07749	3.99614	3.63274	5.30998	2.71987	2.21878	3.71892	4.6552	1.58884	7.41822	2.30253	8.10955	2.71466	4.42321	3.14885	3.81379	2.97245	4.77617	3.68604	4.39225	4.72671	5.15558	6.01915	5.32311
MBOAT7	14.0414	11.2317	10.9956	8.05006	9.41284	11.36	10.2833	11.0734	11.2022	11.3753	9.19908	11.1549	11.9944	12.4801	5.99931	11.2208	12.4551	7.50714	10.6398	11.1245	11.668	11.2853	10.4276	13.0964	6.14674	11.8096	12.1648	9.27401	13.0918	10.4945	16.4332	11.5672	8.43111	11.8696	11.5098	9.75143	12.0329	10.313	11.0545	11.9069	13.2441	12.6001	10.7918	13.3221	10.5937	11.4763	15.1311	10.0661	16.5669
AMDHD1	0.308609	0.466533	0.576745	0.263987	0.609062	0.612648	0.389123	0.154305	0.551323	0.227365	0.322877	0.123297	0.340309	0.557564	0.608452	0.433018	0.265594	0.484059	0.674039	0.494709	0.642853	0.77949	0.276948	0.262944	0.173336	0.421548	0.197134	0.38543	0.355645	0.669915	0.284467	0.36011	0.495338	0.237591	0.556839	0.727626	0.154175	0.682801	0.390071	0.477501	0.273886	0.424466	0.202017	0.540931	0.198085	0.3511	0.421699	0.363019	0.209527
NNMT	44.2326	33.2064	19.9651	111.751	74.1962	12.8028	32.166	95.8186	30.1062	24.3688	43.5753	73.4762	12.9218	12.5259	64.6162	36.4101	95.7949	123.2	31.1483	52.9293	77.1958	40.2721	20.8159	31.0176	26.3919	148.594	69.9051	96.635	72.1516	141.325	84.4416	56.2374	79.5741	69.8146	119.732	10.5988	42.4514	112.597	47.2171	77.8705	16.0493	32.9393	97.156	59.8322	23.0048	57.3263	62.0465	56.6465	186.235
BUD23	6.25579	6.59962	8.93648	7.05142	7.61116	6.65192	5.57414	5.84631	5.91707	10.2099	5.42212	6.72751	7.81084	6.49322	8.35053	6.57265	6.50926	5.87994	6.84624	6.9635	5.29052	5.78222	6.25691	6.33936	9.35771	7.26916	7.28285	7.51379	5.82894	7.637	6.54044	7.6143	6.97972	6.46111	5.92098	7.16606	5.60188	5.68974	6.87813	7.28092	7.47577	8.68074	5.04092	7.89787	6.70463	6.71914	7.50745	7.72418	5.92218
ACADL	4.50742	5.91122	4.99492	6.12812	9.87962	6.13342	7.28108	7.08163	8.5701	3.23123	8.87101	12.4483	4.23232	4.65671	6.82175	3.35649	6.85079	7.87749	10.938	4.03676	8.97428	7.31679	8.27	3.65362	4.73051	5.92279	8.50742	3.81611	4.31306	2.62035	3.75338	6.46287	13.1658	9.37394	7.67798	13.2728	5.02208	6.60048	4.15544	6.938	9.51366	8.30027	6.55522	4.05328	10.8996	7.33271	3.73927	4.46884	4.76697
GLO1	45.7157	53.2784	49.3277	67.434	61.4642	59.8755	59.2656	50.4375	49.0084	47.4175	73.1434	46.9763	54.6833	50.3299	104.809	57.6973	46.9303	62.2205	53.4212	59.3209	52.3296	51.8368	47.1684	48.535	93.5383	56.2312	54.8483	91.8155	43.1854	89.8789	44.7316	49.291	62.501	66.3209	55.0285	49.8572	59.9718	49.276	59.6555	38.2244	52.6749	56.6856	47.2482	49.6444	51.8387	67.5213	47.5686	57.1525	38.1281
CKMT1B	0.0284385	0.253764	0.25458	0.057216	0.125079	0.0886408	0.050201	0.0464498	0.0596545	1.31577	0.0749782	0.119299	0.0697291	0.0678212	0.069489	0.0905901	0.0311494	0	0.0313049	0.0915717	0.0497609	0.169239	0.136421	0.27433	0.134173	0.11938	0.1285	0.0372934	0.0905566	0.0384116	0.0763942	0.109508	0.0713346	0.0175153	0.0371577	0.155787	0.110161	0.0340988	0.10754	0.0715386	0.240915	0.189173	0.0390934	0.123711	0.10491	0.108709	0.173203	0.315508	0.0658887
HADH	13.7088	15.5426	18.8039	16.1543	18.797	18.1429	12.2366	14.8556	13.4109	20.2949	14.4589	16.0167	15.6819	14.0903	24.6082	14.8994	8.8806	10.8605	12.6348	22.6413	14.0171	13.7569	15.7277	17.4092	18.7756	13.5597	20.2879	19.3583	15.3176	23.6399	17.334	13.8066	15.101	15.4581	9.73253	12.7948	13.1903	11.6483	21.9774	15.6825	16.506	17.1557	13.854	15.1758	13.8502	12.2859	16.5709	17.2689	13.1084
MAT1A	0.090926	0.376309	1.99154	0.230592	1.01336	0.404276	0.103858	0.199682	0.207131	1.64714	0.156684	0.504839	0.42986	0.226121	0.116171	0.187416	0.07616	0.0391503	0.127567	0.309221	0.215253	0.103793	0.366535	0.295422	0.235524	0.127231	0.52867	0.10521	0.170315	0.0541822	0.0760654	0.234043	0.285097	0.0247065	0.195677	0.473303	0.328045	0.128263	0.213926	0.168184	0.598095	0.468143	0.147051	0.581678	0.174544	0.0715596	0.338283	0.324513	0.10009
CA4	6.68461	14.2653	16.8327	2.14125	29.4749	5.25963	29.0042	14.5241	17.191	1.13973	35.8491	19.5884	10.7915	17.1491	38.7951	19.6467	13.2703	30.5537	37.9571	14.5387	10.0439	51.677	18.4687	23.8095	14.9687	13.1361	9.2665	33.8602	28.1045	7.66151	14.2554	11.3154	26.2568	25.8131	24.1278	34.8413	13.8905	34.1081	29.7352	5.25698	7.55963	15.8207	10.7896	11.552	13.1812	27.8714	9.20252	22.7733	14.3803
AHCYL1	28.4175	32.3576	29.5192	27.7692	31.0228	27.3053	29.1976	32.2307	29.0715	30.7305	37.2308	28.1592	32.8366	29.554	26.5613	26.8607	28.1288	31.1928	29.4675	27.8415	30.1236	31.4856	29.8516	28.1458	28.4162	25.926	32.1962	27.4293	30.5074	23.2966	29.5247	29.2817	35.9581	29.0755	28.9699	29.9775	32.5153	28.8286	26.4817	29.721	28.0173	31.211	30.1395	31.9235	30.462	31.3478	26.2038	33.6576	26.9914
PFKFB1	0.0767203	0.0987399	0.0995357	0.0826903	0.210897	0.10462	0.13543	0.0223769	0.0618976	0.0989154	0.0421403	0.160921	0.195951	0.0415831	0.0520736	0.0458233	0.0525212	0.0467977	0.123161	0.0912359	0.0671216	0.0992538	0.0821498	0.0522232	0.0603278	0.107353	0.121874	0.0157201	0.0977201	0.0215886	0.0681928	0.0839281	0.165381	0.0590652	0.137834	0.161645	0.10835	0.0431205	0.0836879	0.0804143	0.0649931	0.117514	0.0395493	0.160454	0.204103	0.109977	0.190948	0.116371	0.136732
RDH10	6.79513	6.19944	7.57917	7.48914	7.93096	5.47419	6.06303	28.5129	6.07181	5.18661	7.27461	7.05637	6.62385	7.27357	8.39354	6.18534	14.3617	12.2808	6.9479	12.9721	10.1376	6.15173	4.00976	9.83948	5.42491	17.3038	8.9508	7.98921	8.71887	7.87806	13.6358	11.5431	11.3217	6.09951	10.2888	3.9856	10.291	9.51185	8.02454	4.7508	6.00154	5.96702	11.1766	5.14466	6.88364	7.03258	7.27669	13.2325	11.3436
TAT	0.0219008	0.0563732	0.388322	0.0157367	0.351957	0.0682634	0.0193302	0.0894289	0.0382839	0.0914331	0.0267323	0.0689054	0.0795545	0.0316545	0.0247752	0.0116274	0.0639696	0.0445301	0.0334838	0.109521	0.0447084	0.0188889	0.0687889	0.0425938	0.0975879	0.045968	0.242245	0.0299168	0.106933	0.016434	0.0230714	0.0191667	0.108727	0.0337219	0.109693	0.0615248	0.0765885	0.0109416	0.116795	0.0841695	0.136056	0.242808	0.0451595	0.0122143	0.015537	0.0209296	0.0684031	0.0601115	0.0162634
CRLS1	14.1535	18.5358	17.0108	18.412	21.151	33.5163	27.8521	28.9002	24.4837	21.8731	19.9182	14.7934	15.6551	17.1435	18.1007	13.0188	15.2451	16.9484	21.82	15.2422	18.7011	18.5911	18.1909	25.2749	21.1086	23.3429	28.8649	15.1639	16.3634	13.8335	13.6798	20.2894	25.2601	16.8187	15.3524	19.7152	28.2779	38.3833	13.1257	13.4829	40.2824	19.359	25.115	18.8597	19.6698	20.9263	16.0693	15.9724	16.3951
PTGIS	15.2542	9.47011	10.6778	6.62934	17.4503	5.98186	23.5427	9.01387	13.7027	54.4926	12.0991	5.75059	4.45745	19.9373	12.1497	21.3885	6.15712	13.3442	13.3376	8.71934	8.796	7.08463	10.6487	30.6467	4.59544	8.1231	15.0756	3.33437	18.8077	9.1463	7.44593	7.88233	11.3971	9.41248	22.1405	11.0759	20.7265	8.51525	12.5388	3.27782	7.61801	12.7012	22.579	6.66465	18.2102	5.18603	6.21508	7.05232	18.5203
AC005759.1	0.0488522	0.22355	0.0211267	0.0234016	0.0550933	0.152269	0.0287454	0.0569946	0.105103	0.143966	0.0715551	0.0341558	0.155273	0.0176522	0.0663165	0.0518726	0	0.158927	0.149379	0.0834187	0.0569869	0.0632006	0.111594	0.202688	0.0256095	0.0911438	0.0689814	0.0800794	0.062224	0.0549869	0.0643293	0.142512	0.102117	0.0752204	0.148937	0.102928	0.105132	0.0244065	0.0473679	0.0682725	0.220719	0.0570115	0.0671555	0.0272454	0.231047	0.0622477	0.133508	0.0987998	0.0580436
AMDHD2	2.59926	2.43575	3.35171	1.65006	2.55408	2.71584	1.64382	1.67182	2.79002	2.33795	1.75463	3.64095	3.63919	3.18517	1.53412	2.18157	1.80725	1.85296	2.99395	4.19142	2.84752	3.0235	2.88873	2.85902	1.83417	2.41629	2.25322	2.68983	2.35781	3.85679	2.61795	4.64448	2.46624	2.01155	2.86461	3.63828	2.34206	2.45941	3.33335	3.62939	2.35895	2.84083	2.00094	3.57744	3.11714	2.60927	3.37262	2.77794	3.10576
MGAM	0.117314	0.191877	0.191441	0.0289766	0.173646	0.0371374	0.16826	1.10777	0.100564	0.0702247	0.0966563	0.17686	0.344576	0.139093	0.0199066	0.166414	2.08809	0.42041	0.181602	0.22268	0.631857	0.149399	0.276357	0.213898	0.0288276	0.428343	0.548724	0.0991565	0.656071	0.074276	0.570614	0.134753	0.0747168	0.0508036	1.23824	0.0772417	0.0739643	0.0357155	0.165293	0.10375	0.20187	0.571164	0.26458	0.104275	0.150847	0.0630629	0.186783	0.233552	0.819985
UGT1A4	0	0	0	0	0.0132381	0	0	0	0	0.011531	0	0	0	0	0	0	0	0	0	0	0	0	0	0.00608788	0	0	0	0	0	0	0	0	0	0	0	0	0	0	0	0	0	0	0	0	0	0	0	0	0
ADCY7	4.32003	5.26265	2.14962	2.52734	2.53397	3.12395	4.25502	2.88957	3.53889	2.61831	3.98619	3.84708	5.35508	3.40874	1.08658	3.37296	2.49243	2.33799	3.70485	2.97235	5.07006	3.47936	5.30897	4.29475	0.945906	2.87686	3.00321	1.15088	4.5325	1.4724	4.70513	5.7041	2.8826	2.07758	4.00108	5.11717	3.01201	1.74468	2.5412	3.97911	2.79756	3.45089	4.51447	4.27403	5.35722	2.31665	3.93213	3.30434	3.65602
PRUNE1	9.30435	10.1614	10.1152	10.3802	8.77446	9.72056	9.86152	6.52511	9.77327	9.75067	10.4006	9.31192	6.77597	10.6938	11.5897	8.74386	3.46533	7.34193	9.94192	7.96436	9.62849	8.55269	9.3943	9.5791	11.4204	6.66296	7.84284	8.95676	8.04301	10.1391	5.17744	8.10895	10.2027	8.6514	8.60422	9.924	8.91273	8.60476	10.2009	8.75279	9.82535	9.03485	8.397	7.8376	9.47144	10.9977	11.2599	10.0807	6.95909
PDE7A	3.4183	4.10519	7.26267	2.73123	4.20873	4.12804	3.91798	2.69797	5.03107	4.89973	4.62143	6.02136	3.07406	3.75737	2.75676	2.42164	1.84588	2.98982	5.11077	2.15143	6.78123	4.07841	8.10598	3.61043	2.44547	2.2614	2.4284	1.90844	2.69498	2.26485	1.26217	4.85256	5.10481	2.09142	4.63305	7.15733	3.13187	2.16726	2.41817	5.57771	3.82803	4.55069	3.01819	4.18938	4.49933	3.36324	5.87784	4.98334	2.5913
CYP2A13	0.0680953	0.136328	3.11419	0.0163098	0.518365	0.327216	0.0200342	0.132408	0.0640955	1.00337	0.199482	0.0952199	0.432872	0.159936	0.0924388	0.162687	0	0	0.020822	0.606305	0.0397171	0	0.661091	0.397305	0.303426	0.127046	0.448716	0.0744153	0.433672	0.0638721	0.0179338	0	0.711705	0	0.0593155	0.310857	0.567857	0	0.404411	0.190331	1.07681	1.29136	0.0312028	0.0189887	0	0.0216919	0.186098	0.196739	0
GSTZ1	1.37132	1.31044	1.32906	1.38518	1.34302	1.33708	1.02336	0.823029	0.982401	1.32421	0.958267	1.55781	1.91873	1.19125	1.61503	0.993809	0.956311	0.937307	1.07214	1.63908	1.16105	1.56325	1.19663	1.31494	1.55981	1.21517	1.43337	1.95402	1.08241	1.86586	1.53782	1.36924	1.37241	1.41244	0.860899	1.61388	1.08976	1.2004	1.45099	1.57156	1.04928	1.35718	0.870542	1.50363	1.52287	1.73548	2.15153	1.63255	1.37345
ENTPD4	5.3364	5.66221	5.64924	4.26004	5.69991	5.51682	6.04167	6.32362	4.84863	6.74333	6.49045	7.45424	6.10457	4.4582	1.81293	4.93505	7.41808	6.77604	6.22285	4.43074	7.28911	4.90492	6.60557	5.28596	2.29802	6.21607	6.88821	2.72043	5.1761	2.79256	6.35083	9.11056	5.78618	5.32152	6.80461	5.66881	5.22648	4.01584	3.04766	6.21417	5.34909	5.95706	5.51143	6.33876	7.29012	4.36816	5.84117	6.78544	4.42917
ITPKB	13.1585	10.041	11.409	12.3593	11.6682	7.03166	12.6761	9.86025	14.0606	9.17155	10.4318	19.5511	9.86196	13.2575	10.978	10.2266	7.0912	7.47372	13.2826	6.60174	11.1661	8.61867	12.5621	14.0072	4.32318	9.42794	8.91189	5.04409	12.2334	6.26091	6.13675	10.821	8.99745	6.33177	11.5816	12.0033	11.975	12.9279	7.80859	10.4491	8.3027	10.0367	12.5474	8.72936	10.4911	11.1837	12.3563	11.2058	10.2909
P4HA1	17.0882	20.8923	20.804	21.7696	17.0225	20.3564	17.9773	27.2245	17.0043	19.0301	18.4217	17.3859	17.7144	16.6771	23.0845	19.7064	13.1677	21.9367	15.3946	20.1917	20.812	15.2472	17.4694	20.129	24.6062	16.3396	24.2644	17.6875	16.7915	20.5843	14.6154	14.631	19.2971	14.4134	20.7683	17.0339	17.0552	16.9374	18.4731	18.446	18.2601	20.8098	17.8855	22.3666	20.7419	18.5135	17.1744	22.0177	16.2282
PGM2L1	1.36274	1.34396	2.93506	1.48245	1.40057	1.54489	1.10997	1.62904	1.10668	2.61796	1.25531	2.91468	1.55759	1.15948	0.990266	1.24385	1.41422	1.71982	1.11666	1.37228	1.15505	0.466079	1.74431	1.34214	1.0487	1.05206	2.57515	0.641906	1.37521	0.982283	1.17039	1.06924	0.943677	0.668421	1.49696	1.06551	1.79861	0.828393	0.904759	1.52452	1.33832	1.94289	1.27041	0.797456	0.857232	0.705686	1.23705	2.30026	0.632103
PAFAH1B3	7.37156	5.53723	4.90818	5.91641	4.58801	5.03969	3.90379	3.13177	3.8265	8.50505	3.6059	6.70985	6.89636	6.67919	7.32575	5.16159	3.68674	2.3755	4.46557	5.50659	4.21028	4.08457	5.21848	6.01594	9.27442	5.02119	3.88862	6.61177	4.22518	8.67297	5.29671	5.9644	4.38282	3.7906	4.47055	4.6008	5.29793	3.23115	6.30133	6.4436	6.66894	4.30949	3.46066	8.12154	3.98632	5.79523	7.94968	5.24406	4.36272
SMPD2	5.21336	5.17938	13.5211	3.45029	9.08433	7.06342	3.8403	7.00835	4.60934	17.3129	2.99992	5.48806	7.91583	5.90633	5.90645	4.83852	4.44376	4.54291	6.14876	12.8226	4.86975	4.42454	7.1185	5.79382	7.47456	4.66218	9.74151	5.65438	6.40945	6.28718	5.18748	6.38067	5.14665	3.87784	4.68629	6.33863	4.79248	3.83345	5.74384	5.85469	9.81252	10.1211	3.61026	7.11583	4.51884	3.89583	6.48487	8.53625	5.37921
CYP3A5	0.689055	0.855374	2.26345	1.18407	1.92453	0.605479	1.87888	1.25546	2.05101	0.561662	1.08229	1.30384	0.575154	1.77996	0.97519	0.705193	2.79094	2.79014	2.02807	0.461346	1.97528	1.38078	1.00469	1.33897	0.977596	1.37037	0.587925	0.668093	1.45841	0.244226	0.565264	0.538881	1.63188	0.785573	2.75459	2.24874	1.0459	1.67438	0.750567	0.301186	1.16746	0.923907	1.39866	0.28454	0.690608	0.840636	0.896341	0.876799	1.18102
GMPS	5.03792	4.79905	4.61246	5.09796	4.97886	4.27709	5.8386	4.28122	5.70617	5.47583	5.30988	4.67782	4.22405	4.69788	4.78243	4.69841	4.06564	5.96177	4.20983	3.86402	5.2044	5.00028	5.84162	5.33619	4.55187	4.20543	4.97461	4.31846	4.96829	4.68547	4.6789	4.51396	5.31767	4.6755	4.9369	4.06236	5.94793	4.88073	4.1127	4.22346	4.76462	5.00834	4.77576	4.72	4.5164	4.73809	5.02906	5.19837	3.91135
RFK	5.8033	6.28087	8.84669	13.117	6.66526	8.48492	6.45209	5.46989	7.24079	7.32091	7.33705	9.67385	6.12996	6.77097	18.7204	7.13505	4.91793	9.71295	6.8739	10.934	8.22154	4.53101	6.94224	8.01541	12.9134	6.6673	7.59788	8.00248	5.80643	13.1787	6.10544	5.78271	6.20104	4.84406	9.27868	5.86689	7.28794	6.35561	8.18872	5.39975	6.20996	7.38744	7.03288	6.26018	6.4861	6.61621	5.15146	8.56868	3.49748
LCAT	2.88714	2.63201	6.9891	1.31819	6.74091	3.90777	3.90202	3.01748	4.97409	4.70837	2.32368	7.88511	3.67677	4.65382	0.857339	1.91602	5.03178	5.08149	8.3454	2.75662	3.42051	3.82266	5.6548	3.7843	0.673983	4.2924	3.38668	1.5529	2.66708	1.40482	2.10882	5.98777	5.56355	2.5932	5.68797	7.69881	2.32996	3.4708	1.96287	2.99463	4.45852	4.96189	2.7906	3.47196	4.37379	3.13273	2.11346	3.41478	3.49064
POLR2J2	0	0	0	0	0.0246577	0	0	0	0.0117601	0	0	0	0	0	0	0	0.0159658	0	0	0	0	0.0188575	0	0.0113395	0	0	0	0	0	0	0	0	0	0	0.0380907	0	0.0235265	0	0	0	0	0	0	0.024388	0	0.0278598	0	0	0
UGT1A10	0.0250064	0	0.00811072	0	0	0	0	0	0	0	0	0	0.00851582	0	0	0.00995717	0	0	0	0.0137251	0.0109389	0	0	0	0	0	0	0	0	0	0	0.0109423	0	0	0	0	0	0	0.0227312	0	0	0	0	0	0	0.0238975	0.00732213	0	0
MTMR6	6.92598	10.7481	8.75746	13.4869	10.8901	7.93309	10.321	9.37129	10.2223	7.75463	12.2506	9.7851	10.1043	8.99613	18.1502	10.0087	10.5564	12.6241	8.63411	15.2981	11.2106	8.24003	9.03393	8.21482	12.4928	9.87774	9.83281	11.5491	10.1702	15.6568	11.2384	8.57792	10.0282	8.52407	12.6728	6.96529	10.5669	9.1675	11.7919	8.99914	7.59739	11.0899	10.1218	8.93675	8.30057	8.51832	7.73999	10.1206	6.20224
ACSM2A	0.00240892	0	0.0031253	0.0103855	0.012225	0.016894	0.00425235	0	0.0136046	0.0177475	0.0211705	0.0101054	0	0.00261132	0	0.00767357	0.00791568	0.0117551	0.0088391	0.00176289	0.0210753	0.00934934	0	0.0206139	0.0151538	0.00337075	0.0034015	0	0.0291488	0.0569399	0.0380652	0	0.00755312	0.00370915	0.00944248	0.0152263	0.0194403	0.00722097	0.0788308	0.00504982	0.020407	0.00421689	0	0.0161218	0.0102537	0.00460419	0.00282143	0.00417588	0.0429323
UGT8	1.05003	0.634255	0.73836	1.59952	0.312622	0.955675	0.222427	0.401812	0.718389	0.693144	1.09506	0.678348	0.223131	0.755797	0.410516	0.709105	0.317434	0.420164	0.446934	0.371919	1.17588	0.353192	0.395767	0.499916	1.21539	0.99911	0.848093	0.358014	0.452054	1.00697	0.394896	0.463146	1.64617	0.18108	0.631103	0.566358	1.46428	0.415477	0.568112	0.81003	1.00338	0.544078	0.473447	1.04004	0.71512	0.802769	0.954352	0.822742	0.441645
LDHAL6B	0.0582879	0.140032	0.0604975	0.0335059	0.0591611	0.0454199	0.0205785	0.0544024	0.0282159	0.0171773	0.0170752	0.0733553	0.0635191	0.0379111	0.0158251	0	0.0638444	0.0284435	0	0.0597185	0.101991	0.0603261	0.0199722	0.0544133	0.0183335	0.0326244	0.065844	0.0382186	0.0445455	0	0.018421	0.0204045	0.0365521	0.0358996	0.137086	0.0491235	0.056447	0.0698894	0.0508652	0.0977511	0.0395026	0.0816278	0.112177	0.117028	0.0992425	0.0668437	0	0.0505212	0.0311646
PDE4A	9.01883	7.18531	6.85794	6.56364	6.75668	6.68992	8.91169	6.69016	8.32815	6.94429	7.71641	7.50575	9.48601	7.7131	2.89849	7.3928	7.80007	5.32558	7.91638	7.66067	6.20948	6.50044	7.84524	7.94018	2.69475	7.84949	6.23958	4.38111	8.22883	3.81053	9.75585	7.95789	5.84283	8.1894	5.77753	7.83358	7.21361	6.8989	6.29081	7.55125	8.64904	7.57416	7.38076	7.7411	7.06183	7.23112	6.01725	6.63307	7.30639
NUDT2	14.3386	8.03376	8.94408	8.09988	7.9196	7.82549	8.10221	4.62658	10.0131	13.4449	5.91611	8.27937	17.5062	10.8067	18.6421	11.2873	6.31438	6.85367	10.7112	11.2188	7.5493	6.12793	6.60531	9.22646	17.8725	6.0628	8.73644	13.001	8.02094	19.7763	5.0189	4.94874	6.90784	8.25451	7.00458	9.09025	4.59304	3.79733	18.2777	9.8141	7.09216	8.54886	9.69138	9.6146	6.8249	8.42169	14.9017	10.2002	6.5768
PLA2G2F	0.0122586	0.00525897	0.00198801	0	0	0.00238807	0	0	0.00247254	0	0	0.00642808	0	0	0	0	0.00335679	0	0	0	0.00536243	0	0	0	0.00481967	0	0	0	0	0	0	0	0	0	0	0	0	0	0.00222864	0	0.00519238	0	0	0	0	0.00585747	0.00358944	0	0
INPP5E	4.57645	3.37281	7.91026	2.65744	5.65624	5.09769	3.58249	2.95116	4.49921	7.00894	2.64041	5.73262	4.11901	5.60392	1.72876	2.98232	3.4331	3.07885	6.19848	3.38317	4.51771	3.61856	5.54914	4.44233	1.71015	3.88129	4.82813	1.8683	4.26258	2.31049	2.70151	5.1807	3.94744	3.59941	4.96146	6.56704	3.95136	2.85871	2.98129	3.85207	5.12323	6.18909	3.90895	4.56306	4.10061	3.41211	4.07969	4.19346	4.05221
UGT2B11	0	0.0136784	0	0	0	0	0	0	0	0	0	0	0	0	0	0	0.0087309	0	0	0.00583334	0	0	0.0136562	0	0	0	0.0112554	0	0	0.00897201	0	0	0	0	0	0	0	0	0.00579663	0.0167097	0	0	0.0109575	0	0	0	0	0	0
HAO2	0	0	0.0204626	0.0302214	0.0533616	0.00819348	0	0	0	0.0464802	0.0308026	0	0	0	0	0	0	0	0	0	0	0	0.0360286	0.00817988	0	0.0294263	0	0	0.0535717	0.177528	0	0.0368085	0	0	0	0	0	0	0.237041	0	0	0	0	0.0351853	0	0	0.0123154	0.00911373	0.0374794
PDE1C	0.542638	0.649372	1.50343	0.311927	1.20299	0.644276	1.03603	0.861323	1.71663	0.669112	1.56244	1.23103	0.472681	1.82815	1.09718	1.13039	0.924396	1.55743	1.39116	0.319779	1.58415	1.08258	1.63425	1.28308	0.541229	0.721336	0.74203	1.06272	1.35232	0.970819	0.285445	0.747334	1.2895	0.505714	1.38817	0.791285	1.0026	0.911755	0.528573	0.389155	0.675021	1.04989	1.09536	0.449173	0.715218	0.85974	0.478342	1.21667	1.12234
TPO	0.025965	0.0148521	0.0299436	0.012438	0.0195215	0.00224809	0.0101855	0.0201951	0.0256037	0.025506	0.0126772	0.0605128	0.0196495	0.0218918	0.0117491	0.0275703	0.0663605	0.00703916	0.037051	0.0654501	0.0100962	0.0410559	0.0197707	0.038154	0	0.0322954	0.0325899	0	0.0330721	0.00974187	0.0638234	0.015149	0.0271376	0.0133266	0.0301563	0.0425496	0.0651906	0.0129721	0.0146861	0.0120956	0.0146641	0.0252514	0.0158637	0.0337889	0.0040934	0.0110283	0.716355	0.0100023	0.0154251
ADO	8.2221	6.46168	6.72437	8.84431	6.95899	7.94612	6.44535	4.85021	7.0155	7.69723	7.41238	8.33187	8.02012	7.42054	9.01926	7.07217	5.81717	7.19601	7.2878	12.0939	7.89322	5.84296	8.04536	6.8069	8.45498	8.17	6.96904	7.40342	7.14233	9.29135	8.15569	6.73371	6.53463	5.90688	7.66441	6.72988	8.57194	7.0302	8.397	7.40314	6.61956	7.74423	8.2507	7.03765	6.76332	7.63387	7.98575	8.34336	5.72178
IPPK	0.718239	0.773597	0.765787	0.636872	0.898322	0.56563	0.586728	1.10538	0.687353	0.726183	0.77223	0.737226	0.515207	0.55909	0.601598	0.596324	0.908061	0.885543	0.792037	0.827571	0.688542	0.622757	0.759251	0.731125	0.24033	0.876716	0.960238	0.4008	0.851575	0.520321	1.03835	0.662009	0.748678	0.535308	0.928467	0.821036	0.789282	0.956248	0.527869	0.560612	0.621397	0.782468	0.84554	0.536933	0.688419	0.503838	0.689094	0.688762	0.544707
GPX3	448.119	194.127	327.877	317.514	296.246	160.414	300.988	346.363	375.355	107.075	453.338	383.866	137.958	319.382	705.27	410.58	274.961	295.582	302.691	287.356	258.039	280.113	402.975	300.587	222.481	226.844	171.484	471.36	377.256	465.28	202.66	115.113	262.684	388.591	363.07	314.101	264.407	488.404	754.206	123.649	283.983	267.326	477.298	115.82	161.094	217.782	197.659	362.059	356.448
TK1	4.60266	2.20204	4.18274	3.87112	3.92889	2.83453	4.493	3.72422	2.815	4.1098	2.93588	4.22644	8.00322	4.01219	4.8948	6.6383	11.1167	3.07922	3.83302	5.46379	4.39794	5.89963	3.65201	4.35611	4.75337	6.09909	3.63892	9.83948	4.40363	10.8865	12.7948	7.05375	2.69345	3.47816	2.75749	3.35167	3.38919	3.98966	3.62475	3.55707	3.71943	3.39735	2.24511	7.34598	3.37058	6.32418	14.3341	3.94341	4.22433
NME4	12.8528	7.52105	9.0038	10.7346	8.9425	6.093	7.61342	6.25524	8.6471	8.84319	8.08959	9.5991	6.75408	14.125	12.7024	9.636	7.27463	3.897	8.22851	7.65065	7.27379	11.6673	7.11268	10.8563	9.68373	7.11108	5.28514	11.9888	7.41483	15.5261	7.8137	7.62433	7.41075	6.70711	8.1016	10.5601	9.3308	9.47066	11.4194	6.78655	6.97024	6.18493	11.1406	10.9771	6.55436	8.91147	11.0478	7.02438	11.3814
ALAD	16.5083	12.6758	13.6172	12.9662	13.3801	14.1971	13.4799	11.3073	13.9388	13.5455	13.6913	13.9319	14.1139	14.4219	9.45215	12.6294	8.41195	11.0651	13.7556	8.94485	12.9044	14.0962	14.0599	16.0592	7.91072	12.6638	12.1753	10.1867	12.761	10.7396	11.4001	12.5479	13.1763	10.7578	12.4978	12.8429	17.0238	13.7663	11.3282	11.2172	15.3136	12.6811	13.5355	11.7891	11.5147	12.8996	12.4974	12.5475	12.7448
DHRS3	32.1917	35.028	49.4737	33.3982	43.5477	41.1834	31.1559	25.5741	32.5963	61.8692	36.1068	29.2887	46.3039	38.3495	46.4445	32.5012	15.6365	24.8071	30.7589	49.134	20.7591	40.5114	34.5479	39.259	35.8335	31.528	29.8328	52.8225	28.9515	39.2343	29.7179	28.0591	47.5739	46.3042	23.1798	50.527	34.8767	25.8685	51.8599	43.3491	41.6555	39.8064	24.9325	38.9818	27.9845	36.2436	28.5523	37.0978	29.9434
ALDH1A3	3.90828	1.97738	2.085	1.85252	3.71347	2.46195	1.9979	3.4427	2.62903	9.32087	2.8147	1.33399	2.36147	1.26024	2.40904	3.62709	3.66662	3.48731	2.07018	2.39221	1.09489	1.29612	2.1382	13.0341	1.8122	6.09555	3.62116	2.43257	7.9026	1.37014	6.07311	3.567	0.943465	3.04838	2.26958	2.0244	4.85661	2.62905	1.5367	1.80631	5.81068	3.38187	2.82965	2.03666	1.73684	1.79723	2.27876	2.32947	2.14203
POLE2	0.353984	0.401141	0.450588	0.431921	0.27116	0.333085	0.50697	0.303894	0.425695	0.492066	0.234788	0.686445	0.582269	0.463367	0.516797	0.361686	0.409676	0.260737	0.74747	0.317705	0.420719	0.336984	0.595015	0.394882	0.640731	0.429903	0.245205	0.328447	0.293495	0.691625	0.36411	0.561134	0.418834	0.226247	0.514876	0.548812	0.28028	0.26027	0.184566	0.294022	0.226321	0.514435	0.266258	0.558738	0.416964	0.319138	0.813557	0.659945	0.303536
MARS2	1.399	1.69395	1.22133	2.11382	0.906823	1.39579	1.51175	2.24995	1.62976	1.39674	2.20235	1.72772	1.63854	1.28268	2.46709	1.90545	3.88818	1.4196	1.24736	2.01413	1.69296	1.46314	1.9264	1.97324	1.15148	1.78378	1.83697	1.76816	2.52301	2.23692	3.51743	1.41887	1.03514	1.59042	1.14459	1.22587	2.1525	1.00921	1.82555	1.3019	1.47313	1.7738	1.58166	1.96881	1.46554	1.63683	2.45019	1.31458	0.73984
NME3	19.5997	13.4065	22.7083	14.4464	17.1669	19.1255	12.6097	10.4532	17.8185	18.0524	8.30238	19.9679	15.033	25.4957	23.7326	18.8609	12.5966	12.1637	22.5275	20.2907	12.9294	20.5325	20.9663	19.6144	25.1746	14.6014	15.2553	21.8516	15.7094	37.7881	13.9531	19.9141	12.5264	14.5951	15.1512	21.5254	14.9465	16.6839	28.0693	16.0911	18.1889	20.4186	13.7626	24.5204	14.4375	22.5289	20.8764	14.5849	16.3944
CPOX	3.5801	3.14104	4.25013	3.22621	3.17837	4.60201	3.51626	1.73981	3.55296	3.887	3.6983	4.96852	4.48807	3.84004	2.68211	3.33555	1.38575	3.34956	4.49407	3.41582	4.16368	3.80976	4.37188	4.09598	3.37819	2.9304	3.27641	3.44171	3.26746	3.45401	3.65378	4.79632	3.94152	3.43182	3.87585	4.25359	4.02314	2.41261	3.2064	3.67912	3.66679	4.15606	3.68553	3.612	4.42272	3.54996	3.90311	4.50293	2.37471
PGM1	35.5736	24.6349	19.2855	30.3877	41.5006	31.4427	28.1016	30.7893	33.4153	16.5528	30.3996	19.7976	25.4383	50.0966	39.4541	28.0069	32.7279	45.6588	32.0396	23.8086	26.5127	50.4855	19.924	30.5308	32.7917	36.9886	42.9815	49.9598	26.2787	27.1193	25.7158	21.2674	64.2431	37.2396	23.5176	33.8561	23.3187	33.7683	23.1113	19.6649	45.9888	60.3889	48.391	36.3074	21.5807	31.3583	34.4988	19.1768	47.8596
ACP1	12.6151	14.117	14.597	17.2768	14.8875	16.0224	14.254	13.0461	13.8792	15.0649	15.427	12.3693	12.3436	13.0219	17.5886	13.3447	11.6819	12.8143	14.0834	14.9919	14.7019	12.9384	13.7771	14.0508	18.4964	15.4347	12.6212	14.6284	12.0737	17.1577	12.8083	14.092	13.9608	13.7919	12.6643	13.6444	13.1784	13.7095	14.2904	13.4761	14.5893	15.547	11.211	14.1373	15.819	14.6808	14.4419	14.0306	9.38971
ARG2	0.530546	1.00847	1.20191	1.20817	2.22301	0.489742	0.44666	5.65646	0.684867	0.757697	0.358664	1.31826	0.466976	0.318529	0.675891	0.41601	2.36025	1.95169	1.22794	3.81094	2.0709	0.337906	0.391547	0.527027	0.616152	1.72461	3.04271	1.15065	1.06043	1.05653	1.51549	1.42865	2.99433	0.527849	1.94099	0.257959	1.00123	2.03077	1.24056	0.598867	0.885067	1.10019	0.841527	0.491634	0.602213	0.56162	0.640517	1.64132	2.02929
ALOX12	0.430034	0.453124	0.861349	0.336103	0.561548	0.37037	0.466125	0.360878	1.07737	0.522482	0.596731	1.01277	0.647447	0.83419	0.430144	0.504687	0.586719	0.533827	0.7336	0.596285	1.29371	0.57586	0.878928	0.845154	0.355948	0.622851	0.404817	0.74202	0.691885	0.619906	0.429176	0.884749	0.402143	0.557597	0.857609	0.985531	0.365309	0.395766	0.641911	0.268862	0.639123	0.871649	0.539298	0.542783	0.93129	0.749828	0.362292	0.778161	0.611788
CYP2E1	0.0615413	0.0950453	0.143717	0.0560121	0.149218	0.0751295	0.0543179	0.0622254	0.0893723	0.0967255	0.0540847	0.223743	0.162072	0.091173	0.0334167	0.0392077	0.0921241	0.0800829	0.218288	0.0525431	0.143578	0.111463	0.130036	0.0766006	0.0451659	0.103336	0.0811056	0.0504398	0.0692413	0.0438706	0.0259323	0.175938	0.102913	0.0852826	0.206385	0.276615	0.0364208	0.0584173	0.0492289	0.073105	0.0556099	0.204687	0.0563992	0.0892378	0.171726	0.0980203	0.0744824	0.0871237	0.0676361
ODC1	35.4695	27.1924	25.0664	55.4833	39.3372	61.4752	36.2598	55.5086	24.0028	32.4615	19.9572	40.56	27.9261	25.1789	47.1204	28.321	59.6599	55.748	33.2692	65.2871	48.0079	21.2317	23.1039	37.8875	43.222	83.7895	55.5398	35.5022	32.6174	52.5653	48.3932	73.6521	33.8708	28.1877	77.3796	35.9649	29.4937	61.8922	31.0793	41.8332	49.6401	40.5555	55.4226	30.0731	20.0776	21.0344	55.9363	42.5645	64.7491
GPX7	7.92486	5.62794	3.43729	6.94393	4.14617	2.53743	2.59596	2.451	3.17333	6.51788	4.61575	4.35756	5.72348	5.25057	9.39537	5.50248	3.36219	3.44574	6.44531	3.18591	5.63654	4.19763	5.03894	4.7214	6.5161	3.65826	4.20252	8.01627	4.58618	8.61789	2.77565	4.47387	2.54338	4.31305	5.82542	5.97557	5.16159	2.09916	5.0501	4.13487	2.55093	3.26897	4.29986	4.62807	3.94127	7.27227	7.40914	5.32111	5.51225
GSTO1	57.7033	83.1574	48.1599	79.4527	53.8805	70.7569	50.0032	48.8158	51.0087	41.9793	50.8416	51.6787	133.166	66.2332	155.317	63.576	46.2397	52.2841	55.738	214.669	58.5915	69.1249	49.1896	61.6869	142.437	60.0509	48.057	159.579	58.2229	186.257	88.1475	59.0183	46.6408	60.7062	59.5505	40.5994	48.0179	49.7676	140.826	73.1064	52.7983	54.4897	48.2932	90.9016	55.9893	68.9081	60.9135	75.8512	44.2956
AOC3	106.853	42.4021	70.6219	70.7878	71.0239	52.1206	93.9834	94.587	83.8606	34.5515	101.051	105.78	27.8828	82.3102	68.395	82.0195	68.4943	73.1797	70.882	34.2854	53.3278	63.1666	72.7679	89.8445	38.4965	51.1431	44.5871	71.791	91.3744	88.9767	47.0353	35.7895	50.0643	80.6814	77.7498	94.0766	59.3865	53.6689	76.5877	29.2923	53.8615	62.0263	109.261	39.4812	58.0547	50.4963	40.5603	74.0713	102.172
PDE4B	2.76272	5.4422	4.2745	7.4746	3.19034	2.65986	6.13036	5.91362	6.92079	2.50978	3.52825	6.01509	1.04191	3.99476	3.12427	3.61114	3.03608	6.089	7.20501	3.73281	5.87286	3.19311	4.6745	5.26293	2.30887	3.84344	2.80168	4.01219	4.45827	4.05282	4.07875	4.432	1.68237	1.55742	10.0656	5.79681	3.44567	3.71641	3.05181	8.36653	2.25918	3.98488	5.28241	2.45254	6.14548	19.8866	4.2119	6.05178	3.04378
MBOAT1	5.89669	5.38034	7.22208	4.50579	4.76419	5.88078	5.32108	3.5296	5.24559	6.04641	3.51282	4.86886	7.56781	4.6152	3.49459	4.06514	2.4341	4.99265	5.24774	5.36996	4.79319	4.41206	8.16108	5.58003	3.18345	3.30968	5.60787	3.04766	3.82542	3.19476	3.10304	6.97058	4.26004	2.52395	5.50534	5.91064	4.74095	3.67698	3.0401	6.43429	5.4054	6.35516	3.5388	3.88379	5.66614	3.32224	3.85266	5.75937	3.52921
GPT	0.214836	0.19662	0.599259	0.0926216	0.133256	0.200889	0.493012	0.284063	0.19644	0.284902	0.146849	0.510701	0.809655	0.217361	0.068049	0.399208	0.196097	0.174727	0.32846	0.429737	0.288201	0.222349	0.122688	0.167129	0.168933	0.511047	0.202239	0.129127	0.159624	0.153149	0.492245	0.601651	0.202084	0.176424	0.233921	0.75441	0.0462336	0.375662	0.36454	0.345277	0.157731	0.325934	0.167353	0.65899	0.355625	0.287433	0.394213	0.446904	0.159536
CA6	0	0.0381681	0.00961891	0	0.0125419	0.0115546	0	0.0172996	0.00598165	0	0	0.015551	0.0100993	0.016074	0	0.0472348	0	0.0361795	0	0.021703	0	0.00959168	0.0254041	0.0173031	0.0233198	0.0207487	0.010469	0.0121533	0	0.0417256	0.0117156	0	0.0116234	0.0114159	0.00968723	0	0	0	0.0107832	0	0	0.0129786	0.0101919	0	0.0105195	0.0141706	0	0.0514094	0
TXNRD1	15.1141	20.3116	13.9155	19.9783	15.0707	11.8141	15.8253	51.7669	14.8146	15.2385	19.005	11.9537	24.1872	13.96	18.8198	17.1186	47.7311	19.44	14.3855	32.8141	17.4009	22.7772	16.1957	19.5583	15.4083	23.5161	17.7065	15.9301	18.3686	25.4833	36.989	18.9049	17.8692	17.8039	18.3872	11.4558	15.8895	20.8935	21.9481	18.6944	13.6836	19.1338	15.2237	20.3406	17.5081	18.7992	17.9676	27.4703	13.1642
COX15	8.23094	9.16222	8.94999	9.67607	7.95299	8.48671	8.6911	6.48273	8.00161	9.51733	9.49537	8.49344	10.8452	8.50249	10.3203	9.1437	4.6941	8.13918	7.67185	8.63766	9.39207	8.58844	9.05832	9.43199	8.97647	7.27274	7.25234	8.40364	7.20091	8.46148	7.02581	8.19581	9.1187	7.54451	8.17394	9.60681	9.15915	6.79853	8.92691	9.25126	7.94945	9.05701	8.15159	9.48664	8.49406	8.71483	10.1717	9.64466	6.31573
KYNU	1.02382	1.41629	0.576125	0.983028	0.715155	0.899157	0.85713	1.02046	0.639641	0.55188	0.78348	0.943189	2.77551	0.638189	1.02601	0.893033	0.902785	0.90564	0.767392	2.27319	1.3225	0.992307	1.22572	0.956112	1.44965	1.08426	0.902558	1.87679	1.25693	1.19404	1.82602	0.977461	0.502797	1.04635	1.0315	0.71589	0.646148	0.759686	1.18734	2.26377	0.678278	0.865687	0.741473	1.20078	0.879865	0.938767	0.960101	1.55708	0.545603
ACPP	1.08731	2.8028	0.83357	2.17135	1.00327	1.25806	2.0357	3.02581	0.987365	1.401	1.63398	1.26372	1.41058	1.21438	1.59103	1.86674	1.64466	1.9409	1.27808	2.04267	1.71311	1.58326	1.12898	1.34385	1.74699	1.79149	1.58185	1.77462	1.96048	2.28346	2.04912	1.5324	2.30972	2.19601	1.50678	1.22974	1.29152	1.9189	1.40684	1.44061	2.30476	1.24419	1.08057	2.70125	2.74486	1.49341	2.04532	1.80326	1.9588
CAD	5.6125	3.96103	4.32029	3.15217	3.52418	3.42023	4.1119	2.42506	3.56957	7.14079	4.33178	5.03329	5.12024	4.1966	1.87371	4.24754	2.53345	2.22992	4.51435	2.4198	3.74782	3.2894	5.91384	4.84928	1.50734	3.44961	3.36195	1.34064	4.33253	1.73033	4.71579	4.68418	3.39099	2.85777	3.34667	4.54738	3.99416	2.60614	2.37049	4.4753	3.54559	3.47869	4.19107	5.57153	4.05314	2.37835	5.41806	3.55454	3.82149
UGT2B28	0	0	0	0	0	0	0	0	0	0	0	0	0	0	0	0	0	0	0.0139535	0	0	0	0	0	0	0	0	0	0.00484364	0	0	0	0	0	0	0	0	0	0	0	0	0	0	0	0	0	0.00890789	0.0197763	0
PIK3CG	2.819	2.91846	1.40334	2.86019	1.16543	1.32007	2.28542	1.18041	2.25556	1.26525	3.3442	2.52011	4.62431	2.07812	1.12047	3.84321	1.46548	1.98954	1.53875	2.60857	3.49999	1.75244	3.10189	3.03707	1.0416	1.77435	1.28768	1.3039	3.5461	1.24747	2.61643	2.30687	1.19487	1.0198	3.09188	1.99851	2.76649	0.937803	2.65751	2.97915	1.06012	2.20811	2.82746	2.91791	2.21001	1.29133	3.86696	2.55876	1.31978
ASL	9.2041	11.2575	10.9114	11.4516	12.6127	10.7823	8.55994	10.9255	9.21001	14.1355	9.51847	10.8448	12.9584	10.1314	11.4882	10.675	11.11	8.09364	10.4038	15.7498	7.58776	11.0204	8.06429	8.89501	13.8144	12.8099	11.5137	12.07	9.92951	11.9174	17.3895	13.2557	12.1635	11.3662	9.58856	12.7678	10.0999	8.10113	17.3083	10.23	16.4735	12.1651	7.13298	15.2343	11.9549	9.646	12.4877	9.29479	11.411
GSTM2	1.47654	1.47494	2.77094	0.724937	1.73965	1.41375	0.963092	1.465	1.36769	2.45639	1.49996	3.46033	0.967321	1.87754	1.11388	0.820697	0.988875	1.31005	2.90358	0.665446	1.77292	1.01393	2.45177	1.66236	0.70821	0.975486	1.32372	0.983054	0.787302	0.857786	0.581588	1.78105	1.82607	1.00674	1.78498	3.0608	1.00289	1.06109	0.914741	0.826011	1.59198	1.26584	1.48511	1.5721	1.52671	1.08416	1.06755	1.63071	1.38329
HK1	27.5489	22.809	23.3941	23.4963	25.657	20.0793	26.5154	26.6088	23.456	25.8249	22.3631	23.5511	27.3006	23.8817	15.3613	27.1023	35.2334	22.9158	23.7958	21.2286	21.04	23.0945	26.6639	25.3753	15.0772	25.6202	24.7755	19.1353	27.3986	22.7415	44.1843	24.4823	22.4685	23.3385	21.0529	19.85	28.6972	20.2384	21.7426	23.7965	25.0255	26.1748	25.5225	24.7239	22.9538	21.8767	26.0811	21.1937	24.636
ISYNA1	8.9246	4.68209	11.5825	6.99569	9.39378	4.54257	4.84825	4.34013	6.29847	15.249	4.91194	10.0341	4.0032	9.55066	6.46953	5.65711	5.55583	3.51924	7.35434	4.59601	4.19582	5.49691	6.3013	9.79472	5.45351	4.58314	4.77769	4.77794	6.67885	8.60448	4.6011	6.43771	4.59786	3.25729	6.98867	6.44512	10.1171	6.28725	6.14918	4.87558	5.04028	6.53317	6.04743	4.17292	3.9992	4.60614	5.85642	6.94364	5.09836
TRMT11	2.53857	3.96593	3.66949	3.3951	3.53724	3.51606	3.16016	2.85897	3.51612	3.23244	3.55712	3.32406	3.40803	3.09385	3.35645	2.17356	2.5877	4.67228	2.42293	3.4256	3.17097	3.45503	2.96648	3.3504	3.24233	3.09018	3.80213	2.68197	3.48108	3.08859	2.58538	4.04521	4.33639	3.28744	3.67159	3.75639	3.16181	3.09003	3.20663	3.84509	3.55522	3.5448	3.49977	3.58448	4.74696	3.60394	2.89594	4.26708	2.70673
PTGDS	144.877	61.4833	64.0139	173.719	65.0182	44.6371	78.4401	77.8501	120.877	43.5972	101.556	102.291	40.1458	168.691	86.6398	137.147	38.5992	99.4283	95.2286	50.6489	103.864	82.2684	76.3847	73.4495	29.0286	63.316	40.6894	89.2879	79.2793	147.805	68.5769	83.6165	49.2746	56.9059	128.796	88.552	89.1081	56.1759	60.0293	77.1614	29.0095	67.1657	220.07	86.3583	36.8348	58.7723	160.354	78.756	130.277
CYP2U1	3.4027	2.37786	4.64563	2.96376	3.82281	3.09299	3.60625	2.22477	4.17408	5.36207	4.34383	3.27317	1.94048	3.73772	4.22798	3.29508	2.31922	3.35725	3.17783	1.85991	3.55198	2.34974	4.27653	4.52348	3.49287	2.39199	2.93039	2.86052	3.09901	4.04136	1.35317	2.27239	3.28904	2.74179	3.10498	2.56483	3.73627	2.31463	3.23496	2.27362	2.72624	4.61333	3.29344	1.96633	2.1728	2.45045	2.24865	3.02506	2.585
INPPL1	20.6173	16.4274	17.255	11.5078	16.4961	17.5	14.7182	12.433	16.1967	16.8223	13.7335	21.0318	21.1397	17.4005	6.41541	15.6378	12.5681	12.5207	20.3181	16.1649	17.3968	18.4477	20.1456	16.3876	7.18475	16.242	14.8512	9.13639	16.7629	11.184	16.8875	21.4454	15.4446	11.9197	14.5492	19.6338	14.9037	13.69	11.519	18.0432	16.1014	17.2506	16.9053	16.6601	16.0999	15.3573	16.8397	15.2486	17.7113
NUDT9	14.0026	14.1683	13.0239	13.1481	11.9328	17.2774	14.5639	12.6844	14.8679	12.6865	13.2829	11.6884	11.4833	15.4075	10.7622	11.8275	8.83312	17.6649	12.1456	11.3814	11.1173	15.4369	12.6055	13.8877	10.226	11.0501	14.0393	10.5977	10.2836	9.38404	11.602	13.4642	15.0625	12.0354	10.7151	11.8585	12.836	13.0345	10.6967	9.70658	16.688	14.8331	12.0657	11.5845	13.1572	14.0866	10.8102	14.807	11.3787
NANS	7.78305	9.26169	9.14298	7.64101	7.1155	8.80506	5.74052	7.33065	5.64848	11.3382	6.813	7.46018	13.4204	7.24597	6.98918	8.18122	7.94963	6.32999	7.18008	13.0289	6.49706	8.13405	7.32315	7.3368	10.2411	9.40938	9.48389	9.38617	7.82195	9.7353	11.4971	9.18715	7.23558	7.55095	7.21964	6.80097	7.46216	6.31039	10.136	9.88517	9.10365	9.48307	6.58702	10.7947	6.84427	7.27312	9.63244	9.15798	7.32503
CA8	0.409538	0.749624	1.32168	0.897525	0.635055	1.30043	1.28321	1.68025	0.655319	0.900142	0.889793	1.30282	0.446292	0.636323	1.27404	0.451165	1.02051	1.22406	0.92668	0.641871	0.525505	1.35546	0.906276	1.05667	1.04661	0.563506	1.64811	1.41537	0.765066	0.576207	0.95723	1.03939	1.07543	1.1298	1.15493	1.54597	1.0521	0.731461	0.97288	0.472182	1.02346	1.08134	0.914838	0.69092	2.00955	1.60464	0.563609	0.810509	0.763339
AGXT2	0	0	0.00971871	0	0	0	0	0	0	0	0.00731485	0	0	0.0108272	0	0	0	0.0121849	0	0	0	0.0129216	0.00855589	0	0	0	0	0	0.00636096	0.0674536	0.0197285	0	0.00782929	0	0	0	0.00806046	0	0.083529	0	0	0	0	0.00835562	0	0.00954507	0.00584918	0	0
INPP5B	3.39694	5.81403	4.69961	3.14754	4.02284	4.97886	4.00283	3.19731	4.5915	5.20725	4.67453	4.38074	6.31619	3.16725	1.52711	3.31244	2.59267	4.58361	5.81053	3.97718	4.35833	4.36606	4.80499	3.87537	1.48068	4.42545	4.03515	2.88017	3.15287	1.80355	3.77175	8.82382	5.06219	3.80458	4.70988	5.34107	3.08918	3.02432	2.80299	5.38361	4.49347	4.64264	3.2721	4.98094	6.80474	4.08058	5.08655	5.47675	3.13931
JMJD7-PLA2G4B	0.456882	0.728015	1.14479	0.360758	0.738904	0.813754	0.438706	0.366093	0.698739	1.03201	0.45962	1.70073	0.701006	0.489826	0.0613398	0.311869	0.30796	0.508376	1.3126	0.306797	1.08056	0.643035	1.37626	0.544857	0.0671149	0.407469	0.375739	0.10699	0.314951	0.0282558	0.198339	1.27862	0.779241	0.332416	0.964322	1.77186	0.218795	0.248324	0.224543	0.620966	0.672011	0.681136	0.386499	1.10043	1.78803	0.345458	0.529239	0.959547	0.266202
CDIPT	38.1608	26.2997	29.3713	27.3136	26.3176	30.6335	28.9613	20.9968	30.9221	27.5418	25.048	30.9262	28.8331	38.3686	27.5976	33.3634	20.8765	18.5233	31.1891	28.6087	26.4536	31.2233	29.3384	32.0695	28.6956	27.2843	23.2251	28.9855	27.9283	31.8823	27.7117	28.9553	26.6142	32.3083	20.343	32.0534	28.3293	30.1145	35.0675	26.989	34.6357	25.9143	25.8498	27.5195	25.9396	35.7368	32.1399	26.47	33.9579
CERK	16.0832	9.53346	12.0457	11.8609	11.6089	13.797	8.41002	7.62864	9.59001	10.5064	10.766	14.7379	6.32639	11.6721	9.74989	10.3828	6.31283	6.80683	12.5758	6.98476	13.8052	7.12009	13.8182	13.0465	10.1074	8.44492	8.30749	6.17166	9.4333	6.6986	8.85458	8.42283	8.58438	8.0742	11.9328	12.6568	7.97986	9.13539	8.24003	9.27502	9.11478	7.52829	12.4446	9.86362	10.7237	8.12806	13.8003	10.7496	10.2111
AMPD1	0.268844	0.0949818	0.15388	0.272719	0.347777	0.0369692	0.125623	0.590405	0.133969	0.419439	0.254801	0.0829263	0.398527	0.497148	0.128807	1.51129	0.337777	0.0385856	0.47873	0.150452	0.525759	0.0613775	0.230296	0.399834	0.547156	0.630667	0.0223305	0.116654	0.276967	0.160202	0.431068	1.31481	0.0619819	0.255677	0.227293	1.56603	0.153149	0.154066	0.235758	0.149182	0.0803821	0.23531	0.152176	0.529189	0.168287	0	0.481583	0.71277	0.042277
TXNDC12	17.6485	18.9865	17.871	20.7134	15.7919	18.205	16.5943	15.7882	16.3355	18.5622	18.1254	17.0947	20.4707	18.8366	27.648	19.1293	12.6788	16.118	16.4189	25.3614	18.2374	16.804	15.6024	18.2509	29.0464	16.4634	16.0455	24.1616	15.6821	24.8584	16.5428	15.3215	16.6043	19.3636	17.7031	15.8428	17.2613	17.3084	22.9679	18.8972	16.4523	18.6926	16.0393	19.8674	16.4546	19.7444	19.0532	19.3496	14.5882
GSTT2	0.0177007	0	0.539669	0	0	0.013793	0.124985	0.0206509	0.0571234	0.182572	0.388901	0.25989	0.265228	0.0191879	0.1682	0.225541	0.329597	0	0.0649496	0.0259074	0.340695	0	0.0303254	0.316712	0.0556748	0.297219	0.0499883	0.0580306	0.0676372	0.0597705	0	0	0	0	0.0231277	0.0372942	0	0	0.193083	0	0.209931	0.123943	0	0.533081	0.0753442	0.101495	0	0.0306843	0.0473199
CA13	0.835437	1.73383	1.37801	1.41609	2.66948	1.5802	1.10291	6.53536	1.54392	1.97802	1.65773	1.84968	1.44927	0.870797	1.42489	1.14867	7.1681	3.34506	1.44104	1.94912	2.06155	1.41337	1.80441	1.52759	1.65637	3.78179	3.5743	2.04834	1.79398	1.37837	3.32009	2.3309	2.19411	2.52875	3.73656	1.66242	1.46943	2.34377	1.47731	1.92346	2.11715	2.05619	1.71285	1.57103	2.52776	1.67184	1.39666	2.18163	1.93752
DNMT1	6.50355	5.55589	5.92305	5.27532	5.5383	4.72239	6.34124	5.58486	5.50061	6.94669	6.27979	7.5897	7.20413	6.08464	2.19619	7.18803	6.89622	4.81745	6.56101	3.51353	6.39493	6.23208	7.38319	6.65178	1.95497	5.26902	6.16486	2.79728	5.83041	2.94578	6.88141	6.88005	5.00318	4.25	5.5255	6.68997	6.76381	4.4057	2.9625	5.23288	5.00765	6.08381	6.24818	8.91942	6.2089	4.70179	10.7203	5.42217	5.40758
PFKFB2	4.70133	11.0368	4.53879	8.07186	10.8047	7.27407	8.75685	7.39526	7.05197	4.37486	13.4236	7.37243	5.87413	5.7971	4.73725	6.49227	7.79527	8.3068	7.2156	4.52691	9.29307	8.15044	6.44623	4.82728	4.5202	8.49595	9.07631	4.51158	6.1817	2.65348	7.52986	11.5454	12.8384	11.0416	6.14781	8.73909	7.02264	6.74464	5.21486	7.5021	8.73603	8.20271	8.50615	6.96568	12.3057	8.84141	6.58772	6.3279	7.11112
CYP2B6	0.0219964	0.0188731	0.0713445	0.0158054	0.0279074	0.0385658	0.0097073	0.0128313	0.0310566	0.0162057	0.0322188	0.0230687	0.037454	0.00596113	0	0.0175173	0.03614	0	0.010089	0.0201217	0	0.00711425	0	0.00855594	0.0259448	0.0153896	0.0232949	0	0.0315194	0.00618966	0	0.0288756	0.00862117	0.0254018	0	0.0115863	0.0443786	0.0412102	0.135967	0	0.0372682	0.0770108	0	0.0552043	0	0.0420419	0.00644078	0.109626	0.112707
ACAT1	11.5717	14.3683	12.4818	15.888	13.2853	12.4212	13.0087	9.66144	13.1714	12.9105	12.8441	10.6828	12.1327	14.5708	18.8992	13.2573	7.86662	12.6769	13.799	14.9969	14.3851	12.1812	11.8805	12.6178	17.2647	11.2712	11.364	13.5631	9.95591	15.1373	10.4524	11.5562	11.6307	12.5768	12.0671	10.3958	9.6295	12.29	18.8402	10.936	13.893	11.5514	10.3198	11.3955	14.1168	13.7743	13.0897	13.2434	11.0298
GBE1	5.95409	6.12384	6.41996	7.85448	6.11431	6.01367	7.1013	6.62142	7.26103	6.64743	8.60372	6.25235	6.15051	6.18956	7.49716	7.24015	9.8745	8.34399	6.06407	5.17011	6.07067	7.13009	6.3297	6.97163	6.44663	6.07767	6.94691	7.05101	6.4487	8.78965	7.25843	5.4446	7.11454	5.86506	6.45807	5.08229	7.34308	6.16097	5.81759	5.08863	5.78117	6.72806	6.28033	6.55192	6.73132	5.85054	5.28838	6.57992	5.48601
PFKFB4	1.46721	1.74136	1.14254	0.70129	1.06605	1.59156	1.08392	0.772931	1.11074	1.23334	1.01773	1.30827	2.69857	1.38379	0.82477	1.69347	0.884957	0.906797	1.26291	1.98901	1.43633	1.37971	1.42294	1.73222	1.06732	1.25715	0.867039	1.0701	1.42631	1.17858	1.91758	1.82708	1.11464	1.47292	1.61303	1.68184	1.27795	0.72656	1.70622	1.56496	1.28127	1.33512	1.15951	2.55217	1.62323	1.2292	1.1469	1.51261	1.64439
PGS1	6.7815	9.14055	8.71053	6.42661	8.07598	6.07733	7.91519	9.63698	9.48655	7.65539	7.65065	12.4566	7.02299	8.99302	4.43563	5.43856	7.48021	8.39922	9.01406	6.71405	9.91854	10.6246	9.62969	6.75993	3.59461	8.07082	8.46999	5.38875	7.52889	5.36464	7.66323	11.501	10.0084	7.54676	9.63457	10.2262	7.16014	7.22686	5.70341	8.36629	9.38849	9.88108	6.99445	9.11165	11.4775	7.99269	6.92781	8.3379	7.27576
FBP1	197.552	178.354	64.7661	163.562	88.3503	189.483	168.224	104.072	106.469	70.6281	124.853	109.821	963.859	124.327	112.613	164.957	89.7369	100.265	113.317	525.546	93.892	192.278	128.643	170.62	148.197	240.37	117.138	209.668	207.98	101.138	530.98	210.375	75.0161	247.776	101.233	132.652	107.883	141.519	365.093	256.548	169.881	132.438	131.132	357.395	176.412	185.625	160.703	257.1	123.279
GSTK1	26.967	26.9228	21.4571	27.0278	22.7657	23.5744	21.3256	18.8433	24.348	25.9584	20.4505	24.5757	31.469	24.0309	28.4204	22.9292	16.9649	20.2733	24.151	32.8938	27.0522	24.8265	28.2467	27.0613	24.2554	22.156	20.5454	28.1971	24.5737	30.4165	22.2247	23.5392	21.6912	22.2599	22.5243	25.8566	24.3885	19.0581	25.3884	25.7653	23.7821	24.8494	21.3235	28.1322	20.883	23.0098	31.1366	24.8141	24.1013
ACER1	0.0136583	0	0.0265802	0.0392564	0	0.010643	0.0241104	0.0318696	0.0330585	0.060376	0.0600172	0	0.0372103	0.0296118	0.111246	0.0217542	0	0	0	0.0199908	0	0.0176699	0.0701997	0.0531267	0	0.0382236	0	0.0447779	0.0521907	0.0153735	0.0215826	0.0717193	0	0.0210305	0	0.0287772	0.0220449	0.0614132	0.059595	0.0572639	0	0.0239093	0.0375513	0.0457044	0.0193792	0	0.0479916	0.0118384	0
NT5C	11.2312	7.54534	11.507	7.78126	10.3496	9.30973	8.00576	6.93266	9.9127	11.8472	6.03559	9.64433	11.0379	13.0464	12.5859	8.54402	8.0774	5.42547	10.3719	12.7517	6.4188	9.32907	10.1374	10.8971	13.3362	9.6157	8.10687	11.1616	8.46484	16.4454	8.8141	11.1924	8.27204	8.20175	7.94469	11.7258	7.29967	9.62173	13.046	8.32203	11.4514	11.3697	7.52962	15.7225	8.8055	9.72467	13.0368	9.2229	9.4597
AKR1C1	3.55003	4.21335	5.5956	3.66013	4.10813	5.73803	2.15726	4.57701	2.03861	4.747	4.85295	2.45082	1.95684	2.63496	3.16626	2.92143	2.57191	2.63832	3.22991	3.58223	2.35726	4.11581	3.95389	3.60117	2.83895	3.25121	4.49542	2.82357	3.08184	4.51888	1.73515	2.11946	5.27832	5.52809	2.96582	3.35621	3.67085	2.54151	4.17869	1.4097	5.21987	2.55382	0.995063	2.26522	2.28233	3.4289	2.98304	9.24067	2.28749
POLE3	20.3957	17.9614	18.5847	22.9712	18.5908	19.2062	18.9316	11.9373	17.3235	22.8159	19.0169	17.4712	17.2622	19.5788	37.842	20.5461	18.6208	15.0715	19.6482	22.3694	16.7631	16.7867	18.9581	18.0836	28.2495	17.3717	16.5777	21.6053	16.4839	30.7969	18.6594	16.5162	14.0329	17.8436	19.2811	18.4281	19.7564	15.5174	18.8941	18.3351	18.1962	20.5118	15.0657	19.2118	16.12	17.4269	21.9619	17.2182	12.2921
DAO	0.188062	0.0436103	0.0560513	0.182609	0.060187	0.0198032	0.0538339	0.0118598	0.0492088	0.0299574	0.223345	0.170577	0.0484654	0.0936664	0.0413987	0.00809549	0.0389709	0.0744088	0.00932511	0	0.124511	0.0854828	0.0522475	0.0316325	0.0559544	0.0213365	0.00717705	0.0166634	0.113295	0.160188	0.0200791	0.0444821	0.0796842	0.0313047	0.106258	0.096381	0.131259	0.03809	0.0665322	0.0426198	0.0516697	0.088975	0.153716	0.0595287	0.0144233	0.0291441	0.0416719	0.0308384	0.181171
PIK3CA	3.64904	3.75349	4.18733	3.97519	3.7924	3.57066	4.64971	3.05347	4.301	3.09939	4.96088	4.20523	3.03096	3.22589	2.73869	3.06298	3.81543	5.13222	4.07841	2.36655	4.6383	3.18519	4.41569	3.60225	2.6418	2.5941	4.32937	2.56108	3.8465	2.73582	2.60636	3.15312	4.3892	3.28722	4.78702	3.60996	4.26831	3.17778	2.71616	3.74561	3.43237	4.07128	4.63279	2.52634	3.77895	2.68957	2.63804	4.3007	2.76021
BLVRA	32.2544	38.4988	27.9186	41.1658	29.8297	40.9605	32.4862	27.11	30.3773	29.1769	32.2579	29.6211	51.9234	34.6941	41.7253	39.0475	28.0757	33.6106	31.3377	53.181	29.9826	32.0951	31.3062	34.2906	51.0493	40.2798	30.6844	44.5574	30.5155	53.4446	39.9726	29.5367	30.2107	40.8692	27.0336	28.1788	30.3155	31.53	49.5598	36.0794	36.8912	38.2297	28.2333	43.4845	31.14	35.3606	32.0653	33.142	28.2207
MTMR7	0.249651	0.339154	0.479092	0.463412	0.527897	0.424197	0.556991	0.396439	0.377657	0.418948	0.401222	0.690917	0.25033	0.405939	0.343606	0.220905	0.474739	0.423005	0.515278	0.380622	0.382229	0.331947	0.398008	0.504415	0.332635	0.417257	1.06245	0.323975	0.234073	0.210751	0.23286	0.449107	0.483799	0.336351	0.688631	0.431026	0.402944	0.379373	0.237022	0.348895	0.440604	0.449161	0.33842	0.272664	0.428014	0.23858	0.284279	0.411733	0.318251
PAICS	4.68662	4.3478	4.53045	5.71632	4.41483	3.57217	4.89894	4.32825	3.77479	7.59428	4.3572	4.08076	4.66374	3.60892	7.57029	4.76728	5.33469	3.88852	3.81025	3.96774	3.95554	4.30023	4.90752	5.0246	5.46284	5.1765	4.88634	3.48182	4.24549	4.6634	5.09892	4.40254	4.82005	4.20441	4.57978	4.29273	5.30986	3.66758	3.62392	4.13346	4.66642	4.78455	3.93409	6.54981	3.98232	3.92928	6.89451	4.81539	3.28488
POLR1D	10.269	13.4944	9.26781	15.1106	10.029	11.7432	10.3461	8.65484	11.8612	9.97584	12.6342	9.95457	10.009	10.3426	15.4371	10.0298	9.57572	9.86332	10.5895	13.4587	9.99203	10.4517	10.5991	10.5838	14.8406	10.2342	10.2842	12.8905	8.52753	11.9251	10.4822	10.3661	12.5114	11.4792	10.5156	11.8309	10.4415	9.64998	15.9765	11.9322	9.83131	9.48013	8.98167	10.0118	10.4777	14.1025	11.5058	11.0147	8.71012
UGT1A5	0	0	0.00545961	0	0	0	0	0	0	0.0124013	0	0	0	0	0	0	0	0	0	0	0	0	0	0	0	0	0	0	0	0	0	0	0	0	0	0	0	0	0	0	0	0	0	0	0	0	0	0	0
PTGS1	6.90941	5.77917	3.98898	4.53609	4.62453	3.08646	6.92578	5.19373	8.16509	12.3457	7.36437	3.40326	6.5052	7.84835	4.79847	7.01446	4.31234	6.5454	4.08997	3.18303	7.9148	4.73177	5.71724	12.1158	3.14675	4.53599	2.58951	3.46988	7.59582	7.83078	5.24359	3.19793	3.46821	4.04662	6.69849	4.68258	5.57324	2.53403	5.79552	4.10873	2.93962	5.788	7.10837	4.91044	5.65379	3.75918	7.24221	5.96511	7.75781
POLA2	2.45066	2.02876	2.83065	1.90208	2.21566	1.70014	2.12955	1.66883	2.411	2.39719	2.13556	2.58821	3.03776	2.79108	2.34885	1.97085	1.3176	1.57264	2.54844	2.10369	2.72002	2.35889	2.33844	2.7511	2.05443	1.7604	1.56231	2.11876	2.13146	2.2851	2.16772	2.43732	2.49649	2.00081	2.22026	2.79593	2.10846	1.64796	1.73954	2.1532	2.14906	2.05749	1.67732	2.83156	2.22028	1.72602	3.70195	2.59913	2.0886
PYCR3	2.76819	1.73306	3.85978	2.13333	3.20075	2.89189	2.19089	1.83837	2.22846	4.66158	1.47928	2.27147	2.46137	2.89525	2.8328	2.44191	1.95253	1.36567	2.65655	3.41939	1.84167	2.20384	2.52242	3.02908	2.61207	2.7242	3.64249	2.56303	2.82459	3.62256	2.77836	3.1627	1.87899	2.37941	1.99527	2.53805	2.82806	2.27053	4.01285	2.30843	3.56654	3.65299	1.6894	4.13276	2.01131	2.26751	3.69827	2.57863	2.84084
GBA3	0.269254	0.231022	0.157196	0.261185	0.182191	0.424868	0.689185	0.518316	0.510497	0.0396741	0.315506	0.352974	0.12837	0.21161	0.667055	0.107213	0.221191	0.67338	0.209945	0.0640394	0.365128	0.496379	0.322906	0.581259	0.243482	0.0470951	0.389702	0.662048	0.240068	0.522788	0.0265918	0.011782	0.759815	0.155469	0.0967468	0.326197	0.249885	0.353112	0.445455	0.0564436	0.30793	0.188535	0.11104	0.0563121	0.401133	0.450298	0.315361	0.466752	0.29392
NAT1	1.51386	1.87085	6.44988	1.62047	3.58315	2.62145	1.49563	2.15867	1.49782	3.66268	2.1079	2.37823	2.50344	1.7356	2.85002	1.74638	1.07816	1.55044	1.70303	4.2172	2.01667	1.20895	2.60427	2.11791	3.04704	1.79577	3.58032	2.46113	2.08297	1.99848	1.62431	1.16676	2.29521	1.25662	2.11639	2.06078	2.39314	1.09247	2.6639	1.60634	2.6388	4.18776	1.37881	1.67817	1.17563	1.50031	2.14523	2.88888	0.755007
SGPP1	8.78361	9.01914	6.84206	11.8093	7.36883	9.64449	10.7506	7.18166	10.577	5.42637	11.3381	10.3117	14.116	8.43636	12.2958	12.6138	8.26982	10.4539	9.09608	13.2049	12.6375	7.67841	10.6992	9.91589	16.0816	9.59742	8.27135	9.17228	9.4535	13.2872	9.68938	7.46802	7.28692	8.23954	8.70481	6.59152	9.89696	8.75274	10.409	10.3683	7.45107	9.49262	11.5421	12.0141	9.45268	8.34853	11.3765	11.1409	5.52786
PFKFB3	36.1922	31.2231	35.9674	27.7211	30.0546	37.0969	37.6554	62.1919	36.0414	19.2176	35.48	34.9845	12.1399	47.8517	19.3375	16.4888	98.7765	40.6606	34.2803	15.7873	32.4359	36.4059	26.0336	29.1302	11.3825	62.1461	45.4305	23.0791	33.6739	15.4948	52.419	27.2148	58.2134	30.5554	39.7891	40.2781	44.9665	29.5753	13.5067	50.8616	51.345	32.5382	33.9766	17.7066	28.0847	31.1151	22.0152	19.6782	51.6161
GPD1	18.317	22.4116	7.35253	26.9983	12.3391	24.1381	19.6152	14.2043	8.90915	1.61764	16.1744	22.2906	77.1101	19.7595	18.4744	16.0915	10.8711	9.49584	12.475	46.7355	2.95067	10.3962	5.66796	25.9369	14.9866	16.2198	10.9561	18.693	17.7752	28.8218	28.2447	16.6881	10.0554	17.6958	17.0516	11.9821	12.6031	8.41986	43.9457	11.849	15.4752	12.9678	23.1336	35.9587	24.7543	14.4613	16.3567	16.4421	15.1327
RRM2B	11.9101	15.3162	12.5189	15.1578	12.0957	16.6959	12.0381	11.4299	12.2495	15.1643	15.7255	11.0208	11.6008	10.5507	12.7392	15.1961	7.08382	16.0314	11.0364	13.7196	14.9266	10.9072	14.9257	12.3897	14.4564	16.2972	10.5838	10.7063	11.7831	13.8742	9.09241	9.4332	12.3699	10.1005	12.071	8.10975	14.67	12.503	13.5867	14.236	10.4391	13.3638	13.448	11.3087	12.3257	12.803	12.4913	19.2864	6.70457
NME5	0.676579	1.96807	11.3148	1.12645	5.86219	3.98624	1.29629	2.70495	1.61096	11.9996	1.20854	2.00754	2.67496	2.11083	2.30733	1.34045	0.967013	1.1475	1.31698	5.07812	1.50148	1.00339	3.51982	2.62527	4.74923	1.36236	5.9069	1.52834	1.93899	1.33734	0.619304	0.88095	3.35026	0.597109	1.55242	2.50333	2.67677	0.507027	2.16607	1.66046	5.11649	8.26171	0.680539	1.15961	1.06533	1.13545	1.46891	4.50547	0.499971
SUCLA2	8.85025	10.1143	10.0785	9.82799	8.85703	9.05747	8.71525	7.26045	10.0516	10.2655	10.2491	8.73194	7.7216	9.99027	13.3215	9.82458	6.57611	10.5292	7.69366	9.37613	9.35341	9.8016	10.0875	9.6304	11.4262	6.95958	9.33826	9.30197	7.9965	12.1021	6.91061	7.86273	10.1768	8.80324	8.31441	8.20617	10.7626	7.41801	9.77812	8.24141	9.34597	9.9443	9.443	8.33184	8.78659	9.24996	8.0242	10.2966	6.95233
SORD	1.31383	0.912819	3.40493	1.27101	1.24678	1.24602	1.30669	1.29728	1.16599	2.27587	1.41749	1.34427	1.75039	1.17411	1.52251	1.54647	0.807286	0.68022	1.19346	2.4295	1.24477	1.33075	1.53171	1.60541	1.68321	1.00889	1.89138	1.26593	1.87957	1.63752	1.51655	1.29003	1.47699	0.967081	1.16816	1.21529	1.83092	0.926948	1.97611	1.4577	1.43333	2.15966	1.40962	1.67815	1.10484	0.924832	1.54257	1.7387	1.14221
ADCY10	0.0160745	0.0165505	0.0291968	0.0138603	0.0217537	0.0175361	0.0227004	0.0112522	0.0363128	0.0331598	0.0282537	0.0472028	0.0656893	0.0243951	0.00436421	0.0051205	0.0176069	0.0313764	0.0648808	0.00941088	0.0225014	0.0124775	0.0220315	0.020008	0	0.0314898	0.0181583	0.0210797	0.00409489	0	0.0177804	0.0337626	0.0100803	0.00495016	0.0378053	0.0135472	0.0103779	0.0240924	0.00935166	0.0067394	0.0217879	0.0168834	0.0132583	0.0215158	0.0410533	0	0.0150617	0.0167191	0.0114593
HEXB	32.8782	49.7757	25.5803	35.7571	24.5836	30.5428	36.1459	30.1012	27.2897	20.8509	34.0658	34.575	63.5581	37.1818	37.8428	35.4673	21.0887	29.3567	27.0338	63.9817	41.5404	43.6183	31.1903	32.798	43.4186	33.5792	23.9305	55.8356	38.4073	47.7263	48.5282	30.1338	26.0806	37.3401	28.0165	20.1063	29.5226	35.2318	61.6955	59.4183	23.1439	28.4056	29.1334	43.1357	36.0772	34.7294	27.4226	53.4227	24.6853
ENPP3	0.680737	0.28768	0.820564	0.671654	0.274999	0.296895	0.457352	1.12017	0.491835	0.336847	1.07894	1.41719	0.332163	0.468091	0.344812	0.210374	0.589827	0.681729	0.559218	0.557658	0.417786	0.328611	0.374248	0.324066	0.303596	0.454945	0.552348	0.29146	0.342945	0.628988	0.393347	0.204512	1.09908	0.242486	0.643856	0.663617	0.836346	0.532985	0.380516	0.362082	0.180751	0.764791	1.28496	0.31449	0.814499	0.252452	0.696157	0.559208	1.00046
ASMT	0.0320742	0.0183466	0.124837	0.0460934	0.0542577	0.0749797	0.0754918	0.0249467	0.0431288	0.0787679	0.01566	0.112126	0.0582545	0.069538	0	0.0340572	0.0585529	0.0260861	0.0588452	0.0547689	0.07483	0.0414946	0.0366337	0.033269	0	0.0748011	0	0.0175255	0.00680891	0	0.0253414	0.0935667	0.100568	0	0.0838161	0.0450521	0.0172562	0.0640968	0.0310996	0.067237	0.0905713	0.0187156	0.0146971	0.107328	0.182034	0	0.0375666	0.0741342	0
AANAT	0.027036	0.0309295	0.11692	0	0.045735	0.0561796	0.0318169	0.210281	0.0218125	0.0265581	0.0264003	0.226832	0.024552	0.00976918	0.0244674	0.0143538	0.128324	0	0.231476	0.0659514	0.141921	0.0116589	0.169836	0.0420647	0.0708646	0.0756618	0.076352	0.0147726	0.074612	0	0.0356014	0.205061	0.0706424	0.0277525	0.141301	0.151902	0.0290913	0.0135072	0.0196609	0.113351	0.0152689	0	0.024777	0.0603131	0.140654	0.0172247	0.0527762	0.0703006	0.0321228
COX10	4.31809	3.61954	3.55991	2.85237	3.15762	3.71873	4.11879	3.68761	3.19266	4.27232	3.76391	3.27573	3.83095	3.55451	3.1336	3.78565	2.22175	2.96034	3.39035	3.05532	3.39679	3.64643	3.78423	3.65447	2.73986	3.5609	3.25952	2.89659	4.04974	3.37563	4.19823	3.23449	3.28728	3.4202	3.03238	3.02828	4.08731	3.14271	3.67409	3.24777	3.39449	3.51807	3.08771	3.72688	3.03689	3.15144	4.5474	3.33285	2.4784
LPCAT4	5.93035	5.19414	5.86116	4.03072	4.64031	6.75222	4.64623	3.14752	4.83767	7.63538	3.795	4.84789	8.23508	6.31715	3.58416	5.20747	2.83341	3.51202	6.55677	5.12545	5.19558	4.39473	6.63716	5.72362	3.66074	4.94324	3.98951	3.30329	4.59135	3.69396	3.83743	5.6219	5.54482	4.00839	5.12632	5.64088	4.81242	3.12511	3.03857	4.84512	5.38618	4.67948	3.78215	6.22033	5.49672	2.86119	5.80428	4.57337	4.78618
SMPD3	0.804214	1.44621	3.61251	0.237478	1.18339	1.028	1.00639	0.674772	1.19546	8.51412	0.835056	1.8717	0.892897	2.42129	0.994507	0.886105	0.546024	0.77279	1.28345	1.29398	1.85055	0.79813	1.82135	4.51867	0.50244	0.655152	2.17394	0.632053	1.58387	0.430902	0.372101	1.36907	1.04491	0.17811	0.982412	1.27082	1.28024	0.623316	0.833188	0.877577	1.62855	2.21295	0.825358	0.963086	0.687764	1.60553	1.19677	1.9718	1.08969
GPD1L	18.2156	24.2054	24.7737	25.4509	31.2591	23.799	26.4815	21.875	31.3821	20.7601	29.8715	21.3708	15.9392	30.6705	30.8536	26.152	13.8116	26.7349	24.4161	15.5893	28.3133	21.71	27.2855	20.5621	24.0385	16.0109	24.0672	22.9065	20.1731	15.5531	14.8433	18.891	31.7661	25.339	25.6961	23.883	24.7702	29.3897	22.1803	18.1708	31.329	24.2749	23.1194	20.7261	26.8891	28.4134	20.8102	25.7096	20.2681
PDE6A	0.180994	0.0867819	0.065611	0.202728	0.103559	0.0580737	0.12686	0.062106	0.0665702	0.0274535	0.401558	0.910005	0.0362568	0.0894443	0.614244	0.0678296	0.14577	0.0974138	0.180681	0.0428528	0.0698598	0.117077	0.164162	0.115955	0.0920905	0.0782128	0.0526175	0.0436306	0.122048	0.0269632	0.0778093	0.0652228	0.10432	0.0614748	0.253875	0.168239	0.0902163	0.151594	0.0929088	0.122752	0.0676445	0.06989	0.16831	0.0578932	0.071754	0.05596	0.0748191	0.11535	0.0877582
BST1	6.30502	5.92118	2.71092	5.83436	3.42828	4.79954	4.7349	5.41647	4.70748	4.96721	3.89971	4.36195	5.63852	3.88404	7.11153	4.97893	3.78673	3.84593	4.22848	8.18618	3.94013	3.3073	4.72019	7.27494	7.7805	5.58818	3.48823	7.49091	5.41153	8.63988	5.88154	4.71803	2.17005	4.3646	5.54689	3.0978	4.09411	2.19374	7.20031	4.53994	3.37756	4.7186	5.5081	4.34375	5.00858	3.12663	3.85525	3.81738	4.50303
ADH4	0.0402289	0	0.0521923	0.0462499	0.027221	0	0.0426084	0.00938679	0.0129826	0.071132	0.0942789	0.08438	0.0109598	0.0261653	0.0218442	0.0512593	0.0264383	0.039262	0.0147613	0.0883205	0.0281566	0.0416356	0	0.0625912	0.0506134	0.0112583	0.0227219	0.329719	0.0204961	0.0271684	0.0190706	0.042248	0	0.0371655	0.0210252	0.0847596	0.0129861	0.0482359	0.0643608	0.050599	0.0136319	0.0140844	0.0331808	0.0538466	0.0456631	0.123024	0.0376942	0.0627633	0.043018
ADH5	28.9149	32.3435	27.7262	41.8855	27.5683	28.8652	31.324	22.2734	30.0269	26.32	37.5582	25.1733	25.2435	35.6399	54.1563	28.9024	17.7615	27.8281	28.1802	28.765	27.4725	31.9871	26.5653	32.9191	55.9283	25.1932	25.4344	40.716	25.5647	44.402	19.1345	21.8301	33.9681	28.2095	27.2713	26.9615	27.6914	26.3588	33.8725	23.4244	26.1478	28.095	27.1308	30.1712	27.8303	28.8226	26.6884	28.8553	24.0532
POLR2D	5.29474	5.2882	5.65419	5.30242	5.48138	5.41773	4.39327	4.7673	5.25897	5.55357	5.17207	5.50532	5.06205	5.19511	4.83443	4.86018	6.47373	6.09077	5.66768	6.20462	5.72263	4.876	4.71025	5.29709	3.33194	5.76534	6.39386	4.20342	5.12294	4.67589	6.05117	5.28815	5.57726	4.76246	6.24701	5.41869	4.64475	4.43201	3.97673	4.46507	5.92508	5.61272	4.80734	5.36456	5.41197	4.85783	6.13949	5.40756	3.47975
POLR3D	3.95711	3.28356	3.45682	3.05819	3.26071	2.97661	3.04248	3.28706	3.29474	3.53472	3.52402	4.37504	2.82212	3.10756	2.29194	3.00286	5.62115	2.97803	3.91069	2.88816	4.41292	3.20358	4.47745	3.3958	1.78123	3.8489	4.91212	2.38705	4.01876	3.38506	4.44653	3.76785	3.27556	3.27666	5.36338	3.60915	3.40066	2.39345	2.53489	4.11446	2.87845	3.45428	3.74252	3.60169	3.34378	2.91773	3.68307	3.24386	3.34129
PCYT2	4.08061	5.67164	6.6919	4.07532	5.20863	5.37836	5.03119	4.34676	4.91293	8.55104	4.10341	3.81137	7.15281	5.18965	4.33906	5.43739	2.59839	3.00924	4.56752	8.60486	3.26464	4.58314	5.46634	4.4723	5.55789	4.32848	5.51147	5.61013	4.22438	5.95549	5.31989	4.99865	4.83613	5.1111	2.80046	5.57697	4.23993	4.23316	8.14285	3.31729	6.71009	6.57217	3.99272	7.81846	4.89655	5.22323	5.28547	5.12673	4.45482
CYP2C18	0.685628	0.504235	0.275328	0.469194	0.455648	0.387977	0.835687	0.295203	0.454383	0.384862	0.669505	0.410887	0.533686	0.698994	0.465367	0.585014	0.590062	0.53771	0.299499	0.412155	1.17113	0.285108	0.615288	0.171443	1.0911	0.513956	0.541695	0.481668	0.306694	0.606357	0.490116	0.600034	0.818961	0.201085	0.127977	0.687892	1.23836	0.464874	0.225556	1.48861	0.318071	0.514377	0.964951	0.723794	0.440079	0.811229	0.955996	0.657941	0.429134
PRPS1	13.3653	12.9381	19.4849	16.9928	17.0008	12.9779	14.929	18.0975	14.7988	22.4486	15.0374	12.9456	12.8644	15.7738	19.6944	15.7312	18.1759	16.5163	13.5626	17.047	13.4501	13.8528	14.9488	17.192	15.424	14.85	15.7555	17.595	15.4028	19.1261	14.8685	11.4543	14.9957	11.6091	14.8843	13.3139	15.159	14.1416	14.9064	12.6841	14.4315	17.5321	13.1846	14.5555	11.8398	11.8792	18.3001	14.8331	12.5579
OAT	18.2101	20.3627	21.5093	22.193	25.5425	16.0238	22.3865	26.7298	20.0449	28.9781	23.601	19.3177	13.6168	16.8794	28.0571	19.9668	21.1966	20.6378	19.0452	19.9598	21.0996	13.8819	17.2557	20.7646	20.9062	18.2344	21.8555	17.4556	20.6755	22.9491	16.5553	17.252	23.343	13.4903	22.2557	17.6986	22.4997	23.1721	21.1517	17.3772	20.6378	20.2216	22.4942	14.6686	16.3901	15.7101	16.9071	22.8726	18.6721
ADCY9	11.6364	9.07675	10.7337	7.09206	10.2887	10.0221	13.4676	10.0057	11.9708	10.0568	10.9962	8.44483	6.88852	10.6766	3.38584	9.89962	5.44513	7.68488	10.1797	5.38802	9.14529	8.90131	11.9249	11.6405	3.40113	9.89962	10.9908	5.36286	10.6325	5.09364	7.56336	11.0892	10.7151	9.25343	7.18502	10.185	12.277	10.5494	5.85295	7.29762	13.1393	10.8437	11.2604	6.28357	12.0793	9.35588	6.24877	9.05365	10.9772
PDE5A	6.42868	5.73067	8.66529	7.0479	9.16722	6.10132	11.2591	4.7465	8.38267	5.88167	11.238	7.77541	3.19038	7.89901	9.69714	7.52184	3.21999	7.06928	6.95665	2.24297	7.2283	4.40657	9.06289	9.26715	6.15376	4.32542	4.61291	5.79855	7.33324	8.41545	2.02276	6.26577	6.27057	4.70369	7.17299	8.26131	7.42358	5.09907	5.35336	4.02515	5.52127	5.85654	8.22112	2.30728	5.78393	4.92414	3.04114	7.7596	4.86325
PSPH	2.42238	2.37884	5.69218	2.12567	4.5692	3.76962	2.52277	2.44264	2.69229	5.29609	2.14562	2.57793	3.29972	4.25257	3.82187	2.66319	1.33056	2.07474	2.1369	3.7285	2.26309	2.04301	3.66041	3.01291	3.06791	2.04975	3.20861	2.44807	3.39488	4.15018	2.01551	2.36386	2.2181	1.55136	2.95967	2.07765	2.46812	1.54222	3.175	1.64774	2.80877	4.00278	2.18068	3.08455	1.55121	2.77248	3.02131	2.87379	2.41331
LPGAT1	5.42137	5.95833	6.81389	5.41855	6.23413	4.78556	6.20847	5.8487	6.27769	6.46137	6.66937	6.38431	4.69309	5.44649	5.45642	4.69432	7.115	7.15838	5.65013	4.09713	7.52378	5.19424	7.28981	5.85249	5.4465	5.07826	6.86656	4.18786	6.35248	4.97363	5.22793	6.21877	6.19249	4.7212	8.14447	5.30717	7.08853	4.0947	3.89518	5.36972	4.71999	6.59254	6.54297	4.03432	5.72534	4.91301	4.9416	6.16681	4.60518
PDHB	12.1631	11.4807	10.7291	13.98	9.66844	11.0657	9.57218	7.76151	11.025	10.4931	11.3623	11.1544	10.7948	11.9332	15.7161	11.0025	6.38403	9.27979	9.27304	10.7935	11.3186	12.7963	10.2865	12.3786	16.8123	8.45417	8.2477	13.1068	9.73671	16.163	8.49588	9.16899	11.348	10.7073	8.85093	10.0057	12.4597	10.8678	11.5045	9.38505	9.91046	10.635	10.2726	11.9569	9.2789	11.7637	12.9571	10.7818	9.22797
LIPG	0.716479	0.552754	0.335887	0.272553	0.246987	0.184147	0.403874	0.842921	0.886509	0.283891	0.445353	0.786136	0.211188	0.4585	0.333059	0.491468	1.35523	1.16788	0.422517	0.199378	0.426671	0.379724	1.12177	0.247073	0.265126	0.621331	0.514351	0.379974	0.627887	0.784427	1.35574	0.732417	0.238337	0.280436	0.942051	0.168083	0.335264	0.98136	0.183894	0.366022	0.30093	0.208158	0.866978	0.543977	0.360928	0.365368	0.805674	0.498373	0.460068
ME3	3.11626	2.53258	3.17901	2.71213	2.30522	2.0957	2.00613	1.79383	2.68014	3.12936	2.24457	5.09101	3.3553	2.51962	2.19891	2.53084	1.71229	1.90712	3.37753	2.87889	2.1865	2.66108	2.76635	2.75229	2.01371	2.40332	1.5539	2.52882	2.45621	2.88247	2.74246	4.11333	2.92645	2.37538	4.01123	3.05535	2.58126	1.91912	1.80621	2.27455	2.0039	2.29546	2.65087	3.3899	3.49489	1.43497	1.74062	2.51382	2.06208
HMBS	2.13767	3.2536	1.88711	4.46111	2.76715	3.32787	2.43638	1.38795	2.55325	3.51959	2.06925	2.43683	4.88693	3.5414	4.52314	2.66459	1.8528	2.30173	3.12047	3.90076	2.08977	3.00601	1.83117	2.41493	4.09269	3.03672	2.53946	3.29081	2.87077	4.1427	3.31548	3.82295	2.24392	2.42568	2.30125	2.03656	1.62012	2.16614	4.09588	2.95175	2.47229	2.76587	2.08895	4.90617	3.5935	3.09096	3.84268	2.51743	2.45567
ACSL1	17.7231	45.3098	19.3244	26.3272	27.1385	35.5209	18.2458	69.3742	27.2726	14.212	47.1117	29.796	37.2977	27.9586	22.4004	36.7573	44.4464	35.4878	27.6583	52.287	46.91	47.4011	30.9019	25.6985	21.7034	43.3629	36.1616	37.9225	42.2122	21.7587	75.0241	32.2909	51.9415	57.3107	32.1645	26.7934	27.4853	31.5436	50.7407	43.2627	35.6313	27.0333	30.2653	40.3151	55.685	34.6126	27.1035	49.1661	38.1131
GSTA5	0	0.0997089	0.0251281	0	0.032764	0	0	0	0.0312525	0.0285389	0.0283693	0	0.0527663	0.0209956	0.0788769	0	0	0.047257	0.0355342	0.0566962	0.0677803	0.025057	0	0	0	0	0	0.0317488	0.0246698	0.087202	0	0.0339007	0	0.0298224	0	0.0408077	0	0.0290291	0.0422546	0	0	0.0339048	0.0266249	0	0.0274808	0.0740376	0	0	0
LYPLA1	8.05597	10.231	8.63792	16.405	10.0857	11.0347	10.1312	8.12329	9.31508	9.2497	12.5881	10.7328	10.842	8.97439	26.7177	10.668	8.03181	10.4537	9.02535	19.5265	11.7198	8.35508	10.3441	8.42258	22.5549	9.48989	9.11929	17.775	9.33188	24.0651	9.75004	9.50093	10.5797	8.12489	12.2894	7.59197	11.3603	9.21955	14.5848	9.75715	8.04985	11.401	8.98195	10.7492	10.1894	9.65153	10.2185	12.5365	5.82993
MMAB	3.62094	6.75741	5.13536	5.12244	4.6497	6.64801	4.71912	3.72659	4.42001	6.75939	3.77784	4.57405	6.87712	6.07482	7.74366	5.25745	2.74603	4.39442	5.71636	8.04143	4.32636	5.48818	4.45642	5.15286	7.98913	4.7418	5.21038	6.61957	3.61491	7.53675	4.3731	6.45862	6.01118	5.60434	3.81277	6.9217	4.13253	4.61346	7.9703	4.49908	6.36881	6.24518	3.27813	9.82242	6.74029	6.90273	5.2994	6.28507	4.10461
B4GALT1	40.5196	36.3555	37.7605	40.5158	54.7632	28.9823	38.3867	107.668	40.8102	45.0665	44.1145	45.2063	24.3611	26.6635	36.3584	30.4214	84.6051	57.3417	39.4897	52.8371	54.1581	29.6227	37.842	41.6719	24.5219	66.4522	52.8085	46.5048	61.8332	39.5205	68.6034	51.1864	53.1262	49.9952	60.3986	31.3846	52.7904	63.7122	32.7638	55.5638	41.872	42.6628	51.2889	31.465	37.0249	41.6244	32.8368	43.8953	65.4434
EPHX1	104.033	187.259	135.042	116.844	99.574	97.1316	112.325	132.839	114.281	108.706	113.858	114.188	90.9333	147.288	139.525	145.217	81.1785	88.0151	112.209	122.158	128.318	139.139	90.5991	133.61	99.4401	110.653	103.807	140.76	100.043	72.6761	108.352	131.871	148.773	140.289	102.779	131.978	116.141	111.494	142.437	111.681	155.368	122.547	120.217	131.19	128.972	185.091	141.203	174.823	149.295
CES2	10.7565	9.99617	14.1494	9.19946	11.3975	9.8239	11.1372	8.2312	11.1787	15.4359	10.7507	10.7695	8.80047	12.1208	6.36827	10.4606	6.93078	7.90414	11.3176	9.24234	9.44952	11.3783	10.6255	10.8306	5.56524	9.42261	10.849	6.03687	11.8259	6.96003	8.89259	10.7068	10.5628	8.8784	8.27244	12.2889	12.5023	9.56127	8.92093	8.69587	12.8173	13.301	10.9732	10.6549	10.2672	10.7596	11.9582	9.51534	9.46016
ALDH3A2	36.8164	30.8151	37.5934	27.884	37.4403	40.8095	28.4403	28.1573	36.3468	29.4594	35.8432	37.8451	24.6944	28.5514	25.7753	28.2509	22.063	33.3885	32.6709	28.153	25.6505	27.6526	30.7233	30.6549	30.8464	26.7056	31.1659	23.1881	27.3207	20.1092	23.8912	28.7936	33.1984	26.9816	30.0886	26.5521	34.001	31.8804	20.6518	27.8598	40.9999	27.026	26.8325	22.2205	32.1489	31.5646	24.6196	32.0034	24.1732
CA2	17.4215	34.3623	14.3526	43.1654	21.765	27.2957	44.5545	27.1798	34.1564	7.15042	55.2702	22.9116	41.0801	36.289	61.7235	19.3376	39.9057	17.6243	30.0864	21.8793	23.3101	39.1595	15.3217	29.109	35.3516	27.1873	20.9374	37.6095	28.6198	26.2642	17.4443	17.606	72.9301	34.7692	42.5377	39.4677	37.6918	28.0201	29.4148	27.0104	30.4778	21.7416	44.8048	24.6533	16.29	46.6596	31.598	29.0077	43.1023
NME2	14.5248	7.63055	9.39292	12.3494	9.85614	9.40747	7.4656	7.4274	8.55446	9.22596	7.83116	10.5851	13.1766	9.68931	23.0968	13.6273	10.7185	14.2891	11.0472	17.6701	6.49481	12.6501	9.48096	15.972	19.5761	9.29646	10.186	12.3656	11.361	29.237	15.5934	10.8806	5.63105	8.93659	9.87603	10.5538	12.4539	10.3847	20.0018	11.145	9.19825	10.7244	9.80297	20.9395	7.92636	13.1282	11.9269	8.9172	9.90283
POLR2L	76.7158	84.1357	70.5498	95.1221	54.3482	85.4473	62.5707	56.1531	68.4473	83.449	50.5262	60.2103	84.1139	89.6808	135.39	94.2493	62.2219	62.07	61.2896	103.152	53.7667	90.9084	73.6955	86.9322	126.492	83.019	69.0123	118.275	61.1623	144.94	68.9551	70.4206	69.3878	71.369	57.2426	71.0772	69.9023	77.3968	92.4741	66.697	83.8316	71.9417	71.6045	116.934	62.1606	80.366	97.1397	63.5876	81.2215
GGT6	9.53411	1.66071	7.14055	5.50028	9.30514	2.86079	3.31752	2.11974	6.30176	10.7732	5.6335	4.12528	2.30487	5.93578	1.94942	4.38555	3.61777	2.31558	5.2235	3.78333	2.55646	3.94991	6.2042	3.39033	3.26981	5.02358	3.97617	2.54845	5.20505	3.20465	3.93658	6.72099	5.39345	1.60549	2.58608	4.94629	9.51315	2.50795	3.18742	4.3716	6.14616	7.62897	5.38153	3.42645	2.30331	7.41077	6.16475	5.7202	3.63317
PLCZ1	0	0.0199928	0	0	0.0394174	0.00907861	0	0.0135926	0	0	0.00853255	0.0122187	0.0079352	0.00631479	0.00790787	0	0	0	0.0106875	0.00426309	0	0	0	0	0.0366454	0	0.00822564	0	0	0	0	0.0305887	0.00913264	0.0358784	0	0	0	0	0	0.0244233	0.00986982	0.0101975	0	0.00974658	0.024796	0	0.0068229	0.00504914	0
AK5	0.0741644	0.0391592	0.0869678	0.0245956	0.0723802	0.0222274	0.105742	0.133116	0.197918	0.0294216	0.0250686	0.0418815	0.0505128	0.108225	0.0503388	0.0227163	0.0281196	0.0278392	0.0994332	0.0333999	0.0449207	0.025832	0.0830783	0.208591	0.0403741	0.0279399	0.0281947	0.0327308	0.0435991	0.147691	0.00901484	0.0449347	0.0581353	0.0219606	0.0596327	0.0661098	0.0552478	0.089781	0.0435615	0.00597964	0.00966583	0.0399468	0.0392121	0.033408	0.016189	0.114491	0.0300685	0.0395583	0.0737143
HPD	0.592443	0.257954	0.573601	1.41051	0.732949	0.365186	0.5151	0.474546	0.627795	0.677517	0.466263	0.370939	0.204765	0.603877	0.396116	0.704184	0.27119	0.345196	0.519131	0.362378	0.263028	0.400384	0.727159	0.818585	0.264218	0.395936	0.387062	0.318882	0.585664	1.48297	0.405205	0.154771	0.332703	0.394839	0.335052	0.652064	0.285438	0.371084	1.35037	0.2039	0.269669	0.43341	0.705012	0.754521	0.263468	0.27041	0.341768	0.375545	0.449136
DGKE	0.738329	1.2391	1.64646	1.26858	1.4658	0.68083	1.21411	0.604446	1.38944	0.718184	2.15232	1.4502	0.990984	1.33067	1.04884	0.710179	0.696006	1.80586	1.66259	0.570706	1.44037	1.33118	1.54327	1.11504	0.502501	0.92451	1.12412	1.71333	1.61527	0.835109	0.355141	0.928947	2.01219	0.97007	1.58739	1.6545	0.891577	0.625001	0.647193	0.889297	0.761575	1.2103	1.23085	0.736963	1.22175	0.91433	0.619499	1.77433	0.981268
GALT	4.96206	5.27959	5.30471	4.62094	4.947	4.50173	4.23734	3.17147	4.97531	5.41105	4.06697	5.41061	5.39885	5.98095	4.94254	3.90884	3.16393	3.59495	6.01436	4.89311	4.64685	5.48088	4.37335	5.34781	3.93706	3.87898	3.37052	4.63221	4.33236	5.15672	4.016	5.40081	4.71106	4.37183	4.24816	6.75595	3.72255	2.99364	4.81672	4.39361	4.59814	4.7351	3.37365	6.2641	5.17231	4.91321	5.32921	5.31011	4.43372
UPP2	0.0133489	0.0114534	0.086593	0.0287752	0.101616	0.0676122	0.0353461	0.0233606	0.0323094	0.196693	0.0195524	0.0559984	0.0636426	0.0506465	0.0271815	0.0106306	0.0146214	0.0325701	0.0734719	0.0244223	0.0700725	0.0259043	0.0343046	0.0259615	0.0209934	0.0186788	0.0376983	0.0109408	0.0552588	0.0601007	0.0158202	0.0350472	0.0104638	0	0.0174416	0.0984381	0.0430909	0.0200072	0.0485373	0.0139916	0.0678504	0.0233676	0.0367005	0.0111672	0.00947005	0.0127569	0.0312695	0.0520657	0.0118953
CYP4A22	0.0460292	0.0175526	0.155929	0.0220493	0.164381	0.107602	0.0361124	0.0238671	0.016505	0.0226078	0.0449468	0.0858188	0.0487668	0.0443524	0	0.0162917	0.0448152	0.0998287	0.112597	0.0224566	0.0268469	0.0529319	0.00876208	0.0318292	0	0.0143128	0.021665	0.0167671	0.0195428	0.0230264	0.0161632	0.0805658	0.0320719	0.0157497	0.0400944	0.0862049	0.0330188	0.122646	0.0520691	0.0214424	0.103982	0.0358113	0.0140611	0.0342279	0.0580522	0	0.0179704	0.0620603	0.0410171
AWAT2	0.410335	0.455621	0.0782885	0.913436	0.476368	0.0438868	0.383476	0.0938679	0.0908782	0	0.506749	0.658164	2.38924	0.558194	0.120143	0.435704	2.22082	0.058893	0.0442838	0.476931	0.0140783	0.0832712	0.110274	0.300438	0.101227	0.641722	0.193137	0.395663	0.348434	0.208291	0.266989	0.21124	0.668525	1.36274	0.24179	0.118663	0.363611	0.349711	0.386165	0.101198	0.51801	0.408447	0.154844	0.255771	0.136989	0.369071	0.55599	0.292895	1.06828
PCCB	3.47455	3.876	2.78765	4.73341	2.79699	2.92392	3.94095	3.00509	2.65738	3.87645	3.90715	3.00638	5.13274	2.76663	3.70291	4.67432	2.32479	2.9857	2.596	4.42198	2.99857	4.23743	2.53641	2.84976	4.24866	2.74259	3.43731	4.6432	3.5228	5.21745	4.1323	3.85717	3.53698	3.12282	2.79717	3.29595	4.63952	3.46391	4.29888	3.58142	3.24977	3.3072	2.98972	4.2044	2.96313	3.39058	5.29102	3.73835	3.15225
GPD2	5.92503	8.43973	7.20212	7.05997	7.63388	6.74061	7.69341	8.4798	8.08287	5.63332	8.26239	7.17429	8.15739	6.67999	7.23062	6.0585	5.86141	8.64836	7.35827	7.53356	8.89053	6.48407	8.72377	6.83456	6.83675	6.48825	8.28069	6.67388	7.19372	6.38964	6.25044	6.56134	7.86616	5.34303	8.25341	6.53822	7.61313	6.7926	7.34373	8.4481	6.84201	7.52303	7.90225	6.08738	7.53398	6.35292	4.71042	9.04216	5.01684
G6PD	19.2361	18.7556	11.6637	17.1828	12.4671	14.3467	15.3391	19.5307	14.4936	13.2429	15.7207	17.9807	44.5344	20.4197	11.023	22.7392	14.7285	11.2175	14.4974	38.2638	15.9495	23.812	16.1999	20.971	9.79112	17.319	16.2147	18.3349	22.0546	20.4179	34.2643	16.6158	15.2997	20.7373	14.253	14.6421	16.7563	15.1293	25.1642	19.1639	16.2371	15.1181	18.5505	27.3502	15.7719	21.246	22.3619	22.1706	21.0961
GCAT	2.72031	4.15299	2.56786	3.9228	2.57064	3.04075	2.83154	2.48425	2.24014	5.57019	2.22583	2.73487	3.11778	2.82684	3.29805	2.97316	1.16103	1.60211	2.56426	3.25387	1.31308	1.95381	2.05706	2.7438	6.28445	2.06074	3.03321	3.58271	2.58076	3.90658	3.48332	3.36582	2.58825	2.78759	1.67912	1.79851	2.14991	2.62908	5.66868	1.90741	4.43416	2.61088	2.59187	6.0738	2.88813	3.85469	3.94422	3.25218	2.95907
GOT1	11.35	10.8981	11.7781	12.8007	12.1068	11.2679	10.0034	14.6856	8.97977	13.9887	9.80306	10.4346	12.7324	9.8676	11.4728	11.9566	12.8511	10.9262	9.63492	12.6975	13.6199	12.6507	9.16463	10.0964	8.93771	15.9502	16.2911	13.787	11.8122	12.2712	14.0109	11.6004	13.773	11.9976	10.4575	9.07485	12.2873	13.4358	11.0012	9.96779	12.1533	11.274	10.1964	11.7019	8.35236	11.438	15.6395	11.4467	10.9122
GNMT	0.957358	2.46426	0.967374	0.529156	2.05552	1.06162	1.29998	1.07396	2.61425	0.732453	1.51013	1.69912	1.25394	1.21741	1.27461	1.20226	0.988123	1.43746	0.844435	3.19317	0.998652	1.28618	1.10397	0.572897	1.21607	0.875899	1.27384	0.784658	0.867654	0.455899	1.70189	2.03015	2.22247	0.311828	0.769774	1.16371	0.624024	1.90398	3.52117	0.694698	1.02937	1.25691	1.08827	2.18705	0.940397	1.12603	1.22911	1.46809	1.62419
DPYD	12.9605	13.8983	10.3825	14.1	10.83	12.3453	13.4372	14.2629	14.3365	12.0919	19.9392	12.5546	10.5318	13.1927	11.4478	15.7881	11.1561	16.0018	11.4984	12.1277	19.7942	13.0816	14.5422	13.9143	9.90463	12.3745	12.3144	10.4593	15.5579	10.9263	13.742	9.16298	13.8643	12.1924	17.0062	12.6434	14.595	12.3042	12.1739	14.0372	9.93359	13.0142	16.9531	14.0993	13.3908	11.1357	11.8289	14.3638	13.1952
INMT	80.9036	47.1701	129.548	121.516	111.226	47.4221	120.287	43.6781	107.524	40.624	182.466	133.179	28.4134	83.6579	271.085	87.5071	53.2311	78.1376	95.1676	27.6032	87.266	109.211	66.0933	74.1622	88.3168	43.8217	34.5384	156.461	76.0336	159.017	20.762	30.3188	99.0655	118.388	86.4291	118.603	99.3674	59.2928	68.7481	39.1305	70.4932	84.1517	117.355	44.7197	39.3086	100.63	52.1	73.5386	139.203
RETSAT	25.9553	19.1114	17.9527	22.3078	21.6492	24.3763	17.398	17.3973	21.1315	23.5336	23.899	18.2229	20.796	20.7428	15.7808	26.1917	16.6033	19.2139	18.4709	18.4608	14.4948	22.7343	24.0532	25.3939	17.825	21.5278	20.416	19.6617	20.139	16.729	21.1845	20.0369	20.7126	25.1079	16.9663	20.8071	22.6206	19.2995	20.0684	17.5513	11.3717	19.7287	19.8011	21.2805	18.4728	17.453	20.9054	20.4594	19.4491
DGAT1	8.07416	7.75573	7.38848	6.61867	7.00706	6.82774	6.75537	5.60735	6.72234	6.66662	6.05317	10.7024	9.3845	9.26526	6.23263	7.17574	6.6512	5.59534	9.40515	8.13946	6.81318	8.79533	6.90827	7.97601	5.21444	7.80831	6.61126	6.75861	7.58537	7.37801	8.91969	9.4578	7.79714	6.34852	7.87793	8.06295	6.39258	6.2441	7.33084	7.19098	7.49563	6.63213	6.74494	8.41722	6.67027	7.40563	9.9716	7.70226	8.70207
ITPK1	16.0468	13.7908	11.5042	12.72	12.6252	13.9394	16.1434	11.6538	13.1954	9.6937	13.0072	15.697	27.7326	14.6383	9.05701	17.0405	11.228	10.074	14.2371	22.1516	11.3179	14.3795	15.2938	15.9535	10.6986	15.3615	12.9954	13.9987	17.1759	11.574	20.782	14.8762	10.5738	21.5228	11.8805	11.9544	12.8913	13.6151	19.2149	13.8459	15.4254	13.5894	14.6794	16.2356	14.0861	13.4082	14.3133	12.06	15.1862
NAA80	3.70732	4.1019	4.9678	3.39627	4.33354	2.90995	3.80559	2.56778	4.31555	4.04052	3.46159	4.14347	3.19468	4.23392	3.01225	3.07452	1.71914	1.89274	3.92213	3.86828	3.29873	3.39585	3.78618	2.82091	2.04276	2.58748	3.01866	2.91287	3.60763	4.14241	2.0739	3.80498	3.4505	2.56946	2.48681	3.93405	3.52326	3.28524	4.09321	3.13891	4.15694	3.66333	2.90156	3.96921	3.76273	3.34465	4.64855	2.9866	3.80199
RDH8	0	0	0	0	0.0166849	0	0	0.0115071	0.0079576	0	0	0	0	0	0.0133892	0	0	0	0	0	0	0	0	0.00767298	0	0	0	0	0	0	0.0155856	0	0	0.0303738	0.0128873	0	0	0	0	0	0	0	0	0	0	0	0	0.00854896	0
NT5C1B	0.0544518	0.0424728	0.0674337	0.0640243	0.0502431	0.0810039	0.131074	0.12128	0.0678941	0.0875278	0.101509	0.10383	0.0674303	0.0536607	0.0201594	0.0315373	0.0379544	0.0966238	0.0726549	0.0470939	0.0692933	0.102465	0.144173	0.0731675	0.0311399	0.0484866	0.111837	0.0405719	0.078814	0.0612896	0.062577	0.0779793	0.0853662	0.11433	0.0776145	0.0730076	0.119845	0.0667736	0.0539972	0.0726391	0.0922569	0.0779887	0.0952675	0.0993872	0.1194	0.0567677	0.0753719	0.0943924	0.0705782
AMD1	10.0567	13.1166	10.0603	18.4739	15.9397	13.912	12.1036	24.5562	12.6843	9.77692	12.6169	13.0805	9.83132	9.48563	23.8649	10.7467	26.1526	19.1166	12.6798	20.1611	16.0429	11.1296	11.7329	11.7289	11.3548	19.7583	21.1155	13.9317	13.3316	15.4845	21.1964	13.6228	15.2479	14.6727	15.4325	11.2566	13.034	16.2731	14.5591	16.4874	15.1823	15.5762	12.7615	12.9626	13.2764	11.0889	11.3595	13.3664	10.6614
DCTD	21.0004	20.5102	19.5625	21.0961	16.5488	16.8567	19.1688	14.0972	18.1651	18.333	20.7596	11.0957	20.0431	21.7649	24.9289	18.3294	15.9919	16.6722	18.5017	22.3859	18.1538	18.682	20.1843	20.9839	22.0656	17.2902	16.8851	22.0939	18.9772	21.5033	18.7787	21.3787	16.5776	17.2286	17.3875	17.4083	19.7508	16.1047	19.0566	15.9835	17.3948	17.8128	16.7669	21.6268	17.7987	20.6351	22.9959	17.832	17.3944
HADHA	61.6636	60.004	48.5135	64.5251	48.3146	55.4433	58.2517	51.296	50.7611	56.5369	60.7521	51.6184	61.6699	56.8181	59.0391	58.3659	44.4493	53.8915	49.3592	55.9997	54.66	59.0523	58.354	62.4136	50.4063	49.4359	49.9014	58.6684	55.2671	56.0293	57.1077	50.1086	53.1061	59.3427	50.0456	48.1844	56.3124	49.5133	56.8073	55.0737	49.8469	50.305	52.8307	51.7979	49.7234	52.8664	59.9462	54.5468	52.1756
MINPP1	5.43141	5.17674	6.60515	6.81798	5.70096	6.26181	6.50352	3.61114	6.33547	5.57324	6.62322	6.17658	6.10605	6.63968	8.35913	6.29529	3.25413	5.1891	5.94285	6.80983	6.103	5.27423	6.27825	6.59249	8.7888	4.34027	5.25768	7.18696	5.30109	9.31014	5.05131	5.2115	6.26829	5.78359	5.66878	5.45985	6.90754	4.73723	7.30472	5.56946	5.2775	6.55239	5.88314	5.95611	5.26448	6.4788	5.87097	7.29407	3.6504
RDH16	0.113951	0.136879	0.240237	0.0573151	0.15421	0.257503	0.130749	0.0598246	0.151693	0.15951	0.141871	0.239012	0.232833	0.129701	0.0386718	0.0998218	0.0561661	0.111212	0.177702	0.0917303	0.199388	0.0737097	0.253792	0.128538	0.0806432	0.0478347	0.0241355	0.121414	0.0580566	0.0384781	0.0315109	0.169533	0.151849	0.0438641	0.171221	0.240087	0.064372	0.111013	0.236169	0.167212	0.183412	0.109711	0.0469933	0.0762619	0.234436	0.0980079	0.180176	0.128397	0.07108
LIPC	0.175129	0.150262	0.135832	0.186021	0.083724	0.0889998	0.215059	0.0888341	0.0982911	0.140245	0.105952	0.103812	0.622325	0.210478	0.17055	0.260744	0.0917419	0.0928913	0.0977877	0.130949	0.139895	0.192089	0.130451	0.319867	0.113761	0.1758	0.107517	0.0686483	0.111533	0.0685639	0.171455	0.246558	0.155184	0.211035	0.114412	0.0962571	0.178201	0.0855923	0.664466	0.151638	0.0516033	0.119962	0.141306	0.254795	0.226876	0.181916	0.383483	0.0659972	0.237482
DEGS2	1.41415	1.57736	8.65176	0.831958	2.69873	1.65293	0.413456	1.03632	0.880658	5.43724	0.996837	1.25136	1.51097	1.57608	1.23581	1.85821	0.469529	0.452867	1.12698	4.0911	0.64181	0.405922	1.59752	1.82208	1.6402	2.10247	3.33223	0.796849	2.85665	0.97494	0.408515	1.33817	1.82212	0.564776	0.779512	2.29982	2.65339	0.298059	2.47135	0.981987	5.45086	5.6937	0.540672	1.69322	0.539241	1.48659	3.19876	1.4249	0.921497
GPX1	180.189	183.076	137.318	153.776	123.425	130.674	99.0175	121.948	116.457	111.549	125.594	137.67	263.449	173.678	263.557	201.58	117.858	88.6726	146.972	447.967	154.082	228.4	151.126	150.918	256.412	155.118	112.921	356.531	203.719	495.973	233.814	165.815	125.915	156.232	119.798	120.781	134.484	155.709	349.102	198.881	108.835	151.021	131.351	259.815	116.551	210.185	239.676	171.185	185.647
BLVRB	44.7475	51.0153	38.2699	49.4347	37.397	50.6358	33.6886	35.2233	38.5694	34.9847	32.6238	33.9628	42.9344	56.1783	65.813	41.9886	33.7314	34.8508	38.0579	70.9242	34.2851	62.8281	35.7828	41.6438	73.9336	42.2956	40.857	73.9337	35.9111	82.0944	48.1101	47.2009	45.7523	49.8636	32.2149	42.9567	35.8153	43.7048	67.5557	45.1253	48.9434	44.1355	36.8099	63.3654	42.7024	51.1571	55.4783	37.0794	56.2368
LPCAT3	9.03066	8.75187	6.52467	7.23326	7.97745	8.84343	10.1237	7.95304	7.26568	5.21921	9.64833	6.51836	5.26309	8.54875	6.41871	7.72397	7.27911	12.0362	7.35683	7.30268	8.42704	9.32159	8.79492	7.08704	4.90707	7.39364	7.65572	7.10034	8.73064	5.21869	9.41215	8.9122	9.04339	9.32573	7.07312	7.34854	7.77328	7.71289	6.99246	8.61612	9.73798	8.04315	8.06747	7.27519	9.46469	7.6562	8.64953	7.15033	8.34509
SUCLG2	19.468	20.1782	22.2371	23.654	22.7547	21.3666	21.7042	22.1689	21.0402	17.8157	27.3272	18.9702	18.1579	17.8288	25.4306	21.3126	13.6982	24.5294	18.8312	18.9914	22.7545	20.4677	18.2305	24.1584	30.1346	17.0883	19.0119	25.5676	21.4532	23.9186	16.7188	17.0824	24.3826	21.2231	21.0555	16.7947	22.6387	21.5393	23.9208	20.6062	16.0052	20.4722	20.8266	20.3579	19.1127	22.8286	21.4253	24.2757	17.5189
GCLM	3.6341	3.66797	7.72891	3.72065	5.37758	4.97979	4.48028	5.80743	5.43503	5.7572	4.81094	3.58976	4.25588	4.22759	4.6861	4.10624	11.8419	6.16596	4.06186	4.63946	4.3964	4.0655	5.40881	4.09619	5.1712	5.13607	6.51464	4.01715	4.33662	5.90616	4.70392	3.67756	4.93235	4.05374	3.78247	3.32971	5.76563	4.33341	2.71161	3.45031	5.46622	6.01101	3.82434	3.70425	3.43062	3.84181	3.24562	5.9273	2.63159
GLUD1	37.5881	39.1996	42.5631	48.6415	44.9139	40.7751	52.3137	44.0886	45.3441	47.1793	46.4471	33.5504	43.035	41.2387	65.6739	41.3681	41.6751	46.417	41.1484	53.6936	41.9433	37.6792	41.1443	43.6743	63.5503	38.0307	41.0306	53.773	42.8405	66.6757	39.6637	37.6861	38.5822	40.1301	41.213	37.9081	43.4418	39.5166	45.6554	33.1902	40.4707	47.6263	35.8352	33.2466	35.4354	41.474	33.1336	42.7006	35.0145
ATIC	11.8026	12.7522	10.8243	9.61793	8.10015	8.6684	10.4572	7.23367	9.83847	13.5411	10.48	8.47328	16.8918	10.2071	8.33494	12.1562	6.70325	8.7532	7.98303	10.3104	9.29289	12.149	10.4073	11.6598	12.1689	11.235	9.4574	10.1141	9.67973	9.15056	12.9972	10.9404	9.86217	9.69385	7.28061	8.16205	10.0885	7.86961	10.2601	11.7863	9.52601	10.2468	8.59235	14.4847	10.1945	9.72824	16.9603	12.6469	9.54581
PIP5K1B	4.73944	7.58892	7.01055	8.06246	9.54484	8.46198	9.92479	9.21875	7.93568	4.16289	9.58123	6.11104	5.17135	6.66458	6.56994	7.41447	9.23083	8.8124	9.36526	7.11008	6.91664	9.85914	6.86158	5.30415	5.26989	9.91119	10.8346	11.1699	5.6738	4.10145	8.57669	7.61419	16.7478	14.9226	5.58954	8.15935	6.83346	8.9139	6.72973	6.67119	10.2193	8.77423	7.12749	5.96238	7.25411	7.96936	5.73434	6.38623	6.10796
GAMT	4.4953	3.0312	4.106	4.13319	3.9267	3.39701	2.61846	2.21935	2.75892	7.39124	2.45463	3.11129	1.83548	4.68887	4.39614	3.75125	1.72396	1.32612	3.44851	1.80645	2.55588	4.27748	3.23967	4.77434	4.52313	2.37664	2.23843	2.93266	2.9422	7.46863	1.84294	3.15125	1.72192	2.28397	2.18964	3.43543	4.87967	1.68014	4.24892	2.80094	3.81776	2.65609	2.81737	3.6943	1.52626	3.46273	4.49588	2.87561	3.81409
ADA	2.17293	1.31814	1.5173	1.21327	1.13552	1.07309	1.31931	1.65508	1.56328	1.68246	0.648713	2.59819	1.2443	1.8904	1.47487	1.52104	1.90254	1.94173	2.90742	2.18271	2.3612	1.59358	1.51755	1.98111	1.17538	1.00706	1.11396	1.91708	1.63065	2.64053	2.44399	1.90166	0.835374	0.980291	2.73064	1.57467	1.46318	0.912728	0.99642	1.36363	0.66831	1.76864	1.03691	1.87569	0.952414	1.46815	4.68479	1.89539	2.15215
MARS	9.27561	9.27654	8.81512	8.46686	8.09486	7.7049	8.46697	9.54057	8.82933	9.72405	8.25128	9.61292	9.96882	9.95143	7.40703	10.0459	9.31395	8.20853	9.887	9.77618	9.5573	10.3433	10.4258	8.60965	6.97354	9.89842	9.23133	7.508	10.2228	10.2033	11.4421	9.52587	8.91964	7.7486	9.7455	8.56748	8.66628	8.2075	8.58534	8.14747	8.02192	9.75316	8.23807	11.5443	8.51882	7.21916	12.4493	8.99867	8.71353
DNMT3L	0	0	0	0	0	0	0	0	0	0.0156434	0	0	0	0	0.014412	0	0	0	0	0	0	0.0137348	0	0.0165182	0	0	0.0149911	0	0	0.0119498	0	0	0	0	0	0	0	0	0.00772053	0	0	0	0	0	0	0	0	0	0
GYS1	12.3921	10.0822	10.9273	8.71725	11.2835	9.4173	9.8463	9.62572	12.5818	11.3557	10.6415	10.8513	11.0615	11.4732	5.71046	11.2161	7.9119	8.24508	11.1886	9.04495	9.84131	11.4616	10.5357	9.65839	5.60685	8.78059	10.5409	7.82514	11.8233	6.61314	11.4508	11.6912	11.8635	9.70502	10.4765	11.6248	9.36292	11.1885	8.59931	10.543	11.9391	10.4233	10.9392	11.5101	9.83334	10.8653	14.1004	10.2212	12.1031
ENPP6	0.184647	0.16563	0.217781	0.217108	0.298158	0.192935	0.259277	0.127296	0.176059	0.10512	0.215137	0.211253	0.451599	0.236554	0.324715	0.140364	0.114915	0.12287	0.361863	0.239545	0.117488	0.0760074	0.107845	0.300347	0.257391	0.170291	0.0829595	0.206371	0.0908685	0.273964	0.218832	0.213013	0.0855279	0.290773	0.0822478	0.167995	0.447039	0.0817667	0.506594	0.096769	0.0924317	0.191	0.259597	0.252769	0.202445	0.120313	0.265418	0.258252	0.287947
IL4I1	2.89538	1.99533	1.72835	0.719306	0.57316	1.05608	0.421391	1.33861	1.64637	2.09911	0.315814	1.76054	1.06992	1.69453	1.31712	2.35485	1.08806	1.76612	1.45516	1.15524	3.13946	1.94262	3.53564	2.37223	2.54316	0.700381	1.33743	1.2749	2.71688	1.84617	1.95298	1.28044	0.543255	0.272707	2.01228	2.6608	1.62817	0.981022	0.660785	6.45699	0.36531	1.69847	0.751576	2.91176	1.14721	1.23631	7.76545	1.6152	1.90763
MAOB	22.0711	11.1292	24.2859	27.4602	21.3877	18.2624	29.7299	23.9656	20.4836	28.5279	27.5784	12.9159	7.58828	21.0097	23.261	22.8557	15.4412	18.9555	18.2988	5.99516	19.7098	9.9094	19.6374	27.6482	13.9143	15.9815	18.6143	14.8388	20.7125	24.1127	8.7541	11.9491	12.8325	19.047	15.4136	24.8693	14.5667	13.1174	19.8482	10.8621	21.4444	22.0846	23.2644	8.45238	15.2849	10.2558	15.6638	16.852	26.9131
ETNK2	1.15629	0.908796	1.84655	1.37628	1.33636	0.907894	0.973823	1.17395	1.01122	2.40609	1.05368	0.870148	0.679325	1.06686	1.17424	1.24418	0.928131	0.463028	1.11737	1.00445	0.71045	0.73082	0.975371	1.49691	1.03416	0.796632	1.06563	0.875358	0.980919	1.43064	0.924028	0.764744	1.07243	0.604791	0.813065	0.95775	1.3819	0.932665	1.18748	1.00842	1.23377	1.49104	0.879689	0.827012	0.776467	0.632639	1.63859	0.910407	1.1287
MLYCD	1.22123	1.02687	1.31822	0.910852	1.05566	1.17145	1.08867	0.56991	1.05228	0.917726	0.874708	1.46519	1.48554	1.20072	0.782486	0.970605	0.481553	0.715127	1.11355	1.05727	0.948773	0.936891	1.20514	1.1011	0.641478	0.777522	0.820827	0.768714	0.879638	0.853619	0.895408	1.0645	0.943883	1.10755	0.872824	1.26337	0.955983	0.657105	0.985783	1.03426	1.21664	1.086	0.84107	1.16875	1.03618	1.01069	1.28732	1.19187	0.844482
DDO	3.17819	3.51398	2.54853	3.82165	3.10354	3.29244	3.991	1.38371	3.46123	1.72029	3.27084	3.12906	7.43424	3.84699	4.415	3.35009	1.37014	2.75817	2.24396	6.92332	2.65896	2.26561	2.0637	3.52485	4.9691	3.56552	2.59059	2.53652	2.56696	3.31656	2.26946	1.71913	1.99013	2.25421	3.0388	3.26027	3.35	2.0276	4.67634	4.15674	2.52754	3.08183	3.28627	4.58889	2.1298	3.0284	2.66973	3.02777	2.5679
SGMS2	8.96211	14.4254	10.7755	17.5229	24.0856	16.4508	15.8158	110.931	12.8449	15.4299	13.1952	16.8136	10.6235	6.52624	11.7203	9.28016	123.888	54.5818	9.63687	38.0616	24.7958	7.481	13.6713	13.4271	13.1472	44.8412	51.2218	21.0087	29.2641	14.0737	43.682	21.9576	20.2953	16.7926	25.8482	9.71089	18.4329	48.5456	13.5836	19.1449	16.7173	27.7885	22.1382	6.74701	17.605	8.33494	7.37531	14.5904	28.3146
IDH1	16.8559	28.8246	12.7838	18.4439	11.7465	22.7837	13.8517	13.9979	14.7966	22.1697	19.5457	16.6517	36.702	16.9534	16.8038	25.6552	7.23033	10.6999	14.542	43.2689	24.3589	27.4152	20.0041	19.6433	30.1643	15.6129	13.583	30.447	15.6523	27.0096	28.9771	21.2493	17.4205	21.6476	14.9503	16.1453	14.163	11.5854	31.3863	25.3094	13.7623	15.3315	15.3958	27.4817	23.9517	21.9174	21.0105	31.1112	11.5373
PIPOX	0.875224	0.55904	0.34065	0.482146	0.345463	0.503925	0.506413	0.334694	0.611977	0.408382	0.434443	0.703716	0.768316	0.627235	0.448841	0.549857	0.276945	0.427094	0.517404	0.491053	0.518989	0.610176	0.624776	0.427435	0.925272	0.50348	0.384487	0.406493	0.603844	0.454255	0.464844	0.519151	0.365899	0.49413	0.400248	0.727371	0.596446	0.415398	0.618793	0.723699	0.329529	0.536237	0.60157	0.675234	0.482928	0.48326	0.672009	0.518378	0.576275
MDH2	36.3829	32.6865	30.5459	40.141	30.0305	31.2821	31.6914	26.6558	28.3652	37.2919	28.6542	28.6742	36.5572	36.8366	39.9118	36.0192	24.6992	22.4705	28.4921	39.7361	26.1969	35.3157	29.216	36.282	41.0553	28.7467	27.4628	40.6067	30.8483	43.4349	40.9557	29.7725	30.542	34.6957	25.1642	28.6433	31.085	31.3193	42.3557	31.2259	32.7042	29.6337	29.4706	41.3924	26.8493	32.2001	45.9843	32.6343	33.991
PCYT1A	8.78461	9.31386	8.56781	7.1778	8.41151	7.44091	9.22735	7.21829	8.37473	8.50052	8.38478	9.24138	13.0109	8.10138	6.14554	8.40835	7.54913	8.95736	8.41013	8.32964	9.19407	9.35806	9.34961	8.47356	5.14718	7.86819	7.97489	5.734	8.71088	6.00337	10.0405	9.26622	8.36169	7.74391	8.70786	8.50634	9.06376	7.55275	6.42065	8.70713	8.36183	8.92523	7.93724	9.12248	8.87684	7.58887	7.48705	9.46452	5.91678
AOC2	1.12163	0.484372	0.578221	0.83263	0.665972	0.723521	0.668729	0.849277	0.569326	0.459694	0.794243	2.19682	0.36426	0.628066	0.534425	0.745349	1.23669	0.779322	0.749536	1.0437	0.740851	0.33634	0.890817	0.687648	0.397183	0.862693	0.503457	0.754922	1.16846	0.802639	0.815764	0.676075	0.547326	1.24667	1.36847	0.782519	0.695365	0.489857	0.783255	0.389284	0.616676	0.793183	1.14364	0.397698	0.74829	0.454312	0.504602	0.598759	0.549394
CDS2	9.61508	8.76809	9.8381	8.05834	9.69903	7.82472	9.45614	6.34647	10.324	8.77348	11.0086	8.42347	7.21786	9.60801	7.13894	8.27301	7.27074	6.79424	9.54481	6.30538	10.0556	10.6207	9.64945	9.65137	6.7177	7.28903	8.59276	7.48616	8.67578	6.89248	9.29731	7.63338	8.91324	10.0394	7.15317	8.66766	10.071	8.62076	6.82807	9.41706	8.86232	7.93351	9.74547	6.64982	7.71593	8.22763	7.98845	8.27779	7.92778
LCMT1	8.00509	9.22722	8.16017	8.31511	7.14877	8.28563	7.07217	6.03478	6.81897	9.92061	7.2548	8.54624	9.00619	8.82544	9.37612	8.37135	5.0187	6.43051	7.30857	9.32777	8.16307	7.66187	8.08343	9.026	8.1944	6.87765	7.25051	7.92042	6.54508	8.72051	7.34793	9.10679	7.78877	7.63807	7.27312	8.01025	7.34644	6.48142	9.02124	9.25577	8.31482	8.6041	7.26681	7.65346	7.3822	8.26529	8.92351	8.65827	6.82297
NOS1	0.895531	1.18807	1.32685	0.121125	0.896215	0.276785	1.34703	0.572441	2.35939	0.374797	1.4528	1.79314	0.522804	2.84379	0.357552	1.32327	0.6924	0.851974	1.43866	0.324929	1.54064	0.983313	1.40017	0.772775	0.0591754	0.389618	1.34529	0.444091	1.54228	0.277832	0.25329	0.424137	1.15384	0.502892	2.9046	0.339311	1.04944	1.87008	0.444376	0.236634	0.775218	1.69939	1.64279	0.241749	0.540284	0.560956	0.671638	0.830994	1.05285
ACSM4	0.0159356	0.0410187	0.015506	0.0687027	0	0.0248352	0.0281304	0	0.0128568	0.0234809	0.0466827	0.06685	0.0217073	0	0	0.0126907	0.0261821	0.0194408	0.058473	0.0233239	0.0139419	0.0206161	0.0546029	0.0247939	0.0125308	0.0111492	0.0112509	0	0.0304463	0.00896839	0.0503623	0.0836774	0.0249829	0.0122685	0.0312322	0.0671507	0	0	0.0115886	0.0167029	0	0	0.0438124	0.0399936	0.0452207	0	0.0186645	0.0828735	0.0213006
PNLIP	0	0	0.00831889	0.0184294	0	0	0	0.0448846	0	0	0	0	0	0	0.539667	0	0	0.125159	0	0	0	0	0	0	0.161345	0	0	0	0	0	0	0	0	0.0789838	0.016756	0	0	0.0961036	0	0	0	0	0	0	0	0	0	0	0
PAFAH1B2	14.3272	13.1819	14.6698	18.134	13.6056	14.7687	14.1879	10.1581	15.7954	13.6031	14.9791	15.384	15.6826	13.1818	20.0524	14.6997	14.3631	16.6075	14.3278	16.383	14.9531	13.3021	15.4928	15.7124	17.6952	14.3098	15.6839	15.4474	14.8835	18.6874	14.61	13.5087	12.522	15.8832	13.5217	13.1645	16.3086	12.3836	14.8495	13.4008	15.5286	15.9419	13.5654	13.2662	14.0685	15.8609	11.7727	15.7748	9.57592
LYPLA2	26.2701	20.3268	25.3374	18.9085	20.6918	24.8686	17.2928	16.3991	19.6574	40.311	14.1382	22.772	31.0224	22.7195	18.6665	23.3471	17.1682	15.1964	20.644	32.195	14.8295	23.4402	23.7121	21.4014	23.7596	22.7874	23.1857	19.4613	21.0518	25.5429	28.2116	28.2525	17.9646	21.3941	16.5575	22.0792	20.816	17.7269	23.6071	22.9474	25.9472	25.9432	15.0356	27.6682	20.3136	23.1555	33.695	21.461	20.8948
AC139530.1	1.35768	1.55891	2.2536	1.83634	1.82385	1.8203	2.0442	0.88516	1.80414	1.8093	1.47685	1.63326	1.0063	2.28338	1.24676	1.01762	0.754488	1.16916	1.95974	1.00819	1.10048	0.955713	1.81293	1.4911	1.46009	1.08958	0.747106	1.17822	1.22069	1.05624	0.654655	1.59007	1.18945	0.983762	1.08263	2.16644	1.72407	1.97504	1.46646	0.98358	1.43769	1.39804	0.878286	1.72039	1.61474	1.52644	1.35632	1.03833	0.82732
GGT1	13.9454	7.8979	4.20984	13.6952	8.38052	8.50814	8.13236	2.9704	8.98865	6.88004	10.0599	7.26359	7.01518	10.0121	4.22966	15.2991	3.78822	6.01664	5.27543	6.91222	6.84606	10.4574	8.63242	6.04242	7.07715	8.2339	5.05328	6.6178	5.4994	9.66946	7.69472	6.70796	10.251	6.18198	6.40905	5.13927	9.54067	8.55932	8.59076	3.6857	5.87482	4.23876	8.71931	6.73237	6.65022	9.62195	12.5225	6.62808	13.5256
GPAM	1.61585	2.02696	1.5899	1.6223	1.02461	1.76716	1.85422	0.483617	2.23879	1.5181	2.99752	1.86556	3.0563	2.17479	1.84385	2.62491	0.43641	1.64477	1.22938	1.18251	1.89782	3.78258	1.46173	1.89416	1.09496	0.92074	1.19339	1.55691	1.31741	0.903718	1.34821	1.61312	4.14529	4.15494	1.28306	1.4203	1.63367	1.07369	1.91405	1.16003	1.87855	1.49355	1.82569	2.24564	1.99572	1.78842	3.35144	3.8964	1.62818
GART	5.55346	4.7671	4.3656	5.39372	4.18247	4.32149	4.78251	4.55407	4.09224	6.37076	4.37484	4.84414	5.61899	4.4136	4.59378	4.93158	4.62699	4.75274	5.12005	4.74613	5.81434	4.66453	6.09426	5.06307	4.44096	4.61761	5.45432	3.71896	4.79192	5.15601	5.76781	4.86239	4.76635	4.34409	5.24332	4.51722	5.10024	3.48053	3.93485	4.98015	4.3616	5.14379	4.59589	5.63209	4.45099	4.00046	5.70816	5.10259	3.76431
MTMR1	5.50918	5.31879	6.1817	3.75898	5.58115	5.77418	4.93693	5.24754	5.79459	6.00663	5.27143	4.92991	5.31056	5.46452	2.9491	5.03116	5.20015	5.55955	5.36011	4.31496	5.66374	5.83509	6.39573	5.54605	3.59819	4.8175	5.43001	3.89882	5.568	3.19361	5.67706	5.93321	5.73025	4.78208	4.63301	5.42559	5.92462	4.69698	3.73396	5.5945	5.90721	5.9066	4.66841	5.51488	5.5935	5.29768	6.18571	5.61108	3.85233
MTHFD1L	4.35134	3.59521	2.56259	3.59831	2.1544	2.15633	4.29509	3.24682	3.33622	6.41742	5.37748	4.40269	4.74935	3.16593	3.02015	4.25725	5.63585	3.14575	3.26685	3.84312	2.35913	3.60036	3.50857	3.60524	3.01052	4.19666	2.56983	2.82863	4.33328	3.90671	5.00629	4.5202	3.38932	2.89909	2.37279	2.72472	5.13257	3.45236	2.87278	5.01817	2.2377	3.5643	3.94453	5.35998	2.67146	2.2163	4.02838	4.40183	3.25053
ADSS	13.739	13.6081	18.1739	14.8622	15.5367	12.967	15.0059	13.5982	13.6037	16.4365	14.4936	13.065	13.3689	11.7536	16.0342	12.8449	13.5273	19.2304	11.8821	15.4125	15.1475	10.8651	16.27	13.7915	16.1967	14.1548	15.257	10.9517	14.4173	12.7192	13.6963	14.5397	13.1243	13.4123	13.4635	12.1709	14.9195	11.5628	13.4872	13.633	14.1928	17.1614	12.7069	11.9529	14.0015	11.3804	11.8922	15.5339	8.88476
GSTM1	14.8258	0.0269648	0.0509665	0.0451637	0.0664541	0.0367337	0.110954	3.85902	0.0253553	0.150499	8.35486	11.75	0.0214048	9.03646	0.170649	0.0500554	3.04645	0.0191699	5.75141	0	0.0412429	0.0914798	10.1492	0.0244485	0.308904	0.076957	5.82442	0.296217	0.0800589	5.15572	5.91581	0.0275038	6.82385	4.19785	0.0410628	0.0496613	7.16482	3.33254	11.17	4.05167	5.39123	0.0550143	14.8183	0.105164	0.0557383	7.98892	10.6838	0.0817188	8.28251
CYP2C19	0	0	0	0.0100863	0	0.00546912	0	0	0	0	0	0	0	0.00760829	0	0	0	0	0	0.00513633	0	0	0	0.00546004	0	0	0	0	0	0	0.00554531	0	0.0220067	0	0.00917049	0	0	0	0	0.0294261	0	0	0	0	0.00995837	0	0.0164409	0	0.00625434
NOS2	0.959403	0.74613	1.09756	0.326009	1.89478	0.729185	1.42662	0.672689	1.39175	0.271591	0.899922	1.30852	0.167384	1.38839	0.71214	0.775331	1.16475	0.991695	1.27461	0.0933837	0.9262	0.788736	0.809695	1.60301	0.497986	0.853098	0.840859	1.06136	2.20925	1.02669	0.94845	0.529422	0.518653	0.989681	0.518712	1.49364	1.80786	0.694183	0.216524	0.56472	0.296274	1.50573	1.67619	0.237223	0.54316	1.38206	0.619969	0.663613	1.62564
CA5A	0.00741873	0.00848711	0.00320831	0.0177689	0.00418326	0.00192697	0.0043653	0.00865523	0.0119708	0.00728759	0.0144886	0.00518692	0.00673711	0.00804204	0.0100709	0	0.0162519	0	0.00453695	0.00904859	0	0.00639846	0.00847334	0.00577132	0.0116672	0	0.00349185	0.0162145	0.0015749	0.00835035	0.0117229	0.0129851	0.00387688	0.00380767	0.0129244	0.0104205	0.00399135	0	0.00359666	0.00518396	0.00837964	0.0129867	0.00339943	0.0331	0.0035087	0.0141795	0.00868913	0.0085736	0.0132218
GPAT4	9.4244	6.90239	8.36801	6.4378	9.23923	9.31971	8.49155	10.0642	7.74196	9.2053	7.81423	9.74043	7.90042	7.91751	4.1509	7.22616	10.9763	8.0248	10.0797	5.67073	8.87384	7.80882	9.6596	8.42622	4.05039	9.86877	8.08428	4.9064	8.13146	4.61699	10.5986	9.50755	8.39887	8.3255	8.77337	9.63759	7.88449	8.37231	5.118	9.07822	8.38606	8.35982	7.82587	8.0193	8.73703	7.86848	8.4381	7.81524	7.11774
NPL	4.98267	14.9223	4.69907	2.61679	2.21459	3.55808	2.57007	4.60053	4.24404	1.98745	3.86412	5.04251	9.85673	3.37152	2.62264	3.60789	2.42032	5.65275	4.66537	15.2679	12.3351	11.5168	5.25374	3.08616	4.43588	4.402	4.64941	9.75439	4.49461	9.17613	8.70097	8.92263	3.38956	4.48963	5.97128	3.19291	3.11826	8.33016	6.02659	12.5492	2.1038	5.02089	3.55564	7.10873	6.69819	6.81652	6.50035	8.41054	2.89173
INPP4B	1.27457	0.698749	1.99826	1.14028	1.15118	0.619383	1.31697	0.831356	2.09376	1.22875	2.52664	0.807287	0.727531	0.825366	1.25507	1.07055	0.887437	1.64338	1.07198	0.563324	1.62751	0.813637	1.53141	1.52093	1.05487	0.655632	1.12041	0.973785	1.57282	1.68576	0.522241	0.715158	1.50411	0.715011	1.64531	1.0636	1.50801	1.10146	0.838655	0.938372	0.779683	1.56963	1.42622	0.744282	1.13769	0.692981	1.01101	1.78885	0.678486
SAT2	25.5383	33.1669	23.4159	32.5576	23.9375	33.0236	18.8087	24.161	21.4958	23.3286	18.2458	30.3862	32.1206	26.4078	31.8143	22.0024	15.8942	23.5938	28.011	43.4004	23.6042	24.2432	19.1188	27.0254	38.5764	33.3147	26.7151	28.6896	20.885	33.1801	29.9056	41.3781	23.7851	25.5801	25.0026	26.5747	17.178	25.1337	36.8464	26.2139	26.9669	23.5934	19.4688	30.5493	41.1607	30.9491	27.6322	30.0483	22.7467
AMT	1.35441	2.25736	3.48069	0.740007	3.00852	2.10743	1.62701	1.72656	2.02138	3.74911	1.59087	4.33845	2.16915	2.05455	1.29231	1.44734	1.21336	1.2564	4.09648	1.48519	2.16548	2.18327	2.95056	1.76393	1.29299	1.8952	2.18133	1.29096	1.27043	0.891316	1.6684	3.8097	3.26306	1.29925	2.84391	4.62237	1.15239	1.01175	1.74646	2.29498	2.5147	2.6815	1.14805	2.76566	3.61625	0.835329	1.64209	2.98548	1.26091
AHCY	24.4296	22.1871	16.3668	27.4305	16.0502	17.97	16.534	15.8768	15.7146	24.6973	19.9849	16.5524	20.7053	19.01	36.9472	25.34	15.5443	12.8611	17.7327	30.2739	16.5398	21.7103	18.4868	22.234	37.79	17.6167	18.2211	30.3082	19.9352	37.7947	26.5737	18.9313	18.506	19.1668	18.3704	16.3492	20.3368	17.2516	30.4925	19.7303	18.497	17.585	17.5298	29.8668	15.8209	20.4013	30.7263	18.9472	19.2809
SGMS1	10.4591	9.82477	9.31183	13.0366	9.91886	11.8507	12.8867	11.8478	11.8315	7.38676	11.3088	9.91618	7.23442	11.634	13.0896	9.339	11.9605	12.4938	9.21427	11.5228	11.5866	10.2108	10.9501	9.44288	13.8996	9.34728	10.2258	10.4318	10.186	11.1436	9.64371	9.54832	11.387	10.3991	10.1601	9.6762	11.9561	13.0442	10.314	9.60161	10.5846	11.0918	13.0527	8.27975	10.6105	9.04768	7.84915	10.1936	9.17249
CBR1	20.5419	21.2054	22.7262	20.5833	18.4784	29.1702	16.3674	11.3061	19.6667	23.2649	16.8612	14.4804	28.9584	27.2278	26.0482	20.6828	9.4765	14.1516	18.3855	34.5579	17.0274	30.2957	21.9853	20.8684	29.4171	16.322	14.1617	19.4376	17.443	29.4594	11.1572	17.5121	19.613	17.9233	13.9042	18.3644	18.8789	21.5637	24.2059	18.2042	20.0907	20.5602	11.6496	27.6167	16.5046	26.6518	21.1912	36.8871	10.8466
PLA2G2E	0	0	0	0	0	0.117548	0	0	0.0202843	0	0	0	0	0	0	0	0	0	0	0	0	0	0	0	0.0395397	0	0	0	0	0	0	0	0	0	0	0	0	0	0	0	0	0	0	0	0	0	0	0.0217917	0
GSTM4	3.94003	3.20069	2.73642	2.21811	2.89228	2.75191	2.32901	1.50553	2.34181	4.35151	2.5255	2.83561	3.23007	4.6198	1.80575	2.2914	1.39367	2.0726	3.03734	3.3516	1.81525	2.92274	2.79916	2.94137	1.33591	1.9625	2.14373	2.45307	1.86237	2.50627	2.80739	1.78418	2.24977	1.90349	2.42761	1.78975	3.0338	2.40004	2.61289	2.48542	3.07442	2.0375	3.40874	3.32633	2.6772	3.43368	3.72565	2.6067	3.03106
NEU1	17.8372	20.9022	11.8921	18.1929	12.2482	16.6549	14.7898	17.0569	13.2286	12.2187	14.4242	13.6587	22.374	17.2194	23.1359	19.4919	14.4895	13.5217	14.5528	31.6244	16.9233	19.2107	12.7692	15.1817	21.5056	14.8392	14.3388	24.1399	14.1671	26.8862	21.2299	17.0646	17.5561	16.7511	15.9206	13.9271	13.0274	17.33	26.5589	17.5463	14.9442	13.2622	14.6963	22.4822	15.0352	17.187	21.3135	17.0745	19.378
APIP	2.9843	5.64781	2.93622	6.68547	3.44688	5.23877	3.95592	4.29711	4.59167	3.53093	4.17618	5.73211	7.03721	3.78423	6.23487	5.53657	3.7427	5.10692	4.85099	8.74666	4.09594	4.87984	4.75167	4.4447	7.94432	5.28321	4.58469	6.08609	3.80351	6.3976	5.32344	4.97751	2.63787	5.59154	4.63855	4.2931	3.81997	3.29229	5.34621	4.56601	3.82195	5.03637	3.61439	5.72321	5.37811	4.09946	3.23113	4.85917	3.10421
FMO2	52.4677	36.1803	61.7156	55.1299	57.0231	44.9247	77.5694	64.1578	30.241	55.0159	93.3785	52.8027	24.4972	30.9173	97.8532	26.0991	29.6321	88.6763	69.5633	20.2911	51.6046	30.5832	78.1235	55.2475	38.1528	21.4904	60.6996	64.59	52.1285	37.4008	13.2965	12.5854	43.0223	59.1609	35.885	58.4456	29.348	27.6557	31.5874	9.11814	70.9834	58.9143	56.9665	16.7303	56.4278	38.4054	26.9285	42.2164	49.658
PGD	57.705	77.4529	31.7997	47.4976	36.8085	49.8138	45.8223	60.4757	39.8508	37.8466	56.6177	51.1389	134.821	44.9314	39.9078	59.7642	49.54	36.6113	43.0948	131.115	45.1877	76.4356	50.0695	50.1452	52.7113	57.9799	40.3087	72.6231	59.5493	68.8461	106.467	50.373	43.3659	68.0423	44.5498	41.6952	49.3075	37.5393	99.4704	76.5389	46.562	45.149	48.6909	88.1758	51.6251	66.9485	55.2102	73.4263	46.2213
DGKB	0.0083179	0.00356841	0.0202341	0.00896516	0.0105531	0.0113428	0.00734158	0.0339649	0.00838856	0.0245126	0.0182752	0.0915956	0.0169958	0.0112709	0.0366973	0.0264965	0.00227771	0	0.00381513	0.00760897	0.0109158	0.00269024	0.00356262	0.00970622	0.0228923	0.00290976	0.0117452	0.0102261	0.011919	0.0397903	0.0049289	0.00727949	0.00978022	0.00960563	0.0163022	0.0131439	0.0268506	0.0155835	0.0241955	0	0.00352323	0.0364018	0.0142929	0.00347923	0.00295047	0.00794903	0.0121778	0.00720956	0.00741216
TXNRD2	4.14529	4.31821	3.95199	3.41725	3.95744	4.92717	3.37346	2.81014	3.57205	3.40174	3.0847	4.63253	4.73815	4.0431	2.42708	4.08971	2.69168	2.81018	4.73913	5.25247	3.92738	3.76657	4.10466	3.53209	2.35594	5.21535	3.83581	3.33444	2.93566	3.94691	5.13363	5.93108	3.57109	4.27358	3.33152	4.98305	3.47779	3.39482	4.49377	4.38252	4.60687	3.57434	3.71312	5.74677	5.37202	3.5006	5.74444	4.13099	5.04941
POLR1C	5.12855	4.47712	6.3679	5.77742	6.42811	5.69142	3.62126	5.24445	4.28209	9.3725	4.24499	4.98148	5.43878	5.06692	7.532	4.2432	8.50533	4.58538	5.17818	7.28465	4.45678	4.49745	4.7647	5.64984	5.46722	7.74458	6.3766	5.15692	5.25655	6.37695	7.21202	5.21727	4.42482	5.93577	4.98299	5.83062	4.41102	3.81753	4.86092	4.57457	7.04469	6.37475	3.48243	6.56512	5.31343	5.40767	5.1118	5.16118	3.3923
UPB1	0.0726347	0.239313	0.145122	0.0459282	0.167105	0.124519	0.194892	0.135585	0.154708	0.0428104	0.204269	0.207197	0.126645	0.18897	0.173538	0.134198	0.225947	0.297734	0.186564	0.0552815	0.137262	0.214248	0.199104	0.205679	0.0959535	0.166683	0.155896	0.16669	0.111019	0.0915666	0.107889	0.101707	0.19586	0.111839	0.265732	0.483595	0.0656513	0.117574	0.147898	0.115721	0.162444	0.23904	0.11183	0.170138	0.342153	0.0444247	0.115699	0.239234	0.134629
DGKI	0.101544	0.0065344	0.0181144	0.0966768	0.0150303	0.0178034	0.0268875	0.0118468	0.016385	0.0243137	0.0632119	0.0346105	0.0155611	0.00687971	0.0086153	0.0343682	0.00973207	0.0185819	0.0302735	0.00464446	0.0244308	0.00656841	0.0065238	0.0167864	0.00598855	0.0195371	0.0268845	0.0041613	0.0161673	0.037146	0.00701999	0.0155517	0.0577079	0.00977202	0.0165846	0.0240689	0.0573631	0.0114145	0.0147688	0.0239474	0.019355	0.0133317	0.0226832	0.0106185	0.0126066	0.0218342	0.0133799	0.0231035	0.0214906
ACSM3	2.29105	2.99623	0.792194	3.03136	1.34451	1.81868	1.77716	1.26874	1.80973	1.06703	3.20053	2.65147	1.95567	1.6794	1.67149	2.54388	0.638416	2.05622	1.72205	1.44766	2.49005	1.37425	1.41355	1.53693	2.01184	1.74413	1.37525	1.55515	0.973788	1.64722	1.79219	2.6454	2.03718	1.43748	1.3286	1.44068	1.8652	1.49378	1.52662	2.00466	1.59884	1.41341	2.66036	2.60895	2.04061	2.38717	2.59471	2.32475	1.73804
PHPT1	26.8864	27.0606	23.5644	31.5474	23.4659	27.3715	18.5868	19.212	19.8941	40.4285	17.6821	22.9326	32.6383	27.6058	48.2652	29.9332	16.629	18.551	23.2037	36.646	19.0666	28.3683	24.7304	29.6596	45.2679	28.3361	19.8641	36.8476	23.0098	54.641	23.6997	28.1373	20.5572	22.641	19.7085	26.931	24.1086	20.534	36.3709	33.5708	22.9841	26.4904	22.2331	41.1129	20.0468	27.7768	34.9464	27.729	27.0791
AKR1C4	0.0206231	0.0707791	0.0668902	0.0148186	0.122103	0.0482106	0.0182024	0	0.0332772	0.0303878	0.0302072	0	0.0702311	0.0223558	0.0139978	0.0164236	0.0451781	0	0.0378364	0.045277	0.0360857	0.0800409	0.0353322	0.0160435	0	0.0144287	0.0291207	0	0.039402	0.0116064	0.0325881	0.036097	0.113161	0.0158772	0.0404191	0	0	0.0309098	0.0299947	0.0216161	0.0698828	0.0722027	0.0283499	0.0517577	0.0585223	0.0394171	0.0120773	0.0268127	0.00918872
PYCR1	4.10318	2.95727	1.45506	3.91143	1.75841	1.96636	1.62971	1.58771	1.53383	4.72593	2.90485	1.83603	2.37544	2.45377	2.78502	5.02129	2.38948	1.25143	1.9949	2.88767	1.84277	2.31797	3.08135	3.06434	4.89349	2.92816	2.41411	2.89218	3.07916	7.62043	4.00912	4.34503	2.4766	1.64265	1.89429	2.17569	2.69321	1.05572	3.13805	2.8815	1.92338	1.9992	2.275	8.27251	3.10497	3.20233	4.38931	3.80539	3.77217
UCK2	2.86287	1.18307	1.80785	2.40555	1.55171	1.16323	1.80489	2.44709	1.97036	2.785	1.57892	2.99631	1.14207	2.07738	2.22076	1.7867	2.75501	1.14044	1.67755	0.902175	1.45681	1.36433	2.09203	2.04079	1.3553	1.7618	1.06425	1.00083	1.95906	1.50268	2.64276	1.22717	1.28693	1.89819	2.12987	1.56952	2.73002	1.41861	0.932613	1.23703	1.59869	1.33471	2.39744	1.73514	1.31393	0.910111	2.24111	1.34958	1.79621
PAH	0.00550294	0.0141647	0.00356971	0.0039541	0.00930895	0.00428807	0	0.00321007	0	0.00810849	0.00403015	0.0981104	0.00374801	0.00894793	0	0	0	0.0201401	0.00504801	0.00402714	0.00481445	0.0035596	0	0.00642143	0	0	0	0	0.0105138	0.0898127	0.00434781	0.00481595	0.00431359	0.00847317	0.0251655	0.0115943	0.00444095	0.00412389	0.102046	0	0.00466178	0.00963306	0	0.00460357	0	0.00525891	0.00966791	0.0119242	0.00245186
NUDT5	8.12648	10.8985	9.43267	9.54939	9.44687	9.76789	8.65203	8.42905	7.92152	11.588	8.90694	7.77284	9.39792	9.59287	8.52983	8.8693	6.59973	9.05145	9.34201	9.89438	9.68121	9.11564	9.55389	8.82471	9.5446	10.0485	9.26519	9.3625	6.75133	8.4719	8.0556	9.99012	10.9219	9.16747	7.74297	9.20535	8.92374	8.2033	8.55256	10.2996	11.0095	9.03182	8.21186	9.49639	9.73819	9.20089	9.68089	9.95267	7.02214
G6PC	0.00598795	0	0.00388434	0	0	0	0	0	0.00483106	0	0	0	0	0.00649105	0.0081286	0	0.0196763	0	0	0.0219104	0.0104776	0	0.0205175	0.00465826	0	0	0	0	0	0.0808788	0	0	0	0.00921997	0.00782385	0.0126162	0	0.00897472	0.0566086	0	0	0	0	0.0100186	0	0.0114448	0	0	0.00533593
PTDSS2	4.32952	3.67875	4.07352	3.86955	4.05794	3.45673	3.41955	2.48602	4.15206	3.96755	3.35285	4.67941	3.30283	4.4238	3.74727	4.17039	2.67702	2.31597	4.32404	3.01957	3.39522	4.44416	3.58429	3.6695	3.43238	3.26628	3.2596	3.43473	3.56948	4.32447	3.16562	4.13091	3.65445	3.19152	3.37898	4.10865	4.05938	4.01635	3.82936	3.30281	3.88927	3.32886	3.45293	4.23504	3.36237	3.56055	4.27303	3.59312	4.19469
ACACA	5.98856	9.33135	5.08745	6.36898	5.78772	7.34554	7.79389	7.62925	7.72165	7.68834	10.5095	8.72618	6.49377	5.91441	3.28307	8.75283	6.09079	8.04802	7.67167	4.92771	7.98839	9.11754	8.27646	6.69479	3.56009	8.08455	8.4818	4.36235	6.97551	2.8793	7.87343	10.5801	10.9846	10.3166	6.00477	8.02379	7.74089	6.47419	5.28729	7.24539	8.55767	7.1738	9.12703	8.30358	11.4053	7.0961	6.69951	7.73395	7.02515
POLD2	14.6727	13.3455	19.4415	13.3485	15.6406	14.2804	11.8897	11.6344	9.64439	25.2482	10.8748	12.4022	13.5477	16.3803	15.7706	14.0882	10.9463	9.12271	12.9452	14.3808	9.57046	13.1293	14.303	15.5489	15.7587	12.0332	15.8764	13.5187	12.0862	15.6796	13.209	13.9395	14.1099	13.2659	10.294	15.5641	14.3714	11.2399	15.6692	11.5666	18.0453	17.4568	10.7936	18.9996	12.1788	10.4744	17.2791	13.0324	13.2273
ADCY8	0.58603	0.409073	0.44029	0.780321	1.3162	0.247677	1.04033	0.884568	1.35164	0.180507	1.27059	0.694461	0.0541207	1.4464	1.19105	0.342771	0.852233	0.589717	0.485951	0.0363446	1.18763	0.569685	0.606941	0.20863	0.489454	0.83855	1.15008	0.130255	0.278333	0.2236	0.0732454	0.0637465	1.55719	0.285487	0.813292	1.47191	0.849679	1.7666	0.05297	0.367854	0.706812	0.770846	2.15281	0.443166	0.413397	0.689769	0.550657	0.0631341	1.60796
PLA2G6	1.16525	2.29026	2.99136	0.889747	1.87731	1.49058	1.29398	1.31858	1.52681	2.55611	1.04374	2.88516	2.45055	1.57341	0.352837	0.832617	0.930861	1.11872	3.00584	1.78458	1.96228	1.37904	2.14645	1.29499	0.390395	1.47523	1.28249	0.550531	1.06945	0.460204	0.911423	3.3686	1.99622	0.89935	1.85831	3.24887	0.919164	0.879804	0.949327	1.39584	1.48442	1.92223	1.21643	2.34541	2.62294	1.09962	1.46741	2.37688	1.06439
CD38	2.23707	1.96142	6.67313	3.70723	7.64165	5.4674	5.2399	4.93098	2.48545	8.62464	1.52238	1.31045	1.66287	1.24528	1.55162	3.00361	4.19109	3.16115	3.54963	2.72854	3.16373	0.923734	5.90924	4.51314	3.32347	11.1876	6.96407	3.67648	5.09554	2.79345	6.49441	3.13448	2.07179	10.768	1.91478	4.48891	3.8988	1.55347	1.03221	9.21616	6.63901	6.70316	1.17943	1.96539	5.66186	1.29317	3.86446	1.56716	2.72211
CPT1C	0.663037	0.271451	0.423557	0.444982	0.546574	0.123264	0.564419	0.188479	0.529505	0.619908	0.364804	1.24953	0.165048	0.726042	0.370079	0.461015	0.453441	0.344902	0.395191	0.194581	0.41813	0.444129	0.334438	0.502711	0.190551	0.282571	0.180594	0.259302	0.492996	0.522788	0.279214	0.424152	0.337696	0.259115	0.716806	0.276559	0.798546	0.353112	0.264336	0.261052	0.216692	0.271019	0.532068	0.450497	0.310401	0.212283	0.48881	0.528014	0.644824
UGT1A3	0	0	0	0	0	0	0	0	0	0.00653655	0	0	0	0	0	0	0	0	0	0.00324643	0	0	0	0	0	0	0	0	0	0	0	0	0	0	0	0	0	0	0	0	0	0	0	0	0	0	0	0	0
SPTLC1	14.5567	14.7211	13.8388	17.5697	13.6084	12.8356	17.8674	16.3031	14.5607	15.8364	20.8317	14.7684	12.0679	13.4052	19.5043	14.6518	12.044	16.5475	13.5018	13.6497	15.5677	12.5641	15.2518	15.6684	14.4587	11.3471	14.9399	14.2392	14.7306	14.5507	12.2982	12.8811	15.4115	13.3669	17.4618	12.5158	15.8404	14.1839	14.2426	11.2764	12.679	14.5827	14.9746	12.1777	13.9019	13.0243	11.6022	13.0052	11.5437
ALDH6A1	5.58112	8.46695	5.63667	5.99949	5.91262	5.35048	7.14522	6.71816	6.86746	5.27639	9.3649	5.55883	5.72703	4.92906	4.09498	6.12696	2.90933	6.46631	5.03571	5.3968	6.7207	4.82376	6.19059	5.40135	3.59175	3.96885	6.08684	4.35397	4.85083	3.38874	5.12622	5.53338	7.25362	4.97689	5.5744	5.20411	5.44586	6.83278	7.59735	3.97628	5.7517	4.83582	6.68117	4.96804	5.47482	6.20043	6.06621	7.92839	5.69215
CYP2S1	9.22263	5.1497	12.2548	4.86529	10.1763	14.5069	7.32187	5.00735	4.50436	16.6857	5.73337	2.77995	12.7032	11.9479	3.13224	11.1126	2.87334	5.1774	5.08998	8.49816	5.80374	7.6759	10.365	8.93759	3.55314	7.69689	7.66043	7.26064	10.1507	4.52951	13.0271	8.55807	5.36145	9.25205	3.58906	7.74076	12.5469	6.49458	5.54323	7.88883	11.8095	8.77549	2.43554	6.62956	8.49636	3.49133	8.29247	8.91632	5.85628
DNMT3A	2.71087	3.00077	3.04519	1.79804	1.94153	2.45401	2.17384	1.26623	2.33548	3.21054	2.00097	4.83537	4.5046	2.78556	0.822479	1.93525	1.10786	1.52637	3.14196	1.58853	2.87592	2.06474	3.80043	2.61727	0.994167	1.70249	1.58818	1.02278	1.92826	1.31773	1.80064	3.43724	2.01042	1.35765	2.76968	3.47679	2.20228	1.18126	1.56301	3.09782	1.58849	2.27069	2.43094	3.64279	3.13344	1.9018	2.60776	3.22063	1.59924
SEPHS2	23.4035	26.1012	20.3811	28.3517	20.312	23.2888	22.5753	21.2747	21.7656	22.777	22.3016	22.4753	30.7311	25.6969	28.3882	24.8792	15.3807	19.311	21.9158	30.1097	22.2691	25.9334	22.0427	23.6534	28.3254	21.9763	17.5885	26.6578	21.4678	28.5978	26.205	21.8969	21.5656	24.7663	18.4181	20.5878	22.6768	24.1191	28.975	24.2627	20.6847	19.8274	21.2814	27.6753	22.7448	27.8147	30.0118	22.0419	15.5465
CYP4A11	0.0202944	0.0348255	0.134939	0.0656208	0.154488	0.0197676	0.0985178	0.0591923	0.0491203	0.0971862	0.05202	0.0957767	0.0276447	0.0494989	0.0137747	0.0404046	0.066687	0.0371374	0.0372333	0.0297036	0.0798988	0.0328188	0.0869226	0.0513103	0.0478746	0.0354969	0.057313	0.0332669	0.038774	0.222718	0.0320687	0.0976846	0.095449	0.0312484	0.0596624	0.0855179	0.0900782	0.190107	0.217685	0.0957219	0.0601729	0.106578	0.0767195	0.0169776	0.0863843	0.0387888	0.0237696	0.0439755	0.0813804
ADCY5	0.936434	0.568725	1.52225	0.521034	1.65559	0.263455	1.07978	0.822628	2.00453	0.835758	1.20546	1.0684	0.757479	0.95001	0.772987	1.2187	0.657814	0.759797	0.840655	0.634837	0.673322	0.811486	0.895529	0.87211	0.507225	0.529113	0.675276	0.685471	1.01568	0.843723	0.848824	1.01614	1.2205	0.619905	1.07823	1.00759	1.29603	1.63022	1.17919	0.466281	0.520069	0.661932	1.38513	0.409372	0.669066	0.293342	0.880559	1.05072	0.604542
GUSB	28.6008	28.3957	21.8436	24.3272	23.9694	27.3681	25.7194	21.157	18.9786	25.0162	21.5147	25.9352	40.2054	27.1022	17.8254	23.9777	14.2367	14.4513	21.7873	30.8658	22.9939	26.889	20.6164	23.7497	21.1253	24.8286	17.5784	29.1185	25.8469	22.8936	30.8001	26.3499	22.989	23.4845	17.5318	22.1561	21.593	22.1114	27.2057	27.9621	20.7318	19.6891	24.0657	29.8615	25.1199	22.7826	27.013	26.821	21.3628
CYP1A1	0.0229826	0.177473	0.0409987	0.08257	0.223549	0.0626808	0.060855	0.134066	0.0834401	0.0253984	1.91039	0.0723089	27.1036	0.161938	0.0155993	0.677198	0.0440536	0.154208	0.0737891	5.50824	0.0603215	12.1235	0.0295309	0.0581069	0.04518	0.0241193	0.00811309	0.546265	5.38996	0.0194015	8.23931	0.0603403	0.135115	3.00794	0.135131	0.0605285	0.129831	0.266958	0.530644	0.0120446	0.107082	0	0.00789835	0.922869	0.211958	3.2396	0.0134591	91.857	0.04096
GCLC	2.72619	2.98539	5.55952	2.0611	3.59784	2.55865	2.40826	2.09771	2.44219	4.39498	3.2348	2.50445	5.08908	2.05274	2.41864	2.12091	2.49052	2.23619	2.34037	5.33668	3.01556	2.54033	3.38808	3.35265	3.58322	1.89266	2.72329	3.68515	3.56745	2.53042	2.33634	1.60825	2.72012	2.01085	2.25788	1.99489	3.15049	1.93639	2.54217	4.06741	2.76979	4.67838	1.98119	1.71682	1.74708	2.27322	2.33809	4.61266	1.33624
UGT2B7	0.314523	0.254871	0.0283373	0.364108	0.162573	0.129351	0.0154225	0	0.0916339	0	0.16636	0.238229	0.154714	0.454598	1.52995	0.445291	0.315797	0.127901	0.160289	0.17263	0.275172	0.350387	0.0598723	0	0.2061	0.50123	0.308416	0	0.166922	1.05222	0.179473	0.764604	0	0.269048	0.12557	0.202485	0.21152	0.392838	0.965726	0.0732592	0.458879	0.122351	0.240202	0.774738	0	0.0333972	0.184191	0.325621	0.20242
ALDOA	104.077	96.0606	71.6439	100.318	73.6371	94.552	82.5152	88.2974	74.5539	89.1339	74.2792	74.229	160.459	92.9773	91.2308	110.367	78.6817	63.8387	76.1439	175.719	62.4677	100.493	70.5163	108.731	73.7755	93.0696	85.1906	113.724	104.817	125.927	166.269	88.0435	70.9394	100.418	71.6792	78.3408	82.2285	81.4058	133.982	86.9488	83.9044	84.0956	83.0327	134.329	77.7419	93.7015	122.29	93.745	108.547
PIKFYVE	2.94805	3.97396	4.16988	2.5294	4.15483	3.257	4.55435	3.27361	4.47912	3.56265	5.47902	5.1555	3.52933	3.59275	1.62502	2.84689	2.99559	4.73458	4.86046	2.1681	5.3816	3.43206	5.53455	3.42452	1.38402	3.28125	3.62506	1.57997	3.59022	1.81089	2.45303	4.18735	4.43325	2.83635	5.37079	4.26119	3.73778	2.54789	1.78743	4.01433	3.08705	4.03156	4.58359	3.28934	4.73609	2.9009	3.22241	4.09974	2.37538
MTR	5.65158	4.99947	5.63597	4.55091	5.266	4.62024	6.36815	4.23105	6.14583	4.56134	6.78356	6.17277	4.98026	4.93763	2.38145	4.22852	3.9571	6.13473	5.39607	2.85845	6.40644	4.72319	6.99505	5.48865	2.43692	4.17866	4.91508	2.50306	5.08892	2.17186	3.90178	5.38187	5.49785	4.28289	6.48653	5.5388	5.59296	4.47845	2.63351	4.72514	4.80681	5.3886	5.90132	4.11388	6.30275	4.08596	4.06064	5.43395	4.19192
AACS	1.68986	2.18224	1.51384	1.65306	1.70937	1.86339	1.95693	1.42785	1.31489	2.05993	1.58426	1.53303	2.09142	1.72549	1.27683	2.07039	1.178	1.30755	1.43092	1.54359	1.47844	1.63726	2.11147	1.56551	2.02116	2.17583	1.69871	1.4795	1.40188	1.37203	2.37476	1.74291	2.04751	1.89011	1.17769	1.77246	1.57355	1.46121	1.56687	1.48588	1.82632	1.4984	1.38233	2.36981	2.01661	1.27506	1.71495	1.55291	1.57907
FMO4	1.83484	2.58348	2.528	2.23116	2.05599	2.49293	2.1593	2.03088	2.20786	3.00401	2.52675	3.1578	2.69165	2.5075	2.4482	2.08566	1.65762	1.72187	2.1435	2.69701	2.79895	1.88683	2.23001	3.75148	2.1457	1.94205	2.60194	1.82519	2.44693	2.10056	1.61076	2.26456	2.92572	1.43675	2.49985	3.08941	2.26541	1.80986	2.5888	2.44919	2.20535	2.26483	2.81333	2.80754	3.01501	2.14313	2.32354	2.90205	2.11717
GSTA4	11.1068	34.0235	10.0303	13.2099	15.565	14.2054	12.3019	21.6178	16.6919	12.6754	25.0538	18.6904	16.2048	15.2073	25.4122	15.9703	16.2506	17.1808	18.5126	22.7508	22.0859	35.6993	15.002	12.2476	18.4091	20.7473	17.7077	20.3781	13.7135	16.1478	15.364	17.9474	45.3949	26.8401	11.5717	31.7752	14.5141	17.3948	28.7709	19.8211	24.5219	16.6312	13.5218	24.8837	33.1529	30.4032	14.4541	20.3233	14.7975
TH	0.0365149	0	0.0276347	0.0174917	0.0411799	0.0189691	0.0322289	0.00710016	0.0343701	0.0538041	0.0178281	0.012765	0.00828999	0.0923599	0.0578301	0	0.0266639	0	0.0223308	0.0089074	0.0212976	0	0.0417057	0.0520783	0.0382839	0.0170315	0.00859342	0.00997597	0.0116274	0.00685005	0.00961666	0	0	0	0.0238551	0.0512896	0.0196453	0.0273642	0.013277	0	0.0103111	0	0.0167319	0	0.00863488	0.0232637	0.00712796	0.0263745	0.0108463
ALLC	0	0	0.010073	0.0223153	0	0	0	0	0.00626403	0	0	0	0	0.0168328	0	0	0	0	0.0142444	0.0113638	0	0	0	0	0	0	0	0	0	0.00873907	0	0	0	0	0.0101445	0	0.0250629	0	0.00564613	0.0162758	0	0	0.010673	0	0.0110161	0	0.00909362	0	0
GFPT2	4.41383	1.23993	1.73025	2.15984	2.5005	0.563045	3.22156	17.0237	1.62563	25.0962	2.33443	2.72803	0.871776	1.32485	6.32243	2.5253	19.768	5.64158	1.65897	2.38104	1.77728	1.78411	2.39095	14.981	1.03895	10.6769	3.13666	1.67175	6.92361	2.41666	13.4632	1.87178	1.56649	4.81901	3.29626	2.35753	2.00593	2.37017	1.45326	3.02941	1.06333	1.71299	3.58149	3.00509	2.67727	1.83087	2.64044	2.21525	5.69193
GPT2	1.33874	0.874145	1.42656	0.665101	1.33988	1.31911	0.827945	0.626922	0.914692	3.20835	0.978168	1.83725	1.48512	1.32663	0.5355	1.01418	0.537551	0.485035	1.10554	1.05245	1.25549	1.01666	1.6337	1.28309	0.815779	0.960538	1.17105	0.717916	0.925781	0.884533	0.723962	1.20695	1.08592	0.535658	0.896918	0.811505	1.50401	0.52141	0.801877	1.11344	1.05779	1.04941	0.862516	1.12774	1.00923	0.91426	1.58981	1.41881	0.877423
ADH6	0.116597	0.130823	1.91998	0.0580016	0.273101	0.199185	0.197907	0.0627834	0.151959	0.911882	0.249606	0.235156	0.226022	0.136116	0.194806	0.114282	0.09824	0.142243	0.0905029	0.620267	0.282487	0.174049	0.222807	0.422129	0.126948	0.0690257	0.398935	0.102915	0.368424	0.0959053	0.0354315	0.11774	0.632748	0.0483352	0.222659	0.170074	0.275048	0.201641	0.238066	0.178616	0.326715	0.722224	0.147953	0.0675284	0.0636285	0.145711	0.120806	0.785164	0.063939
ABAT	1.54747	2.86055	1.57538	0.931454	1.65836	1.81981	1.8521	1.46747	1.51159	3.12777	1.80083	2.20069	3.31917	1.08685	0.525169	1.72272	0.858585	1.49248	1.10367	2.89934	1.77561	1.43335	2.48808	2.14138	1.12445	1.1932	2.00205	1.24176	1.6808	0.709029	2.67892	2.55612	1.14315	1.69971	1.33383	1.1053	1.48094	0.953236	2.40533	1.45214	1.4379	1.88275	1.70681	1.98589	1.67546	1.70725	1.74366	2.60705	1.23999
CKMT2	0.353464	0.581793	0.496014	0.798222	0.439297	0.387852	0.30561	0.538615	0.523788	0.573969	0.739612	0.756521	0.471657	0.500456	0.646295	0.528509	0.213333	0.440012	0.370564	0.353693	0.416529	0.466613	0.543774	0.650958	0.442437	0.323001	0.315761	0.366562	0.316988	0.746986	0.427451	0.530293	1.17613	0.26657	0.358159	0.455955	0.535573	0.443278	1.04916	0.211705	0.501095	0.340944	0.376817	0.579323	0.839269	0.579068	0.971614	0.812808	0.797081
AGPAT3	10.3259	8.47294	10.3513	6.18427	9.73282	9.06739	8.56491	8.31057	9.52345	10.0842	8.33263	10.5141	9.70325	9.83928	4.29059	9.62579	7.3488	5.90852	10.0653	8.25608	9.52621	10.5988	11.1143	9.49136	5.27844	8.25123	10.162	5.44738	10.0656	6.51338	10.9151	9.61787	8.705	7.87166	8.10194	10.1749	10.4538	8.25148	7.16988	9.391	9.74809	9.95546	9.37425	10.6261	9.09302	8.83612	11.47	8.10952	9.07541
GUCY1A1	7.71516	7.84727	5.6842	10.9545	5.55285	7.41486	9.7582	4.84796	8.63816	6.07748	11.7167	9.59177	3.84197	7.26137	6.4215	8.44476	2.7144	7.32428	6.19189	2.545	8.93597	6.72202	9.55275	9.5594	7.06256	3.41974	5.10874	4.54477	6.7969	8.59924	2.46098	6.075	7.31946	5.58134	8.90439	6.99542	9.3145	5.75608	4.78664	5.81204	4.69746	4.75753	9.82939	7.19301	9.68884	7.70013	5.71685	10.2829	5.09681
CYP4F3	0.0841992	0.161826	0.297129	0.0338805	0.2165	0.0157466	0.130797	0.648338	0.0815179	0.218356	0.0197326	0.197801	0.47713	0.0730188	0.0822958	0.0804644	1.35756	0.43553	0.321312	0.258797	0.754327	0.135072	0.236575	0.131004	0.0052967	0.508974	0.375701	0.0717708	0.40968	0.0720272	0.431081	0.288856	0.0316806	0.222991	1.24096	0.113537	0.016308	0.0555269	0.25472	0.141205	0.245371	0.518824	0.2639	0.169052	0.0907945	0.0321861	0.157788	0.265647	0.465191
DGKD	4.50636	5.83354	4.38552	4.66182	6.42378	6.04086	5.53738	10.8896	5.68905	4.40488	5.12426	7.48626	4.36105	3.57779	1.85632	4.88363	26.3346	4.00675	8.33805	3.66738	7.17471	4.44235	5.14235	4.58833	1.7249	10.1015	6.97068	1.53632	5.17383	1.88931	9.91205	9.54923	8.18263	4.83002	5.56075	6.72411	5.68896	5.2374	3.45482	5.04726	5.93078	4.92547	5.19514	5.03212	6.80656	4.76787	7.69586	4.3891	5.59601
CYP2C9	0.0780091	0.0223108	0.0421699	0.0840794	0.0879751	0.0911809	0.0573773	0	0.0629374	0.038315	0.0666528	0.2318	0.115118	0.197314	0.0176494	0	0.0783251	0.0793064	0.10734	0.0570883	0.409495	0.0336404	0.0668239	0.0505719	0.0408942	0.0454818	0.0458967	0.0426246	0.0331206	0.0292684	0.0410894	0.159298	0.0815319	0.0200191	0.246322	0.150663	0.0629544	0.0682032	0.00945485	0.476963	0.0330424	0.0796584	0.142982	0.0543831	0.119907	0.0496998	0.0913675	0.06198	0.052136
SUOX	6.71539	5.86329	5.83897	7.00008	5.40665	7.19824	5.39845	4.36791	5.51015	7.13672	5.24136	6.08388	6.32923	7.01901	5.02347	7.18706	2.44753	4.20201	6.07346	5.19418	5.09598	5.44515	6.05634	6.32172	4.66076	5.17259	4.61321	3.57888	4.36962	4.49795	4.35918	6.89793	6.09807	4.55107	5.32432	7.00801	5.16498	5.35736	5.96395	5.99778	5.74899	4.75324	5.7588	7.60916	7.07342	5.80746	6.84525	6.20656	5.44333
NT5M	0.956118	0.742639	0.731214	0.737635	0.919365	0.674456	1.22587	0.410965	0.95815	1.11223	0.471731	1.13994	0.754026	0.94917	1.39356	0.913708	0.496072	0.66302	1.07096	0.589224	0.563534	0.507796	0.706949	0.92388	1.12379	0.422487	0.369495	0.742398	0.66019	1.1215	0.493009	0.38755	0.552243	0.480398	0.683807	0.699766	0.763479	0.633549	0.775809	0.232078	0.750287	0.546159	0.650254	0.875631	0.756836	0.769447	0.907664	0.488507	1.05828
SPHK1	1.88156	1.1504	3.85881	1.36804	2.0791	0.807964	1.86189	6.33523	2.52766	1.18537	0.615348	1.95923	0.980162	5.14515	3.63413	1.68706	14.9552	3.21687	5.46093	2.4661	1.82993	1.59003	2.1133	1.7245	1.32842	3.72724	1.74809	1.54581	2.06072	5.67441	5.17662	1.95566	1.24018	1.05976	5.29062	2.50478	1.31286	3.1751	1.15379	1.2367	0.840517	2.20625	1.46221	1.48806	2.5365	3.12643	1.6489	1.17762	3.27371
BDH2	10.3378	9.73086	9.23783	9.6918	8.07278	10.1194	8.96991	6.92884	8.24634	12.8084	12.3307	11.6127	7.28733	10.2577	13.78	7.26633	5.73831	8.27017	8.85166	7.85141	11.4331	11.2306	10.0349	10.6427	13.3128	8.67763	7.4964	9.1806	8.76095	13.3367	6.28254	11.8451	15.1643	7.69831	11.3577	13.6193	7.77776	7.79083	10.5596	9.08668	8.24359	8.53767	8.3646	10.249	11.2823	9.27721	8.91704	9.88059	9.01455
PI4KB	16.4192	15.0655	15.2526	14.6856	15.4817	14.1671	14.7442	17.569	14.0933	16.4434	13.6011	16.1687	14.4031	16.1478	12.0308	12.756	13.8162	12.0122	16.2995	14.6154	14.7605	14.0441	14.6258	15.8292	8.73247	13.6311	15.7628	9.67123	13.523	11.4412	14.3159	15.6262	15.1134	11.9751	15.3893	17.0722	12.5411	15.0831	11.9902	14.4154	15.0279	14.7669	13.4858	16.0689	14.5198	12.6939	17.0319	14.6797	13.8802
MDH1	18.4509	20.9451	17.5211	20.6326	15.2615	22.4277	17.4337	14.743	14.9595	20.2985	16.7599	17.3303	29.0287	17.0427	25.7234	18.7412	11.6233	15.2957	15.0788	31.868	17.793	18.5793	16.0865	19.9628	29.4525	16.9352	14.9283	25.2268	16.5844	27.0539	20.0839	16.1994	16.0846	17.5513	15.4156	15.0416	15.4615	15.2349	23.6082	19.0781	18.5824	18.0915	14.4625	21.7849	16.6334	16.9031	21.3325	20.7849	14.2107
GLS	17.513	19.6652	13.8398	15.3373	16.9124	21.3324	17.3825	13.5221	15.3155	14.9652	18.6358	17.8992	15.8702	14.1512	12.8902	14.8137	20.7026	25.9714	16.0321	21.2792	22.5401	19.2998	18.1434	13.6522	13.948	15.9399	16.3859	11.9045	12.1382	13.993	18.7464	28.0661	21.7097	11.1976	19.6417	15.8047	16.3991	15.3457	12.8525	20.9876	19.3141	16.4536	14.1659	15.3228	23.076	17.769	14.1561	21.9911	12.1824
GUCY2C	0.27405	0.235137	0.343287	0.441365	0.263767	0.231958	0.200179	0.165376	0.198229	0.424694	0.297595	0.247767	0.231707	0.215123	0.211667	0.22577	0.150087	0.207514	0.225388	0.162518	0.272833	0.213947	0.307611	0.213194	0.222926	0.145455	0.166797	0.232359	0.282861	0.239325	0.201591	0.281188	0.407416	0.0582026	0.222252	0.20906	0.205909	0.169963	0.11339	0.208005	0.216148	0.223324	0.259812	0.213449	0.234643	0.361237	0.199228	0.25801	0.159999
GSS	17.4669	17.9735	15.9002	18.0477	15.7379	17.4196	13.6313	12.4593	13.7111	20.6231	14.6196	17.36	22.3944	16.5412	15.5984	17.8763	13.0359	13.755	18.0859	18.8245	16.0452	19.1697	15.0064	16.2323	17.1343	18.2913	15.3697	20.8386	16.1334	19.7528	18.7251	17.7217	16.662	17.0128	15.1746	15.426	14.7341	13.5437	15.368	16.6827	15.4668	15.9803	13.4384	22.1803	15.9101	17.8405	21.2037	19.5541	16.0774
PHOSPHO1	0.606631	0.827087	0.846331	0.441862	0.998083	0.181312	0.440078	1.3864	1.03249	0.648968	0.25561	0.871512	1.39233	0.873797	0.236896	1.33681	3.10385	0.608272	0.990994	1.3744	1.10509	1.10733	0.85422	1.49334	0.130689	1.41862	0.985664	1.48479	1.94757	0.308668	1.76616	1.03271	0.50809	0.371066	4.31057	0.840416	0.61698	0.797122	0.743307	0.505188	0.32383	1.2074	1.19947	0.931551	0.83714	0.428841	1.13877	0.741881	2.57699
AMY1C	0	0	0.00784484	0	0	0	0.0213477	0	0	0.0178193	0.0177134	0	0	0	0	0	0	0	0	0	0	0	0	0	0.0190188	0	0	0	0	0	0	0	0	0	0	0	0	0	0	0.0253512	0	0	0	0	0	0	0	0	0
URAD	0	0	0	0	0	0.016519	0	0.0247323	0	0	0	0	0	0	0	0	0	0	0.038893	0	0	0	0	0.0494746	0	0	0	0	0	0	0	0	0	0.0326413	0	0.0446649	0	0	0	0	0	0.0371095	0	0	0	0	0	0.0367486	0
GFPT1	7.79346	10.8984	11.7732	7.70331	10.7435	9.47278	10.1501	11.5934	9.35706	13.0317	11.9174	8.55391	7.42309	7.09692	6.08301	9.08013	10.114	10.2273	8.38869	6.66128	10.5324	9.13499	11.3155	7.6976	8.43709	8.97398	14.1543	7.1484	8.7911	7.71977	9.28816	7.39912	12.5217	8.35304	7.70772	8.92071	12.3956	8.86486	6.54327	8.94567	9.97586	11.0357	9.31799	9.4863	9.39011	8.32644	8.56485	10.9342	7.3614
ADH1A	0.201034	0.254983	0.317518	0.515002	0.310504	0.129408	0.555457	0.275331	0.310283	0.579562	0.486499	0.348335	0.0595315	0.350574	0.557669	0.598625	0.105312	0.191937	0.256577	0.191896	0.198823	0.10177	0.0598988	0.319584	0.109969	0.244611	0.0617105	0.286555	0.183696	0.186926	0.048341	0.305977	0.082218	0.201876	0.331194	0.405149	0.112861	0.117904	0.552996	0.183229	0.103664	0.275413	0.408524	0.0731209	0.22323	0.16706	0.204747	0.189399	0.498486
ASAH1	108.774	166.087	80.7125	138.349	104.35	133.005	130.398	116.127	126.982	79.1656	149.841	114.7	144.679	112.636	148.344	112.29	80.6887	113.899	101.065	144.479	136.748	137.148	97.4354	95.356	163.502	117.853	103.347	154.029	109.147	116.241	119.468	112.436	137.843	134.516	117.521	102.431	111.722	145.221	149.441	129.739	130.671	105.884	121.103	123.123	145.348	113.241	107.96	123.972	83.0335
SPHK2	2.81149	1.83739	2.63555	1.42546	2.57803	2.59519	1.95968	1.36798	2.56774	2.26977	1.9099	3.17589	2.16096	2.65963	1.24841	2.55287	1.06128	1.53063	2.59715	2.91799	1.83331	2.51549	2.22268	2.33792	0.810962	1.68668	2.07773	1.46981	2.34902	2.07766	2.65469	2.62722	1.98758	1.80544	2.05132	2.66425	1.87663	2.11677	2.8017	2.23769	2.57651	2.4838	2.08143	2.92351	2.22756	2.26622	3.58915	2.31161	2.6312
ETNK1	5.62621	7.91806	11.6711	8.36583	9.59492	10.1745	7.7284	7.36792	7.65346	9.057	9.28199	10.5274	9.98443	7.25862	8.19685	6.43586	6.75636	10.1472	8.55392	11.3928	10.5487	7.06982	11.0467	6.52684	8.99595	7.377	10.0845	7.77303	6.15342	8.84683	6.2842	8.31673	8.27647	6.06222	8.85291	8.76742	8.50139	6.18988	7.68175	9.57174	8.19746	10.2453	7.5851	7.85322	8.89557	8.09614	6.71946	10.8913	3.86485
AMY2B	0.3952	0.890663	1.34334	0.386197	1.04291	0.960813	0.576705	0.430331	0.769481	1.4131	0.490102	1.25445	1.15921	0.81968	0.157368	0.205621	0.499248	0.584981	1.20843	0.348985	1.005	0.569219	1.90934	0.63128	0.20303	0.538248	0.561759	0.17707	0.473172	0.109724	0.326814	1.65092	0.87566	0.494922	0.946674	2.32035	0.276408	0.386985	0.377444	1.00519	0.749932	0.903965	0.38391	0.740568	1.46538	0.478388	0.3703	1.2537	0.244169
PSAT1	0.920065	1.3931	0.924515	0.842587	0.762947	0.738032	0.557304	0.441994	0.654975	2.96393	0.84558	1.05952	1.33931	0.909365	1.11429	1.63783	0.820051	0.330129	0.496472	1.45886	1.72039	1.89047	1.85445	0.806978	2.29811	1.3884	0.5859	1.70041	1.32127	1.93922	1.14029	1.2157	1.49899	0.583336	0.942867	0.570152	0.94633	0.310949	1.01674	1.38037	0.580749	0.821091	0.619991	1.46393	0.409549	0.896504	2.25032	1.55584	0.739499
PISD	6.43541	6.20887	6.0968	6.39609	7.12852	5.18378	7.1462	9.26188	7.18166	6.70924	5.37479	8.2264	8.69095	6.67242	6.63101	5.36063	15.1436	7.33587	8.83156	8.55282	6.53123	6.29903	7.3615	7.12737	3.99618	10.0374	7.25405	5.20013	6.69673	7.93192	10.1971	7.96975	5.38783	6.94415	10.6975	6.62569	5.36859	6.73579	6.95529	6.3441	5.46174	6.95538	6.06403	9.53277	7.05392	5.03012	7.61598	5.98145	7.18326
CYP2C8	0.030706	0.118557	0.866466	0.0772227	0.636306	0.245253	0.176162	0.116428	0.185801	0.542938	0.134928	0.418638	0.198679	0.183072	0.0937871	0.0855867	0.0924912	0.11238	0.183089	0.140445	0.268643	0.119174	0.276184	0.107493	0.0120726	0.247056	0.47694	0.0251669	0.112444	0.0432025	0.0788465	0.25529	0.168487	0.0472797	0.310933	0.533738	0.161071	0.0575276	0.0725718	0.0965534	0.325155	0.430015	0.137184	0.179813	0.185161	0.088033	0.152848	0.419178	0.0957686
NIT2	2.54799	2.99414	3.50473	2.70953	3.00205	2.95166	2.27525	2.2991	2.53182	3.632	2.52448	3.24865	4.09477	3.26553	3.96788	2.39222	1.90882	2.55225	3.29105	3.88835	3.03813	3.00146	3.40173	2.71639	4.61694	2.519	2.89695	3.65986	2.09895	3.71924	2.46593	3.12111	3.14958	2.40449	2.63052	3.11065	2.45514	2.46825	2.8708	2.66621	2.75409	3.211	2.33997	3.0512	2.78397	2.77704	2.72731	3.38104	1.99717
ANPEP	10.7494	21.3108	15.7544	8.02962	6.8473	19.4237	12.2664	8.1921	7.57748	17.457	6.7241	25.003	16.0942	7.87086	3.22866	14.1331	16.5894	5.53618	14.6666	32.1276	19.9647	20.0029	15.466	19.4166	8.43034	23.4154	26.8672	14.4923	31.1303	26.4698	65.9175	23.0346	6.34581	38.0502	5.12995	16.5444	14.1127	10.9554	23.7489	24.3601	11.9587	19.186	3.069	5.19963	20.0177	9.90487	12.1109	9.49267	12.0197
UGCG	12.6971	16.1964	21.3417	26.6973	17.9484	12.9665	12.3052	42.4942	14.2015	13.6363	14.357	22.6315	9.7285	10.987	16.4525	10.0945	38.7667	32.5971	12.9146	25.9167	16.747	9.27267	13.9574	12.9549	10.3978	22.6019	22.7356	13.8942	15.1839	21.459	22.1551	18.8556	13.3487	9.73897	33.2415	10.4701	14.6333	24.0363	14.3369	18.0016	11.1874	15.1596	17.1015	11.799	16.3285	11.3126	16.915	19.3453	12.0881
P4HA3	1.38829	0.228094	0.226739	0.62258	0.108263	0.303057	0.469277	0.114871	0.218452	0.841459	0.778771	0.733144	0.301771	0.229475	0.394293	0.423417	0.248046	0.288281	0.162576	0.19815	0.172283	0.216544	0.320501	0.662554	0.340659	0.309989	0.13903	0.266305	0.517318	0.36572	0.357843	0.275738	0.146642	0.257727	0.27016	0.290428	0.293997	0.191843	0.157523	0.247682	0.25857	0.430893	0.521096	0.757787	0.537846	0.112912	0.138384	0.256021	0.210573
MGLL	44.0013	34.9641	31.0323	32.8157	32.7421	37.431	38.5814	29.955	35.4401	20.1887	37.1899	32.3569	24.4786	30.4504	16.9286	30.1247	31.3994	26.3274	31.0837	23.6023	25.998	36.6516	32.9593	32.6648	17.9282	29.8747	33.7859	22.7925	34.3906	21.6144	30.5987	33.1838	34.2493	38.4059	21.5678	31.1894	40.3405	34.9305	25.8975	24.4053	47.7288	32.7774	32.8513	23.5353	33.9295	25.3995	31.3583	20.7625	39.3214
NEU4	0.0378816	0.0216685	0.0819115	0.0483903	0.0569615	0.0262387	0.00743005	0.3241	0.0339585	0.179858	0.0123303	0.432596	0.00573351	0.0273762	0	0.0134079	0.617781	0.0205395	0.0154444	0.123211	0.0736491	0.0163359	0.0576888	0.271775	0.00661947	0.0647861	0.208018	0	0.0428893	0.00947524	0.0399064	0.279954	0.0263949	0.00648092	0.0824933	0.0266046	0.0135871	0.0946279	0.202018	0.114705	0.0784449	0.0221043	0.214084	0.0492962	0.0358323	0.0643585	0.103526	0.0729643	0.198789
CYP2D6	0.129259	0.221811	0.324917	0.0580491	0.437319	0.264398	0.199653	0.254481	0.175983	0.226173	0.390493	0.474462	0.143061	0.201422	0.0767675	0.180142	0.203523	0.275959	0.415007	0.271958	0.226175	0.177676	0.359859	0.188542	0.177872	0.158261	0.125482	0.052971	0.21609	0.118212	0.261699	0.296947	0.21531	0.0870746	0.443337	0.578725	0.299903	0.205842	0.47587	0.270966	0.0547506	0.395977	0.166583	0.892105	0.263638	0.231614	0.141932	0.399128	0.251966
HADHB	24.8364	26.5878	23.4997	28.1242	22.4267	25.7925	25.1121	22.0305	22.9732	24.3724	26.7402	26.8015	31.5892	27.393	31.712	25.4636	19.7792	24.0549	22.5547	30.7765	28.6116	25.9268	26.1813	26.0904	25.1935	21.9319	22.2036	26.9475	24.5893	32.4708	27.2156	21.0255	24.5362	24.7869	26.6068	21.5494	22.4101	22.9389	27.7895	25.4329	21.0165	23.9098	23.7965	23.7091	22.8538	26.3614	25.2925	27.5542	22.2634
TK2	7.97821	8.15397	6.88446	6.04128	7.33023	6.26193	7.4597	4.063	7.10756	6.33627	8.35917	6.26525	9.10524	7.0758	5.05267	8.39255	3.79644	6.44841	7.08126	6.0461	6.05514	7.98152	6.52769	8.88793	4.7582	6.41009	5.64833	5.71317	7.42513	6.17884	7.44107	7.04485	6.43946	7.2698	6.6402	6.74006	6.94063	5.3558	7.06712	7.13887	6.45084	6.85775	6.76284	5.98798	5.67558	6.77199	6.22638	6.22314	6.97454
CKM	0.131019	0.163514	0.0695383	0	0	0.0185627	0.0210256	0.0833765	0.0960963	0.122853	0.0523385	0.174881	0.34072	0.064558	0.0161689	0.0948545	0.117417	0.058123	0.0218524	0.191764	0.0416826	0.231138	0.10203	0.111191	1.51728	0.0499998	0.0168186	0.136671	0.166882	0.0536263	0.0282319	0.0208478	0.0560194	0.0916989	0.0466881	0.0752862	0.0768978	0.160668	0.0779555	0	0.0605412	0.0417006	0.0163735	0.0797137	0.490093	0.0910613	0.055802	0.0825901	0.0212278
UGT1A7	0	0	0.00921726	0	0	0	0	0	0	0.0139578	0	0	0.00645175	0	0	0	0	0	0	0	0	0.00612744	0.0162289	0	0	0.0132549	0	0.00776387	0	0	0	0	0	0	0	0	0	0.0141976	0.00344432	0	0	0	0	0.0079245	0	0	0	0	0.00422059
SULT1A2	3.6176	4.49586	4.85099	3.32873	5.3125	5.00246	4.37982	2.69225	4.50748	2.85059	2.94801	3.23896	3.75791	6.23497	6.14741	3.44055	3.04073	3.00571	5.37968	3.23785	2.88416	5.55554	3.7157	3.40142	3.72464	2.43997	4.00571	4.77815	2.27628	4.62847	1.99459	5.6942	3.37295	2.83186	2.50506	5.24586	2.50639	5.16199	2.17653	3.7645	5.86467	4.32811	1.94388	4.70283	4.12351	4.85828	2.98729	3.50401	4.60746
ACYP1	1.09348	2.22597	4.63153	1.0014	3.2099	1.67909	1.49501	1.70098	2.01526	4.86528	1.2719	3.01313	2.83302	2.10343	1.57171	1.21231	1.57348	1.98793	2.02584	3.06755	2.79499	2.23293	3.25088	1.69299	2.12432	1.8001	2.14955	1.91547	1.27672	1.36353	1.06723	2.13911	2.75632	1.32054	1.98903	2.68788	1.43615	1.47823	1.59039	1.32592	2.50656	3.34042	1.01685	1.68605	2.19034	1.68018	1.5193	2.77829	0.831118
ACO1	11.5544	8.9298	8.10532	10.5567	7.70255	11.0799	9.7486	10.5056	8.65815	7.91022	9.2407	11.8739	13.1522	8.74754	8.27693	11.6086	7.6828	9.10831	8.57427	8.44042	10.0837	8.81067	8.73182	11.2363	12.3497	9.72703	9.85633	7.7251	12.2565	7.60387	12.6811	8.45445	7.69951	8.13324	7.42391	10.5843	9.83687	6.98112	9.00093	13.6687	7.55972	8.89905	11.1288	13.9297	9.92241	7.2748	9.42385	9.51668	9.41399
POLR2F	0.0196186	0.0336658	0.0836307	0.0201383	0.0616338	0.028391	0.0247369	0.0163489	0.0520069	0.037167	0.0287359	0.0176357	0.0114532	0.0273432	0.0114137	0.0267834	0.0153491	0.0410294	0.061703	0.0164082	0.0490401	0.0253808	0.0528176	0.0305241	0.0176306	0.0117651	0.0435321	0.0229708	0.0196339	0.0031546	0.00664303	0.0686776	0.0439383	0.021577	0.0292956	0.0767651	0.0135707	0.0378055	0.0264956	0.029376	0.028491	0.0539674	0.0385271	0.0375137	0.0198828	0.0482106	0.0196955	0.0218629	0.00749242
MTMR2	6.31213	5.8116	8.69559	7.15211	6.81481	6.0069	6.6445	5.34346	7.08853	7.4188	7.34636	6.51498	4.40678	6.85645	7.49594	5.66124	5.94584	7.6966	6.10689	4.86245	6.42258	5.97537	6.75263	6.3181	6.40658	4.97811	6.69499	6.2547	6.71497	8.44805	4.61253	4.91158	6.24491	4.95641	6.34676	5.28028	7.47047	5.98962	4.81074	4.76004	5.79266	7.67881	6.00789	4.29025	4.81894	6.14626	4.22351	6.98069	4.88901
MTAP	2.09691	2.00885	2.15292	1.93846	1.74276	1.78023	2.10939	0.901058	2.33232	2.10493	2.25262	1.83803	1.62958	1.56906	1.59648	1.59572	1.01751	2.05903	1.94709	1.33199	1.81684	1.78349	2.05186	2.05562	1.63294	1.37922	1.74261	1.40324	1.69832	1.33589	1.39324	1.69215	2.066	1.63827	1.79596	1.73251	2.04855	1.54814	1.45322	2.04361	2.06348	1.92635	2.07699	1.54749	2.02115	1.79617	1.54507	2.28094	1.47031
DHRS4L2	4.36928	4.84595	5.30226	5.0052	4.0738	5.22623	4.4034	2.83704	4.45545	5.28222	3.44693	3.80074	6.46466	5.22958	5.34559	4.123	2.78384	3.6365	4.86438	6.0793	3.82949	4.55657	4.44835	4.98566	6.79742	4.73082	3.40048	6.77644	3.99159	6.78979	4.82181	5.01147	5.25118	4.71054	3.1978	6.18127	4.29206	4.52646	6.71988	6.16651	5.72821	4.87476	3.73103	6.07667	3.94	5.23252	6.31187	5.25569	4.45971
PNPLA3	0.403031	0.764959	0.526847	0.149185	0.09297	0.252196	0.194032	0.292097	0.192142	0.0269936	0.36672	1.20399	3.55187	0.456752	0.0580269	0.282057	0.234103	0.417183	0.280085	1.13062	0.448772	0.442404	0.502171	0.299282	0.124846	0.179439	0.0862267	0.170169	0.27223	0.343668	0.361852	0.726809	0.315924	0.244466	0.446812	0.283053	0.266115	0.228811	0.706077	0.217619	0.155193	0.277931	0.503666	1.28734	0.996391	0.350144	0.307545	1.02681	0.174131
GALK2	1.7742	2.27104	2.92912	1.93956	2.3762	2.22386	2.09564	2.09742	2.17778	3.19734	2.22253	2.01735	1.917	2.03121	2.01001	2.02024	1.24005	2.51932	2.00015	1.91594	2.18274	2.31225	2.36165	2.34453	1.92884	1.69418	2.63846	2.09208	2.143	2.46896	1.60055	1.81646	2.54729	1.61004	2.45513	2.15894	2.16145	1.97178	2.1097	2.19199	2.41101	2.44517	1.76525	1.95997	1.8443	1.92843	1.88464	2.17834	1.98501
NMNAT3	1.33253	1.54078	1.5025	1.61087	1.35442	1.37704	1.36289	1.1276	1.61954	1.5674	1.56646	1.29553	0.779034	1.66147	1.80113	1.31168	0.613891	1.17213	1.54239	1.06724	1.22085	0.873051	1.50889	2.04656	0.989352	1.19237	1.15479	0.993717	1.24928	0.991326	0.614519	1.26127	1.36282	0.986256	1.41976	1.5062	1.12614	1.24289	1.6303	1.11495	1.28872	1.05119	1.32863	0.91859	1.33077	1.36635	1.38656	1.32847	1.19762
CHIA	1.20582	2.59565	1.27143	5.31496	2.45065	8.94794	5.62607	1.15825	1.1413	1.06103	1.78492	2.34153	5.6996	0.799061	1.08741	6.90181	0.779395	2.17279	2.85329	6.71965	0.447332	2.41991	6.55526	4.62067	1.36699	1.09703	2.25017	4.3164	2.46121	4.37388	0.945973	7.47278	0.354036	4.55311	1.08004	0.61046	3.6999	1.08565	5.38837	3.09941	2.59888	0.917428	0.556439	4.31303	3.86914	2.14182	4.73099	4.1806	1.98198
SGPP2	5.98123	6.53803	5.64151	8.13645	4.71375	4.98348	7.10157	95.7683	4.11444	13.0325	6.81979	2.90373	5.31887	2.59094	3.61401	8.48061	22.9073	11.5912	4.30909	8.76732	4.29605	5.70207	4.26715	7.41448	4.252	14.2553	18.9048	11.2592	14.536	12.5724	19.0664	8.76046	8.47734	8.05273	4.73078	4.38766	9.00456	15.3312	4.09149	3.50977	6.84616	8.15049	5.56279	8.24545	8.01642	6.82979	9.70095	6.89182	6.68483
IDO1	4.9144	13.4183	6.4112	4.35748	20.4967	5.03207	8.72857	4.51902	11.2063	4.6462	19.2279	4.78583	7.04882	3.61496	5.21706	16.3777	4.60727	12.6995	16.6668	11.2367	39.469	10.6016	27.1457	17.1381	7.00536	5.10665	7.64866	13.8595	22.452	13.3588	1.66406	5.66743	43.0105	10.9497	22.8852	7.84225	12.9139	8.4905	17.4553	17.483	2.38923	14.0272	2.03003	6.66301	4.66286	26.0851	10.7251	5.37692	8.83945
DGKQ	4.80104	3.40041	4.97428	2.63083	3.24461	4.43118	4.53544	2.68712	5.11335	4.15444	3.45503	5.33078	6.82659	4.0034	1.24526	4.19341	2.63153	2.29632	6.91403	6.97756	4.30807	4.33086	5.87813	5.3506	1.84858	5.26215	3.47094	1.73152	4.31957	3.18694	5.72595	5.66479	4.46378	3.17342	3.12355	4.84439	3.96104	3.16638	3.76283	4.5036	5.16722	4.47677	4.07235	6.81025	3.79195	3.36995	5.77202	4.13378	4.31011
CANT1	17.3881	11.0773	11.1666	13.3634	11.5996	13.6607	12.1044	13.7134	14.2159	13.248	12.3584	14.3452	10.2101	14.5082	12.2112	15.984	15.4028	9.79218	12.6049	13.4371	13.5527	12.1226	13.0403	14.725	12.5039	14.5673	12.8342	12.3232	15.4265	16.5015	16.2988	12.1661	10.6451	12.7852	12.5816	12.378	15.4771	14.6398	13.3201	11.3236	14.5374	12.2144	13.4089	14.3185	12.1868	13.0974	18.4729	11.8751	13.999
PIK3C2G	0.0166551	0.00571608	0.0216081	0.0813784	0.82269	0.028552	0.0882012	0.147676	0.193497	0.0588985	0.0341532	0.132749	0.0136124	0.0288871	0.054262	0.185691	0.120402	0.0568918	0.085558	0.12676	0.0116571	0.0818781	0.0171204	0.0336873	0.22526	0.0326272	0.061146	0	0.0212139	0.071237	0.0605314	0.903704	0.574439	0.425703	0.0957507	0.0140365	0.225807	0.304544	0.0242236	0.872851	0.101587	0.0641416	0.228952	0.0167197	0.72784	0.241931	0.237987	0.0404204	0.0267148
POLR1E	6.19116	6.75468	6.16694	7.04553	5.39608	4.51824	6.60175	5.19731	6.27545	8.59004	6.97389	4.94389	5.59736	6.00443	9.03372	5.91905	7.91732	5.27173	4.78564	4.65729	5.5128	5.47863	5.26307	7.54235	7.20364	6.20053	5.71348	6.0145	6.22959	5.8632	6.32551	5.32199	5.81382	7.98438	5.06099	6.04213	6.08693	4.82806	7.2448	5.78104	5.28474	5.25387	6.28588	7.57179	5.17251	7.23808	7.8679	6.64646	4.3828
CA3	5.04087	1.4808	4.52808	16.06	7.41442	2.0439	3.24264	5.4923	4.9217	3.36132	10.7999	7.07868	1.7923	10.299	16.3767	4.20491	3.91178	4.23179	2.52368	2.60731	8.96988	5.31662	4.68403	3.57587	2.0155	1.96066	6.14071	0.742277	2.56826	22.734	1.22182	1.13654	2.58514	0.973501	4.67746	2.44818	6.83985	5.89053	12.0536	1.61194	1.67918	3.32029	9.67783	6.76152	1.72139	2.02491	10.8475	2.57708	4.48436
HAL	0.13807	0.480441	0.323428	0.176372	0.454151	0.4184	0.182796	0.702497	0.263014	0.197792	0.23594	0.659646	0.412723	0.157985	0.130159	0.201583	0.940997	0.252659	0.64735	0.305932	0.671085	0.183584	0.295682	0.173049	0.0904742	0.552761	0.38992	0.106876	0.366379	0.0992884	0.463621	0.40949	0.60127	0.159445	1.348	0.274742	0.117614	0.212687	0.262171	0.385914	0.214435	0.463249	0.342694	0.308012	0.408127	0.058643	0.296474	0.279235	0.434041
PDE1B	2.1555	2.14286	1.17978	1.78338	1.33231	2.69711	0.919236	1.23925	1.38371	0.404647	1.21811	4.02665	4.69366	1.65416	1.60371	2.42631	1.16063	1.09989	1.99632	3.80138	0.806913	0.757478	1.39814	1.828	0.99415	1.4972	1.38647	0.624278	1.17641	2.42326	1.40623	1.72769	1.07227	1.48794	1.23555	1.25	1.02029	1.40565	1.65794	1.81938	1.46169	1.8821	2.87406	2.92589	1.88206	0.767515	1.77208	1.85706	1.42212
CMAS	10.3572	10.741	13.2532	13.0008	12.9543	12.125	10.5658	7.58779	11.1336	13.6903	12.5489	10.6877	15.7203	13.0827	10.9265	11.9944	9.24484	10.5473	12.4346	14.9945	11.3801	12.969	12.5332	13.1016	14.858	12.3029	12.4842	13.611	12.2454	10.7441	11.498	11.6918	12.2202	11.5201	10.5935	11.3539	11.4128	9.49865	12.4891	10.9891	10.9033	14.0387	10.2446	12.338	11.6702	13.3467	10.4469	15.1653	7.5822
NUDT12	2.96686	4.13118	4.47681	4.53383	4.07248	4.34504	4.12828	1.9955	4.01039	4.20946	5.77628	3.28943	3.19815	3.87229	6.56724	3.92204	1.8584	3.21107	4.23172	4.15112	4.70189	3.63656	4.97294	3.49951	6.02889	3.09275	3.73608	4.6228	2.8678	4.53172	2.10134	3.31482	4.9604	3.3185	3.70874	3.81629	3.86345	2.98281	4.49182	3.48942	3.67486	4.67985	3.61828	4.05862	4.10545	3.944	3.32453	4.44752	2.13711
CSAD	1.44763	3.02419	3.89333	1.27277	3.50597	2.92169	1.9999	1.77283	2.70948	3.0406	1.44871	6.18595	3.82139	2.32952	0.695734	1.03112	2.06329	2.25966	4.61072	1.51672	3.58714	2.54167	4.0976	1.64029	0.692891	2.64213	1.51721	0.655885	1.15099	0.68314	1.03364	5.58697	3.19281	1.34293	4.44671	5.81595	0.979594	1.44197	1.13447	2.26186	2.11755	2.75447	1.53267	3.65567	5.16683	1.4178	1.78504	3.22256	1.53838
PLA2G4E	0.115239	2.43118	0.0659597	0.0925456	0.108938	0.134697	0.0658139	0.363794	0.0765668	0.0799069	0.287941	0.255931	2.5347	0.139617	0.0276062	1.61951	0.0519746	0.926214	0.0808384	2.01656	1.64871	3.7929	0.110329	0.150293	0.0319822	0.493238	0.167508	1.07229	0.649724	0.415834	2.6297	3.29846	0.557933	2.89643	0.252427	0.221376	0.0492348	0.0457198	2.23556	1.07287	0.091881	0.0533987	0.0792073	3.53294	5.52556	4.3533	1.09169	5.62578	0.208401
HIBCH	2.31115	3.43322	3.20328	1.98669	2.79643	3.49846	2.66987	1.65001	2.38483	4.05838	2.94213	3.49519	2.76869	3.11512	3.06172	2.36669	2.546	2.37602	2.51197	1.96902	3.53791	2.41668	3.34128	3.15618	2.4412	2.54705	2.79884	2.48795	2.35061	2.62228	1.86584	2.28038	3.46104	2.20625	2.56557	2.57169	2.56107	2.4856	2.2808	2.93139	2.77834	2.73586	2.02806	2.55274	2.91776	3.48922	2.52977	3.46131	2.30067
ADH1C	2.0373	2.05756	10.9718	2.5313	5.25928	1.69502	1.79817	2.26544	2.24294	7.86441	2.47119	2.04759	5.01554	2.3925	3.22655	2.82237	0.569499	1.34627	1.22645	9.97834	1.20683	1.30411	1.34524	3.72284	6.17436	1.03933	2.42725	2.40031	2.04757	0.955471	0.49463	0.984341	3.59319	0.669866	2.73125	1.85559	4.65836	1.17687	4.02023	3.3143	3.45176	3.12055	1.44406	1.86411	0.948486	2.27144	3.35554	6.91617	1.6358
WARS	53.0285	50.546	58.6898	33.8988	84.1701	31.7065	70.9557	56.9235	69.0897	45.6891	52.1649	47.0158	66.3062	73.3935	55.2103	74.5525	101.577	84.1536	93.3767	47.017	103.341	98.3894	80.8626	68.065	46.0796	56.3755	50.5604	62.5415	68.1642	87.4577	65.5007	44.4171	67.8442	51.8879	83.6773	61.0273	68.8353	60.4362	40.0054	86.9435	32.934	78.3085	47.9761	50.6124	43.0746	100.161	46.2392	48.5966	52.0424
CA9	0.13	0	0.398649	0.0169837	0.0999598	0.0736727	0.0625859	0.110303	0.219301	4.75398	0.121172	0.148731	0.0643939	0.204977	1.41179	0.0376464	0.0129447	0.346023	0	0.129731	0	0.0305785	0.263214	2.80411	0.89213	0.0496106	0.150189	0.0193725	0.286007	0.0665111	0.0186747	0.041371	0.0555833	0.018197	0.123533	0.0747001	0.0381496	0.035426	0.146103	0.17342	0.12014	0.062064	0.146214	0.0988665	0.0503047	0.0225881	0.0415257	0.204868	0.0210625
HYI	3.73837	4.07897	5.22391	2.89839	5.60504	3.38454	3.87812	3.42026	3.82388	3.73597	2.91193	6.10377	2.75713	4.90356	2.83563	3.64827	3.88172	4.86821	8.048	2.92557	4.61294	4.77114	4.40555	4.33152	3.65894	3.77964	3.7836	2.98725	2.86707	3.09709	3.48291	6.60638	4.68638	3.44927	5.04454	7.60333	2.61582	3.22797	3.6824	5.16409	4.01511	5.15713	3.44581	6.33914	6.25467	4.72215	3.28179	4.52635	3.3313
DCK	6.98446	9.07829	6.97071	9.32535	6.90079	6.79124	8.054	5.17314	9.34073	4.83033	8.94034	6.56808	6.68154	7.94918	15.5504	8.46508	4.85009	8.52074	7.68622	9.17535	9.54582	7.52461	9.23122	6.95124	12.9464	5.94779	5.63069	10.6871	9.13384	12.0333	6.37363	6.19815	7.02821	6.74265	9.01401	6.30125	7.83787	5.00498	8.77515	8.09001	5.02568	8.31873	7.71803	8.08395	7.08968	8.03071	13.5171	8.67781	4.33822
ALDH18A1	12.1007	8.41749	9.72277	8.71369	7.93441	9.11888	8.25194	8.64538	7.25548	15.2819	8.45909	10.2778	6.91743	7.54432	8.99227	11.5105	7.35898	7.19894	8.39373	5.65692	10.1603	7.87822	10.3522	10.6244	10.1951	8.68976	10.9594	7.01849	10.0961	9.76244	9.3577	9.67732	9.29227	6.73787	7.16241	8.1267	11.5036	6.66861	6.05578	8.17356	8.88804	10.8986	9.25012	11.7495	8.15699	8.29366	13.4915	10.9925	8.62082
GSTA2	0.120252	3.06951	20.0964	0.0648045	5.33982	1.89751	0.0796028	1.47309	0.291055	1.30677	0.616475	0.535983	14.1896	1.07543	3.40765	2.77718	0.0329287	0	0.220621	54.8363	0.420826	0.311141	0.5408	0.701613	2.86038	0.904427	11.2705	3.42493	14.7136	0.896709	0.380037	0.131549	6.99892	0	1.55157	3.42039	3.15395	0	8.51529	0.409635	3.18345	17.3666	0.103316	0.980834	0.127965	0.517135	2.92251	12.4162	0.0535787
L2HGDH	0.76604	1.02406	0.880319	0.74628	0.893026	0.93451	0.815403	0.602507	0.935159	0.824367	1.36578	1.06516	0.711291	0.765089	0.720525	0.987049	0.36768	1.00104	0.831674	0.562701	0.803234	0.927934	1.12071	0.812432	0.694862	0.562047	0.729223	0.522035	0.646826	0.513467	0.596172	0.793441	1.23244	0.746583	0.880948	0.888605	0.727028	0.688023	0.659308	0.854047	0.840956	0.914074	0.804577	0.835256	1.0584	0.773197	0.809849	0.962379	0.554794
HMGCS2	1.22824	3.84652	1.31962	0.0661909	1.05185	1.23225	0.0813057	10.38	4.65122	0	0.123684	9.70918	0.533297	0.624111	0.614827	1.60169	1.15194	2.02284	0.197173	1.70219	10.6248	16.009	0.276184	0.74051	0.55534	0.075191	2.29798	0.0629173	3.17287	0.561632	0.879442	0.604635	0.806329	2.22215	0.140422	9.62346	1.70983	3.16402	0.418683	7.49898	0.494236	0.0537518	2.42711	2.10638	3.61609	18.707	5.13389	5.28963	0.396755
ENTPD2	0.307326	0.0514513	0.534867	0.183125	0.418442	0.216114	0.476347	0.297333	0.3689	2.45196	0.186647	0.220112	0.255264	0.910059	0.264561	0.405918	0.369463	0.128023	0.275043	0.301703	0.196738	0.164854	0.475152	0.746397	0.259343	0.377591	0.264608	0.184307	0.448731	0.202489	0.36126	0.301759	0.235027	0.265457	0.156703	0.347447	0.617015	0.14605	0.354315	0.28284	0.330198	0.328038	0.278212	0.213203	0.361603	0.08596	0.114131	0.162424	0.908417
TPI1	90.9405	96.611	72.6723	104.396	75.5402	92.0073	83.8083	76.4286	77.0976	99.4897	68.534	67.1549	103.953	89.9124	128.055	97.5177	70.5618	61.7096	80.0898	114.252	77.0621	87.0488	74.4885	93.8732	123.212	84.8749	80.6328	127.611	82.012	136.291	120.612	83.3553	84.1834	91.8086	64.2871	83.582	78.7407	79.4406	102.493	90.0862	83.7831	80.0129	73.1728	113.214	73.6062	101.361	115.854	87.7562	86.503
PLCD4	0.729977	0.577259	0.955789	0.483429	0.887729	0.686781	0.83135	0.678961	0.83049	0.812903	0.581418	1.27711	0.549878	0.773076	0.333357	0.605442	0.69271	0.820775	1.08005	0.376655	0.906467	0.657148	0.789563	0.850508	0.238067	0.687237	0.631755	0.341883	0.621286	0.431648	0.54751	0.665342	0.812165	0.616379	0.971368	1.11984	0.646112	0.514271	0.352268	0.719288	0.632644	0.730198	0.823127	0.647258	0.644349	0.675102	0.60676	0.743506	0.584542
PNLIPRP1	0.00395834	0	0	0	0.00669606	0.00308447	0	0	0	0	0	0	0	0	0.00537342	0	0.00433568	0	0	0.00579356	0	0	0	0	0.00622517	0	0	0	0	0	0.00312744	0	0	0	0	0	0	0.00593275	0.00287855	0.00829786	0.00670657	0	0.0054414	0	0	0	0	0	0.0176366
COMT	31.1108	27.2703	23.3038	27.9642	22.4227	27.194	27.5497	23.8679	26.2556	22.2237	25.2467	26.3123	37.2139	31.5955	29.6077	29.3714	20.5441	18.8356	23.6354	46.7831	21.5115	32.0896	26.113	30.8343	28.8101	28.1375	21.3292	35.3662	30.4517	39.8026	35.4371	27.1903	22.4064	32.6996	17.9097	26.3186	27.3112	27.6675	44.0934	22.0843	30.8321	24.6731	25.1567	32.2904	24.8442	31.8551	31.5303	25.5692	34.9205
DHDH	2.28218	0.908572	1.16066	1.70544	1.60601	3.82701	0.90241	2.10875	1.1784	2.17907	0.775523	1.26373	3.33258	1.78123	2.13145	2.21003	0.799916	2.18278	1.7753	5.62502	1.82094	2.19664	1.03222	1.7754	4.19209	1.96714	1.36635	2.51394	1.52319	4.23333	3.31775	4.82541	1.34528	1.54616	2.57636	1.65409	1.32606	1.58712	3.85034	3.32975	0.958933	1.59801	0.702741	3.81839	2.71999	1.91926	2.26669	1.45587	1.30155
PAFAH2	7.47766	8.66344	6.92719	7.23306	5.9025	8.92273	6.86797	3.99274	6.56856	6.80202	7.44756	7.13515	10.6767	7.46437	6.78354	7.79517	3.28071	5.90164	6.9303	8.69991	6.76273	6.81769	7.27396	7.11832	7.30846	5.20646	5.6827	5.93894	6.1355	6.41243	5.82669	6.35949	7.55179	6.98908	5.6887	6.33234	7.55049	5.26822	8.62271	7.00161	7.69924	7.47735	6.24681	8.27472	7.34575	8.21329	7.2633	7.94436	4.95285
PDE11A	0.0410581	0.0243887	0.045073	0.00907754	0.0480843	0.0369159	0.013938	0.0165812	0.0114665	0.0535178	0.0208173	0.0165614	0.0236621	0.0325249	0.0128621	0.0226367	0.00864847	0.019265	0.0376638	0.00808957	0.0221053	0.00204297	0.0541093	0.0528249	0.0149009	0.0265161	0.0557459	0.0155315	0.0211197	0.0106648	0.00998138	0.0138201	0.0198056	0	0.0165066	0.036599	0.0203904	0.0118342	0.0103354	0.00662076	0.0481598	0.0801665	0.0173665	0.0237792	0.0156841	0.0271643	0.0147966	0.0424308	0.014072
NT5C3A	4.7462	5.40062	7.37818	6.99123	6.66202	8.22894	6.46321	4.51551	6.56893	6.76866	6.33946	6.8975	6.16503	6.02084	7.24063	5.26463	5.04393	6.17618	6.28196	5.42918	6.24836	5.27766	6.89229	6.2109	9.33915	5.08373	5.00244	5.49235	4.79668	6.25166	3.8392	4.78663	5.87293	5.66369	5.5591	5.73806	6.25608	5.94493	5.99903	6.41977	5.79174	6.66648	4.87003	5.74778	5.75611	5.74525	5.75087	6.91997	3.83666
PNLIPRP2	0.0376168	0	0	0	0	0	0.0221344	0.0146288	0	0	0	0	0.136643	0.0135924	0.0510645	0	0	0	0.0230047	0.00917621	0	0	0	0.00975453	0	0	0	0	0.0159711	0	0	0.0877886	0	0	0.0163834	0	0.182144	0.0375866	0.00911847	0	0	0	0.0517106	0	0.0177909	0	0.19092	0	0.0111736
PDE6B	1.09042	1.71137	2.50467	1.14321	1.56233	1.64194	0.86996	1.0458	0.932973	2.39579	1.10836	1.43253	1.49593	1.23252	1.36962	0.815846	0.565308	0.549151	1.431	1.65562	1.05924	1.9579	1.18338	1.46412	1.18394	1.09684	1.36438	1.52664	1.27027	1.31471	1.02096	1.54182	1.36882	1.06356	1.07997	1.01382	1.18376	1.0469	1.73832	1.67575	1.42014	2.10582	0.714811	1.98674	1.39299	1.26087	1.62257	1.37565	0.909445
OPLAH	2.6641	2.62693	2.30622	1.62861	2.63598	3.05874	2.51677	2.66564	2.15676	3.85818	2.04145	3.42178	3.43603	2.36286	1.11038	2.8458	2.25237	1.79508	3.12714	2.5148	2.04694	2.77854	2.80273	3.41982	1.37263	2.71114	2.56165	1.67041	3.37877	2.34029	4.15921	4.3351	2.1492	2.19527	2.03601	2.87875	2.65519	1.91086	3.05061	3.34319	2.92658	3.21572	2.05413	3.77693	2.76204	1.96515	2.37636	2.09524	3.25357
PIP4K2A	10.5392	10.2309	8.81952	9.8612	9.65244	7.16062	12.113	11.2323	12.393	7.25885	17.795	11.8951	14.219	9.89833	6.40835	12.6777	11.6289	12.8716	9.55051	10.7644	14.5385	9.68529	12.9789	11.992	5.60014	11.7566	8.23237	11.4835	16.4428	9.32162	13.1018	10.6527	10.4233	10.8165	13.0052	8.65497	12.2461	8.4591	9.30315	11.1564	6.89415	11.1632	11.971	11.4744	9.10866	10.1423	15.8968	10.6411	9.07013
CYP2J2	1.39936	1.2573	6.80816	0.75887	2.82502	2.56662	0.827292	1.04733	1.43788	5.398	1.07318	1.52296	1.55552	2.09652	1.16486	0.988251	0.694081	0.306001	0.73872	1.93222	0.889338	0.614842	2.75931	1.51482	2.20074	0.665014	1.57517	0.865607	1.25693	0.653811	0.511088	0.982043	2.00757	0.487851	0.77621	1.19603	3.0683	0.821136	1.25284	1.35604	3.16496	2.79627	1.0072	0.78412	0.590028	1.21115	1.20605	1.7507	0.841128
PCK1	0.0202602	0.00993336	0.0131426	0.00831875	0.0195844	0	0.102184	0	0.00934047	0.933973	0.0551118	0.0364248	0	0.0219624	0.19645	0	0.00951065	0.00706187	0.0106201	0.00847242	0.0151932	0.0149776	0	0.180128	0.0682769	0.0242997	0.00817377	0.0759104	0.047925	0.374643	0.0251544	0.0101319	0.00453752	0.00891304	0.0075634	0.00609812	0.0140145	0.00867596	0.349393	0.00606733	0.0147114	0.00506658	0.027851	0.00484256	0	0	0.00338994	0.00752595	0.0361081
ACER3	5.02876	8.52111	5.06227	5.85936	5.1729	6.63297	6.40086	5.73054	6.32249	3.68251	6.56788	7.55656	14.9358	5.21811	5.29363	6.25568	6.54012	8.003	6.3523	10.0686	6.30383	6.44224	7.01731	5.17426	6.23936	6.73567	5.50305	7.53808	5.85731	6.12865	9.01211	6.62907	5.39513	6.46874	7.10513	5.58579	5.05634	5.05275	5.99635	5.49878	5.39095	5.94642	6.41151	7.37329	7.37722	6.11276	4.37566	8.13986	4.55826
SYNJ1	2.83449	2.837	3.04601	2.00332	2.55674	2.44504	2.92272	2.73057	3.43127	2.31712	3.27054	3.25224	2.7684	2.80223	1.17194	2.47349	1.94747	3.57432	3.39211	1.94905	3.81287	2.69568	3.77514	2.72636	1.18847	2.08065	2.45533	1.43119	2.62444	1.30756	1.95739	2.79954	2.9216	1.91673	3.70035	2.74644	3.01181	2.37892	1.53306	2.64542	2.14639	2.52589	3.60736	2.24235	3.2618	2.51948	2.24858	3.46157	2.00499
CHKB	0.705568	1.51346	1.58922	0.497593	1.55826	1.19633	0.657349	0.586887	1.02254	1.62685	0.583716	2.2473	2.70535	1.20393	0.869117	0.551487	0.715582	0.844822	2.39718	1.157	1.52037	1.36075	1.37669	0.792839	0.708927	1.17012	0.747218	0.728216	0.619933	0.661809	0.671017	2.77868	1.24954	0.653852	1.54503	2.21611	0.474502	0.597293	0.774397	0.862797	1.16223	1.38379	0.493941	1.98937	1.62215	0.624332	0.994729	1.53454	0.686955
RDH5	0.152174	0.181658	0.261807	0.171147	0.324576	0.170135	0.221908	0.0694711	0.218857	0.292468	0.0969101	0.277552	0.270377	0.215164	0.134723	0.15807	0.173927	0.193717	0.206356	0.116205	0.301001	0.222547	0.476078	0.22647	0.187293	0.13887	0.177506	0.0759183	0.147477	0.275543	0.0940937	0.335836	0.186706	0.0713118	0.389016	0.32062	0.149504	0.13883	0.105851	0.138696	0.123308	0.11582	0.145522	0.309956	0.328563	0.0885199	0.162734	0.280998	0.165083
AOX1	6.49351	1.09113	2.91957	5.75321	3.59344	2.80678	8.02637	4.16504	2.80002	25.7993	6.03036	1.92977	0.687112	3.73518	6.41346	5.69741	3.83251	5.30432	3.64961	1.85091	2.05116	1.40165	4.48526	20.3969	2.84912	3.83729	2.27221	2.36992	5.76883	3.8304	5.19219	2.64868	2.43365	6.18063	3.78735	4.62533	4.26567	2.15094	4.10993	1.02018	1.95602	2.64279	6.50925	3.83348	4.26898	1.24926	2.61282	2.3954	10.7119
LDHB	98.0397	97.1641	77.1514	127.789	90.1874	68.286	82.0708	68.0045	68.4061	111.957	92.4135	67.2091	108.908	79.8475	90.1475	111.018	65.4402	74.8879	78.9979	100.934	70.9204	84.9618	65.0187	87.4328	110.919	81.1462	92.9759	76.3305	75.2638	87.913	104.956	74.7988	105.79	73.7874	61.3175	59.2869	88.2712	80.0652	93.8949	64.8545	83.5805	77.6454	89.4417	123.673	67.5055	77.1641	114.758	96.9271	67.2535
MAT2B	17.8366	18.6329	19.1408	21.2569	17.2084	19.9634	18.7348	12.0513	21.2504	19.5718	21.2955	16.9347	16.3352	20.5226	29.8906	18.551	9.00284	19.4844	18.4455	20.7471	20.9362	16.0839	21.3061	20.3742	29.9424	13.2214	16.3814	20.1094	15.8524	24.2754	11.8683	14.4065	17.3231	17.3736	18.6112	18.6652	18.6135	15.3845	22.4047	17.7921	17.5144	21.2269	16.4006	16.0269	16.9224	19.3552	19.8233	20.2071	11.7407
MTHFD2	3.84594	4.68725	3.00221	5.24741	3.53747	2.95267	3.0261	8.95973	3.62603	2.96783	5.23554	3.89317	9.1363	3.01808	6.60169	5.74475	14.1026	7.01064	3.88861	8.67787	7.77902	7.40825	6.26267	4.45161	6.53278	9.53254	6.53507	10.6489	7.33766	9.9989	15.174	4.24185	3.61512	7.26965	6.05766	3.54353	4.67685	4.67095	6.80784	9.56595	2.28648	4.34877	4.83564	7.05858	3.59955	4.79466	6.20856	7.12009	4.36972
CYB5R3	79.3913	55.7829	55.3222	68.4591	62.4356	66.9623	69.329	48.5612	70.0107	58.766	62.3515	56.076	63.8961	64.4343	46.4742	72.3584	57.5966	43.9062	55.8933	65.0084	43.6749	59.7353	56.9492	73.9329	43.8325	68.7524	51.939	59.0548	78.3469	69.2996	82.272	58.4017	47.9169	83.0216	45.9709	66.3463	64.5578	67.1001	77.0559	49.1865	73.5735	58.8252	66.3758	65.8825	66.1887	66.3185	65.0367	50.4889	83.8992
ADPRM	3.44776	5.05926	3.43778	3.95678	2.86465	2.90495	2.96781	1.86196	4.66883	3.37485	5.60321	3.37308	4.2816	3.56575	5.34183	2.91063	3.00246	3.7751	3.21861	4.15469	3.58131	5.04356	3.15169	3.94266	4.42589	2.60823	3.23412	4.83284	3.02593	4.48408	2.50265	3.98758	4.66031	5.13987	3.11996	3.95296	3.40179	2.20942	4.73986	3.75423	3.24069	3.90276	3.36623	4.01557	3.85472	4.47077	3.89547	4.24494	2.21469
NPR2	5.59153	3.18962	6.26392	3.64717	5.36431	2.62222	5.02987	3.2528	4.68425	5.33467	5.30297	5.23753	2.17023	5.85651	2.97379	4.20486	3.38948	3.97449	4.76858	2.08522	4.56582	4.37332	5.24909	6.3083	1.22067	2.45084	2.94187	2.55301	5.84397	3.80495	2.03743	3.36957	3.65853	3.0507	5.03071	5.42248	3.69237	3.092	3.13043	2.09809	2.84642	3.70072	4.92777	2.49476	2.89086	3.40622	2.91865	4.02323	5.82903
PIK3C2B	6.92888	5.83171	5.8982	5.43816	4.63525	5.22768	6.95753	4.51271	7.67065	5.73035	4.14248	10.5537	3.78393	7.72239	2.1857	5.71329	2.82909	6.26105	9.15427	2.15101	6.01246	5.40278	7.3272	5.73437	1.52325	3.23279	4.45528	1.45711	3.888	2.47538	3.38073	7.28032	4.76577	2.67284	8.24244	6.45346	6.28369	4.86099	2.70309	5.04969	5.00128	4.92141	8.08968	6.62954	7.15987	6.27901	8.59912	6.98142	5.41404
CDO1	5.41869	3.94531	5.44513	6.7117	5.12466	6.49874	9.69267	3.63953	4.74276	2.11233	6.51064	4.23613	1.42467	7.40842	5.80143	6.26111	4.84893	7.10554	6.0542	1.37901	7.63567	4.93398	6.03967	11.1031	4.1262	2.62414	3.34829	4.90675	4.48451	9.61047	1.55293	2.14623	3.15209	3.47065	6.05515	7.97848	3.68173	1.93241	5.99276	2.85397	4.15504	4.62442	7.49847	2.05158	3.99128	4.32538	6.9274	4.57163	11.2883
POLR3C	7.78004	8.65793	7.66425	9.19023	8.58273	7.24633	8.4947	7.42795	6.65888	9.01692	10.1226	7.57386	7.98929	7.36131	10.1105	7.10181	10.2013	7.05168	7.61006	8.11372	8.33367	7.61512	8.03858	7.93243	8.77929	9.12642	8.30167	10.1817	9.23455	8.05711	9.35716	6.77786	9.11735	8.96547	7.13701	7.78659	7.1397	7.25484	8.05753	8.26574	7.65037	7.68167	7.33397	7.70854	6.71749	7.40126	8.01155	7.80295	6.98325
MAT2A	25.7315	27.4067	24.9493	42.5916	35.4476	23.9719	29.249	55.2732	24.0498	29.82	29.6492	35.9627	23.4273	22.186	38.1905	19.497	82.0192	50.8164	29.6002	30.7054	39.2443	26.9101	29.5326	40.7092	17.0308	65.0008	45.9796	17.3261	39.1448	22.3236	55.3502	34.9913	37.9406	33.4706	55.5863	32.2507	29.6825	30.0422	23.6414	39.9993	24.742	28.4661	36.7811	26.8248	35.1987	25.3218	25.3158	27.259	33.7595
HK2	12.8429	33.2199	8.02074	16.3937	8.19799	13.5379	18.0173	12.0407	14.0641	7.44772	21.5001	14.0629	35.9908	15.4955	5.75689	21.8913	14.7445	12.5072	13.1247	16.0558	14.8068	22.0551	12.8304	12.9103	8.68612	14.2591	9.81647	12.1587	15.2556	7.74804	27.5405	25.1566	17.9607	15.415	10.4442	12.7821	16.894	9.72202	20.6104	22.9313	15.8647	12.3292	19.0506	21.0468	25.4908	21.6853	21.1147	22.5453	12.1985
AK1	11.1373	18.4768	10.633	17.9833	12.5184	20.9957	13.9907	12.182	13.8872	11.0785	11.7172	15.227	12.9231	15.2657	16.6256	17.7506	10.7886	12.2599	16.3465	12.9216	10.8639	18.0177	10.3581	14.3807	16.142	15.2735	18.9029	15.2359	9.53887	11.8612	11.3077	23.2371	15.3721	14.4596	10.5586	21.9375	12.3502	18.4339	19.0613	16.1645	24.9005	13.8351	11.3325	12.951	19.8026	21.216	15.922	11.1285	13.2415
CHIT1	57.5927	12.5438	1.0484	0.744844	2.61305	0.672466	2.37972	2.58258	10.0297	1.21892	6.72407	9.62356	15.4907	1.01852	0.720919	2.36269	0.791438	2.68496	3.00262	101.759	31.6212	60.3709	9.68457	0.597858	3.48131	1.76132	0.980624	70.6556	8.16595	0.439696	8.90822	6.90449	1.68116	0.766605	25.6907	0.661671	12.8903	162.177	4.81448	50.9966	0.410957	3.20908	6.21236	1.36699	2.90897	9.57937	34.1566	16.852	4.2182
GYS2	0.0063015	0.0324404	0.0858424	0.0271674	0	0.0196413	0.0333712	0.0220554	0.0355882	0.0185703	0.0276899	0.0132174	0.0257514	0.0341547	0.0171085	0.0100366	0.0483155	0	0.0809278	0.050727	0.0661572	0.0326092	0.0539797	0.0392174	0.00991018	0.0264526	0.142368	0	0.0321054	0.0141856	0.00995748	0.0220593	0.0197582	0.0194055	0.0164671	0.0663842	0.0203416	0	0.0274951	0.0132098	0.0427062	0.0551548	0.0519747	0.0210865	0.0268227	0	0.0221417	0.032771	0.0393073
GLDC	0.0339112	0.196398	0.200731	0.10965	0.451751	0.0825772	0.104758	0.138471	0.126537	0.374757	0.397365	0.284514	0.161676	0.395174	0.143857	0.425342	0.185719	0.134453	0.0777693	0.065144	0.274433	0.104194	0.3268	0.211046	0.0999957	0.207599	0.0957679	0.277939	0.156576	0.0667968	0.137313	0.452585	0.259174	0.208859	0.282465	0.401898	0.0615753	0.152478	0.166459	0.195492	0.107729	0.133566	0.0466165	0.170213	0.186446	0.0729165	0.238309	0.209422	0.0793238
PYGB	41.1268	39.848	31.7322	38.2397	37.4983	37.1142	43.561	27.0762	36.1492	30.9986	36.4552	31.2466	45.212	35.0518	23.9773	47.1522	23.3137	21.3866	37.2049	37.051	31.3384	35.6401	35.793	36.5206	31.2746	35.783	32.0606	26.6467	40.8093	29.33	48.1569	39.8184	37.1656	36.3867	22.9228	35.5045	39.9646	34.4998	41.6972	36.3425	44.1642	29.4215	34.5533	38.2986	38.9062	37.9076	41.0084	31.8041	39.1565
SRR	1.77728	2.43019	2.67548	1.8568	2.74881	1.82457	1.77285	1.29018	1.73889	2.4359	2.14044	1.96452	2.39793	2.06728	1.708	1.62656	1.57591	1.37664	1.51131	2.01497	2.34966	1.72264	2.58091	1.69864	2.18282	2.25006	2.6052	1.07285	1.3367	2.47677	1.83662	1.78748	2.26443	1.96338	2.44015	1.56917	1.76668	1.64055	1.43196	1.60856	2.19867	2.7655	1.48141	1.43489	1.40095	1.95189	1.69173	1.8241	1.09606
P4HA2	10.9128	8.78762	12.5889	6.98895	9.35782	10.7593	11.4902	7.59673	9.31192	11.5647	9.37088	8.04857	5.20487	12.0989	8.21844	9.04369	7.66867	10.4783	10.5792	4.50357	9.05391	13.6104	7.91035	10.9437	6.11866	8.12061	9.95162	8.20027	8.12522	6.32056	5.97362	7.143	10.6086	7.51683	7.17025	6.85715	10.5059	9.60276	6.18868	5.74222	15.1895	11.0002	9.90521	7.29795	7.07155	7.54265	8.06965	6.48686	10.6285
PFKL	19.6346	12.6881	16.2079	13.7778	14.5949	11.8109	14.3675	12.0262	13.7575	13.9411	13.8064	19.7198	18.3697	17.6746	10.7726	17.2986	12.8868	11.5505	17.0946	17.8624	12.752	15.1694	15.4404	16.6661	9.22537	13.4154	13.878	14.4037	18.868	16.1819	20.1582	18.2825	12.4688	14.4796	15.1905	16.8177	16.2487	13.9718	15.7723	16.7235	15.0786	14.3793	16.7903	18.5158	12.4423	13.2066	19.3634	13.6741	19.3448
AMY1B	0	0	0.065824	0.048608	0.0286089	0.0988379	0	0	0.0204668	0.0373793	0	0	0.0115186	0.0274994	0.0688737	0.0134682	0.00926209	0	0.0155139	0.00618824	0	0	0	0.124987	0.0132985	0	0	0	0.00538528	0	0	0.0444021	0.0795408	0.0651007	0	0	0.0955375	0.0380214	0	0	0	0.0148025	0	0	0	0.016162	0.138656	0.00732925	0.0452113
GALE	7.0501	12.7281	5.4584	12.8267	6.48764	8.85327	6.93637	7.29903	7.26109	7.28124	7.68853	7.28451	11.0228	9.75607	11.0252	11.5609	5.91254	5.78633	7.60051	14.349	7.68291	10.597	5.26148	7.95471	8.32536	9.21941	8.79909	8.54752	7.92451	8.67814	11.5677	12.7654	10.4849	7.02049	6.18431	7.99674	6.58239	8.81918	15.7055	8.5492	8.99438	7.07829	7.46132	16.8344	12.1853	9.587	14.8586	11.228	9.95194
GPAT2	0.361115	0.19067	0.247767	0.229537	0.393543	0.105522	0.619069	0.109377	0.257729	0.491166	0.178007	0.531662	0.472985	0.624822	0.174402	0.226746	0.281441	0.08472	0.146519	0.586983	0.018227	1.45993	0.285541	0.713117	1.16313	0.228357	0.284372	0.4155	0.749644	0.394737	0.436199	0.850857	0.435487	0.422367	0.267674	0.343843	0.487576	0.202964	0.459562	0.531358	0.317682	0.255288	0.682566	0.935335	0.413836	0.19246	1.50067	0.776473	0.693092
CS	22.4184	20.8169	15.4445	19.2807	17.9501	17.9664	19.1557	19.1666	19.3481	18.4971	20.9158	20.6726	23.357	20.3485	14.8188	21.5703	18.994	17.6463	18.823	19.4586	19.9642	22.9526	19.9064	21.4068	12.4601	17.5526	18.1437	15.4787	19.7335	16.1249	24.8369	18.2599	20.3811	18.8733	17.8804	18.7325	21.4406	16.7448	20.2643	18.8189	18.0618	18.057	21.0029	23.8815	20.9694	19.5564	23.246	19.6823	18.8399
ACHE	1.00506	0.45387	0.696586	0.273669	0.599544	0.634788	0.373514	0.610977	0.580421	0.522229	0.309925	0.776676	0.943946	0.653705	0.32314	0.977334	1.67449	0.554988	1.53339	0.332921	1.2403	0.862279	0.833767	0.703691	0.457552	1.59141	0.612494	0.83243	0.966866	1.0896	1.37503	1.95362	0.398066	0.529426	0.926163	0.824751	0.930632	0.658053	0.373141	1.78533	0.528785	0.592639	0.610825	1.49574	1.02074	0.818947	3.48815	0.944501	1.07475
LPCAT1	110.209	151.701	46.446	130.554	108.499	136.276	125.436	82.8418	94.644	62.7837	131.289	113.15	146.486	90.1014	53.5425	150.562	66.7606	146.956	102.634	115.18	134.297	118.17	81.6893	97.4887	73.3859	108.748	112.096	101.445	105.534	87.9489	145.609	159.399	158.661	155.651	93.667	87.1554	132.973	123.379	110.274	108.045	103.916	79.834	132.93	154.668	169.298	144.325	170.625	128.175	115.896
ALDH3A1	1.81848	4.16648	6.24454	0.745627	4.4737	2.206	0.515745	2.35077	1.78008	10.0648	3.42354	1.58487	58.778	1.82383	0.533375	4.89413	0.744868	1.17991	1.21068	57.5707	1.10178	5.2982	2.17479	2.27287	0.720909	2.28376	3.29329	4.35985	6.14026	1.09429	6.25647	1.51652	3.19048	1.45818	1.44799	1.32667	3.82942	1.14759	4.49476	0.527988	3.31146	4.80582	0.872507	5.91655	2.15132	8.82879	2.90867	40.6181	1.34665
ADCY1	0.765821	0.372971	0.387963	0.285095	0.725473	0.112531	0.321873	0.170183	0.506058	0.20849	3.24337	1.05251	0.133131	0.901321	0.21584	0.334561	0.736568	0.24202	0.358615	0.130236	0.579396	0.398187	0.197429	0.239439	0.13535	0.322499	0.226573	0.208029	0.236893	0.126425	0.186706	0.513193	0.340744	0.0741196	0.863392	0.190551	0.409664	0.413211	0.268379	0.149836	0.163117	0.178746	1.08684	0.170842	0.250433	0.214679	0.345117	0.423553	0.380861
POLR3F	3.03324	3.38909	5.0459	4.43653	4.73204	4.1862	3.53392	2.38279	4.06236	3.62521	4.33427	4.66563	3.36974	3.59498	5.63654	2.95238	3.36669	4.4734	4.51381	3.81308	4.23419	3.37476	4.6077	3.55	4.21906	3.08423	3.47404	3.56889	2.9105	4.24871	2.79595	3.75179	4.03675	2.99946	4.5357	4.31737	2.92656	3.32379	3.544	3.54667	3.9172	3.91744	3.43768	3.18034	3.46211	3.11774	3.11845	3.9436	2.30051
PDE9A	2.10256	2.08378	2.02763	2.99463	2.49797	1.30545	1.59444	2.51421	2.58532	3.10913	2.09703	3.99347	1.23548	3.62398	1.77052	2.23255	1.18639	1.6643	3.30739	1.76359	1.10173	2.19159	1.4383	1.91556	1.06684	1.78831	1.79404	1.47446	1.61352	1.641	1.88329	2.91919	2.27977	1.77741	3.11447	2.89802	1.93573	1.9155	1.50447	2.19201	2.03834	1.48929	2.54512	2.89078	1.99945	2.09886	2.28702	2.03355	1.72666
UCK1	13.5026	9.09693	11.4453	12.1449	12.6566	11.2426	10.7448	6.79296	11.664	10.9812	11.3568	9.94879	9.45156	14.7167	14.9408	11.2852	6.20062	6.89718	10.7092	10.7788	9.55853	11.1137	11.3213	13.2745	12.0667	8.19867	9.46574	12.4329	10.4276	14.1817	9.78069	8.1607	9.11665	10.7854	10.0061	10.0554	11.0331	9.95927	14.4112	7.63433	10.6238	9.29275	10.3255	10.0858	8.54256	11.2128	11.5064	7.73228	9.70306
HGD	0.224953	0.533619	0.669538	0.361309	0.73869	0.556805	0.315342	0.378231	0.560487	0.253473	0.726826	0.499593	1.18064	0.40164	0.458057	0.67443	0.38409	0.20986	0.315603	1.133	0.729348	1.46368	0.340056	0.437499	0.384992	0.527705	0.812791	0.390437	0.341304	0.253201	0.318873	0.20845	1.69073	0.417684	0.423595	0.487901	0.758197	0.495821	0.692845	0.37448	0.493233	0.938139	0.291045	0.542423	0.328563	0.784034	1.06939	1.09532	0.383228
POLR3GL	13.6805	16.7927	17.9623	18.6352	19.2636	15.8152	16.0157	12.7864	18.0386	15.7772	18.1581	16.0157	16.9914	18.9685	22.8453	18.1375	13.4825	17.8272	19.6847	15.6155	19.2346	17.0599	16.2768	15.4731	23.7405	15.7655	14.4532	19.3141	14.8469	20.239	10.8174	15.8802	15.6513	17.0611	18.0182	19.1388	15.3166	16.0976	18.2697	17.4094	15.0373	19.7999	13.769	17.6212	16.2974	22.0587	16.9483	18.5804	13.5008
ACADVL	34.4016	34.2646	39.6741	37.9939	39.2335	45.3504	34.0088	44.3809	36.5758	44.6169	32.8122	50.5441	57.5764	44.2095	32.5357	38.2839	40.7737	36.0097	53.6256	45.6339	43.1658	47.2086	42.1462	42.1097	31.1599	52.8717	37.2458	38.0245	40.9734	35.9225	51.4759	48.3627	47.4328	36.2545	41.0531	48.3355	32.2413	33.9585	35.7086	47.9809	41.9619	40.3083	31.107	57.7824	42.3354	32.2402	41.756	44.1744	36.6638
CYP2A6	0.102261	0.321715	1.16087	0.20819	1.29741	1.65346	0.120344	0.96438	0.446893	0.728284	0.262122	0.321737	0.650056	1.09929	0.381749	0.149302	0.364029	0.124754	0.641012	0.199563	0.193844	0.14332	1.78116	0.417651	0.911326	0.202712	1.80495	0.251441	0.331055	0.326123	0.444372	0.507135	0.507674	0.170577	0.222689	0.628414	0.880274	0.191585	0.470979	0.643106	2.10798	1.43208	0.445152	0.128322	0.217639	0.162876	0.558935	1.63235	0.113907
ALDOB	0.112733	0.124362	0.271622	0.0462877	0.299675	0.194514	0.0852864	0.0469723	0.220884	0.201705	0.283068	0.439134	0.0548438	0.0872889	0.185827	0.089777	0.202859	0.255411	0.384106	0.170892	0.352244	0.2396	0.206933	0.106492	0.189955	0.281687	0.0795917	0.0527981	0.189744	5.24778	0.108155	0.0704708	0.227232	0.123986	0.168339	0.220555	0.0779803	0.446546	4.17516	0.0506403	0.122787	0.183246	0.0885543	0.0404179	0.114251	0.200077	0.0943124	0.167505	0.157862
CYP3A7	0.395762	0.396162	0.391204	1.57082	1.04408	0.315734	1.64675	0.461725	1.00731	0.458189	1.97369	0.256939	0.121939	0.515838	0.671555	0.547801	0.562504	0.62076	1.08049	0.172396	0.560591	0.262096	0.678033	2.00854	0.355659	0.507633	0.558833	0.285755	1.1192	0.477279	0.137731	0.131945	0.60568	0.290179	0.277019	0.397069	0.517101	0.360137	0.26382	0.246915	0.37518	0.313407	1.02332	0.157658	0.300819	0.306172	0.524234	0.318526	0.445033
FLAD1	5.17593	4.92975	5.26892	4.77771	4.36127	4.74883	4.47305	3.46619	4.64739	6.07816	4.24381	4.68663	6.4619	5.68001	5.97967	5.43597	3.5393	3.54661	5.1895	6.51191	4.60568	5.22223	5.3929	5.03128	5.32886	4.74821	4.04956	4.57227	5.0915	6.66607	5.27282	5.45806	4.55767	5.37611	4.17064	4.96638	4.80321	4.12908	5.61028	4.48835	5.32494	5.20943	3.54409	5.91575	4.52896	4.97455	6.69495	5.0566	4.08282
GSTM3	11.6465	5.68266	6.88655	9.50601	7.98466	12.1868	5.31761	5.23049	6.39943	9.99778	18.1118	9.11602	3.61667	18.5119	9.74096	6.62447	6.38519	5.63665	4.58906	2.8461	6.01983	3.537	7.33205	6.27075	4.29314	4.76749	4.6995	11.9737	4.91921	10.8455	3.78838	4.89445	13.9138	4.35683	8.26826	4.67481	5.9619	8.99876	8.98011	2.22979	6.31468	5.51329	14.7877	4.53957	3.0479	7.0044	4.45287	4.84383	11.3114
ARSA	19.2651	16.0214	16.2	12.7691	15.8279	18.8515	8.79305	15.1568	15.5158	17.7542	12.1371	22.0115	26.1967	15.7759	7.73053	21.5605	11.2512	10.7577	16.2275	14.8966	10.0116	17.7129	16.5143	20.2394	10.745	15.4189	13.6871	9.09212	12.2649	17.3429	24.975	13.5257	12.1993	13.9404	12.4539	10.8354	14.4499	15.2746	20.5056	20.616	17.3695	17.5102	9.08679	14.9227	10.7733	10.3697	24.0069	15.0878	22.5359
DGKG	0.269671	0.51212	0.967964	0.41596	1.13134	0.254965	0.717227	0.52646	0.91234	0.426495	0.716255	0.588259	0.570603	0.395617	0.363635	0.615638	0.740414	0.583403	0.775114	0.546	0.506466	0.788459	0.412728	0.676913	0.274253	0.344641	0.594026	0.539299	0.540416	0.639447	0.433229	0.32726	1.18658	1.23461	0.690608	0.678026	0.699311	0.635912	0.494191	0.316574	0.417301	0.692364	0.580774	0.469242	0.443843	0.329871	0.366385	0.451893	0.373276
OXCT2	0.0972764	0.0556426	0.112182	0.17086	0.0914199	0.0421116	0.057239	0.0252199	0.0784822	0.0796307	0.031663	0.0226708	0.0294463	0.0234332	0.234759	0.0516453	0.130227	0.0791153	0.0793196	0.0237295	0.0756496	0.0419491	0.0555524	0.109308	0.0339964	0.0756204	0.0305241	0.0708698	0.0963689	0.206818	0.0512379	0.0378366	0.101669	0.0499272	0.169468	0.159409	0.0697808	0.0161997	0.0471604	0.0453156	0	0.0567617	0.0891484	0.036168	0.0306713	0.0206583	0.113934	0.0468414	0.163736
GLUD2	0.649168	0.339629	0.616259	0.89878	0.669606	0.450333	0.656821	1.00674	0.721748	0.583255	0.765321	0.547973	0.539199	0.480583	0.677051	0.706116	0.927836	0.695377	0.479306	0.544595	0.34631	0.655481	0.474709	0.782154	0.634967	0.720047	0.558934	0.142749	0.685687	1.1495	0.644252	0.678979	0.434395	0.45102	0.506852	0.300239	0.932776	0.427158	0.558439	0.514468	0.777962	0.720637	0.565906	0.556317	0.673957	0.726299	0.63052	0.397985	0.797174
UGT2A3	0	0	0	0	0	0.0100452	0	0	0.00520025	0	0.00944098	0	0	0	0	0	0.0353	0	0	0	0	0.0166774	0	0.0150427	0	0.00901913	0	0	0.0369442	0.00725497	0.0865735	0	0	0	0	0	0.0104033	0	0.145306	0	0	0	0	0	0	0	0	0	0.0229748
HMOX2	12.5713	10.0987	9.127	12.54	10.9499	10.2298	10.4344	12.5783	11.1416	11.3242	10.8454	11.2523	15.2532	11.6477	10.8283	12.1662	14.2142	9.09014	10.4151	18.632	10.8164	12.3996	10.9292	10.9657	9.4188	13.6517	10.514	14.4318	12.4831	17.049	16.1032	11.7487	10.515	14.0128	10.266	9.96546	11.5729	12.4546	13.134	10.9841	11.2492	11.2218	10.343	13.3026	8.44591	12.2525	14.1572	10.0799	11.0308
PKLR	0.00753869	0	0.0146709	0.0108338	0	0	0	0	0	0	0.0110421	0.0158124	0	0	0	0	0.00825734	0	0	0	0	0	0	0	0	0.0105487	0	0	0.00480109	0.067883	0	0.0131951	0	0	0.00985004	0.0158835	0	0	0.0328934	0.0158033	0	0	0	0	0.0213926	0.0144088	0	0	0.0067178
ALDH1A2	2.48821	2.01903	1.39135	3.88171	2.76479	1.46443	2.34364	6.99427	1.03975	6.13867	1.71331	2.50148	3.39875	1.70223	4.18875	4.26933	1.36396	4.63565	0.932322	1.96833	0.873164	2.51718	0.721592	6.22906	1.03318	2.50798	0.859779	0.934315	2.29751	1.42481	1.76516	1.73485	2.76326	1.95967	1.20234	1.16232	1.84731	1.6468	1.45322	0.489453	0.589506	0.993754	2.24045	5.54187	6.77176	0.726267	1.94644	3.08916	2.39881
NME1-NME2	0.413492	0.0818722	0.216646	0.251403	0.349738	0.198281	0.336885	0.166988	0.14114	0.351504	0.0465887	0.166788	0.324953	0.172397	0.345423	0.379953	0.296133	0.310426	0.233421	0.314239	0.166966	0.22632	0.381451	0.173208	0.200088	0.289295	0.224565	0.41711	0.293721	0.716026	0.376956	0.501053	0.423854	0.220388	0.311693	0.201046	0.308025	0.166853	0.427914	0.300047	0.215561	0.0835189	0.153034	0.478957	0.112824	0.212776	0.745076	0.137844	0.15589
SUCLG1	13.0225	14.7213	13.2568	15.4784	13.0867	14.0874	11.9491	10.4062	11.9034	15.1919	12.1204	12.3051	13.7621	15.095	23.11	12.7543	9.23519	12.6623	12.3936	16.6237	13.4398	14.0771	12.6147	13.9924	18.2568	11.5273	12.9329	16.8554	10.4871	20.7064	12.2462	13.6454	13.9547	12.4789	13.0562	12.8067	10.8586	9.86253	16.8071	12.3173	13.4193	13.4697	10.5966	15.4244	12.7535	13.2547	14.4273	14.8075	11.0792
NMNAT1	2.27759	2.29214	2.29117	1.98109	1.70916	2.59544	1.90446	1.09885	1.71666	2.33406	1.83107	2.33475	2.81091	2.28332	1.0926	1.92291	0.88628	2.56965	2.18356	1.93936	2.62938	2.25422	2.53046	2.0416	0.861811	1.67137	1.97074	1.31935	1.61955	1.63839	1.46463	2.12065	2.03367	1.39091	2.75215	2.18289	1.58929	1.09083	1.36675	2.13597	2.01649	1.97102	1.74791	2.12741	1.98025	1.86565	2.11604	2.08914	1.44589
CYP26C1	0.0180901	0.0155214	0.0146686	0.0194978	0.0306018	0.0035241	0	0.0105526	0.0109463	0.00666387	0	0.0664019	0	0	0.0245572	0.0072032	0.0099073	0.0551729	0.00829729	0	0.00791339	0	0.0154963	0.0175912	0.00711244	0.00632827	0.019158	0.0074134	0.0172813	0.0254522	0.00357319	0.0158317	0.0212704	0	0.0295456	0.00952866	0.014599	0.0271134	0.00328883	0.0189611	0.00766245	0.0158336	0.0310848	0.0378339	0.0513344	0.00864394	0	0.00391991	0.0161203
UROD	19.2544	20.125	16.2236	19.614	16.0044	17.1085	16.03	11.9563	14.8828	20.0208	14.9214	16.5132	17.3251	22.8512	30.4955	17.5442	11.0988	11.5916	18.5903	24.4613	17.3977	19.5273	14.1856	21.1297	23.9301	15.5557	12.6213	26.5447	14.3155	30.9157	19.7009	17.4387	17.7689	16.2918	16.3078	17.617	14.843	16.2246	25.7584	16.8879	17.0414	15.8132	13.1456	22.5177	14.9548	17.4601	21.1764	15.9711	15.7849
PYGL	10.3576	10.4469	8.22121	8.51829	7.20894	8.72491	9.01121	11.4265	9.49482	8.79464	8.94723	8.03261	14.6189	9.23915	7.13072	8.43196	9.32202	9.71528	7.04113	12.4806	11.1131	11.2765	9.80982	10.2816	4.95532	9.24965	9.32821	6.82374	10.4683	8.52382	8.63845	6.64545	8.66075	6.38436	9.38946	6.10139	9.00277	8.93956	9.39282	7.46752	8.94864	10.4122	9.36403	11.3421	8.24096	6.53337	7.55918	10.4072	9.94458
NAMPT	7.3654	18.0324	10.9154	28.344	21.0008	10.595	17.8991	125.264	13.4156	7.46873	12.9415	24.3422	9.02585	9.18529	27.3248	11.0329	80.6155	73.7569	15.3777	36.3598	25.4702	11.453	10.6121	16.8332	9.88545	50.9605	34.1881	22.3701	26.0011	28.492	45.2104	20.4085	23.8702	19.8944	73.8656	8.16129	14.3768	43.5227	19.8625	30.1577	10.916	18.0324	33.9817	11.1811	18.5551	10.6342	9.55651	25.8232	44.6881
GNPNAT1	3.39687	2.90609	2.87416	4.01847	3.78087	3.18018	3.9454	4.54887	3.18543	3.45288	4.23277	3.67605	2.85677	2.9298	5.49337	3.57552	9.44191	4.61249	3.45927	3.53068	3.89359	2.7259	3.82071	3.01022	3.47627	4.45006	3.67733	2.80831	3.34846	4.75436	5.46489	3.27439	3.46537	3.9417	3.62143	2.92502	3.84579	2.82599	3.03589	2.60066	3.19459	3.5247	2.88295	3.28649	3.49251	2.86045	3.07905	3.50322	2.35578
PRODH2	0	0	0	0	0	0	0	0	0	0	0	0	0	0	0	0.0115104	0	0	0	0.00528867	0	0	0	0.00562198	0	0	0	0	0	0.122014	0	0	0	0	0	0	0	0	0.126129	0	0	0	0	0	0	0	0	0	0
DGKA	1.87606	1.66438	1.43882	1.37718	1.3858	1.15476	1.23464	1.20821	1.64454	2.77004	1.42348	1.80744	1.74492	1.35718	0.579638	1.6956	1.67609	1.83851	1.82199	1.22447	2.77557	1.54223	2.29391	1.76458	0.592515	1.6059	1.17858	1.1655	2.14102	1.09388	1.96311	2.91509	1.36608	1.18998	2.03977	1.89291	1.49374	0.781868	0.830378	1.91171	0.880575	1.66403	1.15269	2.74774	1.49678	0.985982	3.81985	2.27416	1.28095
UGT2B15	0.0270237	0.0154577	0.0116867	0	0.0304761	0.0772117	0	0	0.0363377	0.331825	0.0131941	0.0377881	0.0245408	0.0781178	0.0244563	0.0143472	0.0591996	0	0.0330528	0.0131843	0.0157618	0	0.0462979	0.0700759	0.0708322	0	0.0890366	0	0.0172103	0.0101391	0.00711703	0.0157667	0	0	0.0117697	0	0.043617	0.013501	0.00655065	0.0188832	0.0457859	0.0315372	0	0.0301428	0	0	0.0105504	0.00780761	0
ALDH9A1	31.7344	29.2197	32.0495	33.5843	28.6632	27.8666	26.751	25.3089	32.4913	29.4591	28.1393	33.125	28.1035	34.2778	45.7681	31.0357	19.4612	29.9876	28.4377	28.9391	28.7088	25.3246	27.1689	30.7073	39.5584	24.1269	19.9157	30.9535	26.1682	31.4887	23.31	22.0448	26.8539	25.7774	29.3499	33.1357	30.6801	27.0322	27.989	26.7149	23.1788	26.8621	31.6171	33.8599	19.6901	35.6011	35.3238	34.5439	27.1464
GSTA3	0.346589	1.35471	7.21952	0.083013	6.25387	3.39092	0.441867	0.69639	1.0253	8.11434	0.592267	1.81742	1.28521	3.38138	0.784152	1.22672	0.590533	0.234902	0.529893	1.53593	0.336917	0.448385	2.47411	3.1606	2.54366	0.754404	4.67646	1.04158	0.956489	0.216729	0.0608523	0.471832	1.90176	0.148239	1.10697	0.973652	1.14989	0.0577184	1.51226	0.484369	2.9361	2.86504	0.211753	0.579888	1.12012	0.515229	1.10506	2.28643	0.0514748
LPL	27.6272	43.5443	32.7432	35.3273	72.9217	42.2945	63.9386	71.0059	54.0414	7.74479	74.672	89.8034	61.4011	62.7969	50.0253	39.7992	52.436	65.2541	37.2506	67.6385	44.5664	42.3725	26.2586	37.4451	38.7877	65.9533	66.6503	57.8897	56.6993	50.3557	50.0719	50.1854	66.3241	105.64	73.237	36.193	42.4757	69.8407	61.4811	23.1792	62.4061	34.7067	53.2091	33.4057	37.7356	42.6806	50.8478	55.7229	44.3734
MGST1	10.8205	25.4373	15.2394	17.1282	14.6291	19.7511	11.4586	18.2009	13.6438	20.7555	20.8575	12.4524	26.823	12.5578	27.0367	21.079	12.5057	15.9351	13.8705	30.43	17.6105	28.1344	15.4748	12.805	25.707	18.3776	17.8598	26.9861	12.772	24.4093	23.3168	20.569	29.3943	26.0962	10.3254	16.84	14.3005	14.7705	25.2499	18.3343	22.3421	15.821	10.7065	30.2519	22.3534	28.9862	14.6059	36.2685	13.7766
DUT	7.52601	7.78019	10.7503	11.1784	9.93237	10.7788	7.66203	7.11331	10.7744	9.72009	8.19881	11.8422	8.64927	11.0001	16.991	8.29933	7.66682	8.79475	10.9791	11.2315	10.4711	8.42993	11.4857	8.98066	15.6968	9.20803	8.12388	12.4072	7.12965	15.6482	5.92074	9.28968	9.63444	8.64359	9.58781	9.33752	8.28887	8.52639	11.2195	8.78363	9.34725	10.0149	8.44053	9.42827	9.86276	9.37406	9.07274	10.8301	5.864
ALOX12B	0.0148617	0.0127514	0.0482032	0	0.0628512	0.0115807	0.0131173	0.199395	0.0299758	0.0656953	0.0544207	0.0311723	0.0202443	0.0161103	0.0504365	0.0236708	0.0488352	0.29009	0.259028	0.0326281	0.390068	0.0192267	0	0.0693688	0.0233725	0.343128	0.440691	0.0243615	0.0283944	0.0418199	0.158517	0.195095	0.617429	0.228833	0.174764	0.0782814	0.0239871	0	0.0162114	0.186927	0.0251799	0.0780474	0.102149	0.0870293	0.105433	0.0284052	0.0435165	0.270509	0.158921
PNMT	0.189642	0.371918	2.09132	0.291998	2.93307	0.13722	0.693442	0.395089	2.22946	0.259475	4.20628	2.95489	0.258327	1.46839	0.809088	0.6041	2.06236	1.22288	2.31124	1.21931	0.474043	1.01641	1.02112	0.600657	0.766913	1.32681	0.612073	2.86439	1.77712	0.228703	0.342477	0.260805	4.54458	3.37888	3.11502	1.39847	1.11503	4.34473	1.51701	0.255565	0.986873	0.782509	1.19174	0.22664	0.307513	0.233012	0.650484	0.187854	0.844959
GUK1	32.3299	22.9584	30.5532	31.022	30.2564	27.2464	24.8264	21.4615	29.9793	24.3727	22.9492	31.9347	28.1419	37.5094	65.6897	30.2439	25.0308	20.434	34.8606	44.7087	25.9462	31.9366	27.0503	34.6943	56.0076	28.1426	23.2621	51.4826	32.6242	77.232	26.2926	27.4092	24.6614	24.4591	31.9928	27.5988	29.7582	31.5465	41.2774	22.1795	22.7456	30.9515	26.1317	32.057	20.82	30.2975	37.9395	24.7492	31.8915
SDS	1.13585	5.0137	2.06991	0.83975	0.211026	0.260924	0.324519	0.995793	1.58914	0.667531	0.884751	0.853827	0.509785	0.86119	0.962582	0.533325	1.20098	1.58594	0.927519	7.87513	1.81516	3.04936	1.0686	0.679319	0.485302	0.90034	0.556257	2.05564	2.42939	2.19487	6.77478	2.39033	0.576419	0.384159	3.00253	0.345834	0.604036	6.52428	0.482235	2.86281	0.166861	0.44824	1.33578	0.36251	1.97492	0.602349	0.868964	1.2975	0.707935
ECI1	10.0024	7.20502	9.90889	8.53339	9.71452	11.0137	7.14242	6.62864	9.03986	9.22611	6.08736	9.17796	7.71452	11.3654	17.2813	9.60345	6.97195	5.18179	9.24829	11.7146	6.5352	10.0111	9.00213	10.4636	13.8398	8.30034	8.9448	13.535	8.01805	17.0354	7.84975	8.727	7.57748	9.03965	8.02966	8.78208	8.68771	8.96384	15.0892	8.8145	10.6914	9.74294	7.29864	11.4564	6.96177	11.2677	10.9576	7.54293	9.39725
ALAS2	0.138727	1.30139	0.149986	2.21958	2.29982	0.00720673	0.424474	1.34875	1.29833	0.190785	0.257384	0.426771	0.314954	2.14547	0.891388	0.206226	5.7134	2.52734	0.220582	5.02878	0.420752	0.0837541	0.110914	1.14397	0.0581793	2.61413	4.59686	7.2921	0.36518	5.20495	0.350742	0.728452	1.05844	0.128164	1.6676	0.175374	0.179128	1.71884	0.437165	0.949993	0.0626784	0.582832	0.889952	0.154739	0.131223	3.19949	0.184148	0.793599	5.15914
SULT2B1	7.0287	5.24459	10.3121	5.67859	10.8844	10.7578	6.35802	4.98539	8.24935	6.44071	5.47024	8.33218	5.57314	12.6532	5.59192	3.09669	4.18259	7.11573	9.64899	4.71379	4.05059	9.53644	8.3993	4.70076	5.12545	4.21784	6.7548	5.89261	4.5431	5.534	2.58048	4.3334	5.30674	5.73967	5.31831	9.29799	9.92221	9.10901	6.85073	5.58581	11.2451	8.03123	4.16288	3.14768	3.94938	3.7027	5.25065	3.87957	11.0808
PLCG1	7.89206	6.43095	8.13311	5.25041	8.6131	3.78581	8.90848	3.99754	9.97343	7.51142	8.86005	11.01	4.4891	8.90994	3.17126	6.27523	4.78825	7.73632	11.6607	2.88927	9.2957	10.0274	10.3247	7.19304	2.14903	4.92335	5.61818	4.85214	8.81984	3.88665	3.87573	7.90936	9.39658	6.71847	8.58244	9.08552	9.31083	4.54687	3.84845	6.12364	5.57316	7.63458	7.77536	5.78422	5.9065	6.95951	6.88591	7.61883	6.91239
GMDS	2.59085	2.61248	2.63849	3.46627	2.45124	2.28329	2.29889	1.82965	2.21977	4.10811	2.84784	2.14486	3.26686	2.31641	2.353	3.45461	1.73283	1.64469	2.33039	3.13096	2.28676	1.92803	2.35685	2.72184	2.40867	2.55376	2.32453	2.75113	2.72762	3.05555	3.03245	2.6326	2.12794	2.29471	2.22285	2.04824	2.43501	1.5945	2.8078	2.97033	1.9967	2.41618	2.19997	4.41922	2.55045	2.43651	4.1033	3.748	2.00635
INPP5A	10.0758	10.1165	13.2553	9.88794	16.432	10.4658	13.7628	10.5747	14.7588	9.35367	12.5976	10.0197	6.64494	14.4381	10.6705	11.137	11.9055	10.2521	13.5907	6.8982	11.7412	11.4299	11.3592	12.7685	6.12231	9.8737	10.0766	9.12248	11.7926	10.8076	8.16277	9.49842	13.1914	11.5865	10.8897	13.3075	10.7616	11.0628	10.2396	6.92157	10.0335	11.42	12.6137	6.03224	10.6163	11.1253	7.37266	10.0534	10.8152
ACSL3	9.72367	10.8012	13.7877	8.77914	13.7973	11.0501	12.9493	14.6265	12.7847	9.7727	19.3574	13.7113	11.2551	10.8598	11.1053	12.2439	14.9801	18.0381	12.1882	10.7906	15.4783	14.4135	13.5905	10.0541	11.4937	12.9805	14.0959	14.3886	15.9685	10.7238	12.6406	12.0191	17.0904	15.0224	12.7512	10.5164	13.4767	12.5187	9.66809	11.7491	11.7544	13.204	13.0033	9.61908	11.9438	14.4949	8.96223	15.7833	10.0908
GANC	2.41073	4.15231	2.4369	2.82747	2.27677	3.44817	3.52402	4.73381	2.82878	2.77431	4.09582	4.51609	3.62501	2.77734	2.61951	2.70326	4.06146	4.07958	4.57163	2.87443	4.40739	4.28425	3.81838	2.7248	2.2725	3.5901	3.33791	3.12179	2.79291	2.00772	3.54033	5.3107	5.10982	4.63298	3.89142	5.50063	2.85863	2.87327	2.75676	3.85253	3.73952	3.29909	3.18516	3.57827	5.72125	3.90514	3.06412	4.18058	2.98472
TAZ	3.17721	4.29714	5.17155	2.76358	4.85841	3.50844	3.78578	3.34584	4.5196	4.1826	2.92083	5.89254	6.42926	4.24627	2.78644	2.98967	3.20076	3.48845	6.87986	4.71757	4.13297	5.35972	4.94194	3.6945	2.53122	4.38145	3.20538	3.59772	3.81524	3.25621	3.96689	5.97089	4.39772	3.08332	4.83958	6.56204	2.80696	3.62788	3.77889	3.92611	3.94524	4.44212	2.77572	5.86146	4.95879	3.29999	4.4998	4.77938	3.69551
ACSS3	2.10184	2.84659	1.70363	2.68535	2.54234	2.03356	2.73824	2.32818	2.28476	1.54343	3.86091	2.50679	1.8517	2.56417	1.58304	2.80475	1.41186	3.36387	2.12684	1.1665	4.38769	3.41726	2.43057	2.22451	1.63647	1.83068	2.00327	2.18305	1.57852	1.69162	1.70534	2.45179	2.68933	2.44583	2.65249	2.12553	2.36779	1.85952	1.27758	1.97594	2.56503	2.24432	3.04679	2.87474	3.42669	3.55038	2.20637	3.16029	2.21239
CYP1A2	0.564308	0.682818	0.290972	0.353495	0.56297	0.146576	0.383132	0.092846	0.461118	0.0426409	1.78028	0.257971	2.42433	0.729358	0.284811	0.748996	0.301127	0.51191	0.570749	2.08073	0.443069	4.29607	0.123947	0.332062	0.0341334	0.192344	0.102157	0.6404	1.12884	0.122148	1.36042	0.303913	0.782608	1.43702	0.321397	0.182917	0.467081	0.574698	0.710258	0.106163	0.355473	0.367273	0.328195	0.641545	0.63643	3.81646	0.160998	6.29578	0.315899
CBR3	3.1909	1.50652	3.93173	2.74165	2.11344	2.52592	2.74186	2.24546	1.81162	4.10469	2.15143	1.59355	2.75974	2.50731	4.74415	2.87726	1.12804	1.93608	3.31429	3.17531	2.18607	1.87839	3.55773	4.20288	4.67306	1.46469	1.40654	3.2103	1.87087	4.7698	1.70741	2.24586	1.69397	1.42977	3.79421	2.20543	2.12548	1.92312	3.14306	3.39762	1.85931	2.09836	1.87989	2.28805	2.65896	1.83932	3.28251	3.38032	2.31688
ADCY4	2.28752	3.80787	5.95939	2.5877	7.05641	0.991344	3.61049	3.17971	6.74272	2.12331	3.40076	5.67558	2.80609	7.11559	1.81336	2.64197	2.78696	5.26498	10.7771	2.98464	3.54887	6.05804	4.2418	2.53515	0.615618	3.08448	2.87079	2.90755	4.10405	2.9906	1.73776	4.26083	4.05417	1.81196	10.1973	4.57738	3.49468	3.81355	2.00689	1.26166	2.23424	3.61464	4.25107	2.16131	3.36021	4.05418	1.91415	3.78942	2.43304
ENTPD8	0.0556736	0.0477684	0.14446	0.020002	0.129497	0.103034	0	0.0649529	0.00561465	0.348645	0.0203867	0.0291938	0.132716	0.0226317	0.0283412	0.0332526	0.0304904	0	0.0255355	0.234272	0.012177	0.0540191	0.0119227	0.0703798	0.0766117	0.126592	0.0884401	0.0114076	0.0531844	0.0391656	0.0384887	0.0974466	0.0109102	0.0107155	0.00909288	0.102638	0.14602	0.0104304	0.0607298	0.0437657	0.0825362	0.0609115	0.00956658	0.0815056	0.108615	0.0798071	0.0326036	0.681605	0
KHK	2.65086	1.40562	1.30538	1.53863	1.80026	2.0405	1.12716	1.55763	1.94096	1.20696	0.944715	1.60988	1.59022	2.35619	1.69857	2.17783	1.0385	1.0229	1.6803	1.53874	1.4897	1.46022	1.52489	1.99698	1.66351	1.36278	1.29324	1.38501	1.00225	2.14161	1.38099	1.12892	1.17294	1.65849	1.31465	1.10073	0.791168	1.93338	2.08721	1.09517	1.94514	1.28712	1.29448	1.4892	1.4093	1.23275	1.71481	1.15161	1.77022
NADSYN1	2.28273	3.22788	2.85608	2.29162	2.50661	2.53057	2.25365	2.06429	2.36943	3.49767	1.94997	3.99383	4.39395	2.49162	1.83851	2.08947	1.90881	2.12008	3.57797	2.86593	2.73503	2.57167	3.27879	2.66515	2.16811	2.49794	2.21913	2.03904	2.23129	2.02846	2.75663	4.05922	2.63885	2.26474	3.03969	3.33933	2.07626	1.64428	2.63168	2.6534	2.28848	2.66611	2.15205	3.92082	3.36627	1.87648	3.00765	3.23343	1.99523
AFMID	3.95409	5.86495	6.95487	4.56831	5.30325	5.85077	4.26026	3.93054	5.21594	4.47568	4.29911	5.75751	4.8748	5.47019	6.96271	4.75249	3.56735	4.97251	7.60326	5.57682	5.55377	5.14698	5.40438	4.67664	4.78462	4.70737	5.79675	5.29877	3.23857	6.71161	4.42224	5.93952	5.12887	3.85869	4.91796	7.62219	3.98187	5.6633	5.31835	4.47664	5.67504	4.96727	3.55891	5.86521	6.3643	6.74675	4.29998	4.61892	3.82331
BAAT	4.26872	0.269823	0.0868881	0.292917	0.118217	0.158829	0.0719612	0.0339714	0.206733	3.71559	2.33723	0.305376	0.658427	0.132571	0.0395277	0.463777	0.229636	0.142092	0.128213	0.213092	0.163041	0.150682	0.738316	0.244643	0.760168	0.358551	0.0411161	0.047731	0.226239	0.275308	0.179446	0.163091	0.237378	0.0986366	0.0532641	0.04908	1.60732	0.0698275	0.0550552	0.476115	0.0690683	0.0407778	0.200139	0.243593	0.140469	0.155831	0.163701	0.494669	0.145306
G6PC2	0.0315781	0.0108377	0.147488	0	0.170939	0.0492133	0.122635	0	0.101908	0.00930596	0	0.0662349	0.00860302	0	0.0600138	0	0.0484237	0.107867	0.081109	0.0231094	0	0.1389	0.0541006	0.0147395	0	0	0.098097	0.062116	0.0683767	0	0	0.0221087	0.178222	0	0	0.0931461	0	0	0.0367423	0.0264788	0.0749032	0.066334	0	0	0.0448047	0.0482843	0	0.0711629	0.00562791
PLA2G10	1.62701	2.60988	2.32882	2.10942	2.54288	3.47272	1.21751	1.75376	1.19852	3.96087	2.51264	3.26427	2.84262	1.51449	1.22436	1.32387	1.27847	1.25134	2.10897	2.66607	2.5065	1.44138	1.7573	1.60965	2.41968	2.25189	1.82294	2.49308	1.25017	0.676792	2.48712	2.90969	2.71707	1.5249	0.670103	3.05539	1.82681	2.54458	2.17345	3.74434	3.05625	1.70268	1.3614	1.15397	1.6059	2.43369	1.98847	2.28393	1.51288
CDS1	6.29119	11.2437	25.6802	10.1727	15.8364	12.3695	9.41861	11.9232	11.7577	21.5908	15.721	8.82501	9.57619	8.70935	11.1648	10.5205	7.60812	7.76134	8.83928	11.3837	9.35926	8.68845	11.7182	8.97952	11.7239	9.91126	20.4906	8.71714	11.4704	5.41798	6.57853	8.16964	23.5684	9.19641	6.67085	10.8129	18.0947	9.5751	9.87396	7.99454	18.2149	19.7257	9.90114	9.54149	9.47869	10.1979	9.06814	13.1491	7.00177
PDE2A	4.43806	1.54202	1.8254	11.9501	2.49632	1.36618	3.57515	1.75691	2.85118	6.08995	4.33101	2.66872	0.96203	3.15466	2.51057	3.04631	1.36352	2.05171	2.08222	1.11412	1.57235	1.44339	1.95382	4.65611	1.94046	2.49172	1.10589	1.54057	5.24156	2.41262	2.60759	2.40496	2.07654	2.1918	5.07705	2.26964	6.63534	1.14501	2.29815	1.38256	1.46196	1.54898	4.02316	2.06441	3.21281	0.898146	1.58033	1.90548	2.62265
PYCR2	15.2433	13.455	18.6284	13.1499	14.1351	13.1974	12.7674	10.6627	14.1903	20.0548	11.8619	14.4004	15.6291	18.5554	11.9158	15.8396	9.0804	10.0534	12.8472	14.6839	13.0006	15.5594	13.987	15.7159	11.3918	12.7656	14.0658	12.6642	13.33	15.6033	12.0825	13.4458	13.0053	14.2749	12.1849	15.2156	13.2125	11.2673	16.034	11.9801	16.311	17.4855	12.8725	19.3435	13.3951	15.2899	20.3243	14.4802	15.0043
CHST12	2.22634	1.82944	2.36498	1.61466	2.16331	1.8825	1.95099	1.20813	2.48864	2.38515	1.69227	2.90032	2.13837	2.42134	1.32773	2.08163	1.07667	1.21409	2.51445	1.63196	2.05583	2.07833	2.46323	2.36254	1.18248	1.64574	1.68146	1.52511	2.00339	1.96648	1.55422	2.2512	1.49886	1.96344	1.84025	2.62229	1.91015	1.7353	2.09201	1.94525	2.17499	1.95185	1.9462	2.07215	2.34182	2.36012	2.21809	2.03777	2.058
PCCA	3.29098	3.38074	2.79043	3.67232	2.91071	3.08281	3.3366	3.09324	2.74546	3.35533	2.86225	3.24681	4.18667	2.83596	3.18672	3.01562	2.01429	3.08235	2.705	3.27907	3.35211	3.21904	3.13417	3.3265	2.6356	2.83729	2.96252	2.61606	2.78027	2.86908	2.71135	2.82695	3.39448	2.6346	2.97531	2.63474	2.75137	2.56452	2.99562	2.50076	2.75271	3.10163	2.49721	2.7665	2.31429	2.33509	2.6521	3.1768	2.50513
FTCD	0.00596083	0.0204577	0.0618678	0.0171325	0.0302506	0.0650282	0.0420894	0.041726	0.028855	0.140531	0	0.0250056	0.0243592	0.0710781	0.0809177	0.00949404	0.0261162	0.0436317	0.0546804	0.00436223	0.0104301	0.0308463	0.0408491	0.0231858	0	0.00834085	0.00841693	0.00977108	0.0189811	0.0872217	0.0235479	0.0104333	0.0280351	0.0183564	0.0623072	0.188386	0.00962094	0.00893406	0.177726	0	0.0908941	0	0.0163883	0	0.0169151	0.011393	0.00698157	0.0103331	0.0159353
DDC	1.06989	1.54435	0.420499	0.868248	1.20302	0.946486	0.877653	0.60942	0.340195	0.324566	1.29055	5.34621	0.600099	0.695867	0.529686	0.731741	0.66866	0.952042	0.461854	0.4882	0.737813	1.1073	0.334247	0.675638	0.890778	1.38259	1.64403	0.319807	0.589184	1.22549	0.502211	0.616872	0.611724	0.813992	1.39791	1.89617	1.04626	0.443333	1.01602	0.554105	0.61845	0.793216	1.04682	1.40046	0.937598	1.19085	1.02459	0.692769	0.981429
GPI	24.0661	17.956	14.8907	19.392	14.4033	18.0729	15.7565	19.157	15.869	21.1598	15.0538	16.9776	27.982	17.1142	13.4783	20.9163	13.3189	13.9148	15.2674	23.6036	14.1972	18.7743	15.8748	18.8163	12.0789	18.3999	15.7999	15.6577	18.7932	17.4485	28.0688	17.2838	14.8017	18.5262	13.0861	16.3466	17.158	16.0824	17.3058	17.8896	15.7617	16.1939	18.5914	24.4218	15.2707	16.8698	25.1861	18.2047	20.1408
ALDOC	4.54986	5.85284	4.84039	4.64964	4.57241	3.69772	6.6038	6.39344	5.14457	6.5651	5.94357	3.53457	6.72111	6.00625	8.38161	7.07497	3.73585	4.62142	5.4413	5.16468	3.98651	5.51995	3.6954	6.64904	5.34272	4.1406	4.80655	6.90575	4.32712	6.05442	5.83688	5.43892	8.91889	6.95377	4.26267	7.76842	5.95104	6.04141	6.07333	3.57493	4.72805	5.27438	4.90171	6.28174	5.49921	7.06002	7.5948	6.63694	6.55316
DNMT3B	0.507261	0.431577	0.663643	0.306294	0.46871	0.435134	0.346137	0.174061	0.502113	0.471076	0.380865	0.858336	0.394847	0.836373	0.208317	0.271575	0.163417	0.405624	0.578725	0.0998245	0.454984	0.292279	0.518513	0.391302	0.174299	0.155082	0.246783	0.125775	0.26333	0.182324	0.121245	0.581964	0.354188	0.183778	0.534685	0.664611	0.309605	0.198056	0.145695	0.428922	0.339445	0.373099	0.351587	0.356603	0.641104	0.399219	0.454331	0.480311	0.288689
AKR1B1	27.1078	27.3256	17.7525	24.5811	14.358	15.7111	14.3832	17.0806	17.1805	15.4066	22.6053	22.4403	33.444	22.435	23.3294	21.2314	12.3505	15.6964	18.6093	48.6851	23.6832	23.8448	19.7242	23.3577	21.9815	14.8571	14.0484	29.2052	19.7743	29.0187	27.0414	19.3772	15.8257	18.2998	23.7723	16.7582	18.582	25.3618	33.9008	27.5143	11.6854	15.632	21.2228	23.7646	17.498	17.48	25.6107	23.0937	21.1719
POLR3A	2.23104	2.43839	2.79688	1.96253	2.48611	2.53186	2.38723	1.54676	2.52678	2.96127	2.80103	2.92475	2.25519	2.35611	1.12071	1.97415	1.34793	2.15474	2.7085	1.45778	2.58318	2.11606	2.9236	2.3572	1.13127	1.94806	2.56589	1.26985	2.12565	1.23069	2.03377	2.63435	2.52264	2.31062	2.79361	2.89594	2.49352	1.51271	1.54679	2.86276	2.50876	2.22009	2.51318	2.28117	2.3867	2.21248	2.27867	2.32703	1.81651
CYP26A1	0.106252	0.0227912	0.25416	0.00954333	0.0449348	0.0206987	0.0117226	0.00774758	0.0107155	0	0.0194538	0.0557158	0.0904591	0.00719869	0.0450738	0	0.036369	0	0.134019	0.340187	0	0.0085912	0	0.0154983	0	0.0278767	0.018754	0.0435425	0.253753	0	0	0.0348703	0.114521	0	0.0607375	0.0139916	0.0428734	0.0199062	0.0434631	0.013921	0.0112513	0.0581241	0.0365152	0.0111108	0.00942225	0.025385	0.0155558	0.166921	0.0414234
DMGDH	0.259194	0.167599	0.285102	0.199738	0.241471	0.158065	0.185669	0.131476	0.17881	0.254612	0.429167	0.260011	0.107456	0.154738	0.275364	0.227355	0.135779	0.11915	0.158511	0.156694	0.177468	0.116634	0.193069	0.242549	0.12406	0.0946133	0.148519	0.116995	0.191386	0.291742	0.163235	0.170949	0.229675	0.0462718	0.269948	0.182035	0.224331	0.0957122	0.23766	0.149617	0.18457	0.138091	0.232373	0.11313	0.186544	0.114875	0.0879938	0.299542	0.107117
UGT2A1	0	0.0102973	0.280268	0	0.0304529	0.00935188	0	0	0	0	0	0	0	0	0.0081459	0	0	0	0.0110092	0.259093	0	0	0.0205612	0.0140045	0.113245	0.00839665	0.0169465	0	0.252226	0.00675424	0	0	0.0564452	0	0.0078405	0	0.00968529	0	0.0436378	0	0.0101669	0.0420176	0.00824896	0	0	0.0114692	0	0.0468101	0.00534728
CPT1B	0.115473	0.198154	0.215356	0.0622294	0.260451	0.198707	0.0509598	0.112266	0.124218	0.212685	0.0916157	0.605512	0.340807	0.0625876	0	0.0996226	0.0263502	0.17609	0.388399	0.2007	0.404104	0.155613	0.379179	0.145976	0.0302669	0.148114	0.183435	0.0078869	0.101118	0.0324935	0.117844	0.783195	0.241376	0.0963085	0.358333	0.476452	0.0931885	0.0360564	0.0804746	0.131119	0.2201	0.320054	0.119053	0.442754	0.300373	0.110352	0.140882	0.354474	0.0986119
GNE	6.15476	6.95041	8.57882	6.1728	5.9129	4.84091	6.14478	5.07854	5.97736	6.06365	6.55543	5.07918	4.56501	5.84765	3.93293	4.66614	6.25599	5.08189	5.8575	5.99147	6.3179	4.10244	7.05026	5.56173	3.30392	4.72966	7.03199	3.37874	5.8681	4.69685	3.99159	5.12779	6.49108	4.9215	5.19327	5.64868	5.22288	4.80679	5.02874	5.74102	5.33607	6.11246	5.94926	5.00416	4.95944	3.98779	5.14485	7.09308	5.66118
SHMT1	3.77595	4.87946	3.98098	4.14866	3.71879	3.70697	4.10552	3.13083	3.30448	4.42947	4.53416	3.21805	2.92808	3.94921	2.97687	4.08423	2.77013	2.7381	3.82434	3.98725	3.38178	3.99425	3.48763	3.58272	3.19296	3.82331	3.49074	4.57665	3.76335	3.4843	4.78018	3.95218	4.69156	4.08609	2.80152	5.05439	2.96193	4.36743	5.68106	3.60261	3.69247	2.88976	3.8902	5.28361	4.72677	3.83387	5.24483	3.48426	3.91552
PGM2	6.29281	7.01312	5.20199	8.26993	6.05717	4.34719	6.07622	7.37273	5.46821	6.02193	5.752	6.77281	8.50663	5.40639	7.83358	6.05102	6.38493	7.96948	6.19783	7.84558	7.32823	5.43887	5.52289	7.24986	6.64516	6.2182	5.13881	6.49836	6.55949	8.73834	7.51885	6.63104	6.61597	4.1186	9.08547	4.68146	7.38752	4.63995	5.67666	6.63489	3.43959	6.93032	6.87793	5.58975	4.98972	5.20411	5.42951	6.84444	4.86212
KDSR	8.48786	8.3694	8.25212	10.1241	10.6447	9.31991	9.7312	9.31743	10.248	7.45268	10.4994	9.2092	7.0229	9.22173	10.7346	8.47558	9.99066	10.417	9.41202	8.54906	8.55263	8.11328	8.9238	8.22156	8.4657	8.36496	10.5418	8.2561	7.76866	7.79799	8.36339	7.04882	9.16547	9.51559	10.0739	7.88498	8.43108	9.90588	8.74562	7.59569	9.17077	9.3636	9.03582	6.34685	8.74432	8.55013	6.32472	8.00709	7.64316
PLPP2	2.20421	1.56916	10.0657	1.15187	4.63583	3.36921	0.981464	2.22586	1.62351	14.3347	1.03347	2.52181	2.38742	1.56642	1.60529	1.34855	0.751195	0.17904	1.222	4.37659	0.469145	0.412589	3.22994	3.09576	2.69863	1.34667	4.37176	0.744842	1.92502	1.0769	1.16176	1.3733	1.60614	0.212936	0.873962	2.09907	2.66027	0.300333	2.63939	1.18327	5.90549	6.38808	0.550919	1.05302	0.584646	0.900843	1.7156	3.16297	0.098084
UGT2B17	0.0380092	0.0652244	0.228071	0.0136556	0.14467	0.932968	0.167739	0.0776026	0.160995	4.76051	0.0695914	0.139517	0.0517755	0.113307	0	0.166482	0.0208163	0.0463696	0	0.0208618	0.0498807	0	0.553509	0.406572	0.07472	0.0664819	0.0536706	0.0311527	0.139188	0.0427823	0.0150153	0.0332641	0.0297943	0.0731561	0.0869099	0.0400415	0.230055	0.014242	0.103653	0.119518	0.144897	0.166341	0.0391875	0.158986	0.0134824	0.0181618	0.22259	0.0411807	0
MPST	9.26088	8.9429	7.72522	7.94242	7.12675	8.81117	6.39583	3.98524	7.98985	6.78846	5.93561	7.98542	8.76926	9.46929	10.1262	8.12375	4.18923	3.83244	8.20068	8.57414	5.43554	9.2765	7.63291	7.3384	10.3585	5.79703	6.06015	8.15023	5.67476	9.75673	6.75638	8.63109	7.34171	7.53432	5.21852	9.44846	6.71969	7.30765	12.3418	6.43854	9.76456	7.43621	6.27701	11.6161	8.96839	11.2106	10.4637	6.81728	7.50579
CES5A	0	0	0	0.0088523	0	0	0.0108737	0	0	0	0	0.0258407	0	0	0.008362	0	0	0	0.0113013	0	0.0107784	0	0	0	0.019375	0	0	0.0100974	0.015692	0.00693343	0	0	0	0	0	0	0	0.00923242	0	0	0	0	0	0	0	0	0.0721472	0	0
FADS2	6.90037	8.98145	3.47763	3.56014	3.60027	5.98094	10.6389	6.79748	5.84302	8.90685	5.47176	4.25757	11.0405	6.31202	3.88295	9.26565	5.1819	7.16252	5.69117	9.13287	6.02294	8.61908	6.94596	7.59744	5.57097	7.2285	5.06263	9.26315	9.44005	12.1268	12.4694	11.5672	9.66742	10.228	5.83058	7.02982	8.44765	3.57887	7.12286	6.48402	5.81982	5.56807	4.59152	13.8483	10.9411	10.3183	5.3272	6.74423	7.91791
PNPLA4	5.57503	6.34837	7.62362	6.94027	6.97615	6.85604	3.59431	2.61642	5.22905	9.08521	6.19163	5.94305	2.92205	6.21753	8.4946	6.1755	2.90875	3.07878	2.94642	6.43466	4.99795	3.7398	6.02362	6.77773	8.35275	4.78334	4.33294	4.14625	5.02989	6.9659	3.09512	3.10211	6.69003	3.01153	2.78783	4.02417	7.18379	5.60494	8.12931	5.63906	7.90057	3.66474	3.32729	4.22244	5.85124	6.75293	6.22741	5.69719	2.48909
TYRP1	2.59036	1.0049	0.814504	5.03419	1.39222	0.739976	1.62044	1.39103	0.838509	1.17382	2.44186	1.13977	1.17139	1.37826	2.02676	0.773055	1.25395	1.55754	0.8324	0.544377	1.41238	2.04756	0.650769	1.42414	2.24016	0.76036	0.975881	1.62582	1.30027	7.96309	0.858659	0.563281	0.810546	1.13725	4.13591	0.578006	1.14954	0.2214	1.00133	0.829454	0.804465	1.14517	2.2047	0.617882	0.344329	0.514255	0.284238	1.75592	2.23777
ACP5	121.925	201.859	63.8865	90.5916	60.7934	141.943	103.751	82.4478	73.9912	39.6222	90.9779	100.535	445.59	88.8397	90.3821	104.135	47.2763	94.3418	93.7018	460.57	106.597	207.431	89.8432	104.42	134.666	137.602	70.1663	220.693	153.891	141.743	245.538	135.945	66.7098	166.243	86.2696	75.8957	73.4792	134.974	277.639	205.322	88.7546	91.1975	97.0982	217.221	135.507	152.417	127.089	180.743	82.0549
IMPDH2	38.2057	36.8601	30.6426	35.3691	28.1251	28.3292	26.472	25.2263	25.5873	47.0982	29.6901	29.5734	26.4966	31.0309	35.5937	31.2081	22.8572	22.9921	27.9177	23.2562	26.1776	33.1478	31.679	40.9116	40.3626	27.766	27.4363	26.1687	24.726	31.2993	27.0987	30.3466	34.1437	25.4685	25.1643	33.4104	30.4879	21.9748	33.5029	32.7345	29.8575	27.6965	23.6869	44.2508	26.68	36.8243	42.5474	36.1253	26.9929
SHMT2	10.0803	8.26744	6.14734	8.32475	5.64494	6.29726	6.19305	5.55418	6.50026	9.83396	7.57065	7.58115	9.52459	8.11912	8.44514	9.86966	6.28245	5.20566	6.90059	7.86354	8.03034	10.2544	7.67394	9.31119	8.95618	5.21735	4.97116	8.90718	7.72653	12.7512	9.90462	8.35416	6.9391	6.87805	6.47084	7.46054	7.4337	5.52116	8.82567	9.09901	5.78512	6.91265	7.23414	11.0708	6.40745	7.89062	15.562	8.73357	7.72485
ACAT2	3.97572	8.6895	4.54455	6.92081	5.41299	5.68804	5.00022	7.71812	4.80028	6.70374	6.09232	3.97695	8.0547	6.02669	9.32324	8.78916	6.2706	6.73205	5.78643	10.4722	6.65136	7.88739	6.58325	5.22502	9.54481	7.08562	7.57161	12.2966	5.05518	9.2135	6.83005	5.23114	10.9472	9.04107	5.50059	6.5968	5.06834	5.22255	9.20441	6.75598	5.20369	6.92748	5.37694	12.3974	8.03806	7.36191	5.87175	7.95437	6.00968
IPMK	1.39985	2.56231	3.97673	2.40018	3.23359	2.15654	2.12457	2.98851	2.61189	2.27604	2.56418	2.49069	2.37151	1.85235	2.35461	1.7478	3.05602	4.23995	2.37342	3.14631	3.75015	1.48211	2.8669	1.64226	2.63674	1.9813	3.23534	2.00453	2.25029	2.32543	2.23998	2.57974	2.48217	1.65002	3.36376	1.8171	2.31653	2.40195	2.63507	3.15038	2.06097	3.55461	2.97276	1.70141	2.14143	1.88826	1.40588	3.19648	1.62595
LIPF	0	0	0.0163579	0	0.0284383	0	0	0	0	0	0.0369356	0	0	0	0	0	0	0	0	0	0.0147079	0	0	0.00653902	0	0	0.011869	0.0137786	0	0.0283834	0.00664115	0	0	0	0	0	0	0	0.0122253	0	0	0	0	0.0140636	0	0.0481969	0	0	0
ASPA	0.802398	0.543829	1.4653	1.48258	1.7851	1.09551	1.40453	1.25474	1.41986	1.54993	1.3827	1.41431	0.450064	1.62999	1.45996	1.19209	1.51036	1.6452	1.56491	0.44164	1.59869	1.23871	1.69238	1.88314	0.625652	1.16524	0.833102	0.729496	1.18092	1.65073	0.423531	0.867456	1.15753	0.711188	1.69596	2.25887	0.897859	0.944925	0.500154	0.742088	1.38805	0.820346	1.33939	0.789716	0.884957	0.676601	0.777903	1.25654	1.55323
POLE4	10.726	13.5408	10.3744	16.5614	9.93371	14.3711	9.78291	9.01336	9.77894	11.4242	9.39418	9.35326	14.6733	12.1643	29.3826	12.875	7.13556	7.72359	11.3964	19.4122	11.5756	9.76927	10.878	12.2772	28.0661	12.3254	11.7511	19.688	10.2611	29.5576	12.3529	12.3661	9.47948	12.5879	11.8687	10.6906	9.41875	10.7404	18.3826	11.4637	10.1669	12.4961	9.24542	18.6676	9.00884	12.2408	15.1205	11.293	10.3839
TDO2	0.153721	0.154412	0.0583713	0.118537	0.228328	0.356432	0.152224	0.542401	0.117972	0.226506	0.0329502	0.141555	0.408578	0.0731575	0.351185	0.477732	0.279256	0.311031	0.0963016	0.348462	0.3149	0.378339	0.346865	0.19542	0.577848	0.267562	0.142942	0.282712	0.200573	1.60787	0.977551	0.40031	0.070535	0.178963	0.509478	0.142191	0.139184	0.157344	0.0927021	0.408701	0.0508191	0.203461	0.118543	1.0476	0.196829	0.150487	0.764092	0.211231	0.200462
PKM	87.373	72.6709	64.6323	83.0731	74.9143	90.1721	86.3609	67.3554	57.7774	115.425	60.5755	56.2439	124.379	76.824	78.2093	90.9155	61.312	54.5879	63.7625	95.8054	58.5922	75.0143	72.4032	94.3466	78.4278	86.5229	77.0472	91.0319	83.5516	89.9319	129.136	71.3104	58.6193	82.0018	54.749	72.3471	71.5073	61.1769	73.3264	87.4189	86.3069	71.7946	62.726	92.7574	69.2314	67.0381	91.7114	71.272	76.5991
DHRS4	5.04324	4.58427	5.64877	5.19267	3.89631	5.91815	4.61	3.79601	4.6906	5.42511	3.96313	5.1544	4.92201	6.07957	5.31188	5.03229	4.08908	5.59892	5.43534	6.88644	4.82428	5.81555	5.48634	6.62104	7.86403	4.37312	5.0538	6.87744	5.22401	7.68118	6.56885	5.20046	5.87953	5.20766	3.00946	6.16981	5.18247	5.46697	9.70737	6.31816	6.12201	5.41092	4.93181	7.42086	4.41001	5.62968	6.47849	5.0466	5.14264
GPX4	101.067	95.3129	100.869	92.5618	77.5713	112.27	66.3313	77.1861	78.6773	107.423	67.9395	85.4796	126.233	92.5294	95.1582	101.388	57.401	59.0547	70.9482	174.758	64.0565	94.3167	88.7441	98.4564	126.491	89.4016	87.8015	135.081	82.0706	154.15	106.984	95.6955	69.0396	93.5302	63.7341	74.4953	86.4138	95.0274	172.5	99.6931	94.9672	99.7454	84.0666	106.686	69.3624	110.214	115.099	95.5641	87.9883
LTA4H	51.2741	75.4814	25.4854	43.8678	33.9407	60.6065	43.2199	37.2329	34.511	31.0001	41.3998	65.5196	151.789	40.5157	34.8732	48.9784	26.656	51.7845	39.2244	80.9653	52.3884	52.8273	53.1253	57.0382	64.3662	50.0179	38.3068	53.4139	51.4878	35.6433	72.782	59.9576	39.4871	57.7143	52.9958	43.88	38.928	29.1903	72.4829	92.4225	39.6627	48.063	49.9687	82.4052	62.1894	51.9847	42.3353	74.8752	37.3806
PLA2G2D	2.4882	1.46537	0.592146	0.2539	0.298873	0.235191	0.285889	0.300598	1.17003	1.5186	0.226436	3.38154	0.481333	0.694264	0.879404	1.46563	0.080633	0.754384	0.634779	0.242429	8.23098	0.647612	2.19449	0.34361	1.86394	0.48414	0.395003	0.772298	2.67231	0.149148	0.564178	1.62352	0.103869	0.374054	1.9141	1.31837	1.37828	2.42736	0.310497	7.80858	0.0873079	0.786083	0.212513	2.79592	1.00272	0.196982	31.5743	0.561496	0.275518
IDO2	0.0310878	0.0381051	0.0547373	0.0319113	0.08264	0.0484492	0.047038	0.0673572	0.0752445	0.0458073	0.0975752	0.139728	0.205687	0.0529567	0.0120575	0.0212206	0.082696	0.0650156	0.0814793	0.0292507	0.209815	0.0689461	0.0989125	0.0690982	0.0419064	0.0248574	0.100337	0.0436796	0.110306	0.0299929	0.0456153	0.1166	0.299388	0.0273529	0.203096	0.102928	0.0358404	0.0532506	0.0613629	0.111719	0.0752451	0.0544201	0.0183151	0.0743056	0.0504103	0.0679066	0.150847	0.0962335	0.0514477
FBP2	0.408337	0.181666	0.421854	0.239073	0.255836	0.223911	0.320363	0.282309	0.170823	0.0668531	0.0443039	0.158609	0.0206011	0.360674	0.595375	0.0963518	0.165653	0.0738006	0.194227	0.154948	0.158777	0.117393	0.388654	0.105887	0.118922	0.0846485	0.277617	0.0743726	0.163737	0.0680911	0.143388	0.0529422	0.0474197	0.0931464	0.138323	0.0955933	0.170869	0.0453344	0.582897	0.0951107	0.307484	0.503012	0.103949	0.0759113	0.128749	0	0.478262	0.209735	0.0943375
INPP5K	19.525	14.2722	17.4815	13.5822	21.2984	15.333	18.2474	11.5194	22.4061	11.2119	15.7109	15.8124	12.1674	22.4673	18.1279	15.2186	13.202	13.9717	19.3185	15.3927	16.3234	16.485	16.1794	14.2839	16.5248	13.1004	13.7013	17.3942	14.7432	17.1377	10.4981	13.9217	18.0767	17.7255	14.0487	14.7825	14.9554	23.1313	18.045	12.0118	18.1167	15.9866	15.1372	10.9823	11.3063	19.5447	15.1979	11.9215	17.4122
CA5B	1.33428	1.32768	2.07369	1.14849	2.53926	1.16066	1.61521	1.92152	1.7736	1.81928	1.68292	2.16702	0.73522	1.54181	1.21066	1.06996	2.06282	2.22688	1.38973	1.38839	2.29011	0.71025	1.71446	1.60204	0.721321	1.77952	1.89061	1.12777	1.83228	1.13681	0.803463	1.31773	1.8957	0.784693	2.04302	1.3617	1.48432	1.61444	0.907979	1.07318	1.37367	2.1289	1.22598	0.697635	1.41987	1.08031	1.10968	1.64037	1.13945
PC	2.69722	2.01138	1.56822	1.54567	1.33501	1.59578	1.85748	1.42187	1.38626	3.45421	1.76074	1.92771	6.49999	1.77957	0.687087	2.54576	1.04678	1.03996	1.02024	3.30927	1.33428	1.66286	1.78563	2.18116	1.57629	1.77525	1.51403	1.81765	1.97435	1.47673	4.58831	2.76848	1.41473	1.52791	1.12687	1.37511	1.66611	1.55714	2.6419	2.1081	1.86179	1.62049	1.48311	2.79125	1.63472	1.45746	2.60918	2.38977	1.80412
CA7	0	0.0545668	0.0137516	0	0	0.0247785	0.0187108	0	0.00855164	0.0156182	0.0310508	0.0666974	0.0144385	0	0	0	0	0.0258619	0	0.0077569	0.0185467	0.0137127	0.0181594	0.074212	0	0	0.014967	0	0.0067504	0	0.00837455	0.0185525	0.0166173	0	0.0138493	0	0.0171079	0.0158865	0.00770809	0	0	0	0	0	0.0300783	0	0.0124146	0.0183743	0.00944533
GAA	62.9028	40.397	26.939	31.0252	33.6715	50.6952	44.0223	29.1485	43.134	24.2249	33.5675	60.9311	77.212	43.2164	16.2798	41.5554	25.974	27.5331	35.17	69.6816	34.5742	32.7334	35.7934	34.9149	19.6129	56.1972	26.3064	30.5199	45.8451	30.4871	60.4653	44.0721	24.5263	48.5128	34.3699	41.2282	45.4409	39.9649	51.2163	56.21	29.1456	40.5461	49.6784	46.2978	37.9093	33.4422	55.0148	33.3935	61.4154
MTHFD1	5.25347	5.21543	4.17657	5.35678	4.46483	4.65295	5.74032	5.12476	4.58999	4.4411	5.45672	5.13432	7.5031	4.83698	3.99149	5.57492	3.631	4.53972	4.00825	5.74376	4.38627	4.97482	5.33679	5.27561	4.0681	4.59442	4.14892	3.27764	5.73036	3.70995	5.9367	3.94556	4.5437	4.77695	4.47712	3.93791	5.00398	4.56471	5.59895	5.58584	5.08877	4.50975	5.01415	6.22607	4.56313	3.52803	6.42179	4.45677	4.57264
ACER2	1.37572	1.36198	1.64754	1.41941	1.08902	1.42247	1.7591	1.26549	0.996087	2.46891	2.07964	1.25781	0.924979	0.83169	0.670395	1.44673	0.95628	1.31253	0.857506	0.832526	1.45049	0.775803	1.2389	2.77161	0.416068	1.07357	2.22898	0.708334	1.57818	0.655125	0.843075	1.23485	1.50697	0.896191	1.24443	1.22631	1.96425	0.528699	0.660547	1.14617	1.13555	1.46656	1.51535	0.663969	1.71421	0.960751	1.06387	1.48287	0.793704
POLR2H	6.75024	7.14819	8.67626	7.18536	8.09725	6.8781	6.06867	5.62105	6.18503	9.37325	4.71391	8.84255	7.77649	6.55572	9.24004	5.38568	7.2563	6.38289	9.74868	9.29682	6.26794	6.86616	7.19034	6.56897	10.1917	8.2165	6.90954	7.07508	5.47358	9.46208	6.39399	9.82759	6.75675	5.91166	6.72965	9.06738	5.30578	5.41592	7.32678	6.48346	7.71668	8.37917	4.49306	9.56214	7.61936	6.01923	7.08322	8.16717	4.94745
WARS2	4.29407	3.00206	3.93701	3.5389	4.68644	2.86635	4.14777	3.88452	3.45616	4.9741	4.93703	3.04531	2.78838	2.75287	3.48914	3.51364	2.8153	3.58001	2.04248	3.5855	2.73795	2.6814	3.70913	3.87133	4.66347	2.3977	3.07879	4.38986	3.61362	4.09993	2.63876	3.52901	2.74266	4.61325	3.58624	3.6319	3.5606	2.49902	3.99198	3.2264	3.55511	3.52944	2.90561	3.03004	2.32205	2.92207	3.0645	3.70411	2.72929
PLA2G12B	0.822346	6.78557	0.363199	1.03092	0.887941	1.48611	2.68709	0.836931	1.34105	1.13437	3.02409	0.660588	2.57404	1.65011	2.9452	1.28191	0.459951	0.768429	1.89393	3.67486	2.63291	1.9693	2.60791	3.17145	3.79729	0.734483	1.01295	1.49141	0.824579	1.2801	0.967676	3.30748	1.86526	2.23607	1.64601	5.97204	0.508323	0.760496	3.4736	4.9149	2.25298	1.31703	0.625356	0.907503	3.20246	2.67533	1.76239	2.94207	0.732801
POLD1	4.86298	3.93893	4.09541	3.18191	4.12349	3.97934	3.5571	3.64488	4.23809	4.6513	3.48113	4.4652	6.3531	5.50056	2.10673	4.16068	3.39529	2.56733	5.35166	4.35263	3.58278	4.89848	4.40584	4.35831	2.07649	4.08734	3.98121	2.57724	4.36483	3.15524	5.45352	5.67451	4.19091	3.39671	3.47689	6.11163	3.84253	3.27592	3.81708	4.99067	4.53608	4.34529	3.35645	6.93327	4.64025	4.13872	5.57676	3.8347	4.46016
INPP1	5.63741	4.88301	6.35959	7.6848	10.3357	4.14183	6.61533	9.29551	8.39041	5.09473	12.5274	10.9235	3.96392	7.61263	10.5389	5.29329	17.6776	12.9426	9.60396	7.06844	8.40804	5.16079	6.53078	5.79729	3.83339	9.24058	8.16495	8.28163	8.5687	7.20346	7.06285	5.4129	9.82279	5.86121	10.4454	6.58361	6.95852	8.94019	5.64182	5.94261	3.90242	6.71055	7.75693	4.06929	4.9287	6.28018	4.98037	6.46379	7.57839
OGDH	46.2193	32.1647	32.9997	39.2778	38.4875	31.5052	44.0007	38.1053	39.5878	34.5289	37.9969	32.7917	33.1695	46.0783	24.7503	47.3332	33.5095	32.2203	34.4927	30.7302	35.2764	40.0491	42.9962	37.8124	23.2582	37.3539	38.4382	30.1911	43.0636	31.0665	46.9	35.2543	37.2009	28.3825	32.9693	30.0899	44.9026	44.7855	33.0024	33.3129	42.2062	36.6577	39.5246	33.6552	30.3195	34.855	44.6879	28.9004	50.2299
MAOA	31.7966	37.0965	42.6257	32.6418	55.6906	32.18	50.942	41.7655	51.5342	27.5397	72.9087	59.0174	25.1385	41.5119	54.5433	49.4154	47.017	49.6445	49.6635	28.8893	44.5169	58.5948	40.8715	32.3098	31.8753	41.1301	49.1378	43.7116	39.9724	31.6302	34.0274	26.8585	78.3777	66.957	45.8417	46.277	48.9291	53.104	42.2396	32.4594	47.4243	39.0551	45.5354	28.1231	37.3693	49.077	37.8018	33.854	40.1439
GMPR2	18.0663	17.3619	17.6706	17.6644	15.2074	15.6876	15.1609	12.8666	15.3239	19.0385	16.3205	14.8301	16.6477	17.9326	18.0035	16.0369	11.6997	14.7375	14.8021	20.3278	16.1665	17.8872	16.3305	16.8173	18.7682	13.0192	14.0644	17.7048	14.983	15.886	14.184	15.3459	17.2218	13.6584	15.1041	15.4109	15.3499	14.2377	20.4562	14.9807	15.7549	16.3538	14.5418	15.9573	13.0552	16.6641	17.5592	16.5143	13.6349
GBA	14.2991	14.2601	9.91443	11.7712	7.77922	10.3708	11.6896	10.2063	9.63334	9.99663	11.2844	9.97473	17.2081	11.6415	9.09954	13.5718	6.94517	7.80141	9.43945	15.445	11.8995	13.4384	10.6407	12.7947	8.40631	9.90199	10.084	14.2871	14.7055	12.0512	18.3718	10.8899	9.50803	12.0123	8.63115	9.40407	9.2299	9.81158	13.1171	13.19	10.2572	9.3949	10.9921	12.5731	10.6162	10.8265	12.4071	12.7923	13.2001
POLR3K	5.04639	5.61176	5.03571	6.56143	4.84273	5.59317	4.79527	3.14487	4.60246	7.83604	4.13194	4.1857	7.99844	5.67425	10.1835	6.14052	2.43757	3.69638	4.63879	9.30522	4.04025	5.17689	5.26256	5.42945	10.6475	4.54672	3.8948	7.80971	4.28512	8.24378	6.23241	5.41306	4.2915	5.51796	4.88719	5.06305	5.10961	3.06925	7.92463	4.86228	4.83263	5.30397	4.02151	8.688	4.13595	5.27191	8.12547	5.94968	3.62172
UPP1	7.60647	8.25791	5.75943	8.7313	10.1465	6.40435	6.43963	18.473	6.05337	4.34597	5.33701	10.1932	17.9797	6.22156	10.9052	7.23199	19.9599	14.5927	8.58361	27.981	7.37913	7.55336	6.43457	7.09481	7.88004	15.5128	10.3327	10.3128	11.3115	15.5265	18.8947	12.4232	6.95623	9.3949	20.7054	5.29669	4.90665	9.20317	13.5215	11.4167	6.20268	6.45387	8.77291	13.2389	9.26293	5.82686	7.49489	15.1406	13.5334
MGST2	10.4326	11.2822	10.7025	14.3597	8.97093	10.6523	8.37593	7.53296	8.44198	10.7203	9.7118	10.5509	12.6987	12.795	17.3953	9.82954	6.82772	9.53412	9.4677	13.068	8.96453	10.608	9.09611	11.9229	15.1097	8.56617	8.40783	16.8166	8.61124	15.9524	8.02213	8.27252	10.1128	9.12053	9.3603	9.33071	9.97093	9.56585	12.8956	10.7269	9.3318	9.31585	9.08908	11.2078	9.75086	11.3214	9.51663	12.9347	7.50027
RDH11	10.9734	14.9207	11.4547	14.9318	11.3205	15.0336	13.5557	11.7257	12.4748	12.5168	15.9734	12.4761	18.9526	13.8107	16.314	15.7971	10.1037	17.1483	14.1478	13.009	15.183	14.4647	12.1391	10.7793	19.7775	13.2728	13.1262	19.6469	11.8426	17.0777	13.7622	13.7165	16.2221	16.4281	10.5103	12.5397	11.7075	13.4394	12.7606	13.1512	13.3865	13.7745	11.0136	18.3359	16.2242	16.4821	12.3288	15.2867	11.2478
CMPK2	3.17469	3.73947	4.75566	3.47447	4.7806	5.43383	6.2439	3.80017	7.35086	3.34615	4.55598	4.34946	4.03704	6.34575	4.74556	4.56688	2.65322	3.77224	5.68139	4.05569	4.22243	5.7571	5.93415	4.99653	4.66807	2.61272	3.71191	4.18877	4.5053	4.55964	2.91425	3.04335	4.73255	4.25249	4.26793	3.48942	5.89413	4.49692	6.71583	3.89496	4.11185	5.4289	5.34166	3.70742	4.4198	5.73461	3.76669	3.26065	4.04318
AK4	0.703194	0.272623	0.804186	0.523989	0.378892	0.491127	0.7218	0.644163	0.706015	3.01249	0.518808	0.426096	0.329936	0.381137	0.890941	0.551706	0.564833	0.457528	0.45871	0.202032	0.473943	0.451495	0.562209	2.78789	0.634863	0.645043	0.448661	0.307383	0.670095	0.375229	0.615259	0.387478	0.375641	0.501271	0.330084	0.801152	0.786074	0.366929	0.422354	0.589641	0.392724	0.715781	0.318639	0.623128	0.801878	0.378316	0.323343	0.381498	0.304028
PRIM2	1.53932	1.69811	1.67613	1.39778	1.50944	1.59163	1.50794	1.12983	1.49098	1.96907	1.68482	1.52566	1.82609	1.59989	2.11258	1.60306	1.19507	1.63027	1.6681	1.51644	1.84251	1.30209	1.60841	1.53306	1.88214	1.26633	1.47493	1.84394	1.43818	1.9849	1.15272	1.547	1.58453	1.1916	1.54161	1.35432	1.57671	1.11553	1.63299	1.77301	1.38284	1.5768	1.15104	1.54954	1.98607	1.86711	2.23879	1.78506	1.06269
NAGK	7.08989	7.94336	6.73247	4.37209	4.73733	5.50738	4.9004	3.6892	5.51778	6.54276	3.87762	7.55886	9.62145	6.7787	4.99147	6.08267	3.93027	4.63465	6.95771	8.73681	9.32272	6.99618	7.70237	6.93624	6.06186	4.61104	5.00404	6.40566	5.39147	8.60964	6.73424	8.19148	5.21836	4.50334	7.4776	6.62505	5.10739	5.25827	6.09665	7.38241	5.07186	5.74521	4.90514	8.06414	6.39779	5.78513	7.81015	7.33382	5.07605
SULT1A4	0	0	0.00646932	0	0	0.00777118	0	0	0	0.0146949	0	0	0	0	0	0.0158842	0	0	0	0.00729831	0	0	0	0.00775828	0	0	0	0	0.00635132	0.0224504	0	0.0349114	0	0	0	0	0	0	0	0	0	0	0	0	0	0	0	0	0.00888692
LTC4S	0.0827865	0.11365	0.139628	0.0237943	0.140044	0.0645099	0.175367	0.0579509	0.213734	0.0975876	0.0485038	0.555662	0.0225541	0.0717937	0.0899056	0.0791144	0.0725427	0.0403984	0.243016	0.0848183	0	0.0428407	0.141833	0.0515222	0.130196	0.13901	0.0935183	0.081423	0.0527234	0.0186365	0.0392452	0.0579611	0.0778726	0.0509883	0.216337	0.0697702	0.106896	0.173712	0.168569	0.034709	0.0280528	0.0579681	0.0455215	0.138513	0.0704772	0	0.0387852	0.114809	0.118035
FTMT	0	0	0	0	0	0	0	0	0	0	0	0	0.0305853	0	0	0	0	0.0547837	0	0.0164316	0	0	0	0.0174672	0	0	0	0	0	0	0	0	0	0	0	0	0	0	0	0	0	0	0	0	0	0	0.0525961	0	0
SI	0	0	0	0	0	0	0	0	0	0	0	0	0	0	0	0	0.00352195	0	0	0	0	0.00831966	0	0.0200112	0	0.00899856	0	0	0.00204778	0	0	0.00562802	0	0	0	0	0	0	0	0	0	0	0	0	0	0.00614567	0	0	0
ALDH5A1	5.55831	5.30238	6.30059	7.26395	5.87362	6.82251	4.69781	3.76331	6.60847	8.3901	5.98571	4.79529	5.58613	5.1037	4.30124	6.00248	2.21068	4.91572	4.66626	4.70291	4.9754	6.06323	5.77726	5.68015	4.01677	5.11344	5.68466	3.93495	4.61366	2.47277	3.09328	4.90818	7.79555	5.01625	4.00463	6.75113	5.39083	4.67937	4.94089	7.18133	7.523	7.82902	6.70782	6.96288	7.9878	7.79705	7.24231	9.05018	4.87031
MCEE	4.70317	5.735	4.32015	5.15211	3.30987	5.00012	3.75425	2.65137	4.14747	4.56631	3.98735	4.104	4.37038	4.71628	7.70431	4.12291	1.94346	5.10015	4.45928	6.52797	4.78458	4.57519	5.28847	4.70819	8.10369	3.19699	3.58652	6.31503	3.44416	6.11452	3.03419	4.08412	4.57262	3.57408	3.68392	4.50654	3.25611	3.67937	7.29112	3.92332	4.26223	4.08461	4.14313	5.99835	5.63852	4.87786	4.3983	5.47744	3.28136
POLA1	2.45146	2.59781	2.80061	2.02335	2.46078	1.82773	3.13973	2.87823	2.9303	2.94667	3.4721	2.48276	1.81606	3.04575	1.93243	2.09863	2.5555	2.81207	2.56597	1.40421	2.76883	2.27283	2.74836	2.68979	1.46474	1.86551	2.48951	1.42459	2.76738	1.64787	1.75229	2.20267	2.67123	1.81778	3.18273	2.18547	2.39314	2.04021	1.60378	2.08302	2.31687	2.49739	2.60774	2.18892	2.35126	2.32191	2.41886	2.3354	2.0957
CYP1B1	4.83726	15.3852	1.40716	4.96608	5.34052	1.51132	6.01899	7.78375	4.45075	5.87038	19.7801	2.95987	31.0865	5.62077	7.28824	17.4893	7.34729	23.5009	5.28631	17.1043	11.8061	20.1751	6.11713	6.19864	5.62557	11.9255	7.88695	11.2915	22.6221	5.45948	27.2561	16.1466	13.2893	20.2526	13.1596	4.3284	8.25241	7.0189	11.9421	9.10154	2.05171	2.65982	8.24661	27.635	15.3518	15.957	15.0135	44.2709	8.86672
HK3	16.6169	16.9442	7.95406	10.233	7.63121	9.2836	14.4547	14.5434	8.41653	5.19748	9.77082	14.2561	65.2009	13.6821	5.97727	16.4149	9.34359	10.3043	10.9178	34.7431	11.3469	13.6823	13.669	18.1677	12.2834	19.894	8.95349	10.9151	22.2311	13.5922	37.1398	20.0969	7.17576	12.5066	14.7043	12.2348	10.1277	7.82225	24.7526	23.4406	10.6923	13.8616	14.9508	39.4149	12.7418	12.1078	17.0243	24.4222	13.9575
GLB1	24.8739	24.8188	13.0844	23.9238	14.8189	21.49	22.585	19.3324	15.5364	17.0328	21.1513	21.6186	31.3693	19.0462	18.4608	23.8354	13.6126	13.5946	15.2338	31.1637	20.923	19.454	18.2159	22.4499	21.2449	21.2883	15.5435	23.797	24.9513	25.4319	32.4124	19.2118	16.1726	22.4018	15.801	15.3697	19.0735	15.9427	28.603	21.8716	17.9838	9.136	21.4983	24.8644	21.3872	15.2306	26.7709	19.2311	20.1503
BHMT	0.0056085	0.0288728	0.0181909	0.0564193	0.0284625	0.00874065	0	0.0588895	0.0226246	0.0165281	0.0328597	0.0235276	0.0076398	0.0303986	0.0609079	0.00893287	0.00614314	0	0.0514484	0.020522	0.0294408	0.0435346	0.028826	0.0174523	0.0441016	0	0.00791943	0	0.0250028	0.70072	0.0265872	0	0	0.0172714	0.0293122	0.0236335	0.0271568	0.016812	0.387464	0.0235141	0.0285072	0.0490892	0.0539687	0.00938375	0.0318305	0.0428782	0.0328445	0.0243059	0.0349845
PFKP	9.12947	5.07737	6.73231	7.89419	4.5979	5.76878	7.49236	9.27031	6.0321	14.7991	6.66516	5.05048	11.83	4.09663	4.70353	8.80772	11.3453	5.05845	5.82525	11.4597	6.55547	7.2861	10.383	9.2325	8.29238	12.5519	7.76813	6.98419	10.9084	6.04519	16.6381	6.3075	5.19528	9.04256	5.78564	7.71299	9.69613	4.82001	4.30633	12.542	4.84021	9.35166	5.41943	6.60291	5.97581	3.60373	8.0208	7.5168	5.42963
PEMT	12.3926	10.1603	9.05126	11.0153	9.20072	8.02936	9.68214	7.25581	8.77625	9.38373	9.96663	9.55497	8.67492	13.073	12.9131	9.54009	7.20172	6.91526	9.09445	11.6638	6.50525	9.51551	8.86605	10.3726	7.03784	6.58302	7.37218	9.89371	9.49271	13.6388	10.5709	8.71654	7.53746	8.85169	8.54583	11.3628	10.2232	9.08058	13.8768	7.96193	10.1872	9.74201	9.76394	11.7495	7.9613	8.55327	9.60926	7.64819	11.3601
POLR2I	10.0626	10.9957	18.2709	10.1248	12.7863	12.616	8.81282	9.12686	9.64926	20.8999	7.51752	10.7325	13.4316	14.4653	15.8555	10.726	6.93334	7.66531	9.75856	15.536	6.31355	10.1207	11.0045	11.615	13.8683	9.44491	11.0683	11.7783	10.0039	16.1752	9.60918	9.2555	8.80208	10.2494	8.00649	12.5175	10.2167	9.93016	15.2347	8.67239	14.809	16.6075	8.2098	13.1409	6.86281	11.3256	13.0608	11.0403	9.59051
PIK3C3	2.23207	2.76841	3.05523	2.35765	2.51796	2.5041	2.95339	2.13393	2.76993	2.68936	3.21034	2.97484	2.47913	2.51965	1.98707	2.18441	1.78842	3.07034	2.64976	1.86179	2.77282	2.27211	3.06458	2.59096	2.18346	1.86269	2.49829	1.82622	2.45308	1.78514	1.73477	2.26173	2.98979	2.10173	2.94699	2.57463	2.62276	2.25041	1.9257	2.42265	2.49988	2.63976	2.50364	2.17286	2.90321	2.09209	2.08747	2.5769	1.71563
GALK1	6.6971	3.80734	6.78445	4.79744	6.65191	8.19229	4.724	3.831	7.22628	4.03373	3.92977	6.01407	5.8214	10.0719	8.3128	5.48015	5.49603	3.69781	7.28947	7.57889	4.01364	7.8339	6.15205	6.75007	6.15191	5.49274	4.57887	9.2994	6.41723	11.7336	6.6721	5.30539	5.45835	5.49757	4.92378	6.19934	6.34675	6.96799	8.78226	4.77988	7.84213	6.20232	4.48583	7.12741	4.93998	6.9677	6.83644	3.86981	7.51304
ALDH3B1	28.3356	32.9886	74.6333	23.6499	51.5209	49.6864	35.176	28.506	35.8547	60.0802	25.8892	28.4705	32.6054	32.9571	22.1298	30.5476	18.0354	20.8797	30.2419	40.7034	19.1798	31.0473	41.2123	34.7484	25.2816	28.3876	45.8698	20.4239	34.7068	14.1583	22.2205	33.0225	30.6985	33.017	17.7935	40.6417	43.5998	41.9648	36.8494	28.8788	69.3053	59.165	19.5599	24.5792	27.4451	27.7707	30.0236	26.3774	23.4691
B4GALT6	0.591419	0.536166	0.856575	0.855267	0.811697	0.779683	0.912682	0.442637	0.735238	0.772793	1.89598	1.44335	0.405344	1.01207	1.48956	0.876809	0.696689	0.707893	0.818908	0.465476	0.878646	0.500459	0.828434	1.03592	0.783864	0.577731	0.609262	0.841422	0.684605	1.18484	0.470212	0.768241	0.740587	0.521184	1.15669	0.705329	0.630375	0.445996	0.397628	0.405466	0.592397	0.709732	1.05844	0.516543	0.691365	0.682496	0.535858	0.783429	0.609884
PAPSS2	67.9097	56.4297	66.7826	43.0964	70.9843	70.3381	75.5581	62.4342	87.903	29.6011	73.3858	41.1434	33.9233	61.2335	46.9432	49.4888	58.4467	75.9061	69.2084	36.3472	66.759	73.5349	66.251	48.0276	40.0394	53.9751	60.8834	55.6871	59.8879	43.1726	34.8417	42.5909	89.952	59.5798	53.5138	53.6924	67.4235	76.5128	35.5771	40.8665	44.8309	70.4857	57.8831	35.1969	40.6361	70.8433	42.3538	47.4398	58.4733
GLUL	86.9363	135.869	95.2483	77.3508	107.497	103.658	107.747	109.877	82.9196	69.6472	142.851	100.302	172.21	73.3601	107.259	92.7521	108.402	88.7496	89.7377	175.03	112.113	137.698	91.574	98.8602	96.6969	162.088	111.847	180.3	169.146	152.313	221.863	92.5045	117.442	197.973	88.9426	83.0971	97.9243	72.7596	147.202	137.207	90.1393	93.602	100.875	82.6595	91.1862	92.5512	80.0434	103.468	92.2082
PLPP1	21.3125	10.6509	12.3519	25.5068	23.0692	8.95593	17.7999	16.0244	15.7889	18.9835	25.3664	10.6367	9.29487	16.7038	19.7484	20.2237	23.4621	19.2763	13.5965	9.25635	16.4619	16.5281	13.4346	19.1235	13.4255	17.3699	12.7869	20.9101	21.8715	20.5949	14.147	12.7487	17.6808	21.1186	16.9742	11.7571	24.6971	14.7023	12.6225	9.66605	11.4283	11.6192	18.0199	14.5615	13.7375	14.6884	17.1077	13.8481	20.6144
ALDH2	53.6697	61.2129	36.7777	47.5106	47.5655	71.3913	65.3204	35.6663	69.4902	37.6768	46.399	47.6064	72.4359	47.5764	45.1244	50.4703	33.0204	42.8241	48.4021	61.9162	38.1686	38.3232	57.9759	63.7886	70.4246	62.3674	44.0935	61.4256	54.9181	45.2887	64.2314	43.6359	43.8654	82.116	42.8994	48.5649	38.4324	38.0014	63.9733	63.4303	50.6504	46.1577	57.212	55.5045	62.7387	45.612	38.315	38.2115	46.5265
CES1	95.6643	135.967	81.6553	104.982	107.333	107.555	120.094	94.6904	79.3989	70.8363	137.523	127.714	61.0919	73.7408	89.7258	67.5147	52.7967	37.3008	77.3133	162.059	31.2535	93.4994	82.7765	97.0671	82.5056	81.5145	92.6292	123.691	106.477	96.5814	101.7	79.6518	49.8833	134.49	105.854	63.8683	81.0202	37.0438	192.896	80.0416	89.4437	61.0401	108.884	108.677	118.076	106.757	61.7449	130.678	91.8823
HNMT	12.968	14.6908	12.2079	13.6089	9.5681	14.7551	11.2298	8.87917	11.3665	12.2781	12.6671	12.5949	17.2974	11.516	19.3109	11.3353	5.02262	11.2591	9.80607	18.862	12.5763	9.1803	14.738	14.2754	26.0918	9.13391	9.25824	17.2712	9.99515	19.1926	8.74752	10.3867	10.5719	8.24261	9.67841	10.4045	13.3019	7.9425	20.0651	11.1784	10.4198	13.5406	12.5215	14.4	11.6051	13.1901	11.1983	15.0635	8.73074
SMPD4	6.68224	6.16279	6.53245	4.90724	6.26988	5.77214	6.28764	6.11003	6.40813	6.6443	5.47591	6.86486	5.62113	6.13841	3.85076	5.37055	6.14676	4.6751	7.53155	5.01943	5.36156	5.93059	7.06059	6.38711	2.89554	5.83412	5.63793	3.58834	6.30082	3.94593	6.67081	6.59982	5.65126	5.35259	5.39175	6.97468	6.0168	6.02042	4.96839	5.27332	6.24798	5.84171	5.45927	5.73117	5.72589	5.1251	7.35636	5.42304	5.75191
CHAT	0	0	0.0256569	0	0	0	0	0.00769065	0	0	0	0.0138266	0	0.0071458	0	0	0.00722035	0	0	0	0	0	0.0225871	0	0	0	0.0186162	0	0.00419815	0	0	0.011538	0	0	0	0	0	0	0	0	0.0111686	0.0115394	0	0	0	0	0.0154415	0	0
AGMAT	0.205257	0.230301	0.245813	0.124796	0.0934824	0.252218	0.0975506	0.128945	0.127385	0.244281	0.0693799	0.331175	0.150553	0.145483	0.171468	0.251478	0.0518825	0.192619	0.289675	0.138656	0.552545	0.142985	0.284028	0.153536	0.434541	0.187793	0.167211	0.0905858	0.155859	0.426522	0.130985	0.33163	0.123765	0.133712	0.165039	0.399197	0.0764518	0.224813	0.252603	0.198591	0.147131	0.276392	0.119376	0.528342	0.168018	0.1358	1.69209	0.348972	0.133663
GK	2.68478	5.19487	3.57398	4.03292	3.07762	3.26868	2.919	6.6856	2.8049	2.31173	3.66815	4.15591	7.27922	2.59497	3.36461	2.38151	3.83625	5.98454	3.32432	10.662	4.94264	3.55909	2.78882	3.16871	3.73576	5.76655	4.55547	4.52168	4.5361	4.34014	5.96501	3.73231	2.46538	2.75027	7.19391	2.89429	3.35847	4.41033	5.69117	4.8638	3.57539	3.37818	3.25529	4.91716	5.34036	2.71706	3.01081	6.64276	2.54012
PIP5K1C	12.9462	8.39865	9.89757	7.40212	10.7531	8.66141	11.0597	8.21417	11.7342	9.67488	9.51373	13.2465	12.2655	10.921	4.01838	11.3408	9.34593	6.76211	11.4676	10.2294	8.96626	10.7678	10.946	11.4705	2.86554	9.88899	8.50542	5.42745	14.1296	6.94251	15.845	11.4823	7.9965	10.0192	8.51362	10.2746	13.2864	10.6056	8.49699	9.30185	10.1006	9.9869	12.078	10.4135	8.87694	12.0086	11.0504	8.34369	11.2396
UAP1	8.72256	8.94733	13.4248	11.5861	13.1331	9.07895	11.2111	38.2602	9.77998	19.2831	8.73052	12.3456	8.5417	8.5217	22.9255	9.30147	43.0845	26.2421	7.80656	16.5445	9.82668	7.13915	9.17876	18.0697	13.3565	27.9862	20.0033	9.34699	13.3189	14.6978	22.7935	13.7697	10.8839	11.6003	16.0037	7.83993	11.0755	12.3934	9.64209	11.6403	11.4609	12.9169	13.5062	8.99274	10.3066	8.69244	9.55711	12.6022	13.1508
AK2	15.7835	16.4638	13.8065	20.3398	14.0612	15.1939	14.3993	14.6067	15.1919	16.9653	14.7747	16.6035	13.7356	15.5107	23.1195	15.1328	11.4638	14.597	15.8507	16.065	16.667	15.9921	16.4193	15.7129	20.2264	15.8746	14.1362	18.2069	13.7369	20.4925	15.3021	16.9919	15.7867	14.5551	16.8944	14.8267	15.8079	13.951	16.4701	14.9903	16.1268	15.5944	14.9795	18.1107	16.7665	15.4393	19.0877	15.9057	13.4138
PLCD3	6.77886	2.57777	4.67852	3.71578	4.85938	4.42665	4.72969	2.94143	5.45971	5.71267	2.95945	3.59919	2.56878	5.993	2.37708	4.63127	3.09512	1.84332	5.65167	1.96507	2.74633	4.00422	5.15722	6.49454	1.85127	4.26541	4.09344	1.6656	3.46494	3.21026	2.2511	3.69025	3.34663	3.41764	3.81072	4.15214	4.39069	4.27033	3.13667	2.47379	4.41057	4.17766	5.12426	2.8759	3.5066	3.46439	3.42281	2.89338	4.92651
AZIN2	0.788369	0.480211	1.08333	0.57945	0.778799	0.513499	0.318702	0.523074	0.526807	1.25919	0.453964	0.946718	0.291019	0.900272	0.461576	0.42175	0.201049	0.374432	0.518933	0.436009	0.56337	0.451568	0.778433	0.735027	0.430633	0.286313	0.628836	0.36007	0.546156	0.497875	0.204457	0.726816	0.471739	0.273358	0.688031	0.614965	0.461384	0.239027	0.409195	0.536167	0.520014	0.884926	0.504644	0.458141	0.508057	0.471599	0.511025	0.698969	0.552366
PLA2G2A	11.5958	1.66827	0.212746	2.10406	1.06996	0.182542	4.34201	1.01122	0.387448	261.73	2.45334	0.466789	1.18068	0.507882	40.8953	9.29052	0.731282	2.54349	1.35382	2.57152	0.53287	0.863729	1.48496	98.7735	7.49718	5.60526	0.628488	0.902402	7.39982	7.83118	12.9189	2.76769	3.2135	4.29234	0.382603	1.80152	6.27646	1.40442	1.11583	2.08707	0.833493	0.102519	0.998285	80.9955	2.09399	2.61928	0.877995	1.68527	51.2586
FMO5	3.92352	7.98886	5.79397	6.38234	5.55513	6.40242	7.47891	7.92786	11.1696	2.97321	14.1161	7.27522	5.0122	3.41683	10.8985	6.62725	7.78975	7.52973	8.2811	7.60773	7.84602	17.241	5.58087	5.0016	6.7667	6.72652	8.45458	8.59335	5.37542	4.00429	5.62936	3.12785	20.9705	28.201	4.90245	12.8167	9.94602	7.06161	4.7378	5.59153	11.6416	5.78895	7.60533	7.1493	10.128	9.63534	5.10513	4.87532	8.16192
CTPS1	4.06506	3.23672	2.68619	5.14601	3.2213	2.444	4.05036	4.19877	4.07554	2.8751	3.55664	3.70616	3.20428	3.68979	3.63961	4.09193	4.17552	3.13862	3.35444	2.62847	3.36995	4.21188	2.59385	2.96559	3.00613	4.38872	4.14302	2.93194	3.65664	3.61975	5.38432	5.15453	4.41858	3.13794	3.59286	3.03765	4.12913	4.46256	2.21777	2.68903	2.67536	3.2955	4.36616	4.63702	4.41936	3.43242	5.28172	3.56411	3.43566
TPH2	0	0	0.00184771	0	0.00481838	0	0.00502807	0.00332311	0.00919218	0	0	0	0	0	0	0	0.00623978	0.00694976	0	0	0	0	0.00487991	0	0.00447953	0.00398565	0.004022	0	0.00181401	0	0.00225046	0.00498554	0	0	0.011165	0	0	0.00426911	0.00207136	0	0	0.00498614	0	0	0	0	0	0.00246882	0
GLS2	0.200175	0.24536	0.176228	0.150684	0.153186	0.100275	0.0673064	0.116769	0.107667	0.238773	0.167544	0.119962	0.162306	0.175661	0.129398	0.20496	0.0522041	0.162803	0.104929	0.111612	0.166791	0.215807	0.163308	0.114939	0.112432	0.100036	0.188437	0.140627	0.139625	0.123385	0.15439	0.208554	0.201743	0.124756	0.0996374	0.120502	0.107696	0.121437	0.152501	0.0799288	0.129201	0.0834315	0.117932	0.239228	0.148772	0.236845	0.228871	0.169371	0.0976831
HCCS	7.65785	7.09266	7.78036	8.81858	6.7917	7.70605	6.43076	6.29142	6.97618	6.22722	7.37873	6.80787	8.32439	7.02766	12.0477	7.99668	7.12875	8.64107	6.96275	12.6186	8.03083	7.56697	7.60247	7.85764	8.93276	6.74152	7.94878	9.4493	7.91836	11.3785	9.5831	6.90896	7.48688	7.15801	8.21663	6.05492	8.3082	7.0943	8.76515	6.96345	6.60186	7.48685	7.12257	7.6225	6.52402	7.99677	7.81092	8.13931	5.65653
MPI	2.90291	3.28246	2.96478	2.82068	2.54531	2.71039	2.58326	2.10753	2.71342	3.90628	2.44242	2.51387	3.27996	3.15151	2.81771	2.42072	1.56009	2.21968	2.73263	2.94428	2.69358	3.29205	2.93863	2.85959	2.5507	2.33328	2.79298	2.83659	2.57884	2.61004	2.95228	2.89584	2.87969	2.43714	2.26668	3.18392	2.87711	2.63916	3.22891	3.07226	2.68909	2.79356	2.31015	3.57823	2.63086	2.83435	3.91369	2.83979	3.18466
DLAT	7.55789	8.70706	10.2348	8.98849	8.63863	9.59487	8.95687	6.93968	8.28294	9.79403	9.06563	7.37791	7.85776	7.59946	9.04523	8.51101	5.3429	9.21033	7.3603	8.14699	7.82753	8.57796	9.29487	7.59577	9.91362	6.57973	9.06836	8.39104	8.2763	8.88864	7.56269	7.13635	8.8962	7.44157	7.76665	7.42831	9.54131	8.65806	7.90856	6.95405	9.7112	10.4555	7.48611	7.87428	7.11811	7.26176	7.91905	8.55855	5.46802
LPCAT2	4.74902	4.78492	2.60737	8.08295	2.57614	3.13	2.53838	4.21577	3.98989	4.9726	6.47415	3.862	10.4589	3.28151	3.62315	4.58908	3.37968	4.86792	2.94484	6.28487	5.00904	4.33502	4.70444	4.3095	4.62722	4.60709	3.05695	4.18807	4.241	3.1714	7.03475	3.58033	3.4273	4.21173	4.07662	3.21977	5.70811	3.12548	4.58222	5.23908	2.58917	5.16447	6.42985	5.83723	3.62506	3.33663	3.6916	7.55867	3.70469
FMO3	13.8376	5.35939	11.8674	13.4729	5.93882	7.40758	4.49704	7.30735	6.33156	10.1612	13.4649	7.96139	1.66912	8.19207	8.71142	5.5644	7.37237	7.7871	6.93238	4.72964	12.6748	6.09755	6.6786	6.44205	5.3688	2.79116	5.99538	7.39903	10.8307	17.256	3.94451	2.20456	5.84339	6.14274	5.87533	7.12063	6.1723	4.06596	10.6431	2.40139	7.18411	10.4455	7.5211	1.50661	3.47712	5.65342	6.98886	6.81196	6.67329
TPH1	0.0280644	0.0963179	0.218462	0.0604965	0.166161	0.133946	0.0805036	0.0613912	0.0990598	0.0775359	0.0719367	3.25965	0.0812363	0.0988726	0.0428594	0.0726364	0.134486	0.0941528	0.122286	0.061614	0.0982127	0.0499224	0.132222	0.0682262	0.011034	0.0981748	0.104024	0.00575045	0.0848972	0.11056	0.0388034	0.110524	0.0989948	0.0324092	0.183345	0.199563	0.0509588	0.0578364	0.0688796	0.0294157	0.160478	0.233356	0.0771584	0.10565	0.149322	0.0469348	0.106828	0.142909	0.0312606
TRDMT1	0.676298	0.958007	0.915092	0.963823	1.07433	0.867131	0.906124	0.804319	0.887223	1.22287	0.749118	0.844833	0.643083	0.745305	1.2029	0.593785	0.652533	0.996465	0.656478	0.828076	1.01619	0.698008	0.892262	0.856947	1.19912	0.681567	0.923217	0.829146	0.769546	1.09861	0.568379	0.754182	0.813551	0.692299	1.08682	0.805216	0.879904	0.645805	0.593989	0.895404	0.812565	1.01663	0.71851	0.742864	0.890458	0.762678	0.60999	1.10741	0.480789
SYNJ2	2.19226	1.00364	1.10206	1.60668	0.837945	0.505353	1.21504	1.29043	1.11066	1.69427	1.23547	1.27266	0.634105	0.806526	0.580612	1.05194	2.31408	1.45615	0.927042	0.505175	0.894592	0.437518	1.22355	1.45938	0.606945	1.16078	0.792149	0.430448	1.14024	1.04793	2.01499	1.43806	0.45846	0.5728	1.11769	0.771221	1.43204	0.727516	0.441236	0.80069	0.529172	0.985522	1.29624	0.832109	0.934278	0.638778	1.08112	1.12422	0.698454
OGDHL	0.0344799	0.0177504	0.0760472	0.0396405	0.0291637	0.0214943	0.0365194	0.0241361	0.0111273	0.325156	0.0858562	0.216965	0.0281808	0.0149507	0.0187225	0.0384423	0.00755336	0.0168256	0.0126518	0.0706523	0	0.0267642	0.0354433	0.0670581	0.0108451	0.00964939	0.0194748	0.016956	0.0636807	0.147477	0.177074	0.0120702	0.04865	0.00530905	0.031536	0.0290587	0.105738	0.00516783	0.283338	0.00722801	0.0584188	0.0301791	0.0142195	0.0461515	0.0342454	0.0197705	0.121153	0.0388512	0.224295
GAD2	0	0	0	0	0	0	0	0	0.00259166	0.00473325	0	0	0	0	0	0	0	0.00783771	0	0	0	0	0.0055034	0.00249896	0	0	0	0	0	0	0	0	0	0	0.00419717	0	0	0	0	0	0.0108851	0	0	0	0	0	0	0	0
GMPR	6.35771	7.55652	7.37077	5.62935	5.20543	8.11678	6.77434	3.78605	5.61448	7.28331	5.53039	5.34153	9.27465	9.79623	6.04977	6.54891	3.84509	3.73243	5.66177	9.20828	6.97798	6.79508	6.81711	8.48164	7.28686	3.62529	5.99322	5.21807	5.85101	7.97221	7.18191	8.34214	6.33522	5.62306	3.43139	5.30967	4.79537	5.22168	8.34012	12.9198	6.72674	7.55372	5.15388	3.62466	6.86272	6.65884	5.71685	5.16566	5.31083
AGPAT2	60.5042	61.6891	45.9205	46.4721	41.6496	77.1011	48.5389	41.659	52.4278	42.91	39.7449	52.7015	79.3973	68.8718	43.4213	71.0867	46.8785	44.9142	57.9793	103.73	36.9541	75.6903	41.1095	53.7975	51.4089	66.8757	61.9523	69.0585	55.1705	96.1978	98.6513	79.0995	40.0964	79.3191	32.6287	55.2976	54.6388	49.4218	93.6263	57.5726	65.3714	61.7001	47.3959	86.5388	76.0502	76.3884	74.3619	46.2579	64.4701
ADH1B	67.8488	44.8369	76.6871	111.547	61.1285	46.7669	115.685	56.2375	78.9568	81.1409	109.722	67.9837	26.2334	76.5926	160.041	96.4678	43.5171	74.6238	75.6379	37.6869	57.8514	45.8726	75.6851	107.346	79.9707	45.023	32.2811	60.256	50.7644	82.43	15.6508	42.7998	44.0597	46.2822	74.6625	88.329	62.3329	52.4418	105.435	34.3783	50.5736	52.9356	87.6844	31.7763	48.7776	58.3063	51.2846	70.479	59.5065
OTC	0.659952	1.21796	0.428105	0.268417	0.800435	0.242574	0.637442	0.522984	0.321477	0.660517	0.291819	0.156707	0.356198	1.18783	1.18324	2.02293	0.231862	0.394961	0.708196	0.738114	0.588277	0.370511	0.341329	0.658705	0.469986	0.13939	0.386818	0.387816	0.864384	1.02314	0.0787049	0.58846	1.65932	0.287593	1.38292	0.577178	1.52743	0.0559887	0.325987	0.156618	0.548525	1.00268	1.36938	0.354173	1.32506	0.118997	0.437526	0.744698	0.932067
UMPS	2.75511	2.67224	2.96293	3.73854	2.58141	2.96261	2.7673	2.21782	2.54846	3.38429	2.90647	3.20076	2.7491	2.99789	3.86023	2.72498	2.71255	2.43348	2.86178	2.74041	3.10301	2.74567	2.91775	2.96984	3.98478	2.91142	2.83502	2.70205	2.52247	3.03074	3.22814	3.19057	2.72712	2.82679	2.68116	2.72136	3.05142	2.44327	2.71937	2.46743	2.75312	2.80804	2.53803	2.93223	2.58267	2.96143	2.99205	2.97033	1.81233
PGP	4.44374	3.92454	4.29576	4.40991	5.3012	4.61319	4.27988	3.83341	4.65958	4.13769	3.21203	5.40421	7.53198	5.17799	6.15024	5.51002	3.73375	2.84303	5.17846	8.06646	3.29257	5.56165	4.52574	4.07065	5.73652	5.95473	4.04691	6.40635	4.3142	7.34788	6.26138	6.08049	4.08467	4.60237	3.66906	4.13238	3.9366	6.04197	5.71046	4.49081	5.37083	5.29574	4.45713	6.76896	4.66202	5.13198	5.58615	4.72984	5.14653
XDH	0.120961	0.190741	0.409299	0.108058	0.254395	0.349006	0.144275	0.312757	0.377176	0.756292	0.349562	0.48686	0.249384	0.379197	0.102073	0.369698	0.175463	0.0957195	0.0959666	0.0909139	0.125849	0.156489	0.24084	0.208547	0.210798	0.279048	0.267744	0.0428717	0.124922	0.0699154	0.113651	0.125888	0.471527	0.0151014	0.230664	0.199753	0.74928	0.0342993	0.0641903	0.253571	0.238177	0.131626	0.224704	0.240673	0.166988	0.0874789	0.344614	0.221021	0.227232
AMPD2	4.91744	3.65333	3.85978	2.80178	3.70418	2.87838	3.99814	5.53119	3.48895	5.37466	2.97006	5.15716	5.28784	4.22371	2.10864	4.33075	4.45155	3.95233	4.69666	4.61899	3.9479	3.9106	4.69802	5.17113	2.32915	4.31471	3.67196	2.71695	4.29783	3.45446	6.89282	5.77688	2.93859	3.15782	6.49693	4.54043	3.05804	3.13886	3.08169	4.64485	3.12678	3.93442	4.50523	5.8851	3.56655	2.97995	5.30553	4.42768	5.35117
ECI2	7.39195	7.95105	10.6527	9.40264	12.5409	9.86094	7.63136	6.80868	7.67121	14.7089	7.48118	8.48007	6.66387	9.72775	11.3627	6.67277	5.40089	8.05561	7.19601	7.83518	7.2477	7.90136	8.21877	9.50926	9.19162	6.28444	8.35019	8.1887	6.06915	7.98061	5.13197	5.80148	8.31815	6.02604	6.22299	8.46373	8.7655	6.18229	7.64483	6.46032	8.41268	9.76335	6.99156	6.69226	6.1094	7.44722	7.10795	7.99846	6.76756
PLCB2	6.83655	10.3631	6.90653	3.18358	5.17378	3.76005	7.276	4.14151	4.33717	3.08616	3.9921	10.2619	20.3115	5.60624	1.95016	6.53074	3.05883	6.49272	7.00048	8.17474	7.40485	5.84307	7.23641	6.87049	2.29306	7.13146	3.15843	4.08032	6.38039	2.69297	7.57182	12.0507	2.8626	5.54858	9.99218	7.84704	3.36319	3.44504	7.40861	9.08521	3.15736	7.7982	5.38556	14.8798	6.08444	3.62851	7.97265	10.222	4.94595
AMY1A	0	0	0.0306653	0	0	0.00613939	0.027816	0	0.00635655	0	0	0	0	0.00854072	0	0	0	0	0	0.0115316	0	0	0	0.00612919	0	0	0	0	0.0100353	0.0177363	0	0	0	0	0	0.0166	0	0	0.00572953	0.0165162	0	0	0	0.0263644	0	0.0150587	0	0.0273157	0.00702084
ME1	7.6697	10.1272	4.9183	8.53155	5.16001	8.49481	5.29155	6.14067	5.74386	4.6585	8.83285	6.49627	7.05806	7.22247	8.36103	6.68607	5.71385	6.99967	6.98193	11.0114	8.47216	10.6798	8.38551	5.79348	9.80605	5.39879	5.47283	8.25357	6.37225	12.6263	9.15436	7.71648	7.84778	4.87703	6.02038	4.04605	5.82101	6.06356	6.19485	9.14358	5.19786	6.57978	6.05232	7.20966	6.52931	6.17699	6.01386	9.31189	6.51108
PLCD1	8.08392	5.3149	7.89712	4.62851	7.12773	5.28681	6.58187	4.75568	7.24921	7.02423	4.85825	5.22018	6.47495	10.2212	4.52741	6.84949	4.49492	5.00078	6.53011	5.03207	6.04386	6.5697	7.86145	8.00424	4.86373	5.44777	5.34889	6.46441	6.82947	6.17418	4.85442	5.18893	5.83826	4.62105	5.26628	6.93051	6.00326	6.67863	5.81218	5.98443	6.39479	5.85427	4.66645	6.36087	5.82907	5.63121	6.37109	6.24144	7.02429
GOT2	17.3832	15.1713	16.9638	15.9663	15.6383	15.3669	16.4206	12.9069	15.141	19.668	17.1715	14.9275	18.732	17.0543	17.1451	19.8325	11.4805	14.0271	13.5953	16.058	14.8278	16.5565	16.4844	16.6012	16.0303	15.0916	16.835	17.5591	18.0996	16.2275	16.9929	13.1997	15.7007	16.9052	12.6746	14.1996	17.2724	16.2906	15.9112	13.0953	16.9414	14.6691	13.4862	15.3357	13.0125	19.0714	19.7953	17.9514	14.01
PDE3B	2.0264	2.82352	2.65964	1.37853	3.11707	1.74062	3.2914	3.02893	2.55842	1.10542	3.35827	2.42221	3.99811	3.10675	2.00475	2.25819	2.82524	4.12979	2.74037	3.09421	3.45134	2.42092	3.15398	3.83349	1.12945	2.37785	2.64711	2.57004	3.4679	2.47442	2.50944	2.18948	1.94523	1.78851	3.868	3.01208	2.22579	2.64551	2.24108	1.82357	1.25392	2.91572	2.61876	1.96318	2.76513	2.79686	1.6132	3.79186	1.75016
UGT1A6	0.0266707	0.0588437	0.160653	0.00547544	0.12246	0.0890686	0.00672577	0.142244	0.0522575	1.30809	0.0334845	0.0319667	0.124561	0.00826043	0.0413774	0.115301	0.0166932	0	0.0349511	0.119897	0.033334	0.00492916	0.293741	0.171913	0.0419442	0.0159942	0.18292	0.0249823	0.0655154	0.0128657	0.0150516	0	0.0716788	0	0.0348479	0.00802762	0.0983936	0	0.0886639	0.0159742	0.103286	0.0933756	0	0.0191244	0	0.0291291	0.00892509	0.241076	0
GGT7	8.55062	7.37646	10.1654	7.09548	9.91691	9.52513	8.05795	7.90299	7.94011	11.5403	7.3489	10.2166	6.45372	9.62248	7.82257	6.4968	6.13692	7.14368	9.64444	5.87766	7.3935	8.10928	8.36772	8.72765	6.89632	6.38738	7.62953	6.75183	6.61517	7.23513	6.65585	10.4473	8.44994	6.56755	7.17283	11.2019	7.4858	7.66944	8.32308	6.24921	9.53788	7.74615	7.07084	8.71738	9.90393	6.53715	7.91056	6.99024	8.39632
LDHA	48.079	43.9681	33.6831	66.8101	44.6552	51.7716	43.4119	88.121	40.4541	46.1926	38.6189	42.2768	42.0843	35.1614	68.8952	47.6837	78.1893	60.5929	39.1015	53.7474	41.7578	41.7286	37.1615	49.814	68.575	70.4289	55.5709	69.0334	47.749	77.2256	78.1604	44.4299	43.0339	51.2796	53.8131	37.1234	48.2287	54.7838	43.4873	47.6091	39.2113	48.1572	44.0777	64.3519	46.6535	48.2491	51.5214	43.3254	48.134
SMPD1	25.2696	14.5693	19.2042	17.8737	19.5099	22.0621	22.0186	15.0212	21.5455	16.0211	18.1229	18.5909	16.6684	24.3897	14.945	21.1356	17.019	15.7598	19.8954	14.0127	18.1963	22.8498	20.1648	22.5	12.7879	17.9759	16.9744	18.2466	19.5166	24.1211	17.9976	17.3729	16.7646	18.3992	14.4878	18.4478	19.4836	24.0088	16.0382	14.8041	24.2341	18.3675	20.9549	17.3873	15.9871	20.7952	25.0829	15.5824	27.3145
PIP4K2B	16.9246	16.1362	17.9907	12.8615	15.2539	12.6518	16.5594	8.95135	17.0366	16.1878	17.5523	19.1431	10.745	20.8644	12.0618	14.0137	8.01635	9.64667	18.9103	8.76018	16.7689	14.8204	17.8296	16.1219	8.76267	11.0466	13.5458	8.21589	13.2392	10.0192	8.15128	14.3528	15.7909	11.7098	16.8974	17.0535	15.5147	12.2373	12.502	11.5454	13.9479	12.9298	17.844	13.4723	13.9033	15.3778	14.333	15.492	13.7315
IMPA2	11.0472	10.82	12.4748	12.3981	11.6962	14.7801	9.17212	10.5527	9.45815	7.82339	9.62854	11.3097	10.5991	16.5227	13.4625	10.8727	7.54501	8.14541	12.8082	15.444	11.1683	11.0743	12.1815	11.1389	18.9803	11.2632	11.8541	11.8836	13.5386	17.8879	13.5795	12.987	12.6435	10.9877	10.9554	12.1107	8.86941	11.6931	16.5288	12.2767	13.0958	11.5344	10.98	15.9366	15.1692	15.6017	14.0207	17.7684	11.9363
UPRT	4.54808	5.77851	5.25254	4.78904	5.14094	5.04655	5.00702	4.10797	5.08977	4.59121	5.4235	4.76247	5.13897	4.83932	5.73773	4.80702	4.00215	5.36948	5.2039	5.19961	5.32986	4.68181	4.70388	4.77185	5.7243	4.12538	4.71544	5.5428	4.19123	5.32367	3.55475	3.83967	5.65159	4.21681	5.1301	4.4895	4.91637	4.83762	5.36503	4.37896	4.569	4.78182	4.55222	4.26648	4.04432	4.70024	4.55773	5.20158	3.90343
AK3	19.6879	18.1464	16.147	24.1302	21.9548	22.2849	21.6435	15.0852	17.8838	18.8512	22.1245	15.3749	13.6191	18.9463	26.6484	16.962	14.2639	25.0281	17.9068	14.1663	16.7856	20.3843	19.3464	18.662	22.7857	16.3063	16.4488	19.9539	17.6384	23.4734	12.6925	17.8619	17.0616	16.9604	14.9214	17.8094	18.5104	19.8942	15.2169	18.8916	19.759	17.471	17.9742	14.8718	21.1381	21.2886	16.0775	20.5178	12.8756
ACSM5	0.632478	0.581128	0.584734	0.393629	0.362256	0.39583	0.580219	0.691413	0.634837	0.293526	0.488734	0.741654	0.664819	1.05272	0.500277	0.444196	0.283654	0.644009	0.621307	0.56855	1.3594	0.998643	0.460736	0.495903	0.328949	0.334493	0.351608	0.71839	0.593099	0.431626	0.413149	0.592745	0.226419	0.322064	0.963042	0.870905	0.273295	1.29877	0.934377	0.72035	0.329074	0.645124	0.492914	0.266638	0.282644	0.276039	0.519132	0.410072	0.856506
FPGT	2.68187	3.71898	3.42122	3.66409	3.57029	4.15385	2.80049	1.9941	2.87988	2.8942	3.2297	4.04065	3.85258	3.93086	4.99303	2.88027	2.08937	4.13579	3.23979	4.21898	3.9078	3.24355	3.51071	2.90544	5.34638	2.30579	2.86018	4.02466	3.07015	6.06919	2.08907	3.55365	3.3088	2.74083	4.13339	3.46194	3.31505	2.13009	3.98985	3.60283	2.83991	3.59541	3.15444	3.24684	3.26924	3.31197	2.52174	4.60402	1.95647
GLA	12.3005	14.9084	9.91983	10.1364	9.23183	9.48817	7.25471	13.5479	8.66713	9.13978	8.09152	10.0034	23.1089	10.4538	11.7417	9.62072	11.2957	9.95745	9.90717	27.1661	15.0344	14.9242	9.23509	11.1453	12.9416	11.9293	8.31331	19.7716	11.711	14.6735	19.2482	10.1543	8.07622	10.7134	13.6367	8.90059	7.9753	12.878	12.8929	16.3489	9.61875	9.65364	8.9604	12.6329	7.66182	11.1796	12.1569	15.8804	7.8525
ACSL4	21.9607	23.4567	16.7943	38.3063	22.6914	22.6888	29.8267	39.7271	24.9161	15.8756	43.4773	27.8517	20.8664	16.4353	33.0022	33.2135	50.5919	51.18	22.0248	27.1981	38.0924	33.0079	22.4699	19.6187	28.2227	41.0482	34.1286	37.4659	25.9301	43.0235	31.6292	22.5416	45.1122	37.9306	27.4155	16.4388	48.7929	44.235	19.5319	19.703	16.9827	29.201	35.2299	27.7143	22.9655	27.1788	26.9824	24.3811	25.5954
ACSL5	20.6495	27.8314	17.8622	23.9169	25.1266	18.3817	23.7774	35.0442	26.4033	27.2824	33.6103	24.4218	17.8976	30.1271	22.4024	29.9432	23.955	26.6921	27.0972	22.7561	33.515	30.6445	26.8364	22.7079	16.7796	23.907	22.8224	22.4082	21.9665	15.6541	22.7827	23.1033	39.1515	27.1679	28.3869	25.1599	25.6283	23.1841	17.2731	26.1659	26.958	23.5546	22.9741	29.8331	29.3978	29.9034	28.2729	31.3255	22.1625
PLA2G1B	29.2332	30.0457	15.4717	53.1246	30.4561	23.6955	33.5289	20.2107	33.9178	14.6773	40.0547	18.103	10.9139	37.8596	47.5366	27.1975	20.8723	20.53	20.7154	20.2841	20.8936	20.7706	19.5563	20.9849	42.8606	34.1961	26.7328	22.3118	13.6331	56.1635	20.6283	23.9864	44.3752	72.686	21.3009	21.704	29.5083	20.0296	73.787	21.7241	79.2995	24.2059	35.8484	14.3886	25.4133	26.4883	34.8189	13.2991	31.2049
B4GALT2	9.93617	5.13584	6.63558	7.94038	6.18696	5.84669	6.20682	3.94955	5.83821	11.3719	5.88589	7.41894	6.2222	8.22997	7.31591	8.26705	7.63956	3.48523	7.64122	5.04675	4.8615	7.62201	6.02393	7.94953	9.4877	7.07986	5.37126	5.65218	7.22099	13.522	7.86285	7.72038	5.42212	5.18031	5.25046	6.42708	10.0243	6.25021	5.48301	5.13325	6.95906	6.64967	7.39408	9.68231	5.58277	6.38036	7.58684	4.80723	8.5698
GPAT3	2.68614	3.31061	3.11209	2.89516	2.73408	1.7428	2.1398	5.35808	3.67316	1.24106	3.11756	3.62879	1.88377	2.00496	3.84727	1.96694	5.99038	5.15152	2.57893	4.04397	3.56493	1.8038	2.20349	2.28888	2.24646	1.92711	3.46347	2.58406	2.87774	2.89534	3.08001	2.40061	2.76581	1.4809	4.38713	2.11033	2.19531	5.03247	2.99217	1.83722	3.17226	2.44074	3.30921	1.59965	2.94725	2.30597	2.50623	3.1569	2.88049
HPGDS	6.52579	3.28891	1.9468	8.14204	4.04877	4.87383	6.23843	6.89356	5.17446	3.45777	4.49167	2.35321	10.3539	6.21262	8.04644	6.49245	3.52274	7.77869	4.04804	2.65468	8.3595	3.68905	3.65198	6.13854	7.5575	7.19522	2.95715	5.79303	2.48289	8.96586	3.44961	3.38739	3.20993	6.43482	4.45874	3.4472	2.95763	5.17066	7.28842	4.64492	1.885	6.12095	4.67817	4.8179	5.19997	3.91338	5.02616	8.20884	6.86493
EPHX2	4.17405	6.73873	5.39245	5.24391	6.32203	5.31205	4.80571	5.93534	4.44268	7.56772	3.56102	5.1827	2.45224	7.29413	5.45061	3.83008	2.7886	3.20817	3.48899	2.54446	6.01431	4.13849	6.37251	5.52978	4.09408	3.58713	4.68524	3.37046	3.97338	2.70172	3.02595	4.92725	5.96277	3.7706	4.59481	5.94973	5.19165	3.08835	3.62582	4.92075	4.67233	4.93557	5.40433	3.94958	4.52629	5.78524	5.22474	4.8302	4.92269
KMO	1.19161	2.17583	1.75699	1.99866	1.20722	0.990619	0.802726	2.28864	1.47288	0.327688	1.84262	2.95194	4.49431	1.29173	1.77531	1.71289	1.16342	2.18665	0.913456	6.01928	2.60196	2.27161	1.10321	0.859865	1.352	2.48949	1.73416	1.77376	1.262	1.37114	2.27896	1.2491	1.28532	0.705295	1.95596	0.636404	2.13223	2.06458	3.33105	2.44231	0.826694	1.55139	1.80233	3.10443	1.3328	1.94764	2.9896	3.37469	2.0616
IMPA1	3.09308	5.47165	6.68704	6.81622	4.81951	5.38271	4.46732	5.27984	5.74004	4.81558	8.14405	5.16348	5.04445	4.5147	7.93673	4.99407	5.42186	6.86078	4.87659	7.52064	6.12701	4.61928	5.32644	4.51116	6.99205	4.60276	5.73851	7.17485	5.41289	7.94236	5.74693	5.14458	7.71871	6.03696	6.47458	5.22024	4.91525	5.16072	4.90376	5.12716	4.60235	6.43614	4.82083	4.71354	4.40369	5.11074	4.60455	6.22639	2.92647
ADCY6	8.25592	6.73732	8.9315	4.81594	7.80078	6.87948	7.20817	4.69551	7.92939	7.53827	7.17035	10.0071	4.36672	7.71067	2.67281	5.13946	6.28482	5.01589	9.43769	3.26135	7.57614	8.0637	8.85728	6.76217	2.48014	5.61854	7.23719	2.83898	6.21438	3.97276	4.76331	8.285	8.64592	4.67579	5.94858	8.73195	7.45807	5.53627	3.08552	6.63643	7.41939	7.30006	7.08756	6.192	7.78821	5.19408	5.77212	5.27229	7.73126
AOC1	0.335476	0.185989	0.140616	0.0964216	0.165885	0.221196	0.145772	0.162578	0.0957721	0.965822	0.166313	0.119081	1.14596	0.414015	0.0420374	1.01933	0.169595	0.0125928	0.18938	0.453243	0.379296	0.413977	0.344849	0.638396	0.616877	0.245545	0.284223	0.177666	0.233373	0.40665	0.897111	0.370381	0.153736	0.10331	0.161846	0.315353	0.266568	0.0850909	0.296508	0.411135	0.131167	0.252974	0.113518	0.613107	0.212365	0.601739	0.906746	0.818641	0.174768
GAD1	0.0023946	0.0452009	0.0559209	0	0.0405078	0.0167936	0.0169083	0.0111749	0.0251154	0.5963	0.0350744	0.0351587	0.0913327	0.0311495	0.0065013	0.00381397	0.00786862	0.0233705	0.00878655	0.0613343	0.0335201	0.0154896	0.01641	0.0409828	0.0150637	0.0100521	0.0642442	0.00392527	0.0289755	0.0215624	0.0245953	0.0209566	0.0112623	0.00737419	0.0438029	0.0201811	0.0154598	0.0143561	0.0121897	0.0150594	0.0202857	0.0377264	0.00329178	0.0120194	0.0951325	0.0183073	0.00280466	0.118305	0.0128031
NANP	1.41898	1.77712	1.45662	1.98196	1.38128	1.77691	1.78416	1.62064	1.56661	1.98814	2.33367	1.47249	1.89222	1.47883	2.58186	1.60187	2.53043	1.5671	1.87258	2.17889	1.75981	1.75846	1.89366	1.79332	1.84008	1.86711	1.7576	2.06485	1.52835	2.00627	2.23044	1.52506	1.48306	1.74024	1.30108	1.63647	1.86437	1.42531	1.71983	1.91001	1.91489	1.69956	1.31411	1.96596	1.73782	2.04598	1.49286	1.65714	0.8696
PLCG2	3.14669	3.28176	2.95926	3.19018	1.78679	1.70918	3.18635	2.70831	3.09657	2.02458	3.21921	3.6935	4.38055	3.0395	1.69546	3.17956	2.47824	3.16582	3.00665	2.6656	4.1237	2.40942	3.18319	2.84161	1.30947	2.64926	2.94763	2.09314	3.79626	1.84129	2.73024	3.6821	2.25787	2.00464	3.35798	2.91664	2.64033	2.22473	2.99438	3.24731	1.82698	2.7735	3.57538	3.67971	2.05179	2.51368	7.23494	3.63525	2.76341
GNPAT	14.9282	15.3062	16.2325	17.091	15.0571	17.2307	14.5485	11.9011	14.0162	17.4138	15.1876	16.7127	15.2088	15.0362	20.2564	12.8097	10.8327	13.507	15.0863	15.2217	16.1079	14.7099	16.6347	15.2181	23.5064	12.1154	15.6689	16.6298	12.2127	17.979	12.114	13.3911	18.128	14.3756	13.8568	16.1588	14.3965	11.6346	13.9635	13.8476	14.5538	16.1911	13.1165	15.0277	14.4295	15.8117	13.8128	16.0929	11.529
ALOX15	0.852302	5.59157	75.2633	0.449938	23.7747	13.328	2.53825	12.2502	5.1783	111.856	3.53286	2.73628	5.36267	4.52528	2.15657	4.23871	1.17488	0.127319	1.82962	11.5708	1.17684	0.157519	7.76782	28.9076	5.10625	4.51081	20.5739	1.53967	14.3232	1.1029	0.256531	0.974237	12.262	0.080347	0.787865	5.96138	17.5838	0.16511	8.50017	2.127	22.0339	28.4999	0.629652	2.5901	0.115171	0.531922	8.85524	8.81958	0.795661
DGKH	0.962844	1.22108	3.05905	0.876723	1.90931	1.49586	1.44773	1.38598	1.70122	2.23029	2.82208	3.21907	1.41562	1.03394	0.575758	0.801997	2.39218	1.99368	1.67798	0.68918	1.56166	1.06751	2.48814	1.28071	0.474187	1.10399	1.89177	0.756205	1.53107	0.703649	1.02913	1.21031	1.86401	1.12816	2.17598	1.67501	1.57515	0.742643	0.541589	1.2515	1.30949	1.52011	1.67176	0.637323	1.40749	1.16411	0.515598	1.83025	0.858896
EARS2	3.70615	3.14444	3.36715	3.20257	2.8667	3.05436	3.75148	2.23025	3.02901	3.86226	2.9665	2.45636	3.81449	3.45747	2.56697	3.02827	1.59209	2.30269	2.74888	2.53074	3.09179	4.00151	3.79436	3.7674	2.50801	2.98336	2.98139	2.45605	3.43516	3.08215	3.4017	2.77323	2.96454	3.00178	2.76776	3.43986	3.24665	2.90644	3.394	2.79431	3.65319	3.41872	3.02085	4.08589	3.58222	3.3048	3.98982	3.08693	2.76546
DEGS1	34.2384	31.5247	23.4726	42.9445	27.7314	34.7208	35.3936	36.6765	35.4995	22.918	38.6785	27.5869	37.3496	32.7766	42.6752	34.347	42.4446	34.503	30.0041	44.5303	38.0492	32.731	34.5658	31.971	43.7874	28.8135	30.7273	42.1156	36.2134	51.2926	37.0336	23.7075	32.2947	38.3518	33.2109	25.4789	35.1228	35.7438	36.9055	24.1001	28.0408	28.7794	35.1676	33.4809	28.6599	35.5623	29.7061	32.9614	27.692
ACADSB	5.62903	11.5437	6.13633	8.31159	7.97434	11.2018	7.73654	10.1233	7.26025	8.61973	9.01217	7.47856	7.22076	7.39487	6.29641	7.28201	4.28553	8.50698	6.35618	7.13047	7.52516	7.62521	8.05995	7.88177	7.93955	9.18345	8.70583	7.29279	6.58504	5.35568	10.1363	13.1276	9.28488	6.91344	7.23944	7.47897	7.01776	7.44365	9.40769	8.95591	7.82648	7.63336	6.82283	6.26641	9.97003	7.92436	8.06749	7.61382	5.07232
EPRS	17.7301	18.2203	16.9255	17.0905	16.0133	15.6529	19.2992	16.3378	17.2467	20.709	20.9094	16.1486	17.7437	17.4846	12.6929	19.8933	12.7326	18.5197	16.0185	10.8524	19.9537	17.5171	21.2866	16.6326	13.1615	13.9299	17.9995	11.3381	17.7053	11.7147	16.2458	16.1378	18.5308	13.5775	17.3509	15.1301	19.7501	15.3657	12.5169	17.0351	15.7869	18.1747	17.9213	18.8252	14.6283	15.2757	19.0484	19.4355	14.0181
METTL6	1.23654	1.32768	1.50344	1.55861	1.19196	1.42649	1.21944	0.86236	1.25122	1.55228	1.60883	1.59386	1.38798	1.30674	1.95054	1.17729	0.953389	1.48324	1.57157	1.3953	1.72247	1.64441	1.36695	1.42143	1.49381	1.27112	1.34611	1.39849	1.04267	1.70673	1.09159	1.55978	1.62992	1.20726	1.54797	1.41182	1.18745	1.12338	1.44931	1.33228	1.33428	1.49345	1.20603	1.34074	1.39672	1.20811	1.23792	1.443	0.883362
PRPS1L1	0	0	0	0	0	0	0	0	0	0	0	0	0	0	0	0.0288392	0	0	0	0	0	0	0	0	0	0	0	0	0	0	0	0	0	0	0	0	0	0	0	0	0.0306779	0	0	0	0	0	0	0	0
PLA2G5	3.17961	0.766475	2.94164	2.8069	2.1643	1.13264	1.61702	1.66047	1.90565	1.65094	2.30645	1.96901	0.701244	3.47138	2.63088	1.44694	1.277	1.66242	2.12506	1.68423	2.62284	1.11652	2.08818	1.52535	1.19059	0.932205	1.06899	1.99796	1.43676	5.20644	1.17235	1.19257	1.68534	1.52703	1.58266	2.64779	1.80841	0.987158	2.94537	0.634801	1.47506	1.86859	1.68592	1.32998	1.0634	1.88104	2.58913	1.33203	2.75918
AGPS	6.26255	8.23041	6.24442	7.04831	5.7674	7.47851	8.78956	6.27823	6.69794	6.52081	7.84689	6.96428	9.32117	6.48073	7.25606	7.31701	4.49127	7.33162	6.16227	8.94935	8.32912	6.94628	7.76331	6.8948	9.09539	6.26317	6.3237	7.2503	7.19163	7.404	7.68162	6.58277	6.51516	5.78344	6.62224	5.48387	8.45242	5.86056	7.70064	7.04106	6.24558	6.97976	6.97716	6.4657	7.03062	6.27245	5.39758	7.78629	4.81036
PCYT1B	0.330419	0.548713	3.42483	0.0919046	1.67684	0.957911	0.551913	0.754401	1.02619	3.27719	1.20213	1.13273	0.45493	1.57522	0.651107	0.311235	0.373592	0.251394	0.730054	0.501812	0.49734	0.193049	1.08956	0.887221	0.329664	0.293317	1.5803	0.681403	0.828145	0.327922	0.0785987	0.342028	0.835501	0.196941	0.752036	0.636285	0.980593	0.394054	0.48832	0.312812	1.5952	1.74766	0.400491	0.178333	0.236928	0.41423	0.282968	0.720597	0.348262
ACMSD	0.0496065	0.0486432	0.0367764	0.0305524	0.047952	0.0331329	0.0375291	0.181891	0.102914	0.0208841	0.1038	0.118914	0.0868797	0.0230462	0.0384802	0.0112872	0.326012	0.20749	0.0390047	0.0985363	0.1736	0.00916806	0.0971285	0.0330778	0.0111449	0.228072	0.160106	0	0.0406188	0.0797656	0.0727879	0.148847	0.06666	0	0.120372	0.149311	0.0228761	0.0531072	0.0721488	0.0742785	0.0240136	0.0620269	0.0584506	0.0474275	0.0904942	0.0677238	0.049801	0.116705	0.0568348
MBOAT2	3.70813	5.17756	8.05157	3.49135	6.76232	4.78786	5.19543	3.77657	6.24221	5.29198	6.35798	6.06978	2.77462	6.41009	3.99229	4.54121	5.46709	7.26319	6.39982	2.91559	6.3196	5.72883	6.86404	4.39772	3.94775	3.36183	4.87176	4.7914	4.32881	3.89856	3.1442	4.67246	6.76996	3.9722	6.45711	4.68388	5.4926	5.21142	2.67865	3.4893	4.91436	5.59192	4.17231	2.32328	4.86343	6.56429	2.19126	6.14612	3.64818
ENTPD1	5.87069	4.73643	3.44403	6.43592	3.79252	2.10018	3.90025	2.6156	5.67632	5.53432	7.88948	7.1686	4.09524	4.29592	4.93887	4.61598	4.33481	5.64178	4.67666	3.42593	4.9243	4.50902	4.25356	3.59237	4.81528	2.62213	2.66706	6.16124	5.95073	5.47943	3.76713	5.16976	4.78534	2.97286	7.00947	2.6711	6.38977	2.97896	2.63593	3.51985	2.20068	3.62377	5.80485	2.94062	3.30959	4.3264	4.91731	5.62906	3.95221
POLR1A	3.36213	3.52231	3.40454	2.42318	2.65976	3.01122	3.87077	2.76092	3.07768	4.72818	3.71858	3.10193	3.47813	3.16669	1.29213	3.08325	2.45776	2.30462	3.56764	1.77671	3.37192	3.87368	4.72715	3.78418	1.44873	2.72509	3.58483	1.65123	4.07694	1.46575	3.9021	3.82525	3.4331	3.45948	2.02576	2.78984	4.24136	2.74167	1.99272	3.3205	3.8611	3.26604	3.84917	3.43673	3.63319	2.72892	3.33428	2.86226	2.92448
GSR	16.6024	22.0554	18.253	18.8735	18.1321	16.6477	15.7461	17.5841	16.2527	19.1808	21.1387	13.9268	30.8544	17.4355	16.8929	17.412	13.5503	15.2037	14.4077	36.0035	18.0192	23.1115	15.8044	16.4588	15.2844	15.954	17.4253	26.5753	19.512	24.8363	26.9958	20.6927	20.5033	20.2781	20.195	14.0794	19.2586	14.4659	24.1735	18.5457	14.8859	19.7347	16.1343	18.0256	16.3242	22.1299	24.1015	25.2819	13.1374
ENOPH1	14.0834	14.9855	15.3191	17.1017	14.1625	15.9184	15.3122	11.5754	14.8773	15.8115	16.517	12.879	15.3474	16.4923	24.7544	14.8403	11.3266	14.1254	13.9473	17.3178	15.5702	14.5255	14.9278	14.9366	22.5778	14.6334	12.9778	20.945	15.2879	24.1455	13.3449	12.692	14.8366	14.9919	13.3203	13.0602	16.1556	13.7897	16.6418	11.8297	15.6874	16.2935	13.1568	15.9155	14.6445	15.182	15.833	15.4338	10.5002
UROS	4.88134	3.95116	3.69841	4.79046	4.93536	4.01669	3.64496	2.47832	3.1808	4.21573	4.09929	3.91971	5.2571	4.73108	6.01738	3.77142	2.12825	2.71836	4.78032	4.96157	4.53315	4.25102	3.56809	3.79507	5.21906	4.17387	3.09184	4.47075	3.13711	5.74513	4.10785	5.13258	3.44673	3.72829	3.50923	4.03749	3.99925	3.52225	4.73158	4.18527	3.97663	4.07223	3.47559	4.76705	3.81916	4.18504	6.29487	4.23091	3.85473
ALDH1A1	80.1229	93.2583	163.502	77.1938	85.1715	96.329	61.339	106.57	74.5354	138.475	103.376	71.9395	79.1435	70.6943	98.6286	71.9502	42.6512	70.5505	43.2377	127.324	83.8926	67.888	115.574	109.13	89.6407	55.8632	86.628	92.1506	89.0083	52.1956	55.8002	42.7536	71.9286	60.2874	64.0295	64.9215	99.9478	65.5987	132.416	85.825	104.836	99.6694	80.8401	61.9166	62.6503	58.9731	58.0131	114.041	65.7252
SULT1A3	0.0231194	0.0264489	0.0199965	0.0221498	0.0260731	0.00600514	0.0544154	0	0.0186527	0.0227107	0.0225758	0.0323286	0.0944787	0.0250619	0	0	0.00844112	0	0.0848326	0	0.0269692	0.00996995	0.013203	0	0.0121197	0	0.0108819	0	0.0196318	0.0346969	0.0060888	0.067444	0	0	0.0302078	0.0324741	0	0.0115504	0	0.0161551	0.013057	0.0134904	0	0	0.0328031	0	0	0.0267184	0
PDE7B	1.3443	0.808817	1.25961	2.92882	0.887164	0.532814	1.05468	1.51414	1.1783	2.47478	1.32241	1.21837	0.397886	1.05785	1.25714	1.54901	0.53808	0.761278	0.706406	0.403228	0.824728	0.38218	0.676712	2.03217	1.0388	0.627016	0.360893	0.364546	1.13939	0.724799	0.414356	0.824985	0.848208	0.756404	1.17965	1.03503	1.76793	0.736283	0.509312	0.549694	0.82107	0.662392	1.23654	1.04407	1.11616	0.6471	0.855283	0.963786	0.715793
SULT1A1	7.74255	7.99461	8.69422	8.96186	6.40449	10.9979	5.42399	4.25418	6.46471	5.51004	3.78024	4.12621	4.19758	7.7879	8.45346	4.08239	3.37284	4.39983	6.3973	7.81747	4.53916	11.3751	5.34007	5.24426	3.06938	6.76697	6.85685	7.40441	4.21138	6.91701	2.98601	6.06444	5.21304	4.1683	7.26528	13.5825	3.93672	8.48673	4.59943	5.18267	3.91478	8.96203	3.77925	9.01797	5.67665	6.4698	4.8754	2.27152	5.77225
ADH7	0.0698518	0.119867	2.348	0.0273772	0.623044	0.0742238	0	0.0889027	0.0717259	0.570768	0.07441	0.0266389	3.91849	0.0826043	0.206887	0.192169	0.0208665	0	0.0582519	12.2081	0.100002	0.0575068	0.15231	0.0889206	0.449402	0.0621995	0.484201	0.260232	0.550006	0.0357379	0.135464	0.0111148	0.507725	0	0.0414855	0.0133794	0.932689	0	0.461791	0.0266236	0.570226	0.600272	0.0174587	0.0106246	0.0180199	0.351976	0.230565	5.19028	0.0113174
AGXT	0	0	0.0143561	0.0127216	0.0524122	0.0551843	0.0078133	0.0258195	0	0.00652189	0.0129663	0.0185678	0	0	0	0	0.0484811	0.021599	0.0243616	0	0.0077448	0	0	0	0	0.00619344	0.0124999	0	0.0056377	0.0398559	0.0139883	0	0.0346954	0	0.00578323	0	0	0.0862411	0.0128751	0.00927857	0	0.00774815	0	0	0.00628009	0	0.0518412	0	0.00394421
IDH2	27.297	23.9506	25.6738	19.8459	24.1204	20.4618	16.5655	16.938	20.7895	31.7061	19.1078	22.2578	27.0851	24.7854	17.0805	25.0004	15.9713	14.3917	20.0091	28.4915	24.3236	28.6634	21.869	20.5643	24.0677	16.4384	20.4805	27.7878	24.9598	36.9693	27.0751	23.6805	19.66	16.6092	17.1458	19.6537	24.7232	16.6089	22.202	27.8467	20.5696	23.6956	16.535	33.1974	17.2555	30.0812	35.7665	26.7357	24.5308
LDHC	0.254358	0.501146	2.01056	0.0541533	0.0637452	0.792816	0.0332597	0.494588	0.0380028	0	0.0413961	0.0790393	0.564638	0.0510609	0.025577	0.0300093	0.0103187	0.0229856	0	0.0206826	0.115388	0.56063	0.0161398	0.0219861	0.0888936	0.0131821	0.0399071	0.030885	0.0119993	0	0.00744316	0.313294	0.0295383	0.435165	0.012309	0	0.516977	0.0141197	0.0342541	0.039497	0.0319226	0.0329823	0.0518011	1.10334	0.467829	0.648209	0.0220678	0.0408269	0.00839485
PTGS2	14.4885	18.2805	26.6625	30.742	40.42	47.7808	16.0411	62.2776	10.0241	10.6357	9.0911	19.9874	6.68412	4.62079	6.76788	8.60295	100.281	45.5593	18.8984	19.7914	15.8808	10.2152	9.97894	4.95664	6.33851	31.9878	48.8399	14.6257	11.9037	15.9833	26.0699	25.4841	28.5866	7.53237	61.324	8.39711	11.4325	48.7248	8.11736	70.0572	9.15779	10.524	29.7569	2.79513	9.66736	4.71079	11.6172	27.7684	46.9971
PDE4D	2.5728	6.49845	3.2065	6.27819	4.63638	3.58709	6.32296	8.45293	5.80365	3.88925	5.29536	5.37312	1.59668	2.00837	4.53042	3.33647	4.14929	6.59082	5.75806	3.12296	5.56513	3.86535	4.50091	3.55039	2.90593	6.0024	5.60892	3.05926	5.07679	2.92507	4.08108	5.2188	5.59032	3.59062	5.47896	6.12855	4.65095	5.6777	4.72547	6.00181	4.76294	3.5589	5.9172	2.62865	6.19678	5.55244	3.25785	4.21479	2.83856
AGK	3.08691	3.30556	3.65486	3.36177	3.49317	2.91986	3.43233	2.47949	3.71873	3.96662	3.24098	4.1732	3.45757	3.2515	2.76635	2.86644	2.28493	3.05979	3.10824	2.55908	3.44971	3.13947	4.33829	3.61386	3.1764	2.97805	2.96265	2.79195	2.91625	2.98255	2.83668	3.47717	3.42165	2.87319	3.38738	3.56317	3.01179	2.44887	2.79947	3.18498	2.72742	3.32983	2.83865	3.3894	4.00775	3.1632	3.41426	3.61099	2.46602
NEU2	0	0	0	0	0	0	0	0	0	0	0	0	0	0	0	0	0	0	0	0	0	0	0	0	0	0	0	0	0	0	0	0	0	0	0	0	0	0	0	0	0	0	0	0	0	0	0	0	0
POLR2J3	0.201528	0.211337	0.383473	0.148025	0.640155	0.235556	0.154157	0.07576	0.233048	0.224361	0.18367	0.31468	0.277568	0.131076	0.0729526	0.174757	0.183949	0.109269	0.279355	0.104876	0.489761	0.347625	0.364446	0.221229	0.0845165	0.184862	0.142283	0.0880927	0.182535	0.141142	0.114996	0.51343	0.224671	0.158599	0.354014	0.297224	0.169864	0.110751	0.107473	0.211231	0.337652	0.192069	0.138517	0.355915	0.241459	0.43226	0.0655661	0.242604	0.233459
UGDH	8.00186	7.90388	14.4201	7.98645	12.6613	9.62671	9.0264	15.9843	8.8532	14.7023	9.70518	7.81883	8.41427	8.47847	13.6774	8.97581	34.1234	14.9167	8.75471	14.4148	9.86931	7.75144	11.4437	11.2315	13.0447	14.788	20.655	8.20599	9.72602	10.4566	17.6867	9.00983	11.7417	9.51113	10.825	9.08762	10.4267	10.3478	9.53756	7.88596	10.2673	12.1797	8.93405	10.0493	7.53898	10.51	7.4634	12.9958	7.65229
OCRL	6.77912	6.28831	6.28065	6.17414	6.33761	5.67638	6.72193	6.16386	6.13065	6.62238	7.53846	7.46418	7.04327	6.4898	4.77052	6.24453	5.58866	5.99957	6.04639	5.54591	6.68092	6.77759	6.82225	6.33646	5.22593	5.75365	7.35411	4.3834	6.20741	5.12411	6.20606	6.30642	7.44221	5.84748	6.29179	6.00109	6.91228	5.5998	5.06149	5.69874	5.87308	6.42077	7.23927	6.65114	7.10855	5.20891	4.78399	6.59512	5.48402
PHGDH	2.88216	3.09039	4.96443	2.17942	4.18074	1.99968	2.56555	5.27112	3.94822	6.90043	3.81536	4.23393	2.0467	4.41438	3.74095	3.53935	2.49938	2.69811	1.88711	1.71357	4.07873	5.6407	2.11706	5.80062	2.12556	1.29192	3.60872	1.74363	3.11884	4.91158	1.7252	1.94169	5.10186	1.82161	2.4815	6.83436	3.85863	3.9725	4.1638	2.45796	3.26538	2.22461	4.38668	3.87658	2.89892	5.76366	5.85917	3.90692	4.32955
RENBP	12.8665	15.4932	10.7177	9.80357	10.1442	13.8614	11.4156	8.82078	13.3532	5.64092	10.9899	13.0007	20.4019	13.3339	7.89298	13.4175	8.01863	10.2771	14.6985	23.136	13.2294	16.7572	12.46	13.1293	9.56661	12.9423	8.07467	17.9769	14.0847	16.7285	23.5758	17.5159	9.70208	13.1041	10.4303	11.4823	7.83597	12.0509	20.4507	16.7343	9.94877	10.531	10.512	18.7662	14.3894	11.8283	15.9238	12.6822	13.9107
PDHA1	9.18069	9.88219	10.1186	10.4348	10.1728	10.1832	10.1657	9.18367	9.92318	9.81884	9.93421	11.4341	12.9366	10.4425	9.16516	9.33318	10.8016	10.4284	10.2673	9.47353	10.1842	10.1212	10.3629	10.5763	9.04287	10.4738	9.55207	8.41744	8.7926	9.11233	9.64827	10.1874	11.4455	9.94255	9.671	9.61603	8.64259	9.29622	8.78781	9.61352	10.2929	9.72723	9.90308	10.1423	10.0843	9.62993	9.93992	10.8053	9.63715
BCO1	0.289645	0.138708	0.170412	0.145202	0.136737	0.18371	0.166469	0.0707277	0.114125	0.277908	0.286123	0.169543	0.155985	0.204453	0.109728	0.118015	0.132805	0.0986107	0.160656	0.177461	0.424309	0.130715	0.196184	0.188645	0.275429	0.0942545	0.0951142	0.0772916	0.111536	0.144054	0.111762	0.212221	0.274565	0.031115	0.0880116	0.156114	0.293544	0.0605748	0.0930706	0.324772	0.136951	0.0471658	0.379646	0.146511	0.124245	0.218866	0.181456	0.157636	0.222091
ADSL	6.94906	7.04176	5.41026	7.79574	5.1218	5.39855	5.75297	4.92651	4.86572	6.87785	5.88226	6.10809	6.93592	5.98302	12.3399	5.92193	4.88625	4.36062	5.48413	9.0194	5.81904	6.22005	5.9917	6.67632	10.2452	5.84989	5.03236	8.11099	6.32703	10.9969	7.4783	6.25021	6.12564	6.04327	6.03019	5.18312	5.93886	4.68501	8.0911	6.25152	4.75579	5.75407	5.246	7.43451	5.2058	5.27788	8.7711	5.78619	5.01198
GPX5	0.00985829	0	0	0.0141672	0	0	0.0348047	0	0.00795363	0	0	0	0	0	0.0267651	0	0	0	0	0	0.0172498	0	0.0168895	0	0	0	0	0	0.018835	0	0	0.0172552	0	0	0	0	0.0318231	0	0	0	0	0	0.0135519	0	0	0.0188422	0	0	0.00878482
CAT	93.7224	99.5695	70.8953	127.213	83.3118	117.745	113.502	82.3756	94.7016	60.1085	113.31	73.4432	95.7864	100.261	154.499	116.676	56.8377	81.1741	81.0627	101.388	115.901	113.918	89.0227	95.3604	113.963	83.5675	93.264	110.627	92.3523	106.653	98.7505	97.6791	137.854	123.953	81.0142	93.6147	98.1726	89.016	109.815	84.8601	119.969	100.282	109.366	73.7481	104.925	96.7228	91.1655	111.23	96.4328
NME1	3.78308	2.66963	3.40737	4.31464	3.2532	2.73765	2.64488	2.51154	2.07029	4.61847	2.33755	2.67309	5.83357	2.47674	6.67848	3.09045	3.82303	2.49318	2.8542	6.20501	2.65183	3.2529	3.22589	2.69291	7.25861	3.82359	2.33453	5.95662	3.16608	9.77628	6.16389	2.9139	3.03294	3.28817	2.94028	2.4795	2.86305	1.99614	4.1997	2.99648	3.28748	2.66302	1.94919	9.7489	2.69603	3.25872	6.64298	3.86115	2.00017
UXS1	14.4727	14.5637	11.4064	14.4863	13.2158	17.1486	12.0894	11.885	13.971	12.3604	13.2007	13.351	9.28687	14.3818	15.496	10.6931	8.14166	11.2793	11.714	10.651	14.1126	11.6267	14.8867	11.2786	13.767	11.3683	10.6347	11.1479	10.835	11.3557	8.18637	10.2311	14.3142	11.6182	10.1674	13.7722	12.3963	12.9897	11.6201	13.4317	16.3695	11.7426	12.5011	9.20161	13.2299	13.5086	10.4734	12.8098	11.2665
PLCB4	1.57032	1.56086	4.70548	2.50743	2.79189	1.30834	2.90329	2.56955	2.71848	2.6173	2.37132	3.76771	1.09096	2.19526	1.44055	2.03187	1.79521	2.86138	2.54515	1.20571	2.78775	1.42097	2.47961	1.96037	1.14258	1.98919	3.0938	1.54727	2.54664	1.32644	0.732212	1.68218	2.48876	1.89381	2.7245	2.27803	2.85771	1.7234	1.23764	1.09729	1.50718	2.90412	2.62658	0.961928	1.80599	1.77677	1.1893	2.90562	1.45795
POLR2E	25.213	22.3395	27.0371	23.2208	23.7721	21.5877	19.9656	19.8311	22.4495	25.1718	18.0283	24.9402	23.3864	29.5873	19.3738	25.2706	18.8672	16.8864	23.7575	29.2727	20.6849	24.772	21.9836	24.4964	17.7619	22.5871	22.2088	23.7337	25.5415	28.3289	26.8405	24.0855	21.9229	22.3998	17.0149	23.9327	21.9743	22.8619	28.2742	22.3662	27.356	25.1821	24.5767	29.2272	19.5359	28.3246	31.7732	20.5278	25.8548
SAT1	128.886	219.775	195.752	220.34	228.026	216.004	147.768	480.058	125.549	229.75	134.901	246.807	204.227	124.239	149.361	126.607	516.714	336.679	185.758	352.486	264.48	192.275	168.699	152.799	200.683	332.062	332.425	284.784	160.487	202.378	245.094	296.715	222.362	199.937	331.293	173.307	116.976	256.019	175.326	311.226	160.528	206.685	189.242	150.5	239.774	166.669	154.511	271.307	247.559
ASAH2	0.053685	0.111519	0.130136	0.0487263	0	0.0440348	0.0698286	0.0362611	0.0683887	0.0957574	0.0496635	0.112604	0.0230933	0.0490068	0.0191781	0.0315023	0.049518	0.0482583	0.103678	0.0392876	0.0395522	0.0438649	0.106497	0.0879234	0.0399926	0.039537	0.0478771	0.078738	0.0809759	0.0667872	0.0290214	0.0593468	0.128461	0.0435061	0.110755	0.0833447	0.114012	0.0635233	0.0698617	0.0592314	0.095745	0.1286	0.0155366	0.0614572	0.112252	0.0702058	0.05295	0.0759199	0.03525
GATM	2.45367	1.47828	2.01754	2.0192	1.22109	1.97679	1.3424	0.880276	2.17613	1.89089	1.97102	2.00629	1.54978	2.65982	2.65338	1.44305	1.17134	1.86995	1.86388	1.59564	2.47934	1.91767	2.07641	1.98506	3.3823	0.997588	1.04444	2.55642	1.81047	2.93231	0.941144	0.977487	2.40303	0.869042	2.00664	1.71489	2.06645	1.585	1.79946	1.65642	1.56022	1.85121	1.47415	1.9781	1.63955	1.2434	2.0771	2.16277	1.90855
UGT2B4	0.618494	0.435424	0.514374	1.37883	0.2951	0.253333	0.475911	0.693827	0.403037	0	0.406505	0.365902	0.0108013	0.240678	0	0.176813	0.234503	0.851271	0.26186	0.104452	0.485613	0.0820668	0.353208	0.400959	0.0498814	0.166432	0.13436	0.272958	0.373694	2.16881	0.0751792	0.180427	0.223762	0.170931	0.766681	0.217188	0.319957	0.297114	0.542038	0	0.147782	0	0.523214	0.583745	0.393774	0.484977	0.195032	0.274913	0.296771
POLR2A	34.4777	26.8811	30.0805	17.6449	27.1263	21.1061	33.372	33.7989	31.0251	28.413	26.7601	34.0656	34.3575	28.6395	9.08557	34.1205	33.8092	25.106	28.4623	20.2262	26.0627	27.7145	27.7114	28.5283	8.97325	26.7442	31.4833	11.4202	30.7606	9.83008	30.1998	34.4952	24.8657	27.9199	34.2022	31.1935	32.8231	25.9809	18.227	27.8329	30.1219	27.4713	31.348	27.3789	26.877	21.4859	35.3973	24.5615	28.0823
AKR1C2	2.71768	1.37432	1.08488	2.59805	1.43448	1.55558	1.42414	3.1466	1.67237	1.34928	2.62214	1.32164	2.25006	1.79697	2.51011	1.54759	1.52546	0.998587	2.62536	4.2772	2.07627	2.99022	0.640644	1.62172	0.73626	2.02706	1.55079	2.03196	1.88642	3.01256	1.88898	0.654512	3.83132	2.20335	2.06207	0.973973	1.38768	1.41659	2.38101	0.26541	1.26712	0.891686	0.934987	2.074	0.823001	1.26059	0.855253	13.9827	4.29251
CYP3A43	0.0149688	0.0128433	0.0582606	0	0.0506433	0.0116641	0	0.0436591	0.066422	0.0110281	0.0328877	0.0156985	0.0101951	0.0243396	0	0	0.0245935	0.0182612	0	0.0219088	0.0785758	0.0387304	0.0512899	0.00582238	0	0.0104727	0.0211365	0.0122685	0.0142995	0	0	0.0131	0.0352006	0	0	0.0315382	0.01208	0	0	0.031379	0.0126807	0.0524065	0.0102885	0.037567	0.0106192	0.0286099	0.00876601	0.0324355	0
PI4KA	8.69248	8.79725	6.96088	6.57165	7.60395	6.03195	9.1199	8.0339	8.04603	8.75977	9.45532	8.78599	8.66374	7.91111	3.13084	7.61688	6.77129	6.34072	8.14211	5.55981	8.61913	8.40954	9.04384	8.512	2.52511	7.51484	7.11676	4.01316	9.12585	3.70992	9.42139	9.26989	8.24326	6.74808	7.92589	8.11101	8.33584	7.24801	5.16749	7.00736	7.14099	7.1418	8.23414	7.59026	8.54547	5.84996	8.35717	7.18481	8.16378
SCLY	0.129523	0.127008	0.198594	0.0676858	0.136585	0.17171	0.115805	0.0843867	0.124856	0.198286	0.103481	0.218751	0.183308	0.134935	0.0959054	0.120563	0.0847537	0.0943972	0.20677	0.112021	0.126563	0.14798	0.236313	0.12955	0.0899442	0.0847351	0.118761	0.077206	0.0857019	0.128748	0.127586	0.223763	0.113396	0.119142	0.171433	0.205559	0.116744	0.0529442	0.1052	0.155154	0.114	0.150175	0.0948064	0.168864	0.219575	0.128602	0.202927	0.205575	0.0764466
PLD1	1.35064	1.46438	1.30427	1.43148	0.906129	1.32156	1.50369	0.884575	1.13551	1.53785	1.84794	1.90582	1.70393	1.1297	0.810485	0.999831	0.564861	1.65147	0.999637	1.10411	1.54959	1.09805	1.66448	1.62623	0.866544	0.987917	1.18548	0.880568	1.32838	0.718665	1.0356	1.1283	0.962481	1.09891	1.28145	0.966898	1.65728	0.920155	0.891797	1.2548	1.08438	1.24397	1.52966	1.10422	1.40679	1.0854	1.21521	1.74271	1.03808
NAT2	0.149291	0.0512372	0.193688	0.19309	0.126273	0.232665	0.210829	0.0522522	0.108403	0.0439956	0.15307	0.0626276	0	0.226568	0.141863	0.142669	0.0490568	0.182129	0.273899	0.0327761	0.156735	0.0579418	0.230194	0.127753	0.258264	0.06267	0.0210805	0.0244721	0.114093	0.268862	0.0117953	0.0261307	0.257455	0.114936	0.0975318	0.188728	0.12048	0.0671271	0.0759964	0.0312959	0.0252942	0.130669	0.225748	0.14987	0.084729	0.114137	0.0699424	0.0646992	0.279373
PFAS	2.96456	2.54362	2.62347	1.72693	1.9709	1.79911	2.33125	1.86099	2.03007	3.72558	2.10413	3.19864	2.53015	2.48627	1.05164	2.5892	1.74385	1.80088	2.6971	1.69856	2.60967	2.45032	3.01499	2.99907	1.22313	2.04425	1.95523	1.25489	2.77763	1.73708	3.06037	3.44861	2.50075	2.30113	2.27548	2.7375	2.98809	1.53595	1.94072	2.3017	2.36672	1.96477	2.64139	3.65374	2.7436	2.00532	3.70084	2.69379	2.42704
GGCT	10.69	9.69166	8.60199	10.6738	9.34489	10.5738	7.83179	6.69003	7.3783	12.1095	11.1144	12.8312	13.3665	8.882	9.52898	7.85377	9.13711	10.4331	10.1123	9.18876	9.14709	10.4562	8.61731	9.29678	15.8595	12.3643	8.13194	10.7773	7.47701	11.6846	9.58844	8.43612	10.2105	12.9015	7.1533	9.71226	9.61433	7.14975	7.43237	10.5182	10.8043	9.67025	6.7105	13.9984	11.4502	13.015	8.14921	12.8325	6.13405
DGUOK	17.7288	19.6456	20.6604	17.5245	20.5826	19.9876	16.1866	13.6256	16.6892	24.0844	14.2455	19.1763	20.4544	18.439	28.3018	16.5492	13.7878	15.2904	18.9633	22.5634	16.9229	17.1273	19.4976	18.4455	24.319	15.1464	15.6868	23.6804	16.4739	28.1386	14.6932	19.1124	16.5233	20.3847	15.9333	17.9193	14.9751	16.5693	20.8135	17.8573	20.1093	20.7531	13.4256	22.3547	17.4946	21.1555	22.7188	20.5866	16.9828
SGPL1	8.2652	7.21602	10.8565	5.61118	7.87612	7.22735	7.75348	7.26823	6.847	13.4684	7.12474	7.76951	7.57764	6.96479	5.66902	6.50447	6.95082	6.11746	6.58792	6.82036	8.90799	6.10528	9.65695	8.01728	6.18618	6.1903	8.21237	4.72359	7.88139	6.19614	8.21747	6.9588	7.30342	6.03234	7.03763	7.149	8.2382	6.05365	5.74789	8.49459	7.97335	8.9903	6.65767	7.19448	6.90908	5.63867	8.35275	8.29045	6.1318
ACSM1	0.5362	0.389285	0.552959	0.978027	0.907054	0.562457	1.04361	0.184463	0.338319	0.678661	0.584006	0.446988	0.449479	0.894232	1.41845	0.82118	0.135534	0.670914	0.365751	0.503077	0.240572	0.302377	0.341544	0.770088	0.443255	0.384766	0.252379	0.495817	1.2346	0.232129	0.450802	0.529422	0.247876	0.762107	0.422155	0.912481	0.310672	0.886081	0.669882	0.562018	0.594004	0.938635	0.680397	0.575085	0.321873	0.867175	0.507247	0.446878	0.875991
GRHPR	11.9221	7.48504	7.22171	9.78135	7.68824	9.10917	7.10193	5.76442	7.02946	8.26232	8.99733	7.22984	8.43441	8.8823	12.6655	8.37855	5.99827	6.1843	8.29318	10.4737	5.93091	8.53339	8.70824	9.52962	12.1131	6.94427	7.35471	11.9361	7.84143	12.9611	7.47085	7.12791	7.48913	7.29656	6.23808	7.96443	8.05411	7.00013	9.77422	7.13982	7.34398	6.90884	6.91599	8.65064	6.40975	8.27423	10.0673	7.10679	8.06588
ENTPD3	3.13787	2.91877	2.37413	3.32093	2.48043	3.77052	2.45378	3.45558	2.49376	3.64702	3.45353	3.01403	2.3409	3.29978	2.64336	2.80251	2.01723	2.46141	2.25972	2.09461	4.13587	2.96684	2.60254	2.60076	4.43673	2.96273	3.03116	2.37473	2.7305	1.64382	3.42916	3.72653	4.35846	2.84474	1.79324	3.15117	2.90623	2.65479	2.81078	4.7951	4.01466	2.39225	3.24925	4.22949	4.85162	5.53781	4.16981	3.49755	2.41465
PAFAH1B1	21.0015	21.9576	24.4871	19.1668	27.1299	20.7156	25.3869	28.0265	25.8979	22.2572	25.0062	24.8014	18.5978	20.9154	16.1964	18.9452	26.0652	26.5986	23.4178	16.448	24.0978	19.5606	26.9105	21.7335	14.9789	23.6577	24.6691	15.0594	22.0994	15.5014	20.9524	22.9916	25.0097	22.1664	22.8587	23.245	25.9911	25.6461	16.1044	20.2564	25.2592	24.4015	22.4037	17.2035	23.2479	19.8567	17.8795	21.2026	16.9402
CA12	1.3386	3.8624	1.53185	5.65084	1.84898	4.62868	2.01043	1.34446	1.28465	3.56306	4.22971	1.5567	1.18743	1.55932	1.09175	1.32823	0.860215	2.33762	6.79328	1.66495	3.80144	1.62353	0.397635	5.96467	1.16719	3.3232	1.83681	1.53067	3.5372	0.935612	2.96388	4.78044	1.35815	1.76192	1.69965	0.824497	1.14125	3.13483	6.41769	0.65061	2.35028	1.84249	1.2317	1.59847	6.29903	2.02718	6.13539	1.85965	3.37892
CEL	0.0883385	0.176855	0.687654	0.0211584	0.498121	0.246663	0.0649748	0.240478	0.124724	0.856922	0.140174	0.401461	0.200555	0.0638404	0.119919	0.0938002	0.0886963	0.0718461	0.243107	0.560279	0.115929	0.0857133	0.302689	0.21762	0.0463091	0.0309025	0.8004	0.0120672	0.13596	0.0248579	0.0290813	0.154621	0.276984	0.0566748	0.115423	0.201634	0.0594087	0.0441338	0.160602	0.108024	0.286869	0.360825	0.0404787	0.197069	0.177564	0.0281403	0.103466	0.1978	0.0459196
ALDH3B2	0.183026	0.502521	0.815262	0.166582	0.185768	0.323272	0.0969259	0.391474	0.246108	0.854005	0.36638	0.268728	1.39616	0.284378	0.273302	0.612177	0.0935543	0.238169	0.22386	1.3662	0.576457	0.812953	0.198592	0.398672	0.335813	0.273178	0.6461	0.370024	0.594465	0.20601	0.631449	0.41646	0.296502	0.51666	0.151456	0.43704	0.630206	0.219455	0.723169	0.485991	0.454811	0.587386	0.2516	1.44947	0.657874	0.979493	1.02182	1.47533	0.369685
SRM	22.2111	13.4186	13.0051	17.6632	12.3133	10.6066	13.4732	11.7919	12.3241	15.9042	11.743	15.8782	19.4764	17.1336	15.2875	19.3445	16.6404	7.50993	14.6516	21.6955	11.3355	15.5512	14.7865	17.4002	13.2953	15.4816	11.952	14.5567	18.3108	26.6038	26.7996	16.3442	8.83573	17.6762	12.8394	12.6633	16.2464	13.7306	20.3642	13.6239	12.174	14.0526	14.6518	26.8799	10.8294	14.588	29.4857	13.0687	19.6072
DHRS9	2.27888	2.61008	5.52397	1.33116	0.534185	1.52971	0.418074	1.33857	1.5541	1.13222	0.917356	1.17015	4.33736	0.673214	1.20028	1.45857	1.08953	1.43823	1.06214	9.99095	3.87702	1.42304	2.22714	1.77283	1.85404	0.979468	1.25594	1.67368	2.80546	4.44294	1.18926	1.52918	2.13702	0.623988	2.0905	0.853839	1.33366	2.55577	2.21602	3.60774	0.811452	4.11824	1.67849	2.37754	1.32921	1.07634	3.40267	7.67739	1.57581
DGKZ	5.92071	4.59022	5.39195	3.03953	4.85617	3.70258	4.56366	3.37905	6.22785	4.5184	3.15694	6.09037	5.28866	6.81879	2.30737	4.6189	3.32072	3.31687	7.30096	4.81356	4.81818	4.86659	6.0435	5.41725	2.02858	3.96058	3.8107	3.39206	5.72707	4.14145	4.62006	5.8829	4.1477	3.69615	4.86009	5.9096	4.66588	3.44153	3.91842	4.5642	3.61452	5.4192	4.74104	5.6204	4.36386	4.34677	6.72671	4.67823	5.13742
UGT2B10	0	0	0	0	0	0	0	0	0	0	0	0	0	0	0	0	0	0	0	0	0	0	0	0.00795113	0	0	0	0	0	0	0	0	0	0	0	0	0	0	0	0	0	0	0	0	0	0	0	0	0
CHPT1	7.59999	10.8305	10.1885	8.93777	9.79243	12.0646	8.80852	10.6193	11.1945	4.16067	12.0997	7.94979	6.24647	11.613	15.3861	7.65974	9.04459	10.0256	10.8797	10.9095	10.4511	10.6359	10.5539	10.5307	13.834	8.95101	8.4478	13.859	9.473	9.29436	7.6201	6.61668	15.8727	11.3934	7.49914	10.8321	8.42532	9.02595	12.8871	8.25533	11.2837	10.4383	10.0498	7.32037	10.7739	11.7301	8.70892	10.7727	10.0942
SULT1E1	0.471136	0.102897	0.388973	0.184654	0.594119	0.353774	0.241941	0.12992	0.435399	0.227196	0.288581	0.251543	0.700116	0.427147	0.51165	0.341089	0.225185	0.37621	0.0785794	0.482699	1.13914	0.254887	0.572353	0.199917	0.296376	0.119864	0.205627	0.0702085	0.60555	1.65839	0.0812157	0.764664	0.496888	0.356121	1.37667	0.324868	0.635993	0.243938	0.0996699	0.179571	0.493457	0.554823	0.494572	0.229315	0.133695	0.0654898	0.230758	0.430632	0.267167
CDA	5.08266	2.28599	1.59536	4.53569	1.73347	0.798503	1.30241	5.61897	1.33933	2.23469	2.55161	2.23534	8.68231	2.08835	2.25352	2.67669	6.39777	2.85029	1.27842	4.49949	4.7695	2.12112	2.17695	2.82201	2.73965	2.03611	1.93893	5.87914	4.64658	3.59864	7.20568	1.65012	0.289172	1.26226	8.38158	1.46815	2.77862	1.13654	4.48608	7.26071	0.763922	2.97774	3.12723	1.54306	1.01776	3.25123	2.85649	4.93832	5.02231
NPR1	16.4423	10.5875	14.0567	13.1014	18.6452	5.91128	23.1753	17.8849	22.2982	12.5439	22.9914	20.0489	6.88367	17.6827	11.9366	16.6316	22.0369	15.2559	22.06	15.9244	11.0788	16.6988	14.7471	17.3024	8.37542	14.8212	18.0368	15.5003	24.1235	12.2996	16.1918	11.0891	22.9571	31.9987	17.5559	13.3485	18.3884	23.2365	17.3389	8.65834	14.3167	13.321	21.312	6.32311	19.2433	16.3691	16.2315	11.6699	15.9877
GK2	0	0	0	0	0	0	0.01794	0	0	0	0	0	0	0.0110167	0	0	0	0	0	0	0.0177827	0	0	0	0	0	0	0	0	0	0	0	0	0	0	0	0	0	0.00739056	0	0	0	0	0	0	0	0	0	0
ACSL6	0.107753	0.0739623	0.0934892	0.089039	0.0729114	0.0713699	0.0832172	0.0408565	0.172783	0.0813708	0.12429	0.127131	0.0532075	0.0715438	0.0639947	0.0750848	0.0383581	0.0722997	0.0716626	0.0482989	0.169689	0.0453053	0.115379	0.0859208	0.0593109	0.0904658	0.0589587	0.0971467	0.120091	0.0955113	0.0457597	0.094301	0.069683	0.0539217	0.158389	0.0624328	0.0586967	0.0423937	0.0734618	0.0790588	0.0273846	0.110817	0.0407342	0.130706	0.0783539	0.0463385	0.145135	0.107404	0.0372076
CA1	0.024258	0.124881	0.0409135	0.0906382	0.443184	0.0491468	0.0513857	0.0962239	0.31314	0.0428925	0.191869	0.162819	0.0132175	0.378664	0.052688	0.262729	0.239134	0.118375	0.115713	0.14912	0.382014	0.138084	0	0.449135	0.0228899	0.196873	0.232922	0.334018	0.0185387	0.338572	0.0268323	0.0254755	0.395514	0.0747026	0.297937	0.112442	0.0626449	0.443565	0.0705628	0.111874	0.05754	0.0254786	0.113379	0.0892909	0.110139	0.204004	1.15921	0.17241	1.23214
APRT	36.3419	29.7916	26.0671	35.0799	26.2759	27.7132	22.1249	21.9786	28.773	35.3232	21.1641	25.9677	39.0816	36.2864	43.2712	34.1895	22.7208	19.4169	28.598	51.3328	23.9421	34.3981	30.4747	36.5404	42.7449	31.0016	26.972	46.1326	32.4026	57.4773	39.9738	31.5176	24.9007	33.0184	24.6718	31.2738	28.2684	27.333	48.6774	32.4239	29.0991	29.701	25.0843	54.9441	25.7354	36.9689	53.5655	28.0079	32.2579
NNT	7.27215	7.64028	5.21428	7.21368	7.19562	7.04327	8.68346	5.94845	7.00658	7.11773	8.21493	6.62249	8.78106	6.41187	5.32263	9.71447	5.87834	6.70489	5.86289	5.68625	8.49006	7.55617	8.9033	7.06323	6.17009	6.41763	5.97592	5.60324	6.56437	6.11073	7.21704	6.84612	8.26354	6.78547	6.05199	6.55141	7.5571	5.76904	5.4381	6.34773	7.38536	6.9936	8.91418	6.22781	8.07992	6.10783	7.70719	7.39655	5.58226
IMPDH1	17.0416	14.7883	11.1107	13.6082	11.6698	17.8528	15.6787	12.0474	12.188	12.8649	9.85187	18.268	37.2286	17.4802	9.61346	18.3012	12.7097	7.88993	16.1073	34.6175	11.8634	13.9937	16.297	19.0893	10.4423	21.5382	12.1306	9.99186	18.8093	15.4447	35.1682	18.0648	8.93937	17.8915	14.0556	15.9201	12.4306	8.27161	17.1548	16.6871	16.7469	15.1517	14.7953	28.9997	17.672	12.5466	17.7126	16.0414	17.0109
NME7	1.75105	1.35778	5.07692	1.42382	2.4151	3.37232	1.90078	1.93855	1.97617	6.07272	2.10627	1.78951	1.74325	1.72663	2.51247	1.81365	1.15681	1.6116	1.55264	2.07952	1.84198	1.59331	2.77599	2.47285	2.25067	1.81479	2.86603	1.31957	1.76806	2.09098	1.02742	1.08987	1.9362	1.12297	1.95529	1.78306	2.6319	1.04669	1.84378	1.68752	3.45639	3.58317	1.46129	1.70374	1.22028	1.3545	1.4586	2.75218	1.37644
ACADM	7.52232	9.85657	12.8938	11.1838	10.8403	12.0513	9.06861	8.36208	10.4967	9.58832	10.1901	10.9572	11.0618	8.44061	15.6113	8.89217	6.86542	12.5849	9.2435	10.5902	11.74	10.2068	9.0064	9.56271	12.6024	9.20937	11.7056	9.65218	7.88108	11.0029	7.05502	7.45353	11.9224	8.14525	11.225	8.93736	9.75029	8.7635	9.98341	10.2503	8.45237	11.0516	9.54655	9.05793	9.68949	8.92776	8.91195	11.7131	5.65894
TYMP	25.3289	27.9114	27.3794	10.7133	22.6897	36.5261	16.6551	22.9158	22.0328	29.2808	9.87491	26.2176	35.201	17.4721	11.7599	25.099	18.7646	21.8415	32.1981	47.9016	28.4707	38.2271	34.4086	30.6247	26.4881	30.7666	22.9588	31.7435	30.5806	38.8442	49.8114	37.2989	15.5215	17.9394	34.5193	31.8112	24.5023	19.9354	28.4907	49.3908	24.0033	40.3157	20.3663	35.378	23.5964	24.9378	30.4601	24.1452	18.9578
PIP5K1A	10.7244	10.0883	10.2706	11.2454	12.6443	10.2006	10.5453	16.8998	10.5438	9.7493	10.4776	11.2893	7.2869	8.6251	11.0637	8.2818	27.4731	14.0945	11.5227	12.677	11.6604	8.88106	10.0657	11.0955	7.24714	12.1349	14.1327	8.20623	9.64379	9.8353	14.1451	10.7501	12.5655	8.65848	15.2816	10.0861	8.03298	15.0612	8.4256	10.8389	9.32331	10.9176	11.9516	8.03388	9.44483	8.50057	10.1189	10.2322	11.0567
AKR1B10	0.10185	0.0388392	0.132139	0	0.191437	0.0352733	0.219744	0.0132029	0.00913025	0	0.364669	0.0237367	0.477877	0.0122675	2.67304	0.0720981	0	0.0276117	0.0622868	1.08491	0.198016	0.087843	0	0.105644	0.0711896	0.0316704	0.0639185	0.853323	0.0720714	0.165591	0.0268235	0.0198078	0.0532248	0.0871245	0.266154	0	0.0182654	0.0169614	3.5552	0	0.0191737	0.0792408	0.0311133	0	0.0481702	0.0865187	0.888056	1.74596	0.0705909
PTDSS1	13.7543	11.6964	9.66665	11.9399	9.89133	10.4857	12.8787	9.33103	11.2537	9.36417	12.0179	10.0747	13.4358	13.3601	13.5726	11.4753	9.52965	10.8702	10.7334	11.0201	11.7619	13.2107	11.5915	12.4341	10.6454	10.3535	9.67317	12.6273	11.0837	11.0244	12.9429	10.1906	10.6611	10.9777	9.9258	9.97465	12.2663	10.2816	10.5654	10.8379	11.118	10.9547	10.9558	11.766	8.88353	12.1765	14.0605	10.3862	11.1083
DTYMK	6.56266	4.64283	4.53399	5.08007	4.79481	5.03855	4.13639	2.93107	4.46316	5.44603	2.97221	5.62429	6.20832	5.8309	9.55369	5.43792	3.25456	2.37729	6.02751	6.05784	4.97369	5.32329	5.13194	5.18052	8.94056	4.40558	3.41107	5.91339	3.92821	12.8793	4.72701	5.05981	4.40577	3.52121	5.15538	4.83524	3.97699	3.35513	5.87333	4.42259	4.33847	4.90536	4.02922	7.22133	4.41009	5.27894	7.56386	4.55056	4.42012
PLCB3	8.6237	7.75739	9.41896	4.53667	8.56859	6.59284	8.4151	5.19519	10.1813	7.21755	6.42924	10.0573	10.1006	12.7703	3.09261	8.48562	5.29556	7.45023	11.8607	7.21004	7.8126	9.81921	9.35916	8.82122	2.97631	6.7428	6.59097	4.35358	8.37359	5.79086	8.0166	9.86796	6.53234	5.47296	9.58976	9.90991	6.36585	7.57394	5.49349	6.38433	7.48402	8.32405	8.97984	10.1113	7.29407	8.60223	7.29243	7.29196	8.9495
GCDH	3.98925	4.33993	3.79812	3.92937	3.58405	3.56592	3.57155	3.24009	3.64585	4.25389	3.48074	4.36388	4.47207	4.15889	4.09392	4.35496	2.27885	2.88743	3.54565	5.09149	3.3983	3.39535	3.49901	4.38781	3.80479	3.07815	3.67896	4.52898	3.06938	4.64597	4.34323	4.27634	3.49362	2.82142	3.35436	3.65963	3.07305	3.3829	6.14907	3.51112	3.54116	3.30788	3.23392	4.91808	3.19569	3.7485	5.58897	4.03259	3.46131
RRM1	10.3903	8.20546	10.0565	9.98163	8.94411	9.29304	10.476	8.30737	8.64966	11.8775	11.2187	9.79173	8.5281	8.80981	9.86495	10.2349	6.90918	8.25446	8.86814	6.18606	8.34208	9.13248	9.46307	9.59372	8.85758	8.77357	8.31317	7.57489	7.71247	7.87114	7.9703	8.12138	9.87427	8.82497	8.63079	8.17326	10.0057	6.63565	7.24667	9.44936	9.90279	9.20589	8.37892	8.08736	8.0583	8.97673	11.6825	11.332	7.30099
ARG1	0.0502196	0.224062	0.215008	0.129906	0.237869	0.195664	0.23049	0.480437	0.153964	0.207194	0.176539	0.316006	0.136817	0.174205	0.0818072	0.0799867	3.2014	0.294076	0.12899	0.345464	0.456939	0.168921	0.137661	0.10939	0.0947746	0.857308	0.397108	0.345747	1.26652	0.146968	0.642782	0.246121	0.204701	0.139186	0.314961	0.211619	0.097267	0.105376	0.30677	0.273715	0.221225	0.263733	0.0966492	0.117633	0.313519	0.115182	0.082347	0.113173	0.214806
ACAA2	16.2809	14.4966	11.9344	17.3465	13.0202	23.3629	14.3287	12.9248	13.4179	10.6245	13.5992	12.3325	17.1102	15.3415	19.6132	15.1596	13.0039	13.6812	15.556	18.9541	15.9257	16.9146	13.7998	17.966	18.5118	14.8537	13.9232	16.0102	13.3449	17.4275	14.6311	13.4515	13.2806	17.5791	12.0955	12.5192	13.1515	14.0497	17.1709	16.6406	14.3263	13.5825	11.8269	14.831	15.448	14.0045	16.07	13.7945	11.9005
POLE	1.53883	1.29688	1.69352	0.775285	1.41514	1.20467	1.43897	1.2796	1.65569	1.44802	1.27406	1.95158	1.24961	1.58697	0.540386	1.14694	1.2469	1.11334	1.79641	0.811346	1.40348	1.28672	1.8017	1.44948	0.484016	1.08411	1.42287	0.535662	1.35387	0.583154	1.17075	1.55575	1.45681	1.04657	1.43928	1.82766	0.989653	1.02051	0.777724	1.12344	1.30865	1.298	1.32314	1.36587	1.36735	1.01749	2.4356	1.27199	1.24844
ACP6	0.8548	1.30261	1.29098	0.953331	0.915618	1.25245	0.731163	0.552542	1.05045	1.44676	0.8774	1.11799	1.50157	1.5706	0.421143	0.420532	0.336195	0.430817	1.06872	0.87433	0.898001	1.03328	1.55494	1.13098	0.755205	0.427179	0.603506	0.784456	0.798715	0.479214	0.499354	1.4384	0.949455	0.782594	0.58647	1.22037	0.873614	0.709838	1.04643	0.916713	0.754892	0.849281	0.651049	1.16238	1.77008	1.1386	1.14613	1.19717	0.542616
ASS1	22.8618	28.4601	22.6378	38.8059	20.4041	13.0647	19.9328	23.3806	23.6028	45.8528	28.3301	20.0469	24.9364	34.2523	43.8772	32.6097	23.2125	20.0987	27.3648	33.949	20.1203	39.639	21.8509	20.2366	40.8896	22.3921	17.4612	34.5053	24.6069	55.5513	32.8075	34.8506	35.2224	18.2334	29.7697	26.3269	22.2462	26.5644	28.7614	26.94	21.1488	23.3574	23.377	35.4466	19.1981	42.8796	25.5867	34.2578	20.5453
HPRT1	9.45495	9.00917	10.9896	12.6794	9.45679	10.54	9.20329	12.4203	9.57939	12.1768	9.07834	9.48253	10.2141	8.29959	19.7474	9.6782	13.9637	11.2974	8.91857	15.306	10.8025	8.44288	10.223	8.6506	21.3104	11.2745	10.4507	14.9011	8.97804	17.3176	10.0339	7.27483	10.2884	10.1422	8.97161	6.91344	10.6706	10.2002	10.3136	8.58544	9.14217	10.9561	8.20273	11.8747	10.07	9.31439	10.3908	11.0181	7.98139
PTGES2	8.82581	6.36345	7.68841	7.01837	7.69023	6.81663	6.08745	4.7279	6.44471	9.76069	4.58499	9.14027	9.63381	9.02526	6.59438	8.14056	5.49157	4.50016	7.89958	9.83327	5.89772	9.11594	8.0332	8.05826	8.17076	7.26991	6.54758	8.23972	8.04449	11.2864	10.0723	9.98037	5.93577	7.57976	5.88045	8.26462	7.59948	6.54104	8.71349	7.96423	8.28546	8.67419	6.72244	10.8985	7.67569	7.01316	12.969	7.17695	8.05574
ME2	3.7331	4.74938	3.5798	3.38972	2.78489	3.97989	3.34144	4.34301	3.30776	3.91041	3.61546	4.45227	5.47854	3.11903	3.54249	3.89116	3.22084	3.59503	3.66232	5.39447	6.12635	4.39322	4.8464	3.70763	4.77697	3.31529	3.75032	4.25003	3.88636	4.8591	4.88637	4.20603	3.71111	3.25863	3.82556	3.34423	3.78326	2.8813	4.11581	4.93137	2.6964	3.94824	3.58731	4.14751	3.67869	3.49704	4.49827	4.3465	2.71049
ACSS2	14.9168	33.0691	14.6287	18.7926	15.7354	19.0833	19.0404	17.125	17.2153	14.9159	19.7983	15.9745	31.2978	19.8212	12.4979	27.8798	10.7105	15.9443	18.9284	22.648	22.7918	35.77	18.448	16.745	12.8708	18.0777	17.8079	22.5473	16.7287	16.2248	23.3337	30.6124	27.8329	24.283	14.8164	18	17.2969	17.6276	23.5503	19.0232	16.1699	18.9458	17.0342	32.5738	27.8989	26.4861	26.8463	28.101	20.311
NAGS	2.43382	3.91244	1.06614	1.7488	2.0349	2.39244	0.999999	1.87666	3.05824	1.85493	2.32536	1.46693	1.88629	2.16826	2.80071	2.45062	1.81552	1.38219	2.48924	1.94489	1.93351	3.27532	2.20467	2.33406	1.59483	2.84777	2.51823	3.07241	3.17572	2.32223	3.42591	1.92188	2.57662	3.35981	0.804143	3.59542	2.743	1.31027	2.37004	2.52168	4.50276	2.55873	2.14393	3.40511	3.43338	3.82301	3.11271	1.55789	2.3433
CA14	0.231707	0.185553	0.263871	0.19979	0.29615	0.272837	0.28177	0.210254	0.149552	0.341417	0.384639	0.205202	0.19639	0.3349	0.195714	0.164022	0.169197	0.163322	0.302296	0.105508	0.189203	0.246471	0.238181	0.140197	0.129564	0.187329	0.21812	0.21945	0.20987	0.081139	0.122046	0.216299	0.322895	0.13478	0.282565	0.358007	0.307496	0.316412	0.247134	0.269848	0.130859	0.189285	0.19819	0.206761	0.263007	0.20667	0.192985	0.156203	0.160593
ADCY3	6.94256	3.49412	5.98083	4.14346	6.85587	2.22894	7.24049	5.74315	6.17686	7.09986	5.07732	5.00206	5.68488	4.94779	3.33903	6.79755	4.20721	3.4578	6.46724	8.11097	4.9652	5.28531	5.06802	9.24563	3.03829	3.29594	3.2662	3.70623	7.11663	4.89912	7.18666	5.51987	5.75107	4.30904	4.96763	4.79118	6.60446	6.80678	7.95332	5.67532	2.27968	4.80766	6.86108	7.23331	3.44374	2.42224	5.81143	5.64756	5.3679
HMGCS1	6.3633	36.4104	17.9871	16.2564	20.7051	21.4465	20.9393	45.1848	20.3933	17.5464	36.538	12.9948	14.0083	24.3748	13.6865	26.7951	27.7509	44.0071	31.0036	19.9725	47.365	28.6826	27.9521	15.7618	11.9019	25.6666	41.8857	28.038	19.5142	16.1106	15.4541	16.8463	71.3586	33.6205	21.899	31.8638	15.7445	27.901	18.3267	19.9123	16.4634	27.9066	25.169	34.9246	51.7774	36.96	15.019	41.6347	28.2286
POLD4	6.51188	5.44284	5.68546	5.6	4.9494	7.21797	4.33065	4.19132	5.53577	4.69266	4.12434	6.59851	10.0343	5.64158	4.92077	7.4231	4.76455	6.4754	6.34169	12.8091	5.50461	5.94571	5.73344	6.15857	6.09779	6.75696	5.26475	6.5362	5.73841	9.77768	7.48218	8.01023	4.28247	4.7542	4.99002	6.60092	4.4925	4.62774	9.28274	6.36406	5.83454	5.91491	4.97413	10.9385	6.27288	6.56952	10.3791	6.17718	6.25849
ACP4	0.0732602	0.0502863	0.0950466	0.0421125	0.0743576	0.114174	0.103458	0.102565	0.0709272	0.129537	0	0.12293	0.0199588	0.127065	0.01989	0.0233369	0.0481464	0	0.134408	0.0107226	0.0256377	0.037911	0.125512	0.0341952	0.0460856	0.102511	0.103446	0	0.0933129	0.016492	0.057882	0.0769372	0.0229706	0.0676816	0.057433	0.185225	0	0.0439208	0.0319654	0	0.0496495	0.0256488	0	0.0245148	0.103946	0	0.0686443	0.0888978	0.0783395
SMS	20.8053	23.5663	21.5513	22.9266	18.0071	20.3062	19.2424	19.1136	19.3953	19.0912	19.2856	21.81	29.9463	21.7313	27.7345	19.7486	26.9121	23.1857	17.6185	31.8489	22.5111	24.0673	19.7711	19.9313	29.7741	23.6659	19.4047	28.3979	18.3534	29.9693	26.0901	20.7909	18.4072	20.2031	19.651	17.615	19.2752	22.0212	22.7779	24.3833	17.8805	20.1216	17.5848	19.9963	20.9763	22.6158	19.3596	23.9966	15.2341
ACY1	0.672897	0.6289	0.834032	0.630284	0.6098	0.702245	0.50907	0.539722	0.722238	0.743627	0.554405	1.02074	0.892056	0.820611	0.7014	0.755966	0.552782	0.762269	0.859766	0.765036	0.662297	0.870533	0.638173	0.789882	0.651954	0.613701	0.678684	0.472724	0.6849	0.865596	0.783231	1.13572	0.697005	0.490295	0.628004	1.1266	0.756373	0.684363	0.838866	0.680107	1.01793	0.788789	0.586389	1.3872	0.724581	0.941618	0.907751	0.739458	0.62104
PIK3CB	4.70906	6.28172	5.16841	4.94271	4.9208	4.74697	5.87167	4.02145	5.82767	4.54925	6.76122	5.33676	7.54134	4.76948	3.07168	5.04959	2.99343	5.6559	4.51118	5.92637	6.05776	5.36356	5.87526	5.28087	3.89862	4.96043	5.41394	4.29438	5.74183	3.31664	5.57986	5.16192	6.16068	5.87263	5.00309	4.30133	5.69331	4.44652	5.46125	6.45632	4.92	5.7523	5.50566	4.5641	5.58632	5.40123	4.46418	7.08012	3.99689
CHST13	0.496441	0.397554	0.500947	0.15854	0.149297	0.343861	0.155794	0.308898	0.240316	0.47141	0	0.323955	0.420774	0.251137	0.194686	0.333852	0.181255	0.215338	0.22264	0.573213	0.791445	0.2569	0.472511	0.49777	0.260246	0.154369	0.140199	0.0723355	0.653404	0.583617	0.618855	0.193096	0.0691814	0.0339732	0.518919	0.650825	0.195866	0.69446	0.393108	0.647539	0.205606	0.579357	0.272976	0.18458	0.266098	0.253027	0.814034	0.525912	0.688153
UGT1A1	0	0	0.0229286	0	0	0	0	0	0.0142585	0.0585919	0	0	0	0	0	0	0	0	0	0	0	0	0	0.00343712	0	0	0.0124775	0	0.0028138	0	0	0	0	0	0	0	0	0	0	0	0.0149715	0.00773427	0	0	0	0	0	0	0
ENTPD6	10.322	12.1942	11.3824	9.79679	10.6295	11.7386	8.35834	7.28769	8.13943	11.0166	9.1712	12.053	11.4613	11.9162	9.10833	9.11119	9.15517	5.74026	11.9769	12.0465	11.9284	9.61024	11.4445	9.04443	7.3183	9.51312	8.9041	5.11973	9.82747	9.19948	11.4279	13.7998	11.3554	8.49432	7.76479	14.3866	9.32865	9.72881	10.4916	10.0035	11.0856	9.482	9.13698	11.4307	10.5188	9.23403	13.808	10.2665	10.1522
ALDH4A1	3.51498	3.56213	2.79725	2.82936	2.75129	2.89324	2.53103	2.05978	3.32794	4.43824	2.68787	3.48995	3.77505	3.13175	2.41846	3.67265	2.02172	1.77529	2.49314	3.46108	2.73352	2.99004	2.6581	2.59293	3.13836	2.57525	2.53075	3.23608	2.51453	3.91422	3.45346	3.60525	2.6756	2.45485	2.04118	2.5926	2.2624	3.60838	4.57925	2.84868	3.25416	2.1915	2.57408	3.21352	2.52019	3.42557	4.66204	3.47787	4.07142
CTPS2	3.47803	4.48702	5.03049	3.30985	4.60504	4.09181	3.88229	3.4685	4.31457	4.8187	4.34936	4.56041	2.80555	4.06923	3.22378	3.29751	2.49918	3.67061	3.90352	2.97517	4.4186	3.30864	4.61475	4.30793	3.0757	2.91202	3.71748	3.36438	3.49475	2.86654	2.58947	3.81811	4.34639	3.28157	3.79557	4.07529	4.05269	3.56471	2.70639	4.09977	4.92177	3.76214	3.01837	3.2542	4.47742	3.99814	3.13807	4.16951	2.70671
HAGHL	0.391497	0.374	1.92696	0.0870024	0.901232	0.465464	0.135368	0.461458	0.371215	2.1231	0.283762	0.507937	1.0226	0.822529	0.175325	0.302134	0.198936	0.177257	0.725669	1.35277	0.353109	0.778001	0.587749	0.766112	0.463359	0.237198	0.712384	0.68806	0.498657	0.467917	0.452815	0.579279	0.316374	0.142934	0.326957	0.663288	0.566744	0.411347	0.710286	0.499185	0.923161	1.42011	0.199736	1.04669	0.303508	0.416563	0.619262	0.577212	0.147459
ACOX3	5.31125	4.86971	5.58582	4.23303	5.22587	5.4143	4.00391	4.42436	4.30579	5.61811	4.31444	4.59606	5.1518	4.96201	3.05814	3.62898	4.33928	4.34471	4.21784	4.67174	5.19896	4.74014	4.54531	4.5989	2.96183	4.71047	5.23168	4.04611	5.20941	3.75444	5.64379	5.21855	4.60178	3.84011	4.39177	4.5843	4.38979	4.6763	4.7543	4.80858	4.06901	5.69528	4.38072	5.15154	4.69628	5.38467	5.61371	5.73774	4.86095
PLA2G4A	4.35915	3.48691	2.37352	4.94252	2.77544	3.38609	3.58695	3.22762	2.77478	6.18037	4.17285	2.6638	3.97422	2.5599	4.10032	4.73435	3.35357	4.53912	3.29978	3.90347	4.09604	2.84194	3.50478	5.1962	4.29683	2.76646	3.75134	3.35336	3.66804	6.05785	4.06785	4.54189	3.03494	2.34656	3.49812	2.18402	3.87799	2.28414	3.3098	3.26668	2.4425	3.6652	3.77472	3.618	5.00644	1.81066	3.80308	4.38521	3.31557
ACOX1	9.80525	11.0214	9.92396	9.34713	9.77716	10.7774	10.6673	9.82239	10.7884	9.64222	10.612	11.7027	12.8076	9.41187	7.02053	9.65825	8.43071	11.584	10.0867	10.1267	10.6146	10.6327	11.7379	9.59602	6.78513	9.15663	10.6744	7.95436	10.3646	7.47308	10.1195	10.4058	11.1392	10.3557	9.77073	10.9504	10.671	9.49012	7.45237	11.5593	10.8977	9.91366	11.0996	10.3562	11.2151	10.1964	9.48704	11.0409	8.8974
ENTPD5	1.76085	1.87302	1.95021	1.46746	1.67592	1.6166	2.13152	1.64835	1.88856	1.51023	2.01096	1.76293	2.16547	1.61814	1.22356	1.47194	1.31843	1.94865	1.5141	1.53771	1.79341	1.79093	2.25115	1.5503	0.888186	1.44748	1.91446	1.15955	2.04543	1.06375	1.21845	1.70078	1.90496	1.34392	1.80132	1.70275	1.95506	1.80123	1.36763	1.30749	1.80742	2.08379	1.85856	1.4317	1.89402	1.4865	1.65035	1.95145	1.29121
PDE3A	2.30547	1.02031	1.55804	1.76972	2.13089	0.686734	1.75069	1.3572	2.07619	1.58945	2.833	1.43938	0.675473	1.03177	1.55047	1.36624	1.5033	1.73169	0.970125	0.641506	1.59552	0.884748	1.48168	1.65822	1.01269	0.756348	1.00218	1.18652	1.88284	2.06593	0.752004	1.01602	1.46638	1.09644	1.81169	0.80215	2.00658	1.79992	1.01858	0.679864	0.768482	1.12311	2.82034	0.72743	1.15039	0.956753	0.762458	1.61328	1.16648
ACYP2	1.7971	2.11503	2.19741	2.0855	1.66798	1.98591	1.59318	1.76729	1.78991	1.83368	1.81114	2.38507	2.81626	2.37477	3.46502	2.32405	1.5547	1.85286	1.70689	3.61084	2.08011	1.89286	2.20696	2.07849	3.37024	2.28654	1.9874	2.12465	2.17759	3.92919	1.60206	1.85807	1.93851	1.65291	1.90652	1.51622	2.00858	1.99628	2.8942	1.65026	2.12193	2.28285	2.219	1.96239	1.78826	2.36333	2.01636	2.14003	1.58724
CYP3A4	0.0314172	0.021565	0.0407602	0.00902986	0.0425171	0.0685477	0.0110918	0	0.0152084	0.0370342	0.00920353	0.105436	0.0085592	0.0204341	0.0341189	0	0.0137649	0.0306621	0.0345839	0.00919666	0.0329838	0.0162579	0.075355	0.0195525	0.00988178	0.0263769	0.0532349	0	0.012005	0	0.00992895	0.0329941	0.0098508	0.0193499	0.0410497	0.0132388	0.0101417	0	0.00913879	0.0395159	0.0425838	0.0219987	0.00863764	0.010513	0.0445764	0.0120096	0.0220783	0.0381233	0
GPX6	0	0	0	0	0	0	0	0	0	0	0	0	0	0	0	0	0	0	0	0	0	0	0	0	0	0	0	0	0	0	0	0	0	0	0	0.0206061	0	0.0146584	0	0	0	0	0	0	0	0	0	0	0
INPP4A	3.01874	3.48001	2.85725	2.04112	2.67862	2.67535	3.52173	2.18961	3.42927	3.14474	2.96602	3.64149	3.71045	3.00143	1.56034	2.50534	1.95571	2.89579	3.35267	2.23874	4.2084	2.65651	4.30513	3.17155	1.69233	2.42511	2.46203	1.71978	3.39132	1.64922	2.88763	3.83249	2.71004	1.93114	3.61771	3.22902	2.82629	2.0682	1.80236	3.62999	2.23146	3.0103	3.39675	2.6368	3.8181	2.31419	2.88884	3.84237	2.22057
ADSSL1	0.567312	0.709611	2.00854	0.712139	1.17359	1.19838	0.645511	1.00476	0.73343	2.38188	0.740853	0.910372	0.80537	0.833552	0.561353	0.968899	0.329413	0.608711	0.677163	1.06293	0.603972	0.654353	0.837271	1.10333	0.548216	0.765134	1.3705	0.549005	0.777008	0.496225	0.807347	0.957086	0.830461	0.878782	0.638545	1.08008	1.05356	0.476364	1.1308	0.766567	1.35493	1.30419	0.690603	0.909161	0.955251	0.679325	0.864597	0.998248	0.807032
POLR1B	3.27743	2.57393	3.85358	2.63954	2.45823	2.93295	3.31936	2.05191	3.04173	4.01594	3.26126	3.17884	2.76958	3.37025	3.04366	3.32278	3.17656	2.59453	2.75761	2.00824	2.80463	2.69491	3.61155	3.68982	2.3393	2.92354	2.58474	2.19293	3.26296	2.86064	4.30673	3.01291	2.60085	3.49073	2.31023	3.04202	3.88057	2.36496	2.00694	2.20299	3.60859	3.25893	2.27626	3.03135	3.13258	2.90262	3.73639	2.89478	1.5617
UGT1A9	0	0	0	0	0	0	0	0	0	0	0	0	0	0	0	0	0	0	0	0.00597821	0	0	0	0	0	0	0.011535	0	0.00520251	0.0735586	0	0	0	0	0	0	0	0	0.106931	0	0	0	0	0	0	0	0	0	0.00727948
CTH	1.05467	1.65551	1.50091	1.98563	1.39687	1.36336	1.65971	1.17323	1.5435	0.891467	1.88012	1.98924	1.02459	1.24078	1.4872	1.41938	1.09253	1.33653	1.43998	1.84281	1.2589	1.00482	1.2046	1.38653	1.2472	1.5673	1.25835	0.938129	0.827884	0.754601	1.00123	1.27361	2.76857	1.46028	2.0083	1.17135	0.844538	1.44595	1.81933	0.891219	1.38521	0.830091	1.77575	1.08065	1.47323	0.875078	1.1491	1.65821	1.09283
CPT2	7.42795	9.62957	7.62294	7.88087	7.2938	9.08913	7.99024	4.60381	7.69705	6.38741	9.14593	7.27883	12.7189	7.90106	6.36513	7.9026	3.67393	5.73441	7.16522	9.07965	7.67649	9.3018	7.03896	6.89356	6.32455	6.99143	7.00604	6.43046	7.28433	5.57164	8.28959	7.88203	8.57006	7.46099	5.55025	7.4583	7.87709	7.77569	8.38106	8.0289	7.98366	7.79155	6.86846	9.81612	8.02789	8.41844	9.86898	8.48533	5.61074
PDE8B	2.29366	3.16535	3.20438	1.94831	2.7742	2.72192	3.43679	2.28467	2.17155	3.15353	2.36878	1.84211	2.21843	1.7839	1.53559	1.56178	1.03979	2.17058	1.56956	1.13567	2.74522	3.90129	1.82114	2.51177	2.0025	1.905	1.72573	1.78905	2.17211	1.95786	0.920694	1.94016	2.3616	2.63016	2.69609	2.49115	1.77533	1.51226	1.21946	1.37632	3.44309	1.85581	1.55111	0.855969	3.07693	2.41196	0.91878	2.77635	1.33221
CMPK1	36.4998	46.6343	47.5808	56.4895	45.0163	51.3706	43.9119	37.4079	46.8582	34.7929	54.6204	39.4476	37.655	42.7445	66.3036	43.9302	33.6301	57.4626	43.293	41.628	49.3395	45.0548	46.5059	39.7581	74.4153	40.8501	41.5635	52.0882	38.7051	55.0109	31.2477	35.9108	49.3983	40.1366	40.5729	36.2391	45.6527	45.787	46.4514	38.5532	44.2344	48.9384	46.3355	39.825	41.8004	44.562	36.6404	46.046	31.5691
PNP	11.0769	8.81266	5.55849	19.7423	11.4623	7.60598	10.8921	34.4358	5.30515	7.60226	7.13103	8.37138	7.82046	5.56185	15.1728	8.08084	44.6979	17.8472	7.45359	34.5747	10.3877	5.99616	7.97327	5.17846	6.81666	22.8125	16.0922	11.0446	9.64787	18.2001	25.0271	11.6513	6.23462	11.6005	13.5697	5.5357	7.4654	11.3063	8.94298	8.00674	6.06732	6.47741	9.48497	14.4404	8.96445	5.37716	9.99142	10.9524	17.243
RRM2	1.23078	0.512631	0.511594	0.921576	0.565988	0.443839	0.871866	1.08275	0.514169	0.956654	0.408391	0.919001	1.67112	0.608804	1.03815	1.72558	2.42136	0.544233	0.898841	1.50992	1.65875	1.43253	1.11913	1.43466	1.08996	0.91405	0.596177	2.01099	1.06541	2.30441	2.40431	1.64532	0.405891	0.447709	0.541249	0.461568	0.996471	0.668625	0.280967	0.826628	0.431906	0.836706	0.503741	1.31286	0.50863	0.860263	5.58422	1.39476	0.614044
INPP5J	1.59217	1.61543	1.51339	1.7587	2.1533	2.1911	1.24994	1.43732	1.73365	2.05655	1.71459	1.97455	1.13738	2.12525	0.872319	1.70799	1.18355	1.11849	1.97492	0.880619	1.7045	1.79504	1.46555	1.6207	0.914038	1.40889	2.05748	1.00639	1.27465	0.672615	1.64924	2.03458	1.89293	1.10288	1.28884	2.38012	1.37408	1.66859	1.30666	2.01632	2.12201	1.66941	1.58666	1.45179	2.08483	1.7758	1.92713	0.968492	2.11543
GCK	0.205886	0.0903798	0.118027	0.08257	0.0566972	0.100737	0.109877	0.072619	0.0463556	0.0776061	0.0350658	0.0502145	0.0847884	0.145329	0.188492	0.114391	0.0786671	0.0467296	0.105413	0.0595674	0.016756	0.0495547	0.114842	0.0856704	0.12801	0.0535984	0.101414	0.125578	0.100627	0.269465	0.0718765	0.0335224	0.0675576	0.0294896	0.0688165	0.0807046	0.0772803	0.0789392	0.205433	0	0.0811231	0.0670528	0.0460737	0.0640881	0.0407612	0.0457571	0.0336477	0.0830008	0.0896001
TSTA3	12.3474	8.855	8.20763	14.1344	8.89509	9.95273	8.91668	9.63753	9.49587	13.6413	9.26629	10.6292	14.0509	9.49226	12.3308	12.8534	7.84851	7.89729	10.227	15.6317	9.80149	12.83	9.45678	11.3859	15.288	13.5033	10.1102	14.6308	12.2014	17.7742	14.8788	14.001	11.5753	10.7142	8.15201	9.35676	10.7209	9.12248	12.7199	11.7311	9.15832	12.6673	9.78267	20.3489	11.8444	11.3312	16.4658	11.5145	10.3134
LAP3	31.2287	36.4985	32.0661	31.9072	32.5574	34.3705	35.9072	36.2573	39.8941	35.1432	27.6175	34.3096	31.8352	42.9247	35.6682	37.6055	40.9794	44.0582	43.5278	34.8319	59.0226	53.5081	50.3218	41.688	40.1904	35.088	31.9254	41.4123	36.8908	53.7085	40.7447	29.954	37.6855	25.0258	43.2152	34.431	40.5656	29.9246	35.1816	57.1572	21.9186	41.048	30.722	34.7139	29.9487	39.9645	39.2941	34.6287	34.8445
TYR	0.00654387	0	0.00424495	0	0	0	0	0	0	0	0	0	0	0	0	0	0	0	0	0.00478891	0	0	0	0.00509073	0	0	0	0	0	0	0	0	0	0	0	0.0137875	0	0	0	0	0	0	0	0	0	0	0	0	0
ACAA1	8.87939	8.34541	7.87336	7.22042	8.3161	8.29125	7.30031	5.95897	6.82773	7.66929	6.42768	7.63738	10.5782	9.22198	7.4803	7.79897	4.65453	6.14642	7.63322	9.75424	7.17799	10.1291	6.89962	7.87992	8.26417	7.70279	6.67886	9.00085	7.48919	7.79047	8.86757	8.33723	7.05825	8.34351	5.75191	8.63729	7.1501	7.28902	9.69286	7.92995	8.15503	7.72563	5.38722	10.1676	7.53076	8.72185	9.26786	7.93455	6.37308
AKR1C3	5.08681	8.75135	10.8943	9.1533	11.8081	7.67777	5.46877	5.53024	6.89712	7.11226	12.2932	4.27146	6.15008	9.95749	11.4049	6.59061	5.90868	4.82077	9.83337	18.7748	6.76276	12.1864	4.45395	7.43918	6.82101	8.78516	6.35682	20.4979	8.41078	30.1593	13.3408	3.23076	11.2965	19.2942	4.21204	3.86161	8.03542	9.1567	16.5739	2.37067	5.65269	6.44712	3.24617	5.35012	5.38541	8.11585	5.78534	10.2864	7.29744
TKFC	3.89681	2.96008	4.88111	3.22469	3.88121	3.36601	2.67605	2.72722	3.1575	5.39496	2.80109	3.52238	3.6915	3.74502	2.71995	3.63136	2.24993	2.16301	2.87383	3.4548	2.75768	3.06769	3.41216	3.89494	2.80349	2.92134	3.50434	2.70158	4.00717	3.27204	3.83809	3.82243	2.98679	3.09994	2.60542	4.18109	3.73418	2.72582	4.26818	3.27359	3.51282	3.87756	2.98885	3.93523	3.12583	3.8342	5.04246	3.4088	3.61378
TYMS	2.97243	1.72767	1.79343	2.41141	2.52765	2.30999	1.79134	1.76189	1.68902	3.64986	1.77897	3.63689	2.61225	1.74101	1.81143	2.23989	6.31903	1.59866	3.01989	2.16358	2.7823	2.95646	2.01235	2.54236	2.07343	2.13553	1.38778	3.36619	1.98462	3.14783	3.47222	4.05587	2.30494	0.98426	2.71446	2.30643	3.13391	1.47305	1.10404	3.08205	1.47565	1.87432	1.76845	2.76738	2.60756	2.44354	5.64329	2.92957	1.53799
AGPAT4	2.03687	2.39844	2.26155	1.57841	2.49381	2.35186	2.27655	2.36586	1.77771	3.60156	2.14612	3.25264	3.44908	2.13238	1.05408	1.70635	3.30096	2.31741	2.53536	2.63041	2.6701	2.32357	2.66832	2.31119	1.2424	2.6297	2.31681	1.60119	2.17156	1.33506	2.96967	2.34396	1.95126	1.82286	2.12322	2.13867	1.96528	2.32422	1.3814	1.9533	2.05919	2.4191	1.70167	2.45147	2.12042	1.50562	1.57112	2.38777	1.27557
NT5C1A	0.0534859	0	0.0346959	0	0.060319	0.0277853	0	0	0.0287681	0.0262702	0.156684	0.112187	0.145715	0.0193266	0	0.0851891	0	0	0	0.169615	0.0623921	0.0461302	0	0.0277392	0.0280386	0	0.0251748	0.146125	0.068126	0.100337	0.0986033	0	0.0279506	0.0549034	0	0	0	0.0267215	0.0907563	0	0.0302068	0	0.122542	0.0298296	0.0758887	0.136304	0.104408	0.092718	0.0317745
LCLAT1	1.38892	1.4778	2.3572	1.99222	2.15856	1.64287	2.18297	1.5469	1.89798	2.51466	1.91517	2.13125	1.42344	1.86992	1.67872	1.22109	1.05256	1.85137	1.89308	1.00875	1.66767	1.38925	1.74979	1.63197	1.49887	1.49894	2.08355	1.4504	1.76575	2.10119	1.14715	1.56709	2.05809	1.24515	2.0892	2.1353	1.96206	1.50324	1.22961	1.31544	1.48133	2.29806	1.63139	1.43208	1.73971	1.05383	1.55296	1.92525	1.27511
GSTA1	2.51788	9.67176	100.487	4.70394	15.9233	15.9678	0.820557	16.7666	3.29714	44.806	4.42561	6.74374	36.6462	7.49543	10.9902	6.57076	0.954659	0.992397	3.44682	84.0237	1.62673	4.98633	5.90647	11.9936	35.6077	5.61004	26.0634	8.76268	15.3816	10.159	1.23952	1.86454	27.2065	0.268402	4.15028	13.589	27.4159	0.841845	16.5497	2.11129	35.3422	66.2839	0.931873	8.42548	0.824424	12.9196	6.35179	41.2469	0.431482
PTEN	7.98963	8.35224	9.7695	9.31482	11.1937	8.50589	9.94219	7.06846	9.45395	9.27893	13.418	10.5959	7.25248	9.18008	9.91312	8.99215	6.57874	11.6031	8.93281	6.13056	11.5814	8.06364	9.54194	8.43778	11.8917	7.45946	7.91463	10.6028	10.0569	11.9017	6.88747	8.16966	11.475	10.1236	9.99257	8.34015	11.5079	8.48714	7.42976	9.05015	7.21423	8.9646	9.45926	6.73057	8.30579	10.1729	7.67493	10.334	6.98994
NOS3	4.86362	1.74089	1.90547	3.09689	3.65104	1.20905	3.60509	3.20652	5.08482	2.2667	2.45718	7.49635	1.51742	3.98923	1.12514	3.82308	4.72808	5.18516	4.05706	1.92885	1.81575	3.51707	2.75479	1.9782	0.542251	2.55614	2.55137	1.04344	4.95549	1.25758	8.23546	3.21482	1.61126	1.51103	8.18284	1.71138	4.83737	2.67831	1.8902	1.45254	2.15137	2.30984	6.29847	2.55163	1.79222	4.35329	4.00346	2.87072	2.9898
GSTP1	264.168	250.374	344.104	244.809	287.002	278.166	181.293	184.471	205.396	307.652	171.366	207.633	302.468	318.493	329.841	237.197	174.082	161.287	221.189	337.726	156.999	308.05	225.602	240.31	372.869	231.878	296.017	316.932	208.479	324.938	240.171	228.826	245.689	246.619	142.861	230.563	230.121	262.782	295.324	222.443	379.248	309.317	175.635	298.107	172.01	279.853	322.948	271.417	249.49
CHDH	1.56201	2.20023	1.47039	1.59033	1.22219	2.00813	1.86367	1.06848	1.6543	1.61937	1.86313	2.0437	2.81043	1.88353	0.763212	1.61672	0.63811	0.763476	1.56357	2.36068	1.23749	1.56331	1.38163	2.57279	1.29228	1.50578	1.28602	0.758968	1.3334	0.667186	2.04817	1.66089	1.32811	1.57468	0.924066	2.19225	1.58084	1.07525	2.36063	1.78654	1.87065	1.31373	2.10878	3.0093	2.49781	1.64834	1.88611	1.88087	1.32845
ACACB	2.05051	2.20882	3.38848	2.43054	3.34211	1.91802	3.44432	2.27798	3.01777	2.94921	4.02583	3.6331	3.13791	2.96912	0.655712	1.78141	1.42777	2.57955	3.29267	2.14485	3.15461	2.09299	3.55262	3.43591	0.432252	2.30566	2.46119	1.00814	2.71836	0.767292	1.47495	1.75046	2.7667	2.23125	3.25698	3.90459	2.3301	1.83541	1.44168	1.74278	2.12322	2.28183	3.53327	1.3978	2.58696	1.52137	1.44545	2.90592	2.74387
FTH1	368.884	426.367	258.408	372.698	270.826	315.205	311.462	349.584	281.856	216.117	285.494	389.62	668.443	408.403	314.323	352.1	262.267	272.656	272.088	665.753	264.568	327.817	335.33	417.929	326.242	358.934	328.656	466.412	477.111	487.181	556.769	338.999	234.27	409.698	335.897	253.268	301.178	338.254	645.918	536.404	289.041	329.015	349.974	411.987	337.442	279.59	368.592	347.278	366.81
GAL3ST1	1.21676	0.460252	0.959041	0.488851	0.763564	1.96254	1.16632	0.328177	0.89195	0.857878	0.574908	0.864435	1.06932	0.567306	0.497297	1.02108	0.293777	0.335185	0.80412	0.526605	0.537985	1.11712	1.28886	0.875315	0.781883	1.14421	0.729734	0.375314	0.899887	0.94985	0.408313	0.469452	0.502528	1.0274	0.675242	1.36451	1.65768	0.519647	0.718337	1.30277	1.52952	0.515315	0.458625	0.481585	0.714692	0.762695	0.605291	0.629373	0.512985
ENPP7	0	0.0286287	0	0.0399588	0.0470366	0.0390004	0	0.0194639	0.0807599	0.0163883	0.0244364	0.0116644	0	0.00602832	0.0226474	0	0	0.0407057	0.0510135	0.0040697	0.0194613	0.00719443	0.0190549	0.069219	0	0.0233445	0	0.00911582	0.0247914	0.0500754	0.0219687	0.029201	0	0.0256881	0.0145322	0.070301	0.00897575	0.00833494	0.044485	0.0466308	0.0188441	0.0778788	0.0152893	0.0186088	0.0394519	0.0212579	0.0455936	0.0530209	0.0297332
LALBA	0	0	0	0.0227448	0	0	0	0	0	0	0	0	0	0	0	0	0	0	0	0	0	0	0	0	0	0	0.0223484	0	0	0	0	0	0	0	0	0	0	0	0.0115096	0	0	0	0	0	0	0	0	0	0
PLCB1	0.849331	0.554611	0.858123	1.20256	1.06379	0.381673	1.18306	0.825743	1.01067	1.16657	1.00734	1.0405	0.290089	0.613794	0.76864	0.670396	0.819154	1.00558	0.64122	0.226437	0.89212	0.508878	0.691066	1.15773	0.908209	0.606495	0.68632	0.42917	1.14164	0.772685	0.46419	0.631476	0.752177	0.690528	0.890406	0.596495	1.63369	0.803588	0.276027	0.567223	0.390528	0.756547	1.15549	0.379364	0.481675	0.737443	0.296377	1.01738	0.567077
POLR3B	2.65697	2.54462	2.61432	2.96589	2.94143	2.5041	3.23438	2.5026	3.01878	3.28644	2.47547	2.06217	2.61761	2.86699	2.32181	2.93124	1.29493	2.60698	2.13917	1.70062	2.4525	2.84343	3.27132	2.76542	2.50456	2.17726	2.63884	1.7448	2.71928	2.55163	2.24689	2.62393	2.6432	2.40835	2.53734	2.43952	3.56712	3.36725	1.9824	1.95028	2.96669	2.81626	2.63601	3.5618	2.72651	2.48478	2.83597	2.9262	2.18664
GMPPA	5.14973	4.7838	4.81275	4.33076	4.54674	4.76867	3.82966	3.86571	3.95465	6.65522	3.8989	5.90163	7.03504	4.89212	3.5431	5.30694	3.7834	3.4506	5.55605	5.98216	4.65766	4.89012	5.04878	4.84139	3.81943	5.21664	4.81464	3.92036	4.13081	5.33386	5.18318	5.89031	4.75932	4.54325	4.32934	5.82678	3.86609	3.72325	5.42222	5.66543	4.85495	5.07444	3.64391	7.53837	4.86414	4.52864	6.27873	5.31068	4.71104
CKMT1A	0.126962	0.217869	0.218253	0.045614	0.182558	0.17808	0.044824	0.0592494	0.0358514	0.860554	0.0929826	0.079891	0.164299	0.00688148	0.0517051	0.0202218	0.0139065	0.0154889	0.0698798	0.10685	0.0777544	0.0821262	0.184889	0.227169	0.179703	0.0444139	0.0717104	0.114465	0.0646858	0.12147	0.130405	0.122224	0.109474	0.0488727	0.0331778	0.0802504	0.122952	0.0190291	0.0784792	0.186306	0.215111	0.188914	0.0610858	0.0849698	0.0810635	0.060666	0.156139	0.225592	0.0509118
PGM3	4.1383	4.68655	4.16287	4.47772	4.8703	4.3632	5.07749	5.96442	4.00087	4.84487	4.81213	5.31076	3.27671	3.68388	4.83605	3.62132	7.07623	5.52123	4.45768	4.05832	5.49908	3.9544	4.75731	4.39991	4.13426	4.49169	5.68767	3.00806	4.09893	5.30003	4.03707	4.47882	5.04933	3.72457	5.64264	4.87545	4.48184	3.8957	3.41837	3.87503	3.94338	4.91269	4.71599	4.42086	4.22239	3.49193	3.662	4.56872	4.23436
NMRK1	5.63238	6.74727	7.59554	7.67593	7.25607	9.13996	5.87719	5.84432	6.83892	8.15626	6.44733	7.66886	5.30037	8.38621	11.6872	5.7827	3.81456	5.51943	11.7856	6.91338	8.06837	5.45013	6.08894	7.58346	10.2713	7.01668	5.68906	7.65066	5.21307	9.43766	4.87773	5.75598	6.83672	5.29154	5.70459	10.7912	5.77757	6.18401	6.83645	3.97139	6.69644	8.59032	5.53848	8.20195	8.13643	6.02188	4.92822	6.96209	5.44225
DHODH	1.40587	2.17271	2.12917	1.00813	1.79451	1.60658	1.61084	1.17774	1.87737	2.20598	1.75847	2.47627	1.74413	2.08041	1.44392	1.44888	0.952666	1.30806	1.66372	1.3377	1.77136	1.97373	1.90536	1.91893	1.25572	1.44447	1.4657	0.860104	1.42564	1.2518	1.47801	1.8917	1.85085	1.65535	1.95241	2.37326	1.50507	1.39334	1.64449	1.66186	2.18385	1.65731	1.72091	2.47148	2.41956	1.55881	2.05743	2.00453	1.50181
ACADS	12.0967	10.0529	11.0961	10.379	11.6878	14.6067	9.74927	7.08687	10.8239	9.64245	7.89301	12.4753	12.6402	15.1975	10.998	12.2273	7.07801	7.23778	11.6094	15.5561	9.16821	13.4222	11.4284	13.0517	12.8703	10.4292	9.74554	13.2438	10.5377	17.5922	12.4842	13.8414	9.85029	11.1549	8.1803	12.9397	10.4058	12.1205	15.9514	13.9213	12.4386	10.9466	8.89333	15.5505	11.2308	13.4763	14.7006	9.3866	12.1211
NEU3	1.8284	2.33973	1.87907	1.46018	1.67463	1.38404	1.50774	1.18237	1.55523	2.0052	1.82877	2.67359	2.90335	1.8716	1.27648	1.73066	1.18445	1.31285	1.94561	1.95165	2.50459	1.57132	2.34936	1.67638	0.833887	1.26826	1.5085	0.80923	1.60193	0.882003	1.70256	1.95675	1.36362	1.2347	2.03064	2.11878	1.50084	1.16663	1.53288	1.88358	1.34977	1.39915	1.68042	2.35992	2.11986	0.998468	1.99771	2.04209	1.18707
PMM1	8.81959	12.3356	10.8478	10.2189	15.7144	11.8173	10.0227	8.93938	10.2269	11.6965	11.5246	13.6116	8.01455	9.37115	12.6895	6.56901	6.55508	7.27724	16.4944	9.78237	11.3075	10.375	9.55437	9.82487	11.4456	11.026	10.0353	15.4694	10.4224	7.40927	12.1783	8.9183	15.4342	15.9001	8.24568	15.8984	9.03873	10.2502	14.8495	12.9769	13.9033	11.6591	7.55947	8.538	12.0729	12.4553	10.6346	9.37456	10.1329
PNPT1	4.23635	5.0927	5.20191	4.7345	5.88524	3.95113	5.1506	5.3999	4.06608	5.70973	5.24223	4.85409	4.61864	3.94636	4.73319	3.56963	4.46755	5.04623	5.14859	4.02861	4.78929	4.52572	5.03176	4.27055	3.91762	5.08868	5.53678	3.09405	4.1669	4.50438	4.33117	4.22558	5.68323	3.47455	5.33931	4.17127	5.23677	4.39043	4.22411	4.23885	4.41597	5.21532	4.04267	4.95257	4.49989	3.11535	4.14232	4.56484	3.16186
GSTO2	0.799717	1.58398	1.46598	0.95486	1.31244	1.55791	1.16237	1.16974	1.08337	1.70014	0.947	1.13079	1.1815	1.21626	1.0586	0.681229	0.649338	0.834859	1.34312	0.949205	1.05123	1.38719	1.27126	0.990457	1.47982	1.05222	1.23036	0.789154	0.861515	0.776989	0.649136	1.57386	1.61553	1.03839	1.15408	1.70591	0.982523	1.00481	1.17036	1.32614	1.74593	1.09696	0.78759	1.21821	1.91936	1.346	0.806181	1.29665	0.654136
POLR2J	13.2401	16.0966	15.9208	15.2385	13.4039	13.8696	11.4932	10.6208	12.4095	15.8176	10.4539	14.3896	19.3449	17.2893	19.8319	14.917	10.5297	11.0525	14.6441	22.9068	12.5393	14.7168	13.9743	14.5378	16.5616	14.6133	12.7516	18.695	12.4394	22.6574	12.9696	15.2456	13.0844	16.0804	10.8288	14.6078	11.8721	13.2076	19.0025	14.8394	13.7951	14.865	12.0937	20.7389	12.0898	15.757	19.1752	16.1849	14.6668
PLPP3	40.0625	24.475	28.7154	34.7318	29.1043	22.3181	42.7024	51.1612	37.8077	25.1255	47.5515	33.8474	12.0436	39.9599	38.0894	28.6398	51.9668	35.2462	26.7974	20.0311	35.011	28.5568	41.0731	36.8272	16.3766	37.6319	18.9638	29.8917	37.2702	27.0518	32.7503	21.7424	22.6587	24.8815	40.3983	36.9889	33.018	30.0843	29.639	23.6608	16.8713	26.0326	47.2146	16.1296	23.0073	27.1748	22.9498	26.3134	35.3341
HAGH	7.039	8.15094	8.4659	7.10138	8.11894	8.21338	7.4402	6.98674	7.4006	7.08654	6.99605	7.4064	8.51303	9.84685	7.94115	7.72848	5.62603	5.23861	7.82971	10.4476	6.12654	8.71756	6.83048	7.83228	6.75838	7.74188	7.82649	8.74995	7.18604	8.46204	7.22647	7.54493	8.42537	8.43264	6.0034	8.44188	5.87517	8.82222	8.88292	7.2152	10.1072	9.71419	7.96897	7.57696	7.09564	9.00281	9.55589	6.94566	7.79724
TREH	0.0868347	0.0851484	0.132775	0.124789	0.115416	0.386654	0.0766425	0.260506	0.115095	0.210203	0.227124	0.130097	0.0422446	0.100854	0.0505189	0.0296368	0.285338	0.272403	0.307245	0.0862425	0.206206	0.0561695	0.0956367	0.250908	0.0487723	0.243012	0.122614	0.0101672	0.0987528	0.0907578	0.0588061	0.162845	0.12641	0.0286509	0.267437	0.117614	0.150165	0.158036	0.0856998	0.0910157	0.0630527	0.0651458	0.0937898	0.0311327	0.193609	0.213387	0.116234	0.1344	0.149232
PAPSS1	29.8314	31.4139	43.6833	27.1803	31.8795	55.2111	31.9846	27.2165	27.9044	41.8909	28.5259	24.9714	40.6204	28.3517	37.43	34.0649	20.9837	28.2173	32.2012	30.527	27.7722	45.729	40.9488	33.506	43.8361	35.1837	33.2931	30.2312	28.0513	31.9744	27.08	20.9573	40.1757	26.2475	27.9376	37.0159	45.5476	31.2137	24.896	34.0454	33.1217	33.6748	25.8671	25.274	22.5279	25.3252	29.4765	31.1291	19.5391
UCKL1	7.24553	8.03107	9.63504	5.9591	8.91597	7.0859	7.15173	6.83069	7.76177	8.70188	6.12952	10.0695	8.26948	9.41001	5.82732	6.17975	7.15026	6.75532	9.87952	8.59723	6.30013	7.73056	8.93191	8.12142	4.02464	7.08185	8.17762	5.98534	7.47765	7.32628	6.96385	10.4813	7.73534	5.42661	8.67878	11.1985	6.40583	6.25306	6.92225	7.60105	9.02679	9.27087	5.9796	9.23282	7.55935	5.35246	7.8987	7.10568	7.90519
PDHA2	0	0	0	0	0	0	0	0	0	0	0	0	0	0	0	0	0	0	0	0	0	0	0	0	0	0.0189674	0	0	0	0	0	0	0	0	0	0	0	0	0	0	0	0	0	0	0	0	0	0	0
AGL	2.58346	4.26058	3.77677	3.80345	3.49542	3.67065	3.8045	2.81748	3.59092	4.39286	4.56898	3.9512	4.03554	3.00091	2.66839	3.47743	2.22226	4.60195	3.34875	2.9969	4.12328	2.72163	4.42606	3.1166	3.31217	3.63135	3.64795	2.91913	3.39045	4.02204	3.53505	3.43646	4.15658	2.6195	3.09119	3.07164	4.21132	2.90756	3.0308	3.6399	3.40971	4.17422	3.67363	2.97169	4.07062	3.1532	3.58772	4.10929	2.30006
PPOX	2.41616	2.50682	7.93955	1.78537	4.68876	3.68205	1.98132	2.19412	2.54729	9.56325	1.81343	4.27716	3.64723	3.22288	2.89029	1.95145	1.61887	1.75603	3.29319	3.922	2.70605	2.12822	3.93395	2.92609	2.96441	2.84138	3.78072	2.12778	2.73375	2.47848	1.33697	3.69668	3.41853	1.82057	2.59721	5.03654	2.62058	1.81067	2.66363	2.14634	4.63079	5.23447	1.45459	2.80972	2.38879	1.99787	2.09233	3.35669	1.74078
AADAT	1.344	2.32905	2.637	1.87436	2.55355	2.23903	2.08032	1.47532	1.98706	2.10719	2.36619	2.56908	1.74059	2.3971	1.61776	1.69775	1.12403	1.68001	2.42935	1.08047	3.0352	2.09849	2.58616	1.74602	1.92625	1.78799	1.66407	1.16124	1.49263	1.44571	1.14034	2.43355	2.19008	1.42719	1.97233	3.09676	1.47467	1.94492	1.09774	1.65159	1.85086	2.08615	2.07508	2.97979	2.94026	2.54349	2.21777	2.26097	1.38645
PLCE1	4.05269	2.80517	5.30591	3.53019	5.19998	3.64605	5.67458	3.08704	4.80359	3.49087	5.60641	4.68661	1.70234	4.63395	1.41909	2.68383	3.73351	4.83753	3.9309	0.97741	4.37602	4.15494	4.41148	3.28982	1.43212	2.45729	3.55648	1.75243	4.05396	1.11165	1.31963	2.86383	4.84235	3.04825	3.32185	3.61578	6.44794	4.11231	1.41167	2.59804	4.32255	4.58528	5.76853	1.39974	2.84672	2.76216	1.85219	2.92872	3.7407
LCMT2	1.64256	1.2998	1.8826	1.78975	1.74203	1.71101	1.37215	1.09221	1.81044	1.8936	1.56239	1.83272	1.25979	1.64833	2.04492	1.46397	1.96694	1.21131	1.98821	1.87263	1.76716	1.23683	1.8469	1.96858	1.63291	1.78235	2.18317	1.30673	1.62965	1.61573	1.76398	1.48964	1.55218	1.39343	1.3307	2.40879	1.47896	1.39889	1.8299	1.38565	1.80725	1.99636	1.57551	1.93657	1.56981	1.60497	1.73777	1.56385	1.1199
TPMT	6.62633	9.81644	6.52414	9.65636	6.63323	9.02638	7.58999	6.2541	7.83894	6.51834	8.32442	8.56307	12.3139	6.53067	9.41631	9.30888	6.61919	10.0821	8.50312	13.0222	10.9975	8.3478	7.03682	6.65115	12.1969	7.15374	7.98119	9.49916	7.72094	10.7337	8.82859	6.23349	7.48974	7.56621	7.87971	6.53616	7.68083	8.49015	7.8643	9.42959	7.88406	9.12328	7.42878	10.1005	7.35066	8.96508	9.11995	9.75515	6.0209
CYP26B1	3.58913	2.38391	5.69551	0.814405	1.55116	1.46892	1.92433	0.220387	9.40784	1.90781	0.593729	1.93158	0.59505	10.597	1.20203	5.45956	0.202599	1.79561	6.21661	1.35649	1.27394	0.407307	2.81156	7.62324	0.346593	0.401996	2.00609	0.296749	0.81957	0.779619	0.304717	1.19856	0.438053	0.32116	4.2422	3.8142	1.91828	1.32125	2.05485	0.758989	1.76696	0.881808	3.46236	3.62807	1.84825	0.624314	4.19913	2.35363	1.03805
DPYS	0.118893	0.230635	0.254848	0.0594296	0.0699561	0.165151	0.0638754	0.102525	0.112605	1.34056	0.174146	0.0867404	0.197162	0.117675	0.315776	0.0740998	0.0849308	0.0378378	0.0474193	0.0718763	0.307532	0.140438	0.123986	0.977195	0.121943	0.0433995	0.0656931	0.194892	0.164605	1.06477	0.106189	0.108575	0.162082	0.0636753	0.229642	0.0544566	0.158524	0.426123	0.319528	0.108363	0.0175165	0.0904897	0.163439	0.441093	0.0880134	0.148201	0.320887	0.501814	0.133585
HEXA	9.12242	11.1317	6.71153	8.60037	5.77137	8.83897	7.52539	6.3211	7.2324	5.97257	8.50675	9.46701	13.0297	6.92001	8.91858	8.72676	5.28144	6.57161	7.21259	13.2133	8.57395	10.2529	6.64406	8.3239	9.10904	7.14558	5.77435	11.38	8.77486	11.191	9.68792	8.5821	6.7889	8.81718	6.16927	7.19155	7.8608	7.54353	11.423	9.3927	6.69521	7.3832	4.1048	9.62022	8.962	7.57374	9.88537	9.05445	8.31875
POLD3	3.61187	4.00904	5.19038	4.07316	4.1218	3.64655	4.58581	5.23808	3.9461	5.16364	4.07802	4.98295	4.24157	3.34435	3.5022	3.41285	2.70418	4.72981	4.09558	4.80921	4.41394	2.92972	4.37701	4.06698	3.15008	3.80054	4.53343	2.88984	4.0437	3.04504	3.61525	3.88849	3.52781	3.4538	4.3494	4.43915	4.04259	3.67879	3.59854	3.62053	4.77786	4.7232	3.75339	3.56713	4.10791	3.48594	3.91981	4.47539	2.68534
FHIT	0.809192	1.12083	1.02159	0.724844	0.724327	0.935927	0.65336	0.622319	0.720187	0.81271	0.940755	0.974222	1.06767	0.570363	0.566476	0.635747	0.739271	0.734851	0.73231	0.868354	0.920654	1.39894	0.770876	0.835572	0.690509	0.807324	0.789069	0.933862	0.677108	0.628988	0.762612	1.23851	1.05812	0.653708	0.753852	0.879215	0.714525	0.71246	0.799558	1.13341	0.817683	0.876587	0.528749	0.98961	0.895846	1.01258	0.99876	1.06621	0.682277
GPX2	0.697814	1.19746	1.3153	0.473028	1.09136	0.574539	0.302144	0.353298	0.371788	4.26808	0.636406	0.414244	3.67666	0.599446	0.393209	0.880761	0.836443	0.385496	1.01454	5.78119	1.26709	0.681335	0.699266	0.788679	0.621188	0.71851	2.19378	1.35969	0.721118	0.800263	0.322479	0.714402	2.3944	0.263547	2.89012	0.277405	0.935035	0.611742	0.315965	0.524409	0.98153	2.00518	0.126695	0.8371	0.410984	1.3589	0.755626	8.81001	0.351979
AGPAT1	23.5303	16.4349	21.0077	16.7865	19.3	13.1936	17.3958	13.6468	19.927	17.2436	16.8625	17.2724	14.2752	25.6781	15.628	19.6002	13.8958	12.4266	19.8847	17.1244	16.8153	18.0581	16.6224	17.7131	10.5229	14.4358	16.8623	13.1956	19.5029	22.3126	15.4431	15.6788	16.08	12.3196	17.2011	18.7473	19.134	16.6519	19.7322	12.3516	16.4754	16.2802	17.8058	14.5873	13.3421	19.9467	19.8564	14.977	21.3168
POLR2G	19.921	20.1481	17.3633	22.7433	16.0422	18.1703	16.7766	10.8723	15.8404	19.1303	15.7395	18.1259	21.8934	22.8408	36.8928	17.7526	12.0735	14.8246	18.679	24.0723	18.1919	20.6203	16.2998	19.4336	32.3945	15.467	12.014	29.7444	16.0531	36.9783	16.0232	17.2095	16.8142	18.2366	16.7088	18.5967	16.1511	14.0597	20.1741	17.6852	14.9197	17.9842	14.6306	26.29	17.6056	20.0871	26.4698	20.3089	15.8312
PRPS2	10.8414	10.4624	12.1575	12.464	10.0838	11.4647	11.2174	10.7532	9.69939	15.0045	11.6241	10.867	11.6974	8.35456	12.8616	11.4889	9.14716	10.703	8.29744	13.1079	11.7826	9.20226	11.9412	10.9947	16.611	9.01193	10.9231	12.2229	11.8264	15.5052	10.324	9.48166	9.71546	10.5888	11.5567	7.76479	11.5731	9.47054	12.094	12.4809	9.34787	11.5497	10.2601	10.0573	8.91464	8.76718	12.2034	11.5739	7.65854
LDHD	5.37958	5.59917	3.76105	4.58085	3.79296	4.55703	5.31675	4.19716	4.90047	2.95866	4.816	4.35202	8.51322	4.05398	3.46397	4.94375	2.48343	2.75579	4.17505	5.63897	3.41095	6.1262	4.60107	4.71218	3.40781	5.39688	4.15841	4.38858	4.3052	3.10761	7.4695	6.0479	4.1054	5.37186	3.17014	5.76416	3.49743	4.23835	8.75507	5.22645	5.93934	5.19919	5.54347	6.59308	5.21123	4.55736	6.72215	5.83752	5.39769
PYGM	0.542837	0.469158	0.807081	0.745939	0.683684	0.35507	0.615514	0.536236	0.56583	1.32532	0.429475	0.631632	0.313049	0.755959	0.537881	0.668959	0.494764	0.348038	0.632447	0.362461	0.471455	0.338322	0.529493	1.13434	0.479819	0.415829	0.184633	0.435171	0.580391	0.985635	0.400714	0.520149	0.602552	0.268444	0.833522	0.667867	0.793016	0.795786	0.556118	0.365472	0.255105	0.471658	0.817029	0.477322	0.517219	0.348367	0.380548	0.477374	0.646147
LRAT	0.180085	0.152275	0.170997	0.228793	0.216337	0.351838	0.184287	0.23446	0.157926	0.573008	0.210256	0.104012	0.248864	0.113169	0.19132	0.199533	0.0543159	0.12736	0.0957667	0.120329	0.24204	0.104671	0.210157	0.241614	0.0820912	0.222773	0.199008	0.188243	0.0681486	0.099881	0.0288691	0.100501	0.270052	0.168783	0.122765	0.126476	0.1685	0.117353	0.138552	0.103953	0.154769	0.242144	0.0645801	0.183404	0.21478	0.159628	0.290402	0.230741	0.12559
PLA2G4B	0.0577085	0.213292	0.100787	0.0574145	0.105131	0.0899367	0.0235084	0.119117	0.0716291	0.163524	0.0520167	0.148976	0.181407	0.0433087	0	0.0494925	0.0486228	0.119142	0.285049	0.113702	0.069907	0.126344	0.266183	0.103601	0.00698126	0.124231	0.0564139	0.02183	0.0282709	0.00999312	0.0140292	0.349644	0.139187	0.0410108	0.249406	0.159	0.0286594	0.0133067	0.0387381	0.120974	0.150423	0.155416	0.0671253	0.341652	0.144864	0.00848451	0.181975	0.169295	0.0514246
SEPHS1	11.8783	9.89553	11.8149	12.9194	12.0477	10.2132	12.0433	8.31487	12.7041	13.1493	11.2049	11.8611	8.60883	14.1089	13.8438	10.1549	7.92872	9.59877	11.4086	9.19055	10.2501	10.0018	12.158	11.9733	12.1584	8.71541	9.51169	10.5011	10.8268	12.5186	8.5868	10.0134	12.0646	9.3637	11.156	11.4439	11.7162	10.2026	11.1483	9.67289	10.7249	10.4056	11.137	9.76713	10.4075	11.4292	10.898	11.1227	9.08763
HAO1	0	0	0.00720471	0	0	0.0173091	0.0392116	0	0.0268821	0.0163653	0	0	0	0.0120397	0	0	0	0.027099	0	0	0.0194339	0	0	0.0086402	0	0.0466234	0	0	0	0	0	0	0.0174121	0	0	0	0	0.0166464	0	0	0	0	0	0	0	0	0.0130084	0	0
RPE65	0.0226854	0	0.0196211	0	0	0	0	0	0	0.0222844	0	0	0	0	0.0307952	0	0.0165653	0.0184501	0	0	0.0264629	0	0	0	0	0	0	0.0123954	0	0.00851138	0	0.0264711	0.0237099	0	0	0	0	0	0.0109981	0.0475553	0	0.0397115	0	0.0253038	0	0	0.0442835	0	0.0067384
HMGCL	7.49965	8.92486	8.37453	8.03061	7.22844	8.60559	6.56396	3.95972	7.1567	8.14662	6.97927	6.67266	9.91655	8.37555	8.47604	7.36145	3.53036	5.71084	6.64287	8.48783	6.76887	9.0029	7.60162	7.58184	9.06803	5.94015	6.30956	8.97715	6.3646	9.19134	5.99429	7.39984	6.9506	8.20686	5.47834	7.47437	5.84964	5.60454	9.29689	7.69257	8.1322	8.26782	5.38493	8.59677	7.3447	8.86717	8.78799	8.56835	7.01872
NADK	10.6867	10.6893	10.518	8.04546	10.2917	9.51189	9.7513	9.27233	9.92553	10.087	9.29528	12.0549	13.9683	10.2056	6.52721	10.4858	9.69498	7.50421	10.7263	10.9635	10.5772	11.0292	11.2548	11.9439	7.37796	10.0748	8.78082	7.14998	11.3056	8.22782	12.3488	11.7589	8.17141	11.37	12.5418	10.1158	9.59079	9.70799	10.9177	13.1696	10.2478	10.7617	9.72228	13.7421	11.2665	10.0502	14.1435	11.0102	11.2786
PRDX6	87.4751	90.5287	91.7776	101.097	91.6544	102.365	80.6592	87.4339	89.8142	99.382	101.087	79.1209	83.6178	91.2543	127.1	84.9018	96.5171	92.8919	81.1384	94.0679	87.7576	106.415	87.4963	88.6126	117.113	95.3454	90.1163	106.446	76.8758	90.8579	80.4507	75.7155	124.21	117.409	73.5382	90.4217	84.5966	109.725	89.571	93.5309	100.797	96.6408	80.0055	93.0654	76.9814	100.353	98.0305	94.0459	85.3058
POLR3H	8.42549	8.81878	9.24192	9.35963	15.1338	7.97413	12.7068	9.50155	10.1011	9.22622	12.6216	13.0079	6.12382	8.173	6.52122	7.02205	12.5792	6.87196	15.4854	8.02554	11.6266	10.42	8.24554	9.70487	5.23431	19.5125	9.86004	10.4749	14.8833	5.19825	21.0703	9.53466	16.7048	16.5126	7.29353	12.5998	14.0627	13.8303	9.74897	10.3778	12.1098	12.2079	12.0965	8.6735	9.14745	10.2114	9.32141	7.33913	14.4666
ADI1	18.3981	21.1491	15.8469	21.7975	17.558	19.7938	16.743	15.6791	18.4921	17.7259	17.9325	18.3829	15.0427	17.4504	35.7642	18.9287	12.3058	15.6244	17.46	21.9612	19.2484	17.7905	17.0463	16.8862	28.0074	14.2553	15.1372	23.2632	13.4961	23.2735	13.2207	18.863	21.4475	18.78	17.0587	17.2016	16.0421	21.9248	25.5066	17.0478	21.164	15.7956	18.5524	19.1714	15.6131	21.2899	19.6569	17.3311	16.8312
PRODH	2.09597	12.7236	4.14165	5.07725	3.60648	3.3436	4.43433	2.95169	1.95955	2.7802	3.99893	2.1038	2.95925	4.72454	1.00134	7.33932	1.28337	2.74355	6.8037	4.20826	6.11508	1.57108	5.44412	1.98568	1.50313	9.16671	2.34037	2.0091	1.15867	1.86557	3.43283	4.20789	5.93372	2.48971	3.28513	6.0413	3.07805	2.41337	1.82677	4.34663	9.1637	1.88964	5.13185	5.83594	2.34209	3.05611	3.44	2.63926	3.23047
DGAT2	0.654132	0.951126	0.983085	0.886225	1.06432	0.908548	0.731607	1.98654	0.795654	1.23976	0.859386	1.38775	0.82983	1.06093	0.61684	1.05379	1.69551	0.956397	0.847405	1.20407	1.20574	1.0336	0.530398	0.870136	0.679278	1.1389	1.09641	0.785781	1.22751	1.59339	1.24866	0.594319	0.911997	0.945693	1.54953	0.941603	0.959073	0.692274	1.1856	0.732731	1.12944	0.948403	0.875188	1.11116	0.906863	0.663299	1.86565	0.742254	1.63079
AHCYL2	21.2011	33.8826	16.4879	26.6051	25.0375	21.2904	30.2217	40.4043	23.634	21.3889	35.5937	24.5254	23.2426	17.3296	15.4469	23.9772	33.4195	31.1974	30.4015	20.7742	38.0086	29.8779	21.1072	19.3432	18.4295	29.5092	42.652	26.7478	28.7912	13.4914	32.3805	43.1533	38.6293	30.9341	31.6458	25.6787	32.3566	26.7382	17.7972	37.0536	34.2727	32.6397	31.6764	25.2644	37.9824	31.6166	31.7954	28.8874	26.568
DLD	10.384	11.9454	11.3676	13.9004	12.0655	11.998	12.5906	11.3891	11.3256	10.3065	12.7657	12.3823	13.9115	11.3251	14.5361	11.7576	9.92971	13.1315	11.0357	11.9112	12.8387	12.8605	11.2816	12.5692	13.1149	12.534	12.6852	12.4548	12.3178	14.371	12.3358	10.5153	12.957	11.6246	11.4411	9.94258	12.2514	10.7739	12.1559	12.3128	10.7025	12.29	12.2419	11.6968	10.7065	11.0127	11.2374	13.3875	9.51216
ENPP1	0.718635	0.477759	0.669931	0.160725	0.591732	0.211385	0.453661	0.669064	0.691143	0.375172	0.895759	1.09806	0.298212	0.546858	0.587909	0.481338	1.18071	0.859286	0.606837	0.374406	0.51214	0.960491	0.827588	0.475751	0.333065	0.376257	0.312487	0.694317	0.566783	0.610677	0.319614	0.408174	0.738653	0.289454	0.609396	0.245668	0.556904	0.724003	0.430885	0.259393	0.290283	0.595672	0.464502	0.187124	0.415283	0.577612	0.387403	0.513565	0.682793
POLR2B	12.6391	13.298	13.1477	12.7563	11.8927	12.2726	13.5024	11.6397	12.0942	16.2285	14.5644	13.3289	11.7224	12.4937	13.6661	12.1776	11.166	13.2281	12.1189	10.6667	12.9042	10.774	15.7805	14.2713	12.2503	11.3911	12.0806	9.02415	12.4159	11.113	11.4526	12.3287	12.5213	10.552	13.3504	12.6701	12.8586	9.62463	10.2469	11.1969	11.322	13.4425	11.393	12.3725	12.5802	9.92755	12.4727	12.6769	7.98145
PDE6C	0.0536636	0.194407	0.189527	0.102826	0.0907792	0.130096	0.0947297	0.0626079	0.173182	0.114216	0.165939	0.250132	0.211177	0.096954	0.0404711	0.0854722	0.0587793	0.101838	0.131273	0.0654533	0.0938992	0.0539974	0.194092	0.106687	0.0187545	0.0584036	0.0252584	0.0684183	0.0493656	0.0134228	0.04711	0.20873	0.13087	0.0826288	0.0856984	0.238694	0.0962385	0.00893676	0.0650414	0.0249989	0.101024	0.167004	0.065573	0.0997625	0.219963	0.0569821	0.0628531	0.16538	0.0265668
GNPDA2	2.16133	2.3968	2.27227	3.12189	2.63357	2.77685	3.38162	1.26239	2.6301	2.3997	3.23449	2.38538	2.04171	2.70498	3.94196	2.03557	1.95315	3.15196	2.47642	1.74532	2.21211	2.04621	2.91311	2.58542	3.31658	1.98917	1.76955	2.72843	2.02163	3.11006	1.63131	2.30943	2.30654	2.0061	2.40562	2.44264	2.34345	2.02721	2.13782	2.08312	2.04843	2.52715	2.07181	2.24915	2.5418	2.4005	2.29543	2.35423	1.375
METTL2B	2.19032	2.7299	3.02759	2.92495	3.70522	2.8826	2.30233	2.68162	2.86895	3.1757	2.46292	3.20796	2.54544	2.8023	2.21115	2.13788	2.3735	3.28929	3.06887	2.9319	2.80407	2.90552	2.78559	2.15893	1.57286	3.04441	3.24561	1.90306	2.2479	2.01443	2.48607	2.91243	3.12669	2.28739	3.40062	2.94513	3.12461	2.2134	1.82463	2.49502	3.06693	3.01517	2.34767	3.22434	2.96253	2.86731	2.51745	2.9757	1.73292
PLA2G15	14.3955	13.8536	8.56673	7.65617	6.25998	13.3293	8.92059	8.27877	7.64055	7.23771	6.81909	10.9891	29.161	10.2707	8.10238	13.3372	5.76763	4.92983	8.53322	24.0043	7.36479	12.4863	9.62728	12.5814	7.73186	10.0716	6.85474	9.74765	10.4237	14.2375	16.0615	11.0584	6.58474	11.0895	6.72991	8.84944	9.09122	8.66083	13.9023	9.77793	9.53579	8.14966	8.527	16.4663	11.9188	8.49255	13.8002	9.45378	8.43903
UGP2	17.8067	16.3108	17.2143	18.8299	17.6777	16.5276	17.4492	16.1659	16.9234	16.8084	19.4814	15.335	15.8782	18.0906	25.0841	17.5202	15.0509	19.388	15.5876	18.7308	19.3433	14.7734	18.5385	20.4857	23.0436	19.5293	17.635	16.9954	16.2868	20.9595	17.2908	12.8499	15.6207	17.3304	15.9608	14.258	16.4008	13.7633	19.6051	15.0842	15.507	17.7612	16.9176	15.8116	15.366	12.998	14.2967	18.8922	14.633
DCT	0.0287816	0.0224498	0.123903	0	0.053114	0.0509717	0.0230939	0.0579995	0.0506636	0.111806	0.00766493	0.049393	0.0106925	0.0482178	0.00710377	0.0291719	0.0114637	0.0319202	0.0144012	0.0229776	0.0503612	0.02031	0.0762056	0.0488515	0	0.0366122	0.0812815	0.0171561	0.0266615	0.0117803	0.00413454	0.0137392	0.04102	0.0201439	0.0376059	0.0496152	0.038008	0.0274513	0.0190275	0.0219399	0.0443311	0.0320619	0.0431618	0.00875551	0.0259871	0.0300057	0.0214519	0.065768	0.0512951
FMO1	0.498613	0.26327	0.149283	0.330715	0.287336	0.170785	0.241807	0.147028	0.318286	1.46132	0.601921	0.413738	0.0970288	0.386075	0.468597	0.462533	0.558148	0.280747	0.251314	0.0801963	0.191749	0.14886	0.206519	3.88743	0.577344	0.107338	0.0386847	0.10778	0.282651	0.431713	0.259746	0.556246	0.111671	0.0928038	0.171821	0.438689	0.389122	0.221732	0.318767	0.287154	0.0464172	0.0863245	0.323883	0.770072	0.342068	0.303704	0.34013	0.0997324	0.463849
CBS	0.0959767	0.17967	0.0509394	0.0083592	0.0491992	0.0793208	0.138619	0.149298	0.0962054	0.0342837	0.1278	0.109806	0.0515028	0.0409857	0.0236886	0.0092646	0.0923834	0.0851545	0.0586949	0.0681089	0.0610682	0.0112878	0.019931	0.049776	0.0365914	0.044766	0.13963	0.0238374	0.00185223	0.0621986	0.0137873	0.147627	0.10943	0.00447819	0.00380009	0.0122555	0.0375537	0.0741043	0.00423002	0.0243874	0.142901	0.0610946	0.00399806	0.102188	0.123797	0.111176	0.00340642	0.168897	0.116626
PLD2	7.06194	6.41603	6.47735	4.61301	5.58036	5.90877	6.05129	5.04985	6.70089	8.93019	5.25175	8.83324	8.89365	7.27886	2.87212	5.60141	4.23244	4.75835	8.04488	4.8637	5.8852	6.33102	7.60928	7.5763	2.81304	6.29396	5.00013	4.16976	6.4492	3.66761	5.21907	8.77048	5.16534	4.96744	6.8478	7.4693	6.27584	4.15751	4.52185	6.14503	4.81608	5.71104	5.90573	7.84326	7.22989	5.34808	6.44107	6.61791	5.80364
FAH	3.02905	3.28944	2.87124	3.48561	3.22852	2.61074	2.09639	3.32526	2.70759	2.50749	2.99192	3.02432	3.12504	3.58039	3.47463	3.48484	2.31083	2.00446	2.81965	3.78517	3.13901	4.93092	2.51813	3.3868	2.85206	3.39782	2.4779	3.75143	2.52168	4.02588	4.40227	2.64601	4.7619	3.92394	2.25635	3.99758	2.15132	3.32955	3.7837	3.26276	3.35668	2.60719	3.04996	5.37656	2.70395	3.55164	3.71793	3.67657	3.78985
PLA2G12A	6.53472	7.5017	6.8226	7.55183	8.07842	7.9867	7.77691	5.73883	7.51081	7.89329	9.3117	6.55635	5.13211	7.32521	7.7434	6.85456	5.35067	8.02274	6.67671	4.90378	8.51461	7.58958	7.74824	6.64893	8.01496	6.32307	7.13237	5.95926	6.30146	6.7307	5.22863	7.23538	8.68229	6.49865	6.8168	6.70515	7.98811	7.29898	6.62443	6.30727	7.5986	6.81331	7.3795	6.33521	7.72919	8.05239	6.11503	7.05462	5.37238
NT5C2	6.39631	8.09911	6.52802	6.91467	6.42348	6.97969	6.98006	8.63244	7.89981	8.07683	7.1654	7.79603	6.54904	5.82166	5.62234	6.02967	8.67476	9.19015	6.18004	5.98912	7.19348	7.57672	9.19427	7.14378	3.59991	6.32567	7.63734	3.89655	6.03353	4.42054	6.06679	7.65801	7.5013	6.26523	7.56718	6.19391	7.92049	6.46002	4.91313	6.25091	7.06913	8.29551	7.00371	5.91772	9.385	5.15789	5.26341	7.10668	5.11312
MTHFD2L	0.472353	0.893345	1.00399	0.993665	0.958856	0.820724	0.674152	1.73532	0.801104	0.885554	0.889123	1.34912	0.741999	0.677634	1.54983	0.486616	1.74809	1.19173	0.881357	1.12087	1.08677	0.738505	0.988318	0.53321	0.979936	0.919708	1.35099	0.889608	0.742455	1.16515	0.679701	1.04841	1.03989	0.718022	1.26587	0.825817	0.668308	1.0996	0.859482	0.804794	1.00123	1.02743	0.906295	0.800397	0.901204	0.706882	0.560302	0.959942	0.625108
ADCY2	0.110284	0.0463466	0.391281	0.0695404	0.152294	0.0885675	0.0973392	0.0669584	0.0898844	0.560464	0.0791195	0.17231	0.0490536	0.121989	0.0549953	0.0537714	0.0690268	0.0466777	0.0578095	0.0749427	0.0630111	0.011647	0.160022	0.199602	0.095569	0.0834575	0.136657	0.0424277	0.082419	0.1064	0.0204498	0.0551519	0.0811554	0.0294568	0.0382297	0.0663887	0.116246	0.0269866	0.0621957	0.0235906	0.200199	0.183205	0.0525971	0.00941424	0.0351274	0.0258106	0.0487679	0.0585237	0.0461291
PLA2G2C	0.00598432	0.0102692	0.0271739	0.0172	0	0.00932636	0	0	0.00965625	0.0176356	0	0	0.0244552	0.0324356	0.0162473	0	0.032774	0.0146012	0.0109792	0	0.0104712	0.015484	0	0.0418989	0	0.0334949	0.00845011	0.0196192	0.0114335	0.0269432	0.0141844	0.0104745	0.00938186	0.00921438	0.00781911	0.0378257	0.00965886	0.0269078	0.0130556	0	0.0304175	0.0104757	0	0	0.0339635	0.0228758	0.0210273	0.00518692	0.0106654
PPAT	0.849107	0.846851	1.19342	1.04294	0.877786	0.712548	0.883958	0.774724	0.89877	1.45432	1.02048	1.05033	1.11215	1.04239	1.8472	0.965179	1.22417	1.04473	0.885429	0.783377	1.02859	0.812138	1.26822	1.03035	1.32966	0.939339	0.999145	0.689987	0.922069	1.0701	1.12385	1.02256	0.910208	1.0504	0.872382	0.98625	1.00736	0.603687	0.778448	0.813923	0.989827	1.30853	0.818065	1.11711	0.911292	0.797581	1.10501	1.24862	0.423593
POLR2K	16.991	19.8139	20.1208	26.1415	20.9178	23.8732	19.3643	17.2122	20.018	16.8266	21.5756	19.1137	18.761	20.7943	52.2371	19.7685	17.2209	24.373	20.4008	33.5548	21.4753	18.4148	19.347	18.8892	51.3381	21.128	18.731	35.4719	16.8741	42.3131	14.6638	17.8074	21.3931	21.2776	21.7935	18.4706	19.7348	21.8181	31.4899	17.5552	18.6836	21.3028	18.4572	20.3416	18.4449	20.239	19.8465	22.7953	14.74
ACO2	21.138	19.268	20.2449	19.7999	20.1757	17.9062	19.5105	20.6155	18.6184	22.2012	19.4868	18.624	21.3825	20.0074	14.6523	21.6566	17.9907	15.6107	19.1038	18.064	19.6642	20.2002	18.8435	21.7899	10.8071	18.1377	21.2617	14.8911	24.0063	15.4145	25.0398	17.6528	20.7577	16.7399	15.5962	18.3579	22.4191	19.7644	19.9464	18.6338	20.3397	20.7328	22.3304	19.6527	15.5433	15.4678	25.1238	17.0895	23.924
LDHAL6A	0.0457919	0.104773	0.168327	0.0658069	0.077463	0.208148	0.134723	0.0712322	0.0923617	0.112456	0.122966	0.256129	0.0623769	0.0496392	0.0207207	0.0243115	0.0585166	0.0744855	0.210031	0.0390965	0.200313	0.069115	0.209206	0.0593721	0.0480103	0.0747548	0.0538833	0	0.10207	0.0171807	0.0482395	0.106867	0.155544	0.0235027	0.169523	0.209041	0.0739094	0.102949	0.0111001	0.0959934	0.0387923	0.12024	0.178354	0.0893851	0.129944	0	0.0357556	0.0595353	0.0612084
PLA2G7	6.74112	27.3316	4.49298	1.06395	0.510851	1.44227	1.20373	1.86389	5.79238	1.33492	5.15098	3.33054	14.7957	2.24927	1.05792	2.59112	0.992324	4.11194	3.32426	17.8225	16.5852	20.8322	5.10698	1.6748	2.78827	1.03596	1.76069	10.5072	6.11712	6.44731	10.9369	5.98481	3.31406	0.644979	7.31874	1.33411	3.25467	22.9958	3.86794	19.4205	0.379613	4.17794	3.30766	3.78133	4.11889	9.43984	8.39751	15.4516	1.99657
PIP4K2C	15.387	15.3786	19.2061	13.773	14.3707	17.5003	17.4356	14.8736	16.2803	17.3217	16.4038	13.5522	18.344	15.5514	11.1991	16.3987	15.1304	12.7868	15.8492	15.1044	15.2938	15.3245	17.2088	15.0837	11.9206	17.253	17.875	12.7584	16.1431	11.636	17.763	15.9478	16.0006	15.8439	11.8502	15.2013	18.6553	19.3498	13.5302	14.3972	18.5085	18.7459	13.6682	14.1034	15.3893	15.4822	18.6315	14.1353	12.4854
HMOX1	45.7012	41.8243	17.8121	24.3177	18.3661	42.5437	17.7747	139.524	21.392	13.7364	13.6548	39.1592	54.1154	24.6504	24.1071	34.9377	72.8081	37.6629	31.9787	140.806	39.3588	42.87	26.4598	36.9892	31.6323	56.0369	25.4814	34.3699	30.9083	372.422	95.0582	37.6761	15.7344	58.5668	33.5933	28.7364	23.6164	40.8226	36.648	52.8475	21.7457	39.1459	32.399	49.8136	28.9693	42.8981	56.1704	27.1143	34.7649
PCK2	10.3369	12.3861	7.56125	12.0588	8.0657	11.6711	10.6789	6.95336	9.69682	7.24077	9.15762	9.49686	18.5605	12.0737	8.41043	9.85292	5.84695	6.28807	5.98159	14.4778	8.91999	13.1719	9.99292	10.9297	10.7291	10.4493	10.2054	12.7199	11.8761	12.7805	18.3071	11.6771	8.98179	10.2216	7.58417	9.66863	10.5245	10.4934	17.0763	15.447	11.2953	10.3342	10.3238	14.5045	11.859	12.517	14.2371	11.8957	10.3785
NME6	3.02992	2.95876	3.51561	2.74246	2.90964	2.97735	3.00672	1.75281	3.07253	3.45939	3.11395	2.45783	2.99856	3.17561	2.98255	2.87952	1.81064	2.31789	3.07887	2.99219	2.70209	3.1023	3.34831	2.75753	2.52732	2.45363	2.9724	2.27068	2.87046	2.70383	2.04011	2.66631	2.85401	2.81595	2.29659	2.94503	2.99906	2.60305	2.55642	2.24587	3.25455	3.69226	2.20337	3.19291	2.6661	2.5596	2.96547	2.49197	1.74157
DBH	0.506974	0.23281	0.365926	0.112876	0.326135	0.133538	0.542004	0.224926	0.432068	0.199906	0.313766	0.434337	0.17508	0.487646	0.203556	0.307069	0.26592	0.278755	0.825323	0.099285	0.712171	0.32332	0.403699	0.311072	0.157215	0.139881	0.181488	0.152162	0.291039	1.43865	0.203098	0.624906	0.291055	0.197902	0.335871	0.571692	0.472523	0.417383	0.342714	0.134717	0.108882	0.32499	0.480973	0.131417	0.182363	0.191067	0.443251	0.284695	0.426318
ALDH1B1	7.01649	4.80512	6.37633	5.88347	5.61887	5.77848	6.37474	5.92543	6.71515	9.39967	5.39319	5.42776	6.48874	5.14278	8.47622	10.8166	8.27763	4.6333	5.9168	4.63073	4.67437	2.88142	6.71626	5.94916	9.59709	6.33217	6.70807	4.38958	4.98507	9.67274	8.24427	5.78	5.09634	5.21351	4.28108	4.77405	7.23126	8.3262	7.73797	4.79043	6.45657	5.75816	5.58367	5.52511	4.83155	4.65067	6.05418	5.18885	4.1989
QPRT	3.92883	5.00299	3.10402	5.45917	3.68517	4.57321	4.33341	3.67325	4.39832	3.28979	5.19111	3.63728	5.77255	6.84953	4.43588	5.29092	3.3952	3.19975	4.18565	4.77479	4.9971	5.43331	3.30516	7.51662	3.95441	4.28428	2.21142	4.61918	4.18285	7.73428	4.93235	6.52576	5.32681	4.38897	3.96512	5.26353	4.1721	3.84988	6.21861	2.45376	3.02071	2.47592	5.2146	5.77557	3.7368	3.83229	5.8139	5.38746	6.75094
CNDP1	0.0137497	0	0.039245	0.0079038	0.0186075	0.0149999	0.00485432	0.0256662	0.00665591	0	0.0201395	0.00576799	0.00749183	0.00894295	0.00373302	0	0.0180725	0	0.025226	0.018112	0.0240588	0.0177881	0.0188451	0.014975	0.00432474	0.0153917	0.0232981	0	0.0122593	0	0	0.00962653	0.00431118	0.00846845	0.00718613	0.0115879	0.0177539	0.0288512	0.00399957	0.0115294	0.0372734	0.0144415	0.0264617	0.004601	0.015607	0.00525598	0.00966252	0.0238351	0.0171535
ECHS1	52.6912	49.1366	45.9617	52.8667	39.7459	52.5479	45.2461	37.2087	44.835	56.8494	38.4192	44.0849	60.3861	51.0319	69.6058	51.2249	29.4921	36.6299	45.704	53.477	46.7929	53.3557	44.9584	51.3117	73.0954	42.3727	41.3977	58.0817	40.203	72.1669	45.2469	45.0984	46.9765	44.4653	39.6778	49.8637	46.2162	50.3805	57.6939	50.0981	46.6532	46.8772	41.963	55.5666	37.4065	56.7115	64.4445	53.7315	47.0189
GUCY2D	0.151442	0.502987	0.136267	0.315922	0.28924	0.224597	0.293204	0.279273	0.248307	0.215949	0.500886	0.204935	0.419238	0.312445	0.305056	0.373483	0.283599	0.154954	0.277844	0.268132	0.205153	0.764727	0.200869	0.159617	0.192071	0.56737	0.18625	0.400397	0.304898	0.170459	0.459311	0.598549	0.582065	0.601763	0.102128	0.411714	0.212892	0.153761	0.277102	0.327708	0.455233	0.188138	0.134311	0.490417	0.443611	0.476195	0.251758	0.266759	0.326495
CKB	47.0669	28.3226	82.5537	34.8663	60.2559	57.4198	40.9093	38.106	47.7158	73.8087	44.8084	52.0524	39.3647	50.9813	37.8539	43.5541	45.6005	24.736	47.3883	39.8559	28.6986	50.3582	43.9732	48.2469	38.4698	43.0752	59.1513	44.9462	47.9129	41.9741	31.5607	58.9682	45.3397	58.535	29.8067	48.8122	47.1319	54.3735	47.4293	40.4121	75.0465	72.4377	46.8817	32.6379	29.1885	37.5949	35.3625	27.4511	54.4354
UGT1A8	0	0	0	0	0	0	0	0	0	0	0	0	0	0	0	0	0	0	0	0	0	0	0	0	0	0	0	0	0	0	0.00647836	0	0	0	0	0	0	0	0	0	0	0	0	0	0	0.0313437	0	0	0
MIOX	0	0	0	0.0157922	0.0185894	0.00856301	0.0193984	0	0	0	0.0160959	0	0	0.0119123	0.0149175	0	0	0	0.0201611	0	0	0.0284332	0.0376535	0.00854879	0.276514	0.0153767	0.015517	0	0.00699847	0.791615	0.0694584	0.0577029	0.0344559	0.0169204	0	0.0231532	0	0	0.839092	0.0230363	0.0186186	0.0384733	0.0151062	0.0919304	0.0155918	0.0420068	0.0386124	0.0380991	0.166471
ALAS1	48.3602	35.8042	27.5139	42.41	27.7651	39.3879	30.5945	51.4994	33.0895	26.2602	28.8741	46.0817	81.7453	45.2777	24.848	51.0567	32.4351	35.8123	26.9714	57.2722	33.6353	45.005	29.6796	45.1285	25.5065	44.4522	40.2642	30.3492	30.5161	26.1128	39.4939	34.3269	31.344	39.616	30.7903	36.5983	33.8773	39.1804	44.6421	43.9671	34.7443	32.8733	55.0426	67.1366	34.7939	38.6592	57.5438	45.66	42.4423
HDC	2.10534	1.20712	0.66344	1.18298	0.945221	1.50448	1.50595	2.49698	1.7509	1.47758	1.97301	3.16022	1.73974	1.71437	0.480845	0.699257	1.54646	2.73884	0.933609	0.613368	3.29976	0.690605	0.948743	1.2536	0.353069	2.72256	0.500167	0.449788	1.02308	1.24101	1.43872	1.28364	1.15756	1.04472	3.2332	2.7645	0.692499	0.343961	0.819934	1.34912	0.532521	1.7816	1.31676	1.95324	3.1429	0.600732	1.49588	2.39992	1.72493
ITPA	14.2281	13.6387	11.2635	13.12	11.4298	14.4286	10.4468	9.82849	10.2259	16.8364	9.21268	13.8922	21.627	10.9504	12.9237	11.1714	8.86212	8.78925	12.7458	21.4732	11.8726	14.2152	13.2084	13.1444	20.2179	13.935	10.9536	17.3867	11.1491	22.0324	16.4668	17.3808	10.7122	13.485	11.5178	12.6898	11.7514	13.512	15.8147	16.5213	14.5155	14.6137	10.3231	17.0927	12.4262	14.1891	11.4966	15.0332	12.5769
[truncated: 502 more columns]
