# Supplementary material for: A model of twenty-three metabolic-related genes predicting overall survival for lung adenocarcinoma
Source: PeerJ. 2020 Sep 24;8:e10008. doi: 10.7717/peerj.10008 (PMC7520091; doi:10.7717/peerj.10008)
Supplement: Supplemental Information 5 [file peerj-08-10008-s005.xls]

ID	GSM1854797	GSM1854798	GSM1854799	GSM1854800	GSM1854801	GSM1854802	GSM1854803	GSM1854804	GSM1854805	GSM1854806	GSM1854807	GSM1854808	GSM1854809	GSM1854810	GSM1854811	GSM1854812	GSM1854813	GSM1854814	GSM1854815	GSM1854816	GSM1854817	GSM1854818	GSM1854819	GSM1854820	GSM1854821	GSM1854822	GSM1854823	GSM1854824	GSM1854825	GSM1854826	GSM1854827	GSM1854828	GSM1854829	GSM1854830	GSM1854831	GSM1854832	GSM1854833	GSM1854834	GSM1854835	GSM1854836	GSM1854837	GSM1854838	GSM1854839	GSM1854840	GSM1854841	GSM1854842	GSM1854843	GSM1854844	GSM1854845
PDE8A	3.70718836783867	5.19483685927139	2.13692353820614	4.17865130896908	3.23924812560675	3.21037827419142	5.62707958303045	4.26294844167154	3.53286609870332	4.50261717055435	4.32244375740132	3.80606437113586	5.87862428733115	2.61639207838378	5.6559730357988	5.33260630145743	6.29894241757696	3.75058765741501	4.03872912267096	4.89121466467805	7.71664166784585	3.91732073177917	3.21965164887293	3.27117141609746	4.37223995589343	2.53949729999756	4.76318720988575	2.88034348457904	4.7972649464785	7.18388101569296	2.9381185815908	4.37833890743506	3.87545718088513	3.76678776996045	5.92067435157663	6.0117002140993	4.85872017419822	3.8249753234611	3.78261720936294	4.48883317656903	7.0733911987804	1.23224575699259	4.98065647939718	3.77134047742504	4.54185431058393	4.35984158849326	6.29912338637045	5.47291464843622	4.59712941204964
ASNS	7.53133985565028	2.92293340040785	5.61847730292093	7.35123167011978	5.04591352390626	4.87740399820235	5.11886707820112	0.792849526283438	7.96080712886468	7.10214397135424	6.03223930957298	4.55147448502865	2.72535614310195	8.73572090850059	4.30854961251635	4.80372325492727	6.75658709513194	9.27154769037285	6.31214432415481	5.77878387269737	3.74499949207028	6.2790961593573	5.40020717761769	2.96288014926768	6.67706238869911	0.667060897206593	6.43478601007777	6.49943626255524	5.83482741195781	1.86460232559599	8.34480111204852	8.1457850854638	7.02633237178574	4.94883452978348	5.59100770187936	4.17886879187927	3.19751756310274	5.83246114090621	8.34580057415	8.53269943476151	-1.35646765729485	5.7365504540502	9.75444500924128	7.40999554797707	0.509686567182157	3.62791397303688	6.23485150734039	4.36052750833302	2.8320222597873
PFKM	6.1783404445915	6.93398748575788	5.78755083762902	7.71388367772753	4.06276243326029	6.8016127604762	1.94653555250088	3.42099801675299	5.68938524265866	5.68972869492324	4.44436946094767	5.55210296683095	6.32175465238335	4.18554824832986	5.36330352242524	3.88587115163151	6.29579964255608	3.42595847593167	5.13512316901044	4.31497969028306	4.74110824478192	5.61336726021684	2.88083627472029	4.40024322242481	6.00336387803304	6.9624634599967	7.61894078739479	5.10663431309141	4.49490488387591	6.21534943107162	6.30770060736758	7.11600932408562	8.70033488755203	7.68002183320063	2.08661561351453	5.35493070662552	5.73847343050943	5.71171104246401	3.743956292942	5.51281770350435	0.314486065779298	3.34697653556259	5.33121769108137	4.99945552470027	5.60077086278358	5.55573042377093	5.63021684869743	7.15991469038649	5.37411231411453
BPNT1	8.0727448257058	7.88654003959426	8.25258146362288	11.7391442768958	9.4727002821997	16.4150961649503	13.8669873126059	12.6335241844104	11.0327597791316	5.6157944729819	13.3295843455529	8.66657125386171	13.9523182046085	10.3230652164784	10.8196644489187	15.5532519405778	12.9979102325489	13.8921200166567	8.66356436382936	11.4974378956703	20.1030247073667	9.63314227312646	11.7969579506158	2.89338758589049	10.2292717382826	11.945952329573	11.5047295690061	9.5638721641482	11.3859733073505	11.7033111048209	8.10069987318434	12.346024296942	10.3338630134184	14.460091734865	14.265625463746	8.36416787888219	5.61457357583852	9.90595755491217	6.21835450285427	5.54934991309696	10.2517286632961	4.90502009737025	12.1638953894349	9.63637403477798	12.9588669641035	4.06644329355287	8.29726121914872	13.5823380253567	6.13377395838159
ALOX5	13.7444915710641	12.2433594640131	18.8495281074121	8.01521753861244	16.4454002230043	6.02166223723309	22.5814056635821	17.294176609747	7.3279806032141	10.2504157911477	7.82698150837479	13.9308886223067	12.2187455154481	16.562783285446	10.1301172803426	7.11435655913273	10.5800021978937	8.16919891852918	13.2142336395535	7.89819889291863	2.33314350807869	10.6443114146802	12.5170409691962	14.5715316263444	11.0349860648287	5.35604203772958	5.21269855000456	16.3814334921628	11.0122096068787	18.73750652538	17.4156169632122	13.7246054485571	19.0699394957573	15.7700753024688	1.47499655791916	14.7043822601706	18.0948879135786	18.020089160735	13.2293068907377	17.2750978629118	11.6706445414223	14.8092192069937	14.0462029283425	18.4115092594688	-1.78766372571648	13.8441459421086	19.5953304782383	-1.90776233670834	19.7672441161203
ACOT12	0.89434626791506	0.951536671397028	0.798111474874028	1.05128529542603	0.962045784497938	0.699003238745684	0.790172045873189	0.610143578324343	0.653224837078759	0.751791220053727	0.761976210605375	0.851030042968391	0.815249502643853	0.82014949893422	0.848788522678376	0.856693221303127	0.967462509415148	0.565597210926056	0.971106560339997	0.701235321578862	0.724707491566115	0.791017128718717	0.98331790826041	0.883844666470293	0.801891708855284	0.733165795035117	0.974174367245271	0.683813035577363	0.829625195259398	0.762796905781841	1.03861052710945	0.798116805902605	0.81808728818732	0.801834246400676	0.8768252660369	1.2769202973881	0.647326366281381	0.723646947165767	0.841760551924756	0.972522820172072	1.11395207955021	1.09616030852628	1.00423416106641	0.877501003513008	0.9140159124514	0.679204401152717	0.892607608694398	0.885806716575828	0.892018906451259
PDE1A	2.71221486538803	1.13345298834436	2.16983367832515	1.35110229902499	1.1818455719691	1.63755043921764	1.17248175243639	1.32236268405703	1.73967325083478	2.72781337905565	2.53187793624642	2.87647023777237	1.68212434459435	1.86198474871362	2.50817211401959	1.54672646040586	2.13452576442765	1.81580647192501	2.33498062721772	1.66533473714717	1.84701296933786	1.50043556130185	1.43709379724145	1.58828706871909	2.27133989986712	1.44207923231174	1.58671016958099	1.29157921413404	1.58505699337868	1.3439143823543	1.7982854894419	2.27999564924154	0.85035198839188	2.72763516775822	1.75656226316265	1.40846582963177	1.724503947323	1.63117627200308	1.62326411234691	3.14751208005522	1.08887890049783	0.994460798850865	1.44562811327803	1.94112548004324	1.31702854821106	2.63875394969074	3.11992465850211	2.11683927775605	3.07806839292585
GUCY1A2	2.39822654973236	2.09863509491809	1.5063092891717	0.937849470768742	1.81931348444529	0.149700499583418	1.63596031279895	2.44606573482291	1.44564211106355	1.06663495989366	0.903348485025908	2.90820035018838	1.13763946753143	-0.981528217972437	2.8213420895211	2.84967287422891	2.55219187694639	1.7217263408345	2.32721429897261	2.65164650082204	1.64661262700782	2.95816185637883	1.92342593656724	2.16789633379897	3.13899559805011	1.32919390691194	1.31532009963388	-0.00255072246385257	2.27422507389208	2.8774675018935	2.25852191868703	3.11585762312642	0.568319145995443	2.45200802037787	2.08698652903216	2.79937662540298	2.73142934088512	1.28612920942942	2.43275111105522	2.55566052116608	2.33667970141645	1.93349692166045	1.08859785528395	2.96650307845316	1.40389360694276	2.91598080654934	1.62182884123917	2.3395624119611	5.1386784090404
ITPKA	14.0784589094759	0.942084988941874	15.327829877238	-0.0703434578959996	-1.32810606288609	-1.04183969717556	5.31059352467094	10.4081817311375	-3.76706200528047	-3.15324829451413	-2.40108988420398	-4.09964307395563	4.44193196661654	3.11952889583485	6.10126407178972	12.8425723446273	-0.450522441785702	8.33116417380132	13.8633970476101	-1.11412435743801	8.23770850784189	7.4849190352621	1.33639283534812	18.2369455294179	6.17360156816556	-2.60024864515375	6.24277826463911	1.75530402225621	6.85981276445901	-1.33573585905263	14.2362096364364	9.14096876020016	22.8223834186518	1.22814411915251	9.30444136247045	0.917877738742033	-1.89247617251254	7.63214188053681	1.06036591507284	0.353725346249161	5.11099530900864	-2.9938214924982	-5.02658123633821	2.61235810153474	10.6683659880153	-2.11732012479747	-2.18130139051838	0.100542901578143	-4.70552083264347
SARDH	2.46915225940784	2.4227722996374	2.64191035323816	2.17327383222252	1.99629079199659	2.97331958067015	1.60953035757273	1.68400552662583	2.44256866907965	2.26268060621664	1.39489090288202	2.03871676487781	1.01992950094876	1.63005034376141	2.82979688844834	1.95646406190054	2.70929254051253	0.311444773987943	2.3157142734186	1.10057544127403	2.22448676419965	2.26475510062355	2.1712798171804	2.59497566779459	1.51475981933309	2.44083997766475	1.58822497936373	3.18557207467074	1.81081658773426	2.10190436867341	1.63924128690597	2.09330401138688	1.60134545625561	2.27098680943227	0.546050913493914	2.04744057766284	2.62912527236215	2.50860644134727	2.55472474797123	2.24851250578233	1.20527994054842	1.53919185173034	2.01748282369889	1.8655231489581	-0.148165237790945	2.69643765366138	2.8723795691125	1.64257161013525	1.92814083327011
CP	29.4502945114498	35.9336028631539	34.4963534843026	16.722156347923	38.9648809973399	27.0969002439403	25.3485545842063	31.7086807930169	41.347433351102	39.5365663991482	35.7102450940942	33.3647508147965	32.5982983558746	39.154810333228	40.5927614011875	24.9391312613057	38.9626174127897	37.9661532026226	41.9957212134768	35.0406081978584	35.0259399931926	31.1389376484157	21.0811345310279	23.1127384199808	37.245980519921	8.6903602604271	35.8584220915226	39.0258383140403	38.761123167309	23.5785792247783	11.7365321186229	35.895216865734	19.5797070548414	-8.87519485342794	38.8294472834863	22.5225089741718	23.9143187221231	25.2485912346492	33.8983316723702	27.4857347432657	30.5399008232407	40.5109666042637	23.1766973014219	33.8760532407008	-3.68598095668662	32.2441337607102	35.4439038409208	37.8755257929409	18.5405312141858
HAAO	3.58450016278732	3.13171112446604	2.86542475682726	2.79695834166674	2.7494253467773	1.96339164316202	2.81108789132759	2.8809907430672	1.5195603652485	2.40750282874296	3.24093748761048	3.05865610796302	1.71819906136521	1.06938791599692	2.40352831060636	2.11345731429124	3.18383768850407	2.43060031379893	2.42133486638896	1.72802280712376	1.51878436550171	2.31730045989936	2.42255890290532	3.27239766653256	2.79904555511186	1.1644069218197	-0.58888982682513	3.2013212689858	1.97414737566395	3.00471437077687	2.66810467212821	2.78273451784298	1.85359050963744	2.65991463786164	1.34499199083944	2.63132034702352	2.90464355852867	2.8402622180252	2.95807796373491	3.53644940721133	3.18159403129804	2.23154677765982	2.31741898055927	3.2644917627367	0.104792558899032	3.81898899990939	2.78874949611176	1.29900903264114	3.78112142027379
PIK3CD	5.94586842796762	5.88125401101045	4.39486100793243	4.03125409241974	4.51587405429298	5.20499411866793	2.88786974209064	5.47193460333405	3.44157691361533	6.72620097749149	4.32626733657658	4.52800547515908	2.26460951835362	4.98423140784683	0.988030004895176	3.1955416955702	6.04104782136744	4.4670094235818	4.50198365211992	3.89464870056067	1.79071169975542	7.09069968971035	6.38861760333241	6.42991113429739	7.06039373863857	1.84778492104218	7.23563747463427	3.35237380169193	3.48277447277346	5.81861811505106	4.75611885706609	4.1219670923484	5.2515535990025	0.265243611963397	2.03797839443811	3.89905043392383	4.07794099125858	5.34289341863189	6.90597144712177	4.89419067732767	0.788834902554548	2.89153306273357	2.14049135598445	3.9574455814209	-0.96061092516148	5.1477683429376	2.8233828160592	-0.533511183721531	5.36902516219681
FECH	4.49252723588605	4.09624721650945	3.11949994517691	6.22992221552657	4.59129625478274	4.42963647558432	5.3042501405931	4.94985405280458	4.92609025925337	4.08302304145963	3.98721311260441	3.76206866616274	5.88469254816234	4.38333572505967	4.18488872304285	3.79893340574152	3.52751095356198	5.11316264850108	3.86415219202856	9.14406086607924	9.92259311709253	5.83675789340843	4.22194661783385	5.78665398049295	5.63756945326702	4.11203194929648	9.21398312802145	6.79700904363196	5.31696264016918	8.34886465831207	2.26566783578577	9.20138541569834	1.8791024157354	3.06695649805243	10.0981705995123	5.23549655353361	5.94619617722913	7.83260381195864	3.01556698303817	5.7340250756619	5.00536490769549	6.60504879178839	4.01697934434575	5.78169093250715	8.0362226460587	5.96044842810711	6.74597617913447	11.1388820769254	4.13542194832924
AMPD3	1.2255536877988	3.23920881800027	4.40602500965038	4.37686453314558	4.85968689002919	3.50222987581915	0.574982049064911	3.51839649714787	4.7205232526709	4.34870064399133	3.84401952700528	4.06874411017975	1.51998475131367	5.63937145958917	0.783123007071173	2.27236385662624	2.57273448987384	4.21456710911986	4.79819422431587	2.88109194706795	2.33350966468929	5.53941959072577	2.8838947779265	5.97301080455425	4.2041875206847	0.0944118582892886	1.45155786589964	4.78198406904701	4.59625341766141	2.40685214791796	4.37205769403302	1.50376544303676	1.18556156142808	1.73594259077555	4.11991032737417	1.91053615612419	1.9309509223778	4.64096146471217	4.2989657919817	4.39969552949858	0.858456029761543	5.30947216291156	2.2658593148554	2.50500451184575	0.883537948186745	3.90701127272827	2.86911250744658	3.89782592758512	2.30564848236738
ALOX15B	23.0666384032105	11.2673279519912	20.4755654961196	7.44017272395358	18.1803551500256	13.0640326210777	14.2385295550328	20.9794117310592	-1.17682927840518	13.2004912501995	14.816043383826	21.4303102105624	22.9337351597414	7.14678548488937	27.7670711122726	2.98074574307438	22.5462377710606	23.0342442458899	17.3379102385719	8.28106348426663	24.1345464781398	13.4718487402183	19.1027247535503	18.8810059092641	15.028568794195	25.5267831619214	0.4866746942778	22.7297725197646	24.4679586146876	26.319216913597	23.4813059330605	16.6874408123371	1.71603475349781	12.8546757805347	18.2259873484269	15.7967839326651	22.870367081107	24.3524002778701	12.4658467815175	18.6504122999316	16.7832341655203	20.9983448816632	23.6701522117629	23.1591696958734	12.8842713796202	23.2026414579519	25.2173352273047	20.4615936180151	21.4861998033175
PIK3C2A	0.787956742041087	3.77406353385112	2.26604936877985	8.28121832412502	6.19953565118485	8.01337929519926	8.27819804555696	6.65949949041222	6.65570108678215	8.00559968547138	8.12271898969583	8.24668581129436	6.0475861002843	5.25569218039696	8.37458691391353	8.11166012208514	8.54430724550933	5.27771111396626	6.53326448261398	9.72300744118926	9.13068287371163	5.16306413064553	4.04097130818937	4.27395016168194	6.87118883555515	5.42610945266725	9.36008242759257	6.28606758599424	9.17598144092513	4.70148669897096	7.12751791283948	4.93545973076538	4.51897566110586	7.59719089381898	8.8290589820528	5.00304121890954	10.6074276719907	2.76747518383749	5.3664214004858	6.66224449114374	10.5727048188626	4.63072568658316	9.90679442605968	5.15820726922724	-2.81957364947999	13.9102354549759	7.67394037482801	9.56240994234303	11.836859984646
LCT	1.73149653588079	1.69746166724707	0.673384268115019	2.28090077510425	0.91937753976834	0.618949348962621	1.01161780273434	0.823896152289324	0.585546085841955	1.94682941180931	0.659725285619813	0.565943667005775	2.03998108420842	0.654675618263379	1.98729736100956	0.501556025455342	1.19871130895568	1.88058610603279	0.999466452344246	0.845501352000693	0.901430779948142	1.44366393861541	1.30845366326771	0.996711401770322	1.98323500018738	1.57233528744117	0.997491930162635	1.63185040997712	2.10475578937547	1.10011135598218	1.22981999258297	1.86927132499824	1.27491106089311	0.612497947394556	0.509205186829757	1.92797450470386	0.937500683881141	2.26799975740999	1.36167327137917	0.669771150484368	0.621847606518942	0.512076890616192	2.14997160923428	0.743104032886508	0.670878856500831	1.38550861470946	1.94370392333277	0.749584510836648	0.986481249499543
RDH12	1.34885134483247	1.27327637942303	1.0516526156881	1.59860852277935	1.26981547496111	1.03141672580266	2.84510371069583	2.06720472416973	0.822264156467021	0.983456524277502	1.70241874741302	1.36805498937798	0.473724161480641	1.21552927355358	0.549355142531837	2.75606750729706	0.634405181162882	1.15415002995312	0.66046117432172	2.01045272130318	1.14674291589539	0.844878164342659	0.66706998924556	0.676577723051758	1.39418325830092	0.955606023823762	1.08789418767071	1.39220914543052	1.2477892438947	0.711469874332667	1.01225124185586	0.254700046758804	0.732182102787161	1.56724338734307	2.07838175794249	1.06613671706356	0.938416010344108	0.863756769536048	1.01629105404411	1.19614018287964	1.0887087125216	0.993620921386112	1.06464860179753	0.831450796608966	0.269381751344292	1.15668429573099	1.05669176280742	1.57010277275905	1.05289776954707
CYB5R1	15.4030152066719	13.4739797736221	11.4276462279756	7.79252776215187	11.16896023824	11.6366475353475	11.344314808569	10.369430757617	12.1959169391102	16.7693371044855	11.1330321202938	12.8057017431371	14.684475885568	10.8187157507453	14.6775869544599	14.0613522114147	11.8892611231969	14.5540281788115	11.0148186703712	13.310377573573	10.1574358114111	8.84420341965064	14.3098929173734	7.52961029872199	14.6390977037267	15.5637825522538	12.632832509083	12.2239658148765	16.8052988609199	16.2505281146974	7.74152391325696	12.2834189238926	11.0922604847877	11.5711515288956	10.11951274369	15.1448889524393	11.2137875110567	13.0894310627641	10.722040842058	11.0993405842518	14.6424511583525	12.9472892906058	14.0745099313692	11.9690484732291	14.4649039905213	11.7297860271306	12.7449922415531	15.3272997824043	12.4692759242036
ADK	9.8034291342047	8.44928318406432	16.0037321855679	13.1047637487481	15.4114078271893	20.1664854118784	9.89934856704272	9.96964957722338	1.62490327859213	9.60597800385958	15.4520930854058	11.0131366919753	13.9707134374759	8.34163763845942	14.2906085669672	6.36264610366096	11.5237383274777	13.1840192110109	8.6820634224225	11.4445731066203	16.964140193233	11.5794077285505	10.986553391081	6.85338354830918	12.641337793785	15.4345417035776	10.0380041890816	11.4275606165565	13.3877784173077	10.7934324419016	21.2273693514887	11.4325872365525	17.676204881413	13.2224625027869	5.36846252435778	13.4047441318315	8.47209888537349	10.6610255858094	6.41164430008662	7.42863133939337	5.52021154031026	12.4445747549329	15.2476336211464	9.97552144482101	7.03067602137486	7.30769583077657	9.05791307624217	11.0353868577112	11.8474995078813
GUCY2F	0.880417702612095	0.681601871161341	0.836498726485743	0.881066454831879	0.961762685213778	0.872224149371178	0.853438022496433	0.824421557741865	0.713746195491648	0.742527431048317	0.931039106252201	0.876931731382797	0.796730314894405	0.764515871291766	0.949971101368041	0.725031016486146	0.759831512745314	0.828786047505218	0.779977010973985	0.748779880929907	0.755658710432808	0.757843413979957	0.700205835583639	1.01751623227261	0.893664208828482	0.828505784669256	0.767057479877186	0.987937650838368	0.919144830029142	0.939364053582728	0.77081564939445	0.930460875574516	0.87830393577078	0.912958334711271	0.791616647358666	0.932106839570307	0.781023184446388	0.754784500177493	0.857450046103785	0.761250139526235	0.65319123642392	1.00282721925348	0.866494446855332	0.728512300549031	0.94608996940813	0.810924368122858	0.800360453497173	0.890805815504446	0.805455146059972
GDA	0.772371672311918	-0.0242370553423474	-0.262392427721681	0.0399397219881439	0.618945923839967	0.138216181299629	3.81516684701954	2.75262027288344	2.81777836186524	2.72687358375949	1.81542304170454	2.96220164506362	1.18116524728339	0.582334185275754	0.192919100801128	3.70872530288668	0.254790317079191	1.41011653661657	0.932303067489589	1.25802589261648	1.39586591168785	0.455647884675773	0.903858860717011	2.53917534818914	1.03795644192674	0.873504887220163	1.93738010304824	-0.0275758517912938	-0.20478353284851	0.85771039845464	-0.169932133805582	0.532233940214274	0.308460919468539	1.19909289650048	3.36592783495898	0.664316160928701	0.676874595785346	-0.20863116743405	1.6703607608149	-0.306842704869711	3.39422588224402	1.40907097689227	0.13236084813181	-0.097390858438396	3.82879310645721	2.01446973753927	1.23163673958763	0.684292334638085	0.0688656035846822
ACSS1	5.22361855972769	8.65900204377263	2.64183087418522	1.32997896792595	4.43800492773927	6.55496234727402	4.85169394287583	6.4145262246877	1.22991145731185	6.67384559184151	5.78794295315945	4.98283666573437	6.67824970498986	3.48620110367798	9.08145178688054	6.43744999190114	4.94809138082684	5.41878109949711	6.4721278915762	9.6580700809639	5.94367831050576	5.49732810984057	5.07323557435665	4.30466536791852	7.37918383901044	6.2123871382294	8.00886632354793	7.2850912744788	8.34925620135571	7.77759820552564	1.71043433326386	8.00050558595501	1.40274901867947	5.12299974696026	-0.908940194639342	8.11715463760904	7.06811269292706	9.99059081670883	6.55584787995159	6.40178240298316	7.83521931782232	3.33120918099606	6.45865806927909	6.93997435529044	-0.715209755525985	5.52036634005481	7.1086003790035	5.33488230855838	5.21956925794857
GLYCTK	-0.137656629309263	1.85248767476724	2.82213376594481	2.10227748791994	2.16359016527646	1.50617281215827	4.54329187903901	4.54937026835387	0.844472653959014	2.17673368846833	2.52160614301525	2.15660859867674	1.29849242549299	1.32764051809444	2.00721963820501	4.64043410735616	2.03241619892399	2.08263654899492	2.17622411918795	2.13021317931175	1.93016071676129	3.44125123358291	1.54198597730621	2.79179473823121	2.03848894961902	1.58063985678957	1.40569930396319	2.0767005789248	3.11008095087514	2.82712287178881	0.160346585325831	-0.324869416991055	2.54954039163043	2.17913923368996	3.27439975932835	2.20494643608634	1.86295016032053	1.93486646191767	1.80761206304345	2.20564833268071	2.80678947694044	0.215281943904742	0.586616552339288	2.69824955693001	-0.605309700076484	1.89719830597049	2.65054768674094	0.888891786615883	2.40556787739522
ACP2	12.5088606455527	13.7622520995571	14.3857545374542	13.8184929414336	13.9203264124209	11.7688742968552	13.7160290579858	14.1073069724602	9.82433193538325	10.9890492862067	11.1807660071014	10.3438456838464	9.28006680553747	13.3213820110342	12.0566026334938	7.25000001557617	10.1096653982913	9.69861884373781	12.5325713767288	11.9423426783279	8.546652808505	14.0440018778501	13.724106494328	15.7359785423823	13.4994407755467	8.16607997117059	13.545064160746	15.2264749944166	15.3165462007086	12.0479370881401	13.0773522191967	8.94335733376007	10.9633496726009	9.58097557591257	13.9405899930427	13.2643925231118	10.8812656675547	12.7597940700183	13.0534045376268	11.9769468141487	13.519742024824	12.7878185109091	10.6199290947578	12.0218474934919	11.0677810545941	11.2723576751257	11.423561889178	11.4291187399331	11.9038856592864
CHST11	3.6897195704396	4.60516813979602	9.51530283655829	6.97981017606563	3.98995520456112	5.3857278764602	8.12046714227066	6.99601937529246	9.00717107908669	5.15393988850409	6.91982137867303	7.5890132248841	1.5639525892573	8.77219991817966	1.64480358926324	3.22247888064258	4.73516539141831	4.09789404405069	9.23896217527056	5.49437817312731	2.36312975238939	9.71417632110235	8.11228314787929	8.90262044482822	6.08761976978977	-1.04181566490919	1.96242014796277	8.7091339298166	1.57839234059769	6.90503432389035	6.4946507555923	5.38336557260967	3.99278530558523	2.4768458272187	2.8793582016809	4.03323870554714	5.298869226144	5.65125982746394	5.01537029418696	8.91289498795393	5.67971287580882	8.99796219802873	4.71981053933284	7.84594613149828	11.4237228524667	8.12557397728109	4.51032771762831	0.795342191915819	8.1553464494813
ALDH7A1	4.88875180565825	6.20724707136878	4.40536993901178	6.0251602569274	8.79453088410673	3.17077649167096	6.11785612438875	6.85182324812285	4.22685700031843	6.23040658734996	6.44851358990008	7.54739533777804	8.67540299315999	3.24850404429337	8.39060717975862	8.22549857310327	8.14614169188479	8.90627261829721	1.68077759295647	5.26561360081335	2.11107744930476	0.409430471191547	5.27872194737032	2.40863927584013	4.39830083988872	7.19064847866616	6.96923290604651	5.61002682726781	5.58480707469001	8.0174236107645	2.27397724897847	3.39931533228226	1.52282828082189	6.02416819326116	3.68336227748748	4.94236595947896	7.40392155318608	8.35009244958089	7.00763894304297	4.57389167956396	9.10370738346733	6.34565259693194	3.01197121252761	6.01886350790204	0.171621670557365	7.80318625606482	8.31226515672626	6.51225669829123	5.2165993640631
ENPP2	7.84000126483128	5.43032403307386	9.97094727501955	9.50692938441256	3.91123543930936	6.02987693184409	1.60101277524241	8.80908601055595	1.81505102293078	9.65279129546954	4.53186313812085	9.65894587062693	6.56270157911279	6.5060027414305	5.73994091716938	2.89032838650199	6.56471145850395	5.33606285056514	9.22356063302698	10.9735897675072	5.27952180287662	12.0640444161684	6.93840044700658	9.98353098979036	12.0765414052456	6.18221277007395	9.61130529037506	9.16616631531821	4.63865341155189	5.8616445969335	7.30353838849949	8.69456326395981	7.85147203558784	7.17425383895391	5.64512948097044	9.59416125948849	8.9171170264035	7.43362076142831	10.9078067314814	10.8022142738674	6.02598193559789	6.23636012752003	8.76683447834735	11.4399312945338	9.32942997818397	9.923725142687	9.16122685146672	5.1101379951931	13.071720821734
PTGES	15.02041336454	8.42062455753869	8.80039805899575	-1.06738347651503	7.85944244017268	15.8299338502549	0.391272636474875	11.3801821120212	18.5013326569668	13.158529906216	5.60989769162832	12.1094246167891	13.6418067916036	9.22834640546338	12.7044799755631	10.3155968427829	8.62870655366678	16.3629847556467	17.2508343295206	13.9088722168107	11.3245955233402	12.0761378235485	18.2809709558495	21.0014152939978	12.2853367641355	15.6901045178337	17.1757048518803	10.6089767462074	14.008874420751	11.1063360169127	9.26201192930283	17.6470418435092	12.5397423996014	6.15674994718176	22.8917478831559	-0.928809254951471	5.19633949476695	11.784307085299	17.6018972410055	17.1201533073236	7.05458577174423	15.7526006562049	14.7669495618925	17.3483954426017	26.8955205865927	15.3191265848387	9.75171577177372	10.8853054477605	11.3533131907579
GSTM5	2.64866315908605	1.76789748809012	1.67072934614547	-0.1802241444356	1.73716998180639	1.70767609715801	1.54399228834295	1.68820757225436	1.63969304218339	2.37479959455437	2.2302922163075	2.67909811138553	2.15811477354871	1.401085755908	2.03524772806347	2.10684523269117	1.8948081135854	1.64105371943313	1.79174127727984	1.18620790356724	-0.494296104242369	1.20163833109968	1.15759638079774	1.54626645231346	1.59133871095095	1.0136327782247	1.05830253010456	1.14448533520794	2.05873950140305	2.22608000489534	0.992994888135118	1.86234868614989	0.746253534892092	0.161634883209312	0.945687855124616	1.72950849360193	2.5430074285884	1.56913242849012	2.04054903729987	2.60589988049194	1.71230683219201	1.6126232789332	1.77748605285143	2.91310317497067	0.537622913009596	2.79179318349288	2.43336332814294	1.81870862002991	2.65952572446282
AK7	3.45081889683503	2.14792334342998	0.0862366715124359	3.00851653861701	3.96560430508006	1.59127754091733	2.68053892212819	3.45742395531796	-0.922888087932177	3.99069395072889	4.25027175977264	4.41517729673002	1.76962632872286	0.875100839437371	1.48215904053911	3.28548878165328	0.557337193724023	1.40795948793791	2.06245129319261	1.61252950854464	2.39007828478994	-0.474512812806065	1.28388111742799	3.23468120333634	1.62804404726084	3.11842300331876	0.631553555898205	2.31818175876598	1.01954512718152	-0.686985005034745	0.883620895508217	2.35101427483424	2.20332344586713	0.0884024342615988	3.14216221046541	0.917563492348421	2.90772166809046	3.01417905578987	3.83048269716698	0.420012952448362	2.29713131399275	1.11336646199248	2.05915158094408	0.965262963520665	-0.1901296012005	4.24914654135948	1.56563648987962	3.09933806014695	0.175397623167529
PMM2	0.517157936061545	3.6704606188742	3.48527834155885	2.64757588672941	3.08045585569284	2.81355103316051	3.97304985918047	2.47680290033673	3.64423964388394	2.29003029386116	2.12946361696101	1.87701090457884	2.98891847809954	3.46296153658104	4.23242233870207	3.06344399510564	3.61119816026925	3.8424014287761	4.42250365833456	2.3583857861427	2.99844855614395	3.50567595825865	3.8003469597981	2.53548946954197	2.02891745074073	3.47897146485354	2.30049372242581	3.37183354794365	4.5242697724352	2.31510569691082	3.62333375383774	2.22889334083121	4.69808549999731	1.80567106297376	4.19758380386807	2.76991365305663	0.933542258714112	1.76758815654572	2.99327000224764	3.21439358294331	5.51551148970568	4.67156049057783	3.31283096429884	1.71108216964165	4.80870610811578	4.2380622409281	1.755606541285	4.51111084789692	1.64618137283022
SPTLC2	5.91335490127429	7.12868943586091	6.51274509788066	8.46880511417883	10.2015782861726	10.2748459667203	9.40424242315107	10.4871599917274	4.96360043469771	9.48873462478016	7.70755506465356	7.31144644107268	10.9224805196238	6.97122990078686	13.1667048105297	10.2914229554009	2.67457235339351	7.80499897571478	7.75201901661468	9.36418025205231	2.84643060299425	6.26203573809974	15.0110705123765	8.30164142605571	9.25150265724406	3.71811465825552	6.89407932573323	11.6150806158959	10.8783933755847	9.83604227634128	6.95314315178512	4.5117979028142	10.0476535923043	5.56614267275447	8.9980029014007	5.47850780831141	5.8925583078758	10.8774016625956	4.74361910866178	7.3038348242491	15.9742049139656	6.18987243227446	10.0428512224206	4.8641144014641	6.34603927509392	8.31336873911233	9.99754507421648	7.77281672126984	8.02472142257929
CYP4F2	0.67955846938371	0.964282292578041	0.872025741987432	0.843671499046237	1.06372330943914	0.920580647296309	1.44272932446511	0.812144384615914	1.05608493098489	0.875189516930245	0.842929170920721	0.830819619326635	0.797999582328724	0.753231637327176	0.926520676021193	0.946570984483619	0.884467656441389	0.86388882121682	0.912939346901848	0.698484729869947	0.830034085320131	0.910433612530281	0.945616148055479	0.751718484366164	0.891143106802898	0.825873501914137	0.871891427637208	0.862545244463833	0.816856724339723	0.779042707402313	0.804931884974067	0.73062074864341	0.835780815815053	0.780874204717465	0.877070908257127	0.881166885085376	0.797910218074019	0.841493575897743	0.90653052019688	0.846776502671148	0.82488471765553	0.917821041885229	0.785181411450614	0.781881142005876	0.906377708199356	1.0140013647238	0.883287460473975	0.789935709524453	0.860335329836318
POLR3G	1.70654169416506	1.32029185082018	1.75834845592033	2.62783063213302	3.05311505822524	2.46924760486943	1.06115791068008	1.2872647659713	2.01501239281813	1.53179044943819	1.17570330797232	1.69072179358962	1.8208007209929	1.61323698370595	1.41675442957219	1.17302579380106	1.15780890385346	1.5524696879461	1.54538840078414	2.18842589409446	1.95861528849432	2.42218370848973	1.53162105225269	1.63751917191802	1.62079503921506	1.85112018968977	0.851242477115755	1.52815437919857	2.28783368049524	0.841528980783566	1.29248143873814	1.48220735725742	2.99596091640134	0.49819902740374	1.43345068665894	1.84076767979474	1.88527241024227	2.23319930885602	1.52733209375528	0.262001579716248	1.23802790724456	1.42152095377752	2.28764178092344	1.81893695212713	2.82002089288342	1.12199614974395	2.74353395305774	2.69818670127894	1.66667332737011
HEMK1	2.38506251848383	2.35889562711737	2.64978053104082	1.08772280591381	2.9489887061764	1.8926447314896	2.54873483959103	1.78288709570645	1.63672587937479	2.42139578973365	2.31784389810035	2.30285560410818	2.52539118094487	1.18152136205595	2.94648204883995	2.7090026537826	2.8909886721112	1.68389094729448	2.15420419091572	1.5167556383698	1.84222672849291	1.6686881118569	1.24557105889384	2.15192501560942	2.29379735094427	2.82001776465286	1.69313511983767	2.87513870543382	2.13019209093135	3.35179071266854	2.42728004997972	3.15143735362762	2.56433294074842	2.4035633649406	0.88046355190903	2.85231160499467	2.33376885521198	2.4278721116761	1.69349814216878	1.84119942039309	1.88478767366399	1.92370330613662	1.98344477615501	2.23592378582394	1.45445407308688	2.33347537168463	3.00137927224726	1.56325464173929	1.91401713995581
CYP2F1	3.4345064203618	2.36704035231098	1.59168722516507	-0.306015152211076	2.01364015752509	0.649019145446809	1.06896793595726	3.45390100356833	-0.589093293773705	3.34688788548636	5.03933552014707	4.77676651089633	0.763134863132199	1.40042301950423	0.308494995278831	0.927215112760709	0.841049927498758	1.03300563493484	-0.979007899337871	2.27985032860201	2.07340906111885	1.07237013689578	-0.185402362594917	4.2800124417047	0.16126682756682	1.51124697271932	3.65962315051683	-0.0151670991986173	1.16926915669483	0.942670989278491	0.886252198456061	1.56257093403098	-0.422401145550417	1.51060529156557	1.65624397477547	-0.0781609311464846	2.18642326582077	0.283283617568234	3.15417878494478	-0.772518942802185	2.88470410810653	1.51085165634218	0.29409625330714	1.26992659713362	0.0180836665076334	5.45583152902748	1.60293199435581	1.08972825792447	1.1791176333069
GMPPB	4.06484908267261	5.36725741419985	5.80749892469493	2.17095782420142	5.65478583839029	3.65131922541448	4.20066970557606	4.30436419135266	4.51124803007407	2.86066996233455	3.9644539561764	4.26232604108762	3.48195027058489	3.44951627540004	4.66645761801819	4.04846093748252	4.57281299525971	2.77826716370754	4.13741179754244	3.53147610503135	2.04736350068809	5.43089815996574	5.14595334895299	4.87446153540756	5.55374130365203	4.91987909551281	5.66542419876402	5.0118054071986	2.84921540680279	3.311239006044	4.19257773612781	3.16416769290344	4.96076747801334	2.4943307521354	4.14109060592289	6.01496850720828	1.64904849589524	3.76161516532208	3.81556201889809	4.89300414814909	2.14472460143693	2.98256480312992	3.84190291017728	5.57386426270048	3.73072730045439	3.91392742698294	3.44363454398468	2.19282795650549	3.22627422503774
CPT1A	4.32372113548505	7.86144298233774	5.57392780065316	4.6892793872052	5.84856285844197	9.86175033422182	12.2913118863245	11.7626064537213	9.46960962316988	9.44141071280919	6.8725125628636	9.60099595093421	6.94277012839451	9.36655139777973	6.18129520747811	11.0919731537216	8.45338247191726	5.09813656225295	5.46068946792343	11.6203176101875	4.2732937464262	6.7717160100957	10.1299503464342	10.7707333007158	4.95675749859801	2.04497334715981	1.6217830396	8.82914376630096	6.37027559935747	7.94031156923575	3.17780195474472	5.37153238783617	7.78003046918492	4.85170968537837	10.3978191954646	5.5114740492695	10.9683376980193	6.46509047102233	7.24215601993263	7.49486655901657	10.6986388881746	7.1959800623863	6.6983010309976	8.5387575080948	7.61683842615107	10.5625807322243	6.6179028337093	8.56549192795038	11.9239475834653
UROC1	0.957211513414385	1.10092299055187	1.10841137824778	1.04157074403149	0.985657042066431	0.969955528103217	1.09138072166402	1.02684404925146	1.05907369629664	1.07369070407595	1.05665124841945	1.04725480351284	1.05738452662365	1.09685756079312	1.01271518871288	0.996936734839705	1.11239726483761	1.08580497001311	0.802447132949065	1.10361278144054	1.19987715791986	1.15607936891676	1.13780567603452	0.879380859378438	1.07105367505521	1.16841679517502	0.839685043340273	1.09583544157176	1.0332469889879	1.01125508365992	1.11497747755499	1.12534907251446	0.94223521602631	1.0832561238559	0.964168640533212	1.04374511394179	1.09279774342899	1.1375998091446	0.992123903741057	1.08574763124339	1.17682204601356	1.16202993211956	1.13892590130063	1.03817820805224	1.09584275349066	1.01931959545686	1.03642080419729	0.978505236585489	0.956136468872234
MGST3	6.87770239954244	6.33407750209415	6.03465804935888	8.30143368492084	6.24338929291603	8.89082415721453	9.17856442398317	9.0162182415912	7.09765353262022	3.84956772055451	6.55141760945022	7.43023990580229	6.59375292951633	7.82732844158022	5.31609519261944	9.24410334086061	7.38336834480989	7.1605540322673	7.14283048509715	7.77058344772512	9.33446829504266	7.01670965524215	7.93042411303824	7.49551212957582	8.25930985179248	6.32648617674962	8.00099643472841	6.77580358279762	7.60588232625621	8.28799638199704	6.28675676790325	6.7552020537887	5.37963715825604	7.35148668330092	9.98413548687959	8.60334562763236	9.03831471249014	8.49491974364859	8.81372155259157	8.81782434091418	9.15127112258738	7.78759207561358	8.43321474329252	7.0759635390102	7.94908397158993	6.50516920367836	8.34297433387503	8.74834668081366	7.34440201403404
PDE6D	3.20304416954419	1.55182082620098	5.75291461900882	4.54326246939539	1.96388710759228	5.82408625522185	5.86149534257997	5.47225669741941	6.71461457584928	5.01939244040552	4.3182755947863	5.03405132405029	4.6079784031219	4.99881899160953	3.9528855872023	4.41038641397065	6.13555012518371	6.99518969245503	7.18676194999821	3.37248061849303	5.64309007646591	5.95494689748925	4.68982591712037	3.72200047563895	5.40548369135469	4.92330071936503	3.83019110467539	5.47705257680082	3.97638095800984	2.57275466239978	4.57760173101856	3.97282660194295	4.15457920274914	3.04755284032988	5.51850767508684	4.30752363660677	4.51931462622514	3.681430523263	4.27444183410961	6.17470056478352	3.51248189654997	8.05949819364006	6.97260072640735	6.51775320979551	6.4752399152579	4.00111817394292	6.27267341552318	5.47146843050651	6.21590481619468
AKR1A1	25.4073064187245	27.2903949131842	26.4934460734473	26.3416864166677	26.6960496124219	26.6130355375644	28.1837993279286	27.1334168390765	26.9229349126583	25.9587173918881	25.4131475949445	25.4382730826232	26.0893713560422	26.7488120286079	25.9368284888946	26.1502818482531	26.7302762320746	25.5933020642824	25.0226919969669	25.3107329735307	18.1416837874578	26.7655570308597	25.9928702507312	25.8760020538218	26.8691875723739	26.7134894617903	24.0464342774224	26.6243038966478	28.1127655057077	25.3397607368103	25.0493873259984	24.4078333701952	24.9400535462716	24.418811243143	23.5087544253732	26.5646286253229	23.8592699005651	26.9304489020216	24.9798479656052	25.7397915486883	26.0756636365235	25.9002280687523	24.842334331527	25.1271557009152	22.513859871694	24.5612679867974	25.686956815343	23.3540873225742	24.8699404837539
PRIM1	2.67881651027654	2.60353635243665	4.13188633195215	8.89653020950696	5.78105900938808	5.98202581326372	3.14494112447039	4.0617678280353	0.915269633347501	0.81018879659542	2.05582247863693	2.32905991737771	2.36823104436817	6.17465061247958	3.02062027955585	2.4301336180822	1.18063796982836	2.24265022029121	5.9542741291045	2.99015302300532	-0.633575301570077	6.53630670880374	4.31207249506961	4.00742815530627	3.22095675579801	2.92187651613552	5.03332995947284	4.96391048530638	2.38578954176348	1.60914846879798	7.24991866897369	2.64095633131708	6.16730761683452	2.42760429165938	3.49202925142824	1.92561822798427	1.63094369113354	2.46586838575283	2.78277379144451	2.6735578664678	3.54192812063795	2.71223632845477	3.954621023867	1.02007895644633	2.17291006962614	1.36047873771978	1.63380680760937	2.73580387161715	2.29877633408429
NMNAT2	4.23314023201657	5.22988868246317	4.68297321567392	2.91142256324296	3.08934078949082	-0.673244561553494	6.02749896868001	7.65605435858168	0.956046600413186	-1.3086946198173	3.274579489711	3.59721163712718	9.50239072523568	6.3408292186851	0.531536454173801	2.42010272732207	4.42708972785774	-0.111030532229891	7.96005794779769	-1.48381891411753	-3.29785848354755	1.48861508121014	8.04612105873519	7.82710162527903	4.27263112332345	-1.83952521778989	2.18079629661837	6.22740133301334	-0.394454957622076	7.86896394798314	4.72591784881889	7.45125861179539	4.96563502473542	6.82153946231227	4.14323155927582	2.01572543248485	-1.1280687444245	2.00864467535467	6.83274080760916	2.76158684256156	4.90282026687203	3.64969394135537	-0.800434425058809	1.77624507826246	0.72142875269327	5.31618185947135	6.40133845913199	0.279674998607763	-0.890294069117883
ZNRD1	4.4615347384877	2.6632731418017	4.40923936964698	5.72196935894219	5.1840919398404	5.98935133974738	3.9432155677931	2.68509575743771	1.51242466338407	2.09055136774051	5.04573460055387	3.84034751197797	4.48699163635434	2.11655778736757	5.99783119860711	4.70391187960052	2.89052873003932	4.55002123150732	5.10963906069464	4.41065613697449	4.10224246165639	4.27819332093828	6.36014689071257	5.77104414168826	4.92949910285812	5.41100764100445	7.59057622755343	4.20755610777461	5.96088606981603	3.41678731972776	4.98042176676018	3.33561884415163	5.75536852265268	2.54802329387011	4.72238109950258	3.87313438167478	2.06358972476535	5.138041585126	4.43942356262697	2.85471368585852	3.97485636737621	3.18109861306047	4.48430122676229	3.78933718358597	6.72846286735751	-1.76062352574623	2.2199372067075	3.92633524153987	3.33997931191095
EHHADH	0.395351639025205	1.68017343653113	1.98648710241527	3.52250962340577	3.18206004583101	2.58388833428347	4.71054121654043	3.35109067232345	5.66173028082546	2.81038114887227	3.00326391366582	3.33977376725128	3.05814229547788	4.55099773907646	3.9546785155404	4.60447870979304	3.93743501705978	5.65425437806697	4.89035358888352	1.97965371710678	4.65830520355816	3.10273292699079	2.92893364631479	2.12369919028749	3.11551822236569	2.20520038845843	3.02763535847698	2.81155355588364	2.78771397792779	3.76050550787509	5.74866323130008	3.56537258426403	4.71466697782505	2.41014168748128	1.68974149050233	5.86151697806751	2.77884949688266	4.69091537515083	3.7115701514792	0.801477514656348	2.0263824623533	4.36238356199294	3.7910834737941	1.79989215929777	2.6217381290258	2.26148763028883	4.95400905489766	2.03915013569248	3.46762567768143
BDH1	3.35704424291119	2.85054470455014	2.1597852182773	2.15089697929901	1.8858532925389	2.06212037485427	4.04882106050556	2.31494767381074	1.5695192374068	1.4925878879366	1.82165683940454	1.48476505959648	3.88948193219027	2.8859395257902	2.83771026834616	4.41284882210076	3.94681538843671	3.66734167077772	1.92514008345786	1.74282992730543	4.76574896515836	0.873847731084587	0.0883928177036117	2.7628268110778	2.55904894321244	3.50892127538624	2.60812767819586	2.90921966847115	4.17412140617065	2.91830365439563	2.50273366218935	4.61487940433135	1.59860655891801	3.70151639727086	4.16578829281286	3.15109162933953	0.231150979047742	2.9797826863934	3.50539623731721	1.08682215595599	1.72496023329978	4.79010810477204	1.06171716657299	1.12026287936592	5.00296847971264	3.01641260017714	2.44358941424359	3.4961491021743	0.868223153989816
PDE10A	0.919000083794177	0.377569288144614	1.70030044006962	1.34496119137225	-0.0596314832038722	1.34805479273717	0.409012508873217	0.847474950325403	1.69837569125148	1.8186208245061	1.68081798745862	1.16641916131607	0.684997990792743	1.92676716270025	0.0242089640043459	0.684404277663803	1.23577327441909	-0.00657675084174203	0.953805612308906	2.12950652471114	1.24334477249208	1.13661315768895	0.732178679822786	1.98765153422754	1.11798555795138	1.12552652967837	0.984620400876771	1.82732304218866	1.58401956207814	1.02432299836414	0.974136294829727	1.43475845704969	0.306065909297479	3.00940632995136	3.51674007822356	0.227304329676713	0.952526605752972	1.48448616082858	1.38138822665917	2.24586974591205	0.946737355315423	1.66348811047954	0.551772340623233	0.925709897138808	4.48239615851852	1.22384923497765	0.937689657526576	1.51125499759971	1.60566218506158
OXCT1	5.94213489848015	2.09108505977426	5.84766694536527	11.5847760739986	6.03105495291515	6.07356391398886	5.79158151748245	5.16752960046434	3.77763067806005	2.58521038235447	5.24088152225133	5.25179985766163	4.40985890277305	15.3634200192098	2.0259736734213	8.2298946880829	3.98910368180865	3.51181892764269	11.2253804949463	6.43990466538135	-5.06929239711944	6.11081410361744	2.0978495197718	5.91513665616614	3.25278245511949	5.58141681112962	3.82309860546673	9.26416079053829	8.87631381332774	3.53445210281038	4.87566160233695	8.77138189714232	7.5799637158918	8.44038873945452	-4.86420803326189	11.6198275477726	1.40493241500252	5.28496465752031	5.07316402225683	5.3340143761554	5.51969123525213	5.53260060768129	7.11595716143385	2.82979620810572	5.97985722288454	4.77837399586415	6.4823764087529	-1.15328919689289	2.7304986382201
CPS1	6.08911438914306	21.1023093335302	8.07843065484095	10.3545660932138	1.82409342884104	0.210500106825213	4.16168315019586	3.02357466082169	9.51795768311076	7.92086961931348	2.22850514787253	9.31963521966243	-1.07702507268615	1.05857975872421	5.94466046547547	8.69197938667676	4.77970587070421	0.15282045330019	2.56382342347579	44.2358711798454	-2.62923727991499	13.7352657423	12.9546008184668	35.8904655699004	17.2591740737602	34.5125281800313	9.07297051587681	7.52065228732065	4.61938479682932	7.39587436241211	3.92256018336418	16.7280101583541	2.88767476078006	9.84854588270726	52.1562762343611	2.64911731232288	7.37242715828281	2.72516677544492	3.40694669575152	18.1909290002258	7.64507318077179	10.3664383373688	3.8296593418619	21.4514959195621	48.3371037015384	7.18267899502519	10.6273389737452	38.3430984425606	11.467163282582
GALC	5.10843500459898	3.15400462602107	5.86957122626472	7.00800009236823	6.12429571134955	5.04713686132543	7.85403561685351	8.35498185542748	1.29647910570554	6.7823598415504	5.63569212144982	6.23315076568821	4.39530057560515	8.44545112276025	8.2221596468943	8.02005797077538	4.61590328959545	5.56363796600362	5.73168231866982	5.81156917687052	0.575376472866824	5.60022995236018	7.64146754685761	7.08186562433291	5.71809509024963	2.53878677368118	3.9974913351556	5.09693703385517	8.35010006249377	6.8643612620707	2.84609195292645	5.66600359071409	1.65256616339956	4.1726456531296	4.68563946249399	5.94507111712876	6.2839207112881	9.18347337015191	3.94871414004246	5.93497064086658	6.68673314833588	6.06296017484632	5.01370599842506	5.36774687739048	1.48698443651148	4.4846042224993	6.5932406852172	5.43622104569318	7.58822831778508
GNPDA1	9.56821860815482	7.60822945436819	8.84834353498838	10.0306405886665	10.4276984543579	7.91547624511435	10.497882767882	10.2656106307653	8.94565105602737	7.89362134248342	9.2383476952078	7.13043704237193	7.93129592880093	6.68419396043572	7.30032778055145	7.11896077116325	11.6558220653151	9.69438284359204	9.49646847271073	11.1673698825671	6.85284411486745	9.68248479720584	7.5966057383546	8.53554022644088	13.2255579267109	6.82468746488748	8.98209486638784	9.93610350523731	10.0894253556753	8.74934377196745	6.23130584003134	8.25713788717979	10.7813728348058	9.32568411451748	2.58047596084262	5.7406512513666	4.08702612193681	11.9668231678022	9.20956726152699	6.6640429838575	7.77156516464672	11.050306495157	5.2118151941745	8.25836654175141	8.67118661107911	6.89353509286771	9.25669783147283	6.51579815679697	8.37770656347387
TBXAS1	3.87856562095798	4.70738959090766	5.56809389287141	2.94607792377186	3.47787583044749	2.07036830588108	5.21366322370958	5.34211298069325	2.8726325091826	4.61594031707214	2.99652786132475	4.94595142351605	3.31986368961066	6.71785873839228	2.36622861885271	3.23013627264484	3.52938396337785	3.29320404893103	5.27380767981059	5.78475451554012	0.00366847728654918	5.04089264506666	5.62074093020101	5.71764139222168	6.52866854323144	0.885081652091741	1.10593509854863	6.13871220435158	3.49433675117339	6.74605485104917	4.87382009899463	8.35765859478547	4.40882227101591	0.889951953477865	3.91226298397115	3.33012238344421	6.09929491031722	5.11396009766178	3.95755995693554	6.92323243430794	6.20725762430744	6.92270636181637	5.30408247093749	7.67897982284946	3.16081861221562	5.73105764203577	5.92229064239947	5.79966626954784	7.08449565409922
POLR2C	17.7533534693418	15.5644279276847	12.7887557485056	19.6914284433344	16.2016285636395	14.9484107745489	14.3221146745658	14.9495005892333	14.6148853074519	14.7002053125984	12.732220934552	13.2200261271616	16.8280396425037	9.40639643429854	18.4337880763165	13.1784565611419	17.197259438746	15.8897671520736	10.2994721923545	15.3310737923043	18.207888672573	13.2682160629929	16.3351460709222	15.3094274638263	16.0063043883863	18.0486915000935	13.3310297212238	19.5688461613065	18.7548334366432	16.9502966976007	12.2525219943501	16.6964490805557	14.8114440353459	12.7212935892222	13.9617068122807	20.3172846810431	15.1151562443171	18.5438833443045	13.3114437921403	14.0303859222313	15.5743620109409	13.5391545005565	18.562439927161	13.7168508378847	10.631978153416	15.2682064961971	14.4788088956286	16.4196200505326	14.0975048982538
PLA2G3	0.280154309522872	2.51343502555118	-0.777938859118731	1.21533443115046	4.13426359246155	2.45057657279777	3.89873099370972	3.83449057421587	-1.12189778598804	1.98634880743123	1.873939388886	3.81922193771658	5.25552655814058	-1.15996710658364	0.714617413765471	2.7693123258352	5.60720886562502	0.585981874014705	1.82193124024924	4.76837265999484	1.49798060953845	0.525060552971799	1.75794316374119	-0.00382327636119628	4.53060629829368	3.50626215817738	1.09713836397611	4.94723915862651	3.9878156417709	4.63270034077841	0.0315984326522607	0.630735238060954	0.711151944354653	-0.455506882523926	2.89316166567848	2.92853087347336	4.12495343492012	2.17988807539395	2.56112253863868	2.82109903148686	0.949097142163604	0.524669027691236	2.77448181914571	2.91313657159342	-0.34930845624497	3.54364809445833	5.02095898783969	5.27976868975818	3.1460658149807
GGT5	7.61108627020363	7.06938564826079	10.6376578322294	2.57773991256255	13.1801792744115	5.3479771475503	0.333697061011858	4.3764259440075	7.53659830680626	5.82570117464752	3.04941567049618	6.58800426997829	1.42825141377549	3.53776705927205	7.09411893767979	2.60971427672935	3.66240225798785	3.1159647367344	5.23820382613305	2.19927750051973	-0.63736580107765	6.03127566739676	3.65292282134143	9.05619369500962	6.71304222273344	1.14859742622377	3.05408646744366	7.75439742984252	7.18083497742956	10.5829545837679	5.27068597950325	1.96819515309171	2.32937563235571	8.06475311753909	2.05884737089906	9.37506231261384	-0.167599540289182	4.98023362957445	6.8919451403487	11.2483134462355	4.6221469766127	7.72419163433349	7.323757037479	6.50797617168461	3.63644609953062	6.97655525547698	10.3678172317283	1.63972970124241	6.71554871337761
CHKA	5.90078534271241	8.87168910406226	4.85673963983799	8.60718462267319	8.27476037961199	9.58850897604949	7.64584893908643	9.0474028060904	8.60555582761127	6.93486771113404	9.0813786604409	6.36310841781478	7.45922638170256	6.58803696932307	9.12148208316337	9.87806883581494	9.10974460532534	9.24102400441859	6.57012551032416	10.1021030503895	11.9574473036963	4.21725195001424	14.0519263454121	2.15946205732106	11.5760090683395	9.5048073569655	10.2622615119242	11.1617793321526	9.42445643905468	6.33836273295338	-0.102909797229659	8.98167239524746	8.68813667332954	5.64750345722269	2.8488957491703	8.9947928513497	6.42720057706189	7.27233263458666	5.40774496300685	3.82676917960241	13.5360539494603	2.68866050395088	9.34043016703764	6.61168820712934	8.28732355355685	8.0336250289869	9.99083087701769	13.4795647629327	6.81107993802738
MIF	23.9759694529281	27.6276976283467	28.4505286899471	23.010656569372	20.619190502288	30.2178964626352	23.1102472556769	24.354885108741	27.4331576216665	22.9995514753313	22.9861656891293	21.2066036137462	24.9588955890849	23.0329300686443	27.4459573806958	22.4546735504707	25.595035155501	22.7253616933473	25.5312005203344	24.5825870539479	25.2399861282589	27.2878832969105	25.8310594779919	25.1139903004751	26.256658009152	27.5602995968879	25.5791856121241	26.750457309203	21.2194797100664	23.4977020476875	28.1771805218435	24.7758101337353	29.8779775977042	20.4611928046494	29.8598911472476	28.5227735270233	22.8004324444777	27.2014020556301	24.893848408656	25.3089910096514	23.7487297186256	25.6264830308653	23.0567885133658	23.8080668402693	25.6134429680685	22.9140032458712	23.8726847070797	23.0783472298652	20.8785259461947
ACY3	1.83975533682405	0.0969250139513691	3.21502561275777	5.54434734450495	6.37337737645618	0.178607836318309	6.19108555786762	5.55325314905139	-1.43022915527201	2.39027951818271	1.02981010959275	2.2556215410122	1.48924790916793	3.66316390287303	3.36074028760114	7.25801146570725	3.97775147343156	1.9007784842147	3.03842082358165	6.68092058746307	1.97758332863554	5.34509607215941	0.356768512250428	4.59055940455708	3.99140487705301	1.49080821898443	3.32763287747128	2.21833845811007	4.31251006871174	-0.356854517566516	4.9507162934197	1.16409983675425	5.24092120197693	-1.01896281673225	3.91975571750812	4.16875191339308	-1.40039388641219	5.6583005033736	3.02826949569035	2.11441136569081	7.02821728557863	-3.48882773566302	-2.92874521525098	0.65385979682219	-1.78018114749066	3.43918847153726	1.38865550613083	3.02294719621824	-0.936074461469263
NT5E	19.6013276420527	12.7450912747089	15.4341279361558	9.93293771537751	19.8732967734161	14.6449343627285	8.13744182180889	8.16971810442329	5.25662435537703	11.8736465943534	6.66927001255913	9.17127505846811	17.5586664597504	15.8480955886699	15.8808638221078	15.3525692937053	10.818894953033	10.31576857372	19.7370463672273	5.27444001159412	1.57661940773615	13.0971296108177	9.89423010528632	10.2603353499551	20.2355314804343	14.7136084561583	5.32988971796241	10.2489916743083	16.4707009295715	14.8571344969792	14.1615887714871	11.4327675377314	17.3658266977598	12.3191277323575	5.76379318916423	14.7301290444502	5.58851293170555	16.0018910222238	11.0792181978676	12.5305867315456	14.5733521456436	5.71439854488217	16.4666312610835	-0.78961768786659	14.5427955165474	7.13687829252356	0.427832071024147	15.1589458029433	6.31948724719088
MBOAT7	9.44059736262638	15.2126527524123	11.2664856027908	9.61965283981418	8.52577074310629	13.3009718353553	9.06757139046973	10.8761240526532	13.4237036738253	7.35736231165684	10.5401480920435	9.6351984245548	9.36359499614232	16.9134414243452	9.52558539207733	8.01130857323625	11.3595369586412	10.7728692992085	10.83645244531	8.59877792626886	8.84507624186678	7.84774988093707	11.5832689827884	13.4494260119959	13.3850706980889	17.5578134816405	12.7207510236552	9.78052953616326	14.250992710969	9.30234454354738	13.2056236031832	16.8885634035177	10.2254311443849	15.1416703946715	10.8910235388703	13.8725347514703	10.3178761786802	11.3781024457159	15.2095683477833	13.3509044696377	12.9854736278458	14.3079320437569	12.8605814375317	15.2330358284387	12.8550472049424	13.972775095826	6.06587781982018	11.2276022887287	10.7607070809899
AMDHD1	2.0052959626688	1.97393712484309	2.78928590115711	2.23633216087041	3.27395610060496	-0.174040555315219	3.14628388468875	3.52223509341226	2.88501859286308	0.806833563021924	2.02485331817586	1.79222240990271	1.81713427860303	2.39301623862237	2.89002039670206	1.13118750651027	2.17531165691672	1.57500972376868	4.01902013762512	-1.67442685982925	2.50885217636504	0.0284897994048445	0.353865913705544	0.0547341351167443	2.21692204365962	1.72520045318233	1.3109214478324	2.8112153971753	2.26292676502902	2.50664655624828	1.59340591932074	3.13072313494475	-1.24876065945059	0.815953156450363	6.2696257961809	2.3075188340602	2.35380621141901	2.78738718637442	1.68616564866558	0.768420940686899	0.844479150596601	-0.688340099111577	2.92951675934887	1.30823372401383	3.05667133760964	0.147853022974738	3.11961687604743	-1.09054134157799	0.796069803871692
NNMT	38.509619854533	35.2247182846754	39.2249635397096	29.8280818465855	37.5505319797305	33.5847570809001	26.4718280684778	31.6620681942568	36.2582253953688	35.6087860624888	34.175127799312	37.6169906279849	33.9844123692224	33.2203118396684	29.5850894026507	33.0940701632713	31.1390111823784	31.4343806461532	33.8356068460752	34.0996455472041	36.3458585305227	35.6834036925706	39.191020063499	38.8663975031591	32.7629973080333	36.4371362737495	32.4789831195669	39.3362488160265	33.9978201663172	37.1847096465788	35.2759456121743	36.3824895107739	32.1367640384724	33.3760284130975	35.2972034622589	29.2957840470835	29.7585419016392	33.8484342936191	34.7040566858704	40.0765343656111	33.5796413205732	35.7458983630222	32.0365843621555	38.6557789877544	29.8454874503281	37.8499750134487	38.7910583590814	38.7376215909305	38.0992631387178
ACADL	2.25555028154334	1.53703723285832	-1.18026528934158	2.15462964211601	4.72051310033084	0.886283027922014	4.55229432310376	3.4052188802047	0.447497773114388	1.85785940729808	3.55803127712087	3.90865426528185	3.19633120465252	-0.442338543513876	4.09285663288721	3.53814997637841	0.789158370586878	2.04960148712642	2.63611845262727	2.48092095467899	2.18596448999114	2.27799514440337	1.66284182668383	1.50644768715205	0.621533082040826	2.69261053541824	0.956508728218382	1.90685778157844	2.83192730728082	4.59496847733768	-0.193429843566793	2.8383665526401	-0.26481268504041	4.25222224330782	2.2743882728937	5.66401418137711	5.68153633458372	0.430005015427491	2.5002190763221	3.59195518598271	3.48932826863204	-1.03328403082929	3.91662972530219	4.7220429441752	-0.231393157776784	3.65764976789915	3.95318514955777	1.56269613462291	4.15311675665808
GLO1	40.7619324513893	39.1467157826773	41.5769853243562	42.9588668831108	41.8537049149428	45.0609010996753	40.3840451243236	39.2161928904064	38.6065390313435	39.8900106125315	42.6328256500832	39.8263640415178	44.4313457779936	40.8463784195706	38.7958620023995	38.3925453756792	40.3807231091763	40.482029464543	41.6905702416022	40.1844882227095	37.6846587738382	40.3980108374547	41.3064856601339	36.665850345472	44.5841402083836	42.3785066275751	41.7286623179922	40.0134239860225	42.8326142815266	36.7644143166569	43.873223313783	41.7100613671095	40.0532882214935	36.3407890501491	37.4721534716257	49.1739826653126	39.7521507973926	39.594517215559	38.1512021204718	36.8735902527068	37.2538820307452	41.9841542421592	39.8147612128602	37.6873991728022	43.4528400374933	41.1038362560563	40.326474751639	40.3524727435906	40.7207637633135
HADH	12.5795106517194	13.9611597702873	7.97269824513669	9.98273907168727	14.9544982969343	8.17230019984996	11.2360661664754	12.2767567794175	5.82135099429448	14.0438118693783	11.2460492077993	12.1093701463701	16.1294236499911	10.8609220246209	11.0761074914976	12.1062527085583	10.0840367351972	9.91788419506049	8.44066001575803	11.2210855205403	10.6054228392763	6.33552964719232	13.0406141768629	9.94822795861015	9.3835328735601	11.5712871713617	7.76435147024787	12.8731005888702	10.3029031542202	13.9486777658114	6.29051095644716	10.2055464941678	8.42597798789686	10.8948143606735	9.99211532914388	11.5511250934137	11.1542391395551	10.6226012727236	10.9710176101078	10.7731920118159	13.7158645748111	10.5177995835008	13.141275968967	12.2481074184563	10.0739900853564	11.0297354186428	12.7182086823771	11.5783899831646	11.3919656503315
MAT1A	2.53637237822244	0.51642909812325	1.78134134823181	1.44726789410153	2.87491851012493	0.386743194483645	0.836129690853294	1.48269286223472	0.121459662878397	2.52600410742723	2.3591621610324	3.03236736524549	0.286500396802311	0.956170691997911	2.45395143580673	1.6874960738867	3.74949733629391	0.173474608306512	1.29454304093203	-0.653195481614768	0.734370547546719	0.659009911942033	-0.878104406381095	2.28542580641649	3.44669021611139	1.27346746273164	4.15709334392158	0.657685137536034	3.18697924061562	0.0521254648624803	3.61634940198701	3.11421509216784	1.04489886996087	2.8834721511529	1.78067254376702	3.34631089903068	1.6661236239065	3.33212498383879	2.74281934441031	1.96634392719358	-0.296209328809043	1.63320685193668	-0.100116400153262	-0.0518903407043045	2.49811562505216	2.87664793496762	0.0945670249735406	0.770066328718289	1.17408540735302
CA4	0.183103536015565	9.84617758042433	-0.0688386617788255	-3.23519810078456	6.40229368210852	0.0988725755479831	4.84813242421402	6.55071100502821	1.69838080775956	0.609224514429296	5.6719074741326	8.08813981137572	4.63101145435297	0.786088273000872	2.99492150335137	3.61110604884729	2.3348942403803	0.535745392214057	3.11852435521742	5.31628292817502	-0.539489293216655	4.73298156026438	6.86582986279009	-1.4427315380875	-0.600138377503737	1.60028228210707	3.95246485095364	-3.941089373805	4.93322166704534	6.48463334421722	-2.52107766473308	8.05439460106673	-0.0492734401175534	0.970136715514156	-0.501423487134177	9.47084444214442	17.0493800039408	-0.455786559288969	7.68820929068539	7.79151184691504	7.78437722430065	-2.76519651138806	11.3240788390341	11.5303083834983	1.95251453217166	7.49685837718717	2.45438401288775	4.06778298850528	11.9661146152653
AHCYL1	20.8553651347035	21.814916398588	19.2607033174348	19.806500833532	19.3054001506982	19.7057365409867	21.0428492082248	22.2560850798222	22.8617178344759	23.2151800413902	21.0796090311216	20.8429607896766	22.2567996218957	24.0837929549634	27.0665345463128	21.9294356741844	22.773824818278	24.0224206029447	20.7120003908108	22.3245703551208	17.0490397938212	18.9221529715264	20.4741293628038	19.9766091873841	23.9490691576065	21.9378049213451	22.6515416687087	21.0251023363697	23.2070172562144	21.6399250819868	20.2581373657465	26.2308046299117	19.4700873439108	22.554026195182	19.8968770525659	21.2931475684148	20.2804643942834	23.3580137516135	21.3963019178283	21.4139837681208	23.7125378500352	21.689841420893	22.7681209940793	22.993579761736	17.5628856437431	23.9738730729125	23.1313257638302	21.089242409607	22.3576541125263
PFKFB1	1.09660959608415	1.06841988826706	0.949455745240849	1.06542832138223	1.22193012882797	1.10516602624525	1.23096542279935	1.0975403511226	1.15097868950032	0.913190886966196	0.954251476900751	1.02888168572576	1.0989052892985	1.18112397153023	1.00744558901257	1.07629827039197	1.01133546685149	1.13539058580829	1.06235142064617	0.864068978137659	0.92456791926865	0.973799427792639	0.913804990648602	1.24115312374014	1.07305877656265	1.11770125608935	1.20929725036844	1.17754314927037	1.08103578364042	1.00253520406443	1.15433411724632	1.09793871641785	1.07762604134987	1.05541725966329	1.25998011135633	1.16587762067063	0.97987495630193	1.09666986984417	1.18190832529165	0.93086776991167	1.09283619230011	1.1749445531019	0.844573047127313	1.03090133941571	1.03517737082528	1.03096916799277	1.08449100493321	0.869131075847351	1.10016305158946
RDH10	17.6929197808443	19.7622310054938	7.69244726351484	10.2870522514772	11.063437372453	14.378488620394	14.4525334186135	12.8873912583492	20.3190643699157	10.3479249893246	11.0698779226521	8.30628021212328	16.5525427877417	16.9848967295813	4.62536577465017	18.3313065070511	6.48414418198779	11.1276044091945	12.5252253531057	21.1852126767191	24.4179925904223	6.87805210163748	19.4272320901203	15.2276423596817	15.317156730485	18.4215839195414	12.2836704970699	9.36153748979654	13.7405868767781	18.1628710156512	0.497968932801108	14.5792318827963	2.73540948144696	7.70959333817854	29.5661028245271	20.8793117293339	9.9399532334057	9.98727808283182	15.6177572659209	16.200149508895	15.1956537338857	14.2216440760339	17.3883850156571	16.7735011480084	24.220881565406	17.689381546324	12.3179037551581	22.6203162231058	16.4683929771352
TAT	0.955506770798254	1.36381595108738	1.65650215300154	0.643352772016645	0.424613742584246	1.08892417469773	1.1916873727843	1.04211801676395	0.272104166320509	1.21823579484504	0.678055173401741	1.57064126979289	1.60401889211571	1.74923732066161	0.422498802992636	2.55251973417477	0.433577616951743	0.397957241581677	1.85355635212767	1.35078642508964	2.97800203649625	0.399607917348115	1.59763907553502	1.97773437080627	1.43989334792893	1.34308724754445	1.13698109857834	1.39345371467578	0.819991791829699	1.60433334341092	1.17519207196197	0.789057861621548	1.36968976733349	0.32627580421485	1.62580713674182	1.29719391895127	1.29117534199085	0.960171361110167	0.840782651915346	1.35956043268269	1.84648853364556	0.647504333622809	1.41500625954163	1.14888520248795	1.38173592170747	1.60114154350689	0.990379083785874	2.33185969417215	0.603572621057808
CRLS1	7.46160759232055	13.6180667249098	10.2071892331131	10.2108737593829	8.03243965246655	12.0527321201965	8.17521800984037	6.92730864833587	7.5209856125284	8.48836059594703	8.4947047505	7.27626875523719	9.03383067413348	7.02372737960341	13.3644847057136	11.6735581727376	10.9501642532481	13.1787075285	11.4393926153206	14.2540447463701	7.12673269275849	8.69409886751635	12.094784107481	7.96508645641428	10.3635602993005	13.6160212441399	14.6003155419409	14.6134913601933	16.076803084089	9.50690097847807	11.0712336637843	13.5345487036968	7.85324850814798	6.46857823695909	14.0085427316491	11.4719502403388	11.482661083952	5.99386156816826	8.04408258043205	11.9662697508196	14.5302939834665	12.8967555849616	15.1347012170989	13.0329463807635	16.538468240126	9.56808104880649	13.0232989456716	13.5444546171901	11.9284933181532
PTGIS	9.86970361514274	7.56478549478697	9.94747295566301	8.38169325947344	-6.81921962028813	3.02947138492415	-4.96134418973043	3.22337870500693	7.69802355617796	8.34978402413416	4.83543899532708	11.4673575490531	1.17476462042019	7.56062105555804	4.93417927330168	9.56322376524444	3.4792875842788	3.48270815098574	6.90810065034117	5.75968464082572	-10.2230749498496	6.56099933338077	5.93276049750653	11.325041065569	3.45063894177939	-0.0812347716628858	4.45152656308016	5.95552357415156	8.20260597144521	4.50076693107838	1.08790979003475	5.11537480877919	6.18665290983898	2.7495153625419	4.70501406264043	-1.08302365084782	10.858723137296	3.7146246437816	8.78248012869063	12.6771708509039	2.82520798981888	1.63383607279654	3.13726790645376	9.86757944818642	-14.5037797715744	11.2353191422411	9.64599844440811	5.00895233657795	7.77342904954861
AMDHD2	3.46840707044717	4.95595784854815	3.76263722496248	2.26829452671882	4.18020124077319	2.68645385517253	3.62452550894654	3.77168950643962	3.21000018648469	2.19517962979615	3.3960830804502	2.4904982183655	1.85015883438617	2.80661152845297	1.97015705306508	1.06146699549741	3.60875740941815	3.15380208038312	3.33626890749037	2.24833425527737	0.505153798567771	4.45102502814058	4.33633366842498	4.07027682867061	3.55696843435119	3.26087824439754	2.34686686026976	4.9223382607784	3.05578193823495	3.33051489307834	5.39008490944838	3.15190439243268	7.55275522758737	2.38078794482876	1.97010898901112	2.3123705050391	2.76946036941722	4.94649098339561	3.67788147619128	2.37682512834941	3.99591074737148	4.82593267563999	2.84044273967166	4.01673296192602	2.3105046933792	2.70733802082576	1.67197945061243	1.75904797810274	2.65483260362619
MGAM	1.2194005953688	1.43626846293889	0.984143766746064	1.05256411648349	1.62207884204808	0.884952179420702	1.80720634115946	1.54871377531351	1.37827850865747	1.4995702765822	1.25435237961775	1.49434586994791	1.17613561292762	1.0792129100231	1.02181784637988	1.26229270758834	0.597433917209262	1.51218203456894	0.761574048629636	0.928235424564552	0.747973981855441	0.883184471783681	1.53169488508429	1.04955804019585	0.872569677389329	0.741363653202246	1.33650769451764	1.25430823032921	1.04191976024599	1.32795522455011	0.935232742797021	1.27569217112883	1.01148334003635	0.980758721498907	1.56437695188109	0.667407856756787	1.64034520384831	1.25394635012157	1.62427108872661	1.47826024731967	1.2188467070873	1.05351246228656	1.15769290236126	1.65065522941248	1.31102774487127	1.42908976620349	1.22924676722368	1.21842196751595	1.30371084809151
ADCY7	3.38649249622917	5.58506535535303	4.08520513897749	5.60127893751955	3.52510952653317	2.56780509718832	4.48271540602221	2.72940381828076	3.56312646252184	1.96282328510573	2.26015315925779	2.56912950685326	2.68332260142004	4.44453554612127	2.72317871775655	0.987631894041101	3.74566756558975	1.36112179157442	1.4511403693219	4.25110196213219	5.27976672900795	3.67693597102137	0.767656865411571	4.5244845931763	6.25723777966934	4.97105046312047	4.28253549540279	4.82601936665422	4.11963897523747	5.24000381889724	4.04684081954924	5.72722202119648	4.93268499088379	-0.0522224197162151	-0.738506257859463	4.36584879918925	4.37752753370227	6.05484835559366	3.49376851127271	2.75011991266307	0.14462529189444	3.40011719197555	4.49405298928824	4.09321179953841	-0.384145219424763	2.42920448173008	3.77656593158547	4.39157132291687	3.98507940405447
PDE7A	2.58038814977426	4.23477918735505	3.52085613024189	6.2544474086162	4.13560908324976	6.95828814537048	5.72342330991675	4.4605963454728	7.60372458070114	6.52900123895329	7.02324070329691	6.01808422619788	4.92953678286814	5.78838094482513	3.8358849342053	5.2012629433095	5.10962657350258	3.61491279668265	5.90017167643729	6.19041892683801	0.768077773891748	5.02679897173084	2.98496167563829	6.22050419374065	4.04883813332941	3.55365841505042	1.72922442484866	4.1075056815496	2.90101379281288	1.61746799264085	6.01880533622666	5.59608152626946	2.66636245528235	1.972468459818	4.42322005166546	4.65017989329783	7.98858080281367	3.58487730271286	3.17864937626373	5.51865613289067	5.29300454246077	3.14171728792621	4.650042849681	4.87310900711289	5.20888628382255	7.70731371551917	7.85691863507245	4.77535103461931	3.25220890994189
CYP2A13	1.8646666710754	1.38788453524171	0.890890660036223	0.764528407433742	1.67225894992596	0.682901626628425	1.0544340495577	1.66896023107986	0.749528689658501	2.13612807808688	2.61869546925778	2.13449443195714	0.46017081800192	0.405818720272897	0.914233771281731	1.69987481206691	0.657470600318624	0.959843152061753	0.84679889616553	1.87264497251771	1.40559948916615	0.864321644627294	0.870494298736885	1.77022204814891	0.628147427496727	0.705729506823349	0.843635124486247	1.23671939429089	0.962748902826885	0.905204054047964	0.907819452821201	0.561683699249683	0.380421401182517	0.892200671298868	0.952788080654283	0.62779383264982	1.05896131558304	0.604022417957899	2.20011916911737	1.1838457874517	2.09165990777529	1.27971223578916	1.08775514921775	1.18626593258795	0.912757270874877	2.29026228509419	1.04563614684539	2.14511850170772	0.784684331741341
GSTZ1	2.94705249510474	1.02596516942181	2.3997344528003	3.2484011741717	2.9938660261611	3.68515575895728	3.57851884677874	3.45745696452796	0.747895295844121	3.04095988462129	1.87390815757177	2.49047137242723	2.33694450054464	1.92692431566451	3.04934036951044	2.70963577824561	1.55430129009124	3.11975913325662	2.74372626971459	2.95148997738787	3.0148727420303	3.10436709810906	2.43105293681113	2.4326169074542	0.805355767299863	2.2627880547261	0.861647582394475	4.12821509538049	3.90661544457285	1.82791174834581	2.71887663978839	1.44643518102533	4.52756044712704	1.64795595463503	4.33997328769014	0.718114772190257	2.50094327588118	4.56157596617316	1.25908458253364	2.3260335753969	2.79069009824785	2.59666038180315	2.75761179084657	2.50363932670077	1.79630458403918	2.94532865776944	3.0917449004453	3.44455232913395	1.91109770132051
ENTPD4	4.99925892755909	5.65990782545906	6.30369817287185	6.2921587530216	5.59076880213828	5.04633348783955	6.06428118289718	7.04927048666158	8.03110841408179	6.40991583656749	6.91638336230899	5.70774940535826	3.61112004491592	4.61044552144809	6.45883031658976	8.22269155473771	8.78672765195785	3.75240856279495	8.2050772484934	6.21103773452892	11.0130560588376	5.52913143522005	6.03773209853335	8.42345197701185	6.86473436826789	5.10865183603022	8.54145949658395	5.56703034609111	3.74822659707365	4.36053961249344	6.02064558858342	6.12777321567714	6.14083174290085	5.83999656012321	9.41681603374025	5.84735824355937	3.91054174888441	4.83064881312071	5.55867515344452	8.70589676437837	8.19641383049891	7.81240903508356	4.04074633739998	9.30182853768763	6.16711237275686	9.37713322224253	7.24043075356732	9.60413291267004	7.727157156152
ITPKB	7.69754681265734	6.48231586472238	1.92078620090946	2.13161067126197	3.9300731638996	6.06030062645733	6.7744216675644	7.02419205409474	2.9041447910813	6.20525549302429	4.70421610518982	6.48516058513006	6.87585963495463	5.70186385555222	4.1186640054372	4.0267157621838	5.1298727990991	4.79390070668197	4.82457522860556	4.27581266374153	6.72867771223154	5.80960141942993	8.75903064196029	6.79610584691755	5.24013491202426	8.6293700958847	5.411869244367	6.00846712934736	6.19276218238074	9.31822736510618	3.19640096267221	8.56099017123732	2.50429719625139	9.04820321519945	6.05713336706344	6.08949244053753	9.14673232648535	4.0606209607111	7.98125949402321	6.59891031836922	2.28740452084154	4.86336161486291	8.73695604715775	9.72469473381958	9.00439329350086	9.28576321502166	8.12370780847891	6.53354974746553	9.47701735820647
P4HA1	20.212759633925	20.9677920618914	26.7292936739485	23.5525725484297	17.7674494862475	28.4983343844606	19.296219277874	22.7697171563862	24.839422385829	22.3991983070452	19.3383923302628	20.3071911003559	20.1392659363718	21.2505758665835	28.9436880300524	21.148803851556	21.9658997550181	24.9305609709717	26.1764840074658	24.6565555249675	19.4551059796838	22.4579223572129	21.7669112051465	18.7622768886118	25.3974718216674	20.9210806129206	22.9053002305585	22.7077576584615	19.432291179004	18.9767654509275	26.0058079787558	25.4290484512242	27.5898378187352	17.5460609018879	24.9741963730808	23.8606023163126	18.8145253174134	22.2578785368893	21.8159583848908	20.1612098749577	20.0074793663297	23.109062482895	24.5297322505128	20.8285087650318	10.0601855353773	18.6099178009974	21.2530668172601	23.7251207631299	22.0082849308717
PGM2L1	3.61430748125438	0.399150157172989	5.33053724005714	3.82286103627716	3.27289649491527	5.77471729241578	3.17627111564614	5.60920877848647	4.73159004737795	8.61793650673727	6.61249837967987	2.44172581559063	3.63865797320347	6.65508435512143	3.90356752698775	4.50347775773235	-0.406189131341961	8.31875524439233	4.48980044828051	3.83353752658387	0.492958535152752	6.44650984000873	5.24929637235551	3.06747034961462	5.2875547658269	2.56534345447098	6.88360893097432	-0.451617567293738	8.21930827833721	-1.46043263778171	6.23871825478323	3.30080347067864	8.70750046537386	3.93704050855933	7.05271798596283	-1.83159443111018	-1.70304407106647	5.1150023635913	5.34211316702636	3.58764066931473	-0.794791770614724	2.80382392922701	1.67479947567436	-0.313883123796034	3.09907354189162	5.73171786495606	2.23403464694518	4.26924961243411	4.04883551732465
PAFAH1B3	13.6229890018035	18.6596031052458	14.3775362985378	16.9641701793858	11.788425129891	18.1866328457102	11.8654628137079	14.4273374876244	17.6814103073496	12.4256166362933	16.1845263895852	7.50346484153818	17.6542391138326	18.0792997347626	12.2001842989769	12.0512823991629	15.0537720898436	15.4227313242108	13.7661697139783	18.8244927851418	12.2099505884023	16.8120761171564	23.981315390521	13.5402300737789	21.048487688778	21.0720504865006	24.5254048790901	17.6823058950564	13.2915645673603	15.6139766476214	11.034894994105	14.5893013938615	17.2868037555883	12.7924747137685	18.4423532561822	12.6739247514826	2.13070505647459	19.9419627119947	21.6236654240748	12.521389391648	19.438234563389	15.1389769256795	15.2292160619259	12.1940891730307	17.998674941144	10.8987381246961	4.48588215480232	10.6035383737571	4.71101323740409
SMPD2	6.35851469351445	6.45578970226435	5.31823862724426	4.63453319171728	7.68218687973957	5.50162685462223	7.86990118325747	5.83052468931044	6.64692293632497	5.24837035482509	6.77967402874169	8.21046264812602	4.46524360581552	3.10472311419349	6.19862700610351	7.33580877175191	5.39084884951698	5.4339636939459	5.61665563949779	4.9072493326573	2.99591503467247	3.80383396822944	4.54498325670883	5.49752299079241	5.13885447191489	5.85741369485099	3.17928928069165	3.90831147507657	7.04246257715713	2.35624397912604	3.21652810651197	6.00975495633182	3.70438367588124	3.27185135809754	9.05854394103758	6.34284053104987	4.7677980150337	5.32866676477866	6.3241395328415	6.70634304449705	3.82505717539782	6.73042546428427	5.26011354748579	7.11291817874806	-0.832948795547454	6.4969630163899	4.8690358305999	7.6968284697143	2.1409498095512
CYP3A5	4.46204537024601	3.06268109327343	-1.4739194830013	1.76209741165382	2.85941902138315	-1.17895322059909	7.3440402254187	7.41285318990692	-0.00401845965484271	4.72164770404117	0.580085821138244	3.93070312592273	1.26320878118782	0.110072104668698	6.36721662833571	7.93425880419867	1.38631147609003	1.89707646971964	0.729437412686582	0.695227206255163	-0.6609957254896	-2.34940891850445	0.261459147774652	3.67139595015672	2.9513500332536	2.47835426471294	0.687336897849526	0.390702764814807	4.58794794264847	1.64668774505607	-0.956895855480515	4.76587932994827	0.131022191375776	-1.0906998197047	6.50934823722308	1.0495059127125	4.27467911875705	5.7982939005388	0.121345829686874	3.74428203545433	6.64543859976355	1.94256100255964	6.25335295598369	1.78883049663458	2.40081560779314	2.85939923158574	4.96998540705534	3.80454116499979	3.33007977866356
GMPS	5.44561004579953	5.59470114478339	6.69278379372355	8.92544883653695	6.78797959521005	7.14967165505811	4.75068220163119	5.65298559812149	9.38263750055788	4.17309819782425	4.36023080006848	3.24554486763345	6.96909950314324	8.5254195011054	4.92907229279498	6.20595878075484	5.35109714838052	7.6672669421833	8.66003446417756	6.82211945157414	7.34527049788861	7.59249627500875	6.1565210831801	6.43286594650521	4.05025937528339	3.73835667377895	9.26123194813186	6.5762660767134	5.82616928719598	3.01607158211679	8.47309762552653	5.80017157087406	9.72364261529794	5.26410297947715	6.1447633259023	4.3080212913185	3.87830660375416	3.2881336571598	8.96552846345018	5.16514953590678	7.02215833824349	10.544764980149	4.18889624959234	4.15650585486269	10.0003957946799	5.95413398125397	3.14103932650392	2.08308969490016	3.92145878829873
RFK	8.30399390114606	1.28030011365374	3.67558973771626	4.01552882388919	8.13018597808889	4.97969031240665	9.34119629317486	5.6212921083043	2.37395149768952	6.26526403110029	6.30356419101995	8.5320122157089	6.01819596980336	6.98717795225412	5.00464567856875	9.10413814645789	5.23061204880114	7.13355964359546	10.5842023265492	10.7928988507754	9.26023176853004	3.14726337866506	4.79095897277408	7.2496678784654	5.9444079270006	11.1019364401387	4.73199903293835	2.54992156350344	6.42302341387052	4.38527943110019	9.03050100759927	6.80854196136219	-2.27689994246237	8.53352496029441	7.7427032121146	4.01544183224595	4.46848391001819	2.06063510502709	5.83744482623175	4.33230291885148	1.90567128497878	5.52539824293152	5.08663415272148	8.64624964143498	7.65708239132815	6.26824002070103	8.07763675276226	12.9569508404878	10.0178942157946
LCAT	2.85435565098877	4.6493181554591	1.58020821131531	2.2983638080624	4.7645233533559	1.57556028727991	3.57124488768246	3.15190865368733	3.17080352550018	3.23796342324412	3.99513413100861	3.0117702946885	3.57949069963131	2.95272715104047	3.84181767323656	3.50986119104375	3.41884440011921	1.89238969887204	1.8981171093632	1.9711296880894	3.24129379598076	1.19000220790079	2.43876483972977	2.64775340790692	4.12929971802911	1.26875008044616	2.83487966780676	5.45058017518005	5.26474067690869	4.1173567534866	3.71177616766363	2.92845257409896	1.42564404442621	4.81567526772089	1.65369765560401	3.9298790572356	4.93555097155985	4.98632463721687	3.57214916415619	3.14367962455615	1.33571483900906	2.06141600379645	4.82634531307471	3.18038612970773	0.492201163768202	3.92483502327719	4.17709471690319	2.94381436772866	5.2696517676316
MTMR6	7.26877490362559	3.11117091136769	6.72040177022062	4.631256657609	7.89933795455866	3.97653384304919	6.82927454983547	6.9863810786995	6.69843921409039	5.8251452990331	7.54769805024583	7.33504080772775	5.45871527231307	6.09195974808954	6.30467649346268	6.93139434550826	5.97285497751476	3.86474291433854	4.78346119124297	2.91306160376949	4.11246601807551	4.4488487409997	3.03322363649089	5.37900728382836	4.93542223895106	2.53923912618736	0.858910950383455	7.25458601289089	1.40892324732211	6.54052924597708	4.97558338406066	4.9269065659679	1.3173079950364	5.17152650971767	4.05361278481948	6.51649226783861	7.46851864477038	5.2097472072562	3.48401579966027	6.41081425029971	3.37937678050313	2.8509864084068	7.6130401990405	7.84558259083712	0.749175387990115	6.99452705937806	8.11377549433118	5.09151471715782	9.06176494255284
ACSM2A	0.809692092931529	0.934548484853857	0.853122564014983	1.04333477432821	0.978728525663854	1.02484108759273	0.953815281464147	0.944152233058202	0.988316671040549	0.890219391694129	1.01826032444775	1.03626424589069	0.839877053305141	0.958277959588818	0.942086789183249	1.02574966176964	0.974062912918284	0.979212884846737	1.02204661074605	1.0176965369961	1.04493274961188	1.07955050877796	0.886801839048228	0.764932641620447	0.788603686172129	0.898913958295215	0.951427965324786	0.861900785334359	0.918155279611066	0.923966615294329	0.9157372556585	0.813847177876231	0.919642811292376	0.970463015298251	0.707010130752241	0.788303549136032	0.898361399435077	0.885667139245246	0.998419812474925	1.07557527806252	1.13971639088511	0.942542121673073	0.867636378849937	0.841846396064425	0.701663459680555	0.876630365272752	0.888990262634403	0.994245476509215	0.999341504027971
UGT8	2.70718423397918	-0.285742398879339	2.66519417401171	5.7598960631548	4.50018003184849	1.08850732337008	7.57230696925751	7.58780052825135	-1.47846543484883	3.79558268156978	1.53053909679258	5.18413710960443	4.5562853129859	-0.755582798803395	6.23092099631154	7.60515034514764	3.41007935031622	0.693850438705824	6.45510297235363	2.59736740039859	-1.00706768208132	3.52057353860831	1.88485685891682	1.86776854943642	-0.590689115521498	-0.115771641664437	1.63441559964589	0.810965243945106	3.50482324969668	1.10417965336375	5.94501286827935	0.333337979509854	7.485593622513	1.3468013002954	0.218058829461667	3.29322224712738	-0.657305900327114	2.29257392185619	5.61732370965933	2.80028487489535	7.61270518482387	-0.00182530463433839	1.23100178110016	1.58462822030781	-0.624414593734127	0.651545286772087	3.53809909437354	4.48759111661402	0.931386367019323
LDHAL6B	0.768781720355545	0.845888248393441	0.77333963950235	1.00697574005334	0.931713926594442	0.843735349166121	1.19712094604316	1.12161502096259	0.822144092721491	0.874022911392027	0.721682076658404	1.19560156754391	0.891704934384396	0.815357265862029	0.886487169087857	0.672693258745876	0.882999376908796	0.846436921805204	0.86977985633689	0.790893313317352	0.706847055215203	0.854354074484526	1.01042588947626	1.29693405429758	0.873461417757475	0.924701088037098	0.955974411029979	0.889134593073846	0.93653042259192	1.27748833996509	0.973279649773503	0.881135978633805	0.943674782630188	0.634380377351344	1.0429552965561	1.28279560895759	0.971580791356985	0.732173044238338	0.713085815500498	0.8942912565482	0.785603734670882	0.741131544971856	0.698209857828848	1.02624980802206	0.840723195274848	0.52609253865533	0.958439357689491	0.488121236498013	0.857248763579576
PDE4A	5.82793979474175	5.83883771533397	5.52402555581457	0.703697409935265	5.11831734515676	4.12836855566125	5.68130196405888	6.37825708212435	5.40895193995978	6.53112564281679	2.51148709126258	5.12115525934763	6.01188423120333	3.29895342677862	5.88233507930952	3.73754976744881	5.16247998332377	5.81816818547247	4.84750674914969	2.90277247891377	4.16813762407724	4.41982928945415	7.20217310494869	5.51331187387686	4.45312051437331	6.05913915088046	3.84188044702165	4.96770009697385	5.322678725124	6.85741429876851	2.29451901470806	6.37717683295018	6.65235973285101	6.39431004427126	5.88946532721953	5.7963986601057	4.74463033321882	5.24343342727057	5.8932337353859	6.50825755415893	3.02726663444335	5.22697160024296	3.9760062689992	5.91413515403949	7.02188297993211	6.89247150568965	5.56258546389475	4.96032780499102	6.2575798070867
NUDT2	6.61187265106933	3.74909847234485	9.00679524863571	5.70665665876767	7.43782194209338	5.33020575082992	10.2288442710055	4.81796300696215	8.09336413989229	10.76133874061	6.89174910463805	5.2133380714207	0.604716022570292	7.07827093799405	4.3751238093261	10.8933196541136	7.89979028072756	1.11182549938094	9.76350277239919	7.25183491196714	4.18015008916294	7.35848396992363	1.88768847874662	10.6528258649385	6.65471187999078	2.73314543186294	6.5241908786862	6.35427508533137	4.03612005634478	4.71244665866411	8.73544712899184	4.71795009874572	7.46877971413401	6.23365846614676	11.9760512385039	7.73762122115732	7.04247464822177	3.47473465185974	3.15552763275573	11.15097917929	5.14500394757658	9.7533971882398	1.33315186303452	9.65673034806209	13.8172639112387	9.58011710819321	7.6013238021034	4.6256925542218	5.57683149316079
PLA2G2F	0.996227644236055	1.13505072609567	1.16309041666265	1.09929185749542	1.0302082657775	0.995524474773718	1.17132019417537	1.00206843549923	1.10049083706829	0.966950672916828	1.15442555057992	1.19315591218004	1.05764176131022	1.03147818767947	1.22745649670527	0.893597557412556	1.00448024756674	1.15750388529262	1.10235144909869	1.05103714445241	1.11449202063466	1.3043309282827	0.963514369402391	1.06428065500593	0.943763632196	0.956814992045459	1.12468082000152	0.785182119175541	1.0544652917643	0.990975209385007	1.20989515818258	0.933233929421752	1.26246987165501	1.05955082811879	0.98449540912942	1.19188068205747	0.727965779349415	0.988300826266102	0.73087315408892	0.718556244206039	1.1561357825853	1.17929375200575	0.949869191303227	1.06859687808126	0.83153420864657	1.07238518008858	0.946129275142178	1.23375300804656	1.16474259346919
INPP5E	5.0802211606129	5.93410294258619	3.34781822481079	4.75656815271396	5.86836459597503	4.11582454211501	3.66809738291079	3.71088529098696	2.79798443027983	4.41064265868934	5.65655258050639	4.88687182435653	3.14763059829101	4.02453894870188	1.80799651211346	3.25218953873982	4.21881837405198	2.62479039655554	3.87176380592484	3.70172907144412	7.19745105668469	3.88831282289539	6.33834225771343	5.30071985133601	4.07998677285717	3.40727885316567	4.46528765444374	4.93649356695827	4.48074890378977	5.73520717889919	2.47522521514757	6.29926747682159	2.24910834887386	4.95814490776155	2.76153456622276	4.17299654264574	5.51207436780265	3.215018032197	6.32257660232528	4.46893956847213	2.48765923172472	2.2913523640257	3.97885545261491	4.55341441847532	6.43940447950433	5.57405809895765	4.21600917047745	1.66302503655435	2.87872686828799
UGT2B11	-0.643865485179497	-1.12318136986411	-0.770789140210148	-0.46472360497696	0.469430784239819	0.142704624934982	-0.375880012152011	-1.36599040267478	-0.173665074089649	4.7577581040273	-1.4599423039892	-1.69805124353948	0.21812164054159	-1.32436665027208	-0.315607258277972	-0.246351262053907	0.580512699521661	-0.299853267473539	-0.260096734743972	-0.849156958177068	-1.76030734880883	-0.326675896240257	-2.25823090419648	-1.03715108724753	1.13111785119674	-1.46732382083381	1.42838865491244	-0.668004766603398	0.0719542910059852	0.476890759240314	0.0823784857050489	0.444534438632337	-0.356564716477068	0.455987187201402	0.0984433375703477	0.333850896264013	-2.50882988885844	0.250311457300093	-0.425278241724693	-1.7933708922039	2.35134882148269	2.87628361316708	1.59624774043855	4.2935888933121	-1.97387511975752	9.91774989707685	6.27246319100568	9.87350137537278	0.969247026476217
HAO2	1.12802244688778	1.04937888705451	1.03558844296142	1.13129558139396	0.802313018046913	1.02301730602419	1.00044354263778	1.0725832579356	1.01873892619767	1.04173673410495	0.97860461660868	1.04615697105669	1.03302501325487	0.809229019798712	0.942210185801042	0.907466436042061	0.852772704264673	1.01005625546825	0.998120215629805	1.05890739579936	1.0650940181702	0.98626034113487	0.964795003857075	0.717418566616104	1.15633662275974	1.07859216519089	1.05848502797095	0.78535530909962	1.01642845061274	0.997444385127698	0.890969910495006	0.852229690635822	1.04024983721477	1.0688608105977	1.01236510745141	1.05252177883925	0.950056963848745	0.940707504720245	1.03590434836761	0.930885673898858	0.767858449090999	1.05416680622896	0.960234295543117	0.989641917808599	1.01292358986225	0.846880542652368	0.923717438930688	0.981064174932513	1.04191728085742
PDE1C	1.41105348632783	1.10542998342831	0.581541104473744	0.423525139092681	1.80338682174247	0.728688022811546	1.66678095679713	1.67253270585667	1.25027701225486	1.8381194970274	1.63110032973256	2.56260310384935	0.661058394317166	0.818093907916704	1.14352110051935	1.17351004311321	1.09077970713109	3.1227069680286	0.699624215548525	1.1025405677187	1.60009567178523	1.45015137286654	0.674910160736588	1.86313551958165	1.32596086105078	0.609538038571879	0.754257516470917	1.01938308825761	3.45475880011855	1.27837732893654	1.26226001915675	0.919745265262119	0.705790981771843	1.69246591054748	4.07115917237922	0.936274086613102	2.5862577708803	0.337828423128519	1.17402459156849	2.9555531708993	0.360118332781468	0.951455434580295	2.34078893653232	1.55513899693927	3.45210123520499	2.48087210972533	2.22786558631332	1.35189475552688	2.59814748958636
TPO	1.21550858299872	1.16304487106907	1.02537932560095	1.18219811796344	1.03510092881418	1.23854412640426	1.11357350013412	0.982404778088287	1.27272989571346	1.20405434007674	1.05027248970399	1.05438400871013	1.08771923467351	1.16259452155216	1.07027185448642	1.14245293704174	1.03041017321739	1.10061518952913	1.21075922236654	1.22987627844367	0.897648412870234	1.055453568717	1.4075152185528	1.17616997423504	1.01047080442597	1.23170445068548	1.09922638761921	1.07194506434793	1.34237263319549	1.00727854337004	1.21989110354531	1.25216015296948	1.01690066342329	1.89822902683797	1.11465807322694	1.00952735185288	1.05452039430953	1.23356361579624	1.06919501800018	1.49909810577418	1.22333100624953	0.815727170697561	1.17613547875848	1.35265351623805	0.977824192627111	1.1965775993667	0.988500749034409	0.897209169339877	1.05641670575858
ADO	5.655680979154	6.06390189566697	3.94414542095882	6.10545534932431	5.72055041647991	8.29129966416411	6.14427557748161	6.29563013237322	5.87036045142834	5.74048778516572	4.40189297749376	5.87631984934888	6.69010590309626	5.65206963560948	5.24066429564627	5.22038127033012	3.45609666213194	4.19892083189872	4.80233933040115	4.16327033478118	2.86319830366879	4.31356820847682	5.78505682344468	5.64723737735572	4.96289206149726	4.67872128030794	6.62862378914991	4.83356541425701	3.65698396334623	7.19200040031104	5.92228484358156	6.15025907911084	4.69887689430764	5.49864851179111	4.06861423928508	5.79079132714491	6.59938217746735	4.7017597584083	5.55064972054823	6.52951819898139	4.72304101052866	3.31508080549792	6.19175839004438	5.49642870165798	8.13634905817776	6.15455367641102	5.39444536722159	6.0306790559671	6.71875382286623
IPPK	1.52475483245741	1.66318745082638	1.72400141549229	1.56748439899732	1.8402448769751	1.82374656637197	1.53302578008499	1.34140972443587	2.35712452103772	1.72791129636927	2.02550339649723	1.7718605890352	1.97396868571178	1.98575572719222	1.34385223279872	1.84689242639385	2.00364064823658	1.64583694334514	2.35845019004935	1.71338812184412	1.0022038106324	1.85648051506651	1.91626036648397	1.38195570004781	1.63460560723311	1.70447252568588	1.58353663217063	1.37631226735111	2.07976388239535	1.43032608403766	2.03297194904735	2.02273757774112	1.65211318447874	1.5962665276717	0.825273119753549	1.79069395583392	1.48271461597853	1.11668131330945	2.01912291410869	1.69592323754661	1.17898179529787	2.32406933048457	1.57200939237979	1.59008056532449	2.60649417656865	2.35740011513047	1.75726118964158	1.62883965783653	2.13436526204797
GPX3	60.7085180300324	56.4696491393042	61.2634531851501	43.971376598768	52.6708126796563	49.3764970056306	55.7707358016293	54.456139379511	48.1351390486025	56.6038178141342	53.9969337740877	59.1940597016444	52.8162235062348	44.6613360570779	51.4265221807361	53.0586253470034	53.6289999673964	49.5250024989988	51.5245719595148	51.4176359155126	55.8399493752323	50.5156623331357	51.9278413660394	52.0606416281566	53.6106650069333	54.1113896082171	46.8847477772288	47.9605726469296	54.2741347757736	59.2265333996753	58.2606699851241	56.4531702210507	59.316458584078	59.1881115029903	54.0252440384814	57.0572242033275	64.2832589555255	53.5672389651153	55.8491739474195	57.8970767417005	49.9774735016124	51.7088978822794	57.6221251401117	59.5971748288793	42.3618679542047	59.5220875227856	60.4807592316912	47.490005588292	59.8724799759302
TK1	16.7466224285725	22.1005994185894	22.881434861204	23.0324604820587	16.7876112147945	22.5668697055133	17.0055895519834	16.9737145972894	24.0613533366679	11.1085594639692	18.8520496331225	12.0525505366791	13.3966862539713	22.1649609633651	15.227306448896	10.562115613731	13.8594371128387	21.4510202516798	25.4689544839285	20.0493352620093	12.8102273105587	26.1413561932682	21.2034455663547	20.7591909024054	17.4730072350522	14.1446597823729	28.3487061656513	25.8353275097478	19.495688763325	12.8652947714548	28.2809444278744	17.8244963892488	30.4111240923404	14.2649770081983	27.0287850437432	14.9404911765231	5.19569654072869	24.9306765559337	21.6405221021388	12.9842649823293	18.9333197626456	24.0826902631749	16.2000527475038	9.8043568724995	17.1246608639807	14.031366687168	14.0902150324567	9.88980711503746	14.4048008176656
NME4	17.0228938485183	17.7479644095901	18.2968353038701	15.2633311125052	13.6704599067799	15.5715353095381	11.155378051492	10.0503758532078	16.7350019746147	11.429039402276	14.2458364046065	12.9945451099137	15.0446817126114	15.3238333580952	19.258437654687	12.7981296425218	15.0037044432164	17.1652986242573	12.3263225994938	13.9390590115989	15.5598830951304	13.870638220381	13.8002313760661	14.9087556435228	13.2640074521705	17.2968375759531	15.6076054112922	14.0018270633473	15.6884716388557	14.0501105238527	14.9240264005079	17.1731463060155	22.9670598204255	13.8300421846076	17.9949507190414	15.2569759632033	11.5480419118994	15.8732929443125	16.0135843107963	15.0140218799865	11.7654323394411	16.5873831212637	13.49017745624	13.5533321613752	17.4641436594056	15.108246666966	12.1696468895661	15.1185353217378	14.1022420331543
ALAD	8.53252688090895	8.19986707921143	10.1902462812755	7.2156913427625	8.29781840783635	8.4179314557346	8.78057156081613	8.87815328649943	5.27335547548346	5.99658777338992	5.88951263550276	6.01330158888367	8.42858256674303	6.68769077440909	6.33304786203383	10.6832271719247	6.8119092493184	7.7194841287002	7.17942208611006	9.99647524091471	9.88657656554444	8.31662639679359	8.79252342795297	8.1154279518178	8.68267447933269	11.2693033431772	5.07243465113104	9.16342448799618	8.63502355006732	9.03512704867381	5.81170109920081	9.65397857459656	11.1774602285732	7.88629587816746	5.5457282086532	8.92519420052503	7.45022996740185	8.08274074417919	7.03509286915617	8.44723450286224	9.41680163207663	8.42475428414621	12.3583797008466	7.15613433569082	8.96530991218827	7.39384022317976	6.95855379363378	5.89774338610815	7.57150285902255
DHRS3	21.4053890879051	23.9101630295885	17.1404338124097	14.8259086451026	15.319019441938	20.5692245910369	21.5314763223871	22.6795808818997	20.4865768606765	20.6672401585938	24.0908135113897	21.6002160558099	20.162936078279	22.3430611309882	20.6557712499465	23.2817835373214	23.8098942004806	15.8636461689982	19.4993510446246	19.0711934526871	13.7550510235908	13.8684499902582	23.549005993172	20.0146846042567	19.4101157665493	20.4195073729715	21.5738969850957	21.6477225799303	19.4756180833173	24.4951573523912	13.5463811078262	20.0742530238605	17.5862345347077	29.2788274885595	16.359631311234	25.4067572602555	22.4952486863358	25.3639743162149	18.785584991163	21.7289168955213	22.6414591002485	19.5555205266393	20.4666926230988	21.4072085492994	16.5742209596328	21.8475017402249	21.4623259392528	19.6282110031202	19.9267770767128
ALDH1A3	3.68817012135709	1.83951387906425	4.80530151374606	3.01030228287052	-0.600005100664645	2.69984301791923	-0.964399295515892	3.7094691878301	7.29866828516779	4.11007651847508	3.50505559439513	5.74464905054388	2.24322733882755	4.21822136131772	1.2545132747891	5.83679060730661	-0.170632622919968	3.2372389767586	5.98511444742251	4.72988200357109	5.5231739935579	4.72249781615144	4.02413005717456	3.77086552119873	-0.319545389888847	1.60693686977396	-3.84151146749756	4.30140334062406	4.23821224451889	-1.52375898249043	6.02917849967786	2.76593188145528	6.06867133163534	5.24562817582218	2.16742054211176	0.526068649291842	1.72844348453749	5.64438943071404	4.15291145836625	6.38270343127161	3.20248839742096	4.78218696805616	4.33197313851271	5.83108764515108	0.56486052493048	4.2931151220708	5.07045326870612	7.6791810794979	4.02468514880038
POLE2	0.611085072195252	0.707569249579481	3.46983622781011	5.40461113580018	2.35382933390773	4.5450242090446	0.860201332022682	1.73202450260426	1.07633072986952	0.721099377066932	1.48448313754712	0.374646435228381	2.13716374667775	2.76084145830917	4.98422324521875	0.849335999920303	-1.21427641922932	3.11259618555854	3.64634017560862	2.88010901507464	2.9453200935777	3.45916714955642	2.62200403252361	2.49395933193477	4.23995750519756	1.44076662648499	2.67879841120659	3.53503647537578	5.74839671462597	-0.587029298888448	3.81244497494535	6.81168658939494	5.14364425340656	1.40835861447047	4.15463975085958	4.13701678944651	0.641851332340101	4.02882659633769	3.2064741778712	2.46961378983289	3.45711875325984	2.56220973484372	3.08310873411896	1.37148858061919	4.37007836670088	0.965706830464297	3.02770763595159	1.44610043269754	0.265018647609565
MARS2	2.50754398800764	4.15983189436795	1.45179056873021	6.66999479703398	2.2393876773878	4.66971479243412	2.60527902640696	1.0598483244595	4.86472671905885	1.84116764858605	3.41035156737158	2.24124577782504	5.82449557256903	2.14316506541919	1.15920131711587	2.97691630874743	1.71879166679763	4.16562666626147	2.46966624365293	3.65005958030742	3.78492332255258	3.11901335483213	3.92207340631385	2.23594383381598	4.14327669885701	3.93346371803058	4.51027691980379	3.05648392816397	2.67240282565418	3.16360819260735	2.64640938883316	3.43211651235253	3.86397126129463	2.07646630169162	4.41023495380225	2.90940810243705	0.86193567790687	3.80250547277975	2.60822137340172	3.30846433431315	4.44893213529471	1.68815638052176	3.98747340686792	2.27200350934858	6.63192175122286	0.867659657688407	1.81440458617721	4.58213087089871	0.947328890455684
NME3	18.2127922979704	23.4964441475925	17.9318372423266	11.1753460346991	16.1563909676057	18.560505611933	15.2575172819676	16.1885519085827	14.7339032926946	15.7747625381806	13.9219255710133	15.3631234636991	16.5635586254107	15.9867217136275	23.7007237596913	16.316867035886	14.7973841738781	18.3032732594428	13.1923289540076	15.6324111122326	14.1293519149621	16.9756493900951	18.364207378425	16.1579450637017	17.9358435244015	18.1977093448444	15.1953319195705	18.2604109947361	21.3606831700253	19.1298343715421	15.9900252094912	21.6759297771725	27.1095517585889	17.1048730429445	16.9427381187862	21.1318822982305	16.4262416211896	18.1030104786005	16.0194961807897	15.3676888776667	19.8167117753684	18.2771110678459	18.2534578667908	17.6249349056602	17.9891540261992	15.4927735964019	14.2165865090984	14.4381053247639	12.1284478019988
CPOX	4.4261373548908	6.42593697691373	7.28950316055127	4.94692055900635	5.53776036300573	5.40249601410986	4.20657263488367	5.47056461653852	7.41875948241896	4.55594040227221	4.3354886205714	4.77162139320646	2.88758775374068	5.91841465835269	9.48749413107055	5.6070849161711	8.11133914151777	5.55271814407788	7.43324208103068	8.72878152272573	8.41027869830539	6.9811229543296	2.27252826793762	5.55426588362263	6.97914104189501	-0.679743527174121	4.7435833018759	5.10124662741971	6.92700654824314	5.90713363820992	5.2423569654352	6.18278615274122	10.2964842227316	1.45234667896846	2.75104315111885	5.65950792729477	5.99700002237815	5.15172943793071	4.650737982317	2.72729322811272	8.17368431999622	8.71194050897563	6.94965842549699	5.06997439426165	-2.53206190629522	2.34960041386515	7.59128453688977	6.12329433484169	2.43815119922311
PGM1	14.4347966657099	17.1173466343785	17.1964056969593	12.55081278077	13.4305308314017	15.0071230492479	15.1004461812125	14.8556807979987	18.8026183129236	14.2689745959032	14.4054604266714	13.9020682547524	12.5437378233206	14.1251562619818	15.538637960033	14.2832083785521	16.0743887079315	15.2179522554451	14.350112019177	11.9102243360625	4.90347790426976	13.2031235941009	14.6092414292453	11.6446932438222	16.0078491636234	11.3107026470563	13.9326722608195	14.026489975209	16.8702912566485	14.7670847672677	14.1561337495178	13.7214911675299	16.2266263299509	11.9079316242853	12.9105570260689	15.4029054258103	17.3355849975993	15.3291740517883	13.9681765436344	15.1520092980182	14.0114612706412	17.154618073445	16.703358533151	15.5847158272447	14.6826409690617	16.0453580264816	15.6671432534046	12.4412981834975	16.3795199268003
ACP1	12.849392649122	12.889403995824	14.5598967571289	12.6411898440243	12.7486009092117	15.7880233095996	13.2239628377061	12.2888521557386	14.0814443807624	9.94978984258384	12.1250525990298	10.6757693443078	12.4967463442515	14.8024325731309	10.7541245124647	14.4179776674253	11.3606877695913	14.9597013886039	13.9729657918417	16.2612463439839	14.6071911386478	14.8321387782688	13.6587139439485	13.5883818605309	12.6623923120671	16.1854529718893	14.2853474725025	15.0306219851851	15.1012264294055	12.0818055684931	15.1700599680483	15.266997017904	16.1003562133226	12.4485371137882	15.9334861288599	16.1370570274737	12.4347871925419	12.6596427879024	10.107643115157	12.1121152433569	14.9084296147367	11.802358169555	14.9062240241606	12.1554211495841	16.5467875369331	12.1349800171716	14.1655083486827	16.052766421477	12.0444180661281
ARG2	4.01417881657735	1.84750695366093	5.50767399717605	6.97994924761455	2.35628310019849	3.01131054070243	1.36613984313684	1.83783491504651	1.23620723293432	2.25145465530855	4.09299508029744	4.41515268828561	2.08070144830349	2.70501212807812	4.08988498055485	0.875115058566935	-0.102454016816032	2.81882635910465	4.28745516922156	4.34091786918069	5.72362064737014	1.63313665624308	2.80953404979108	2.93351703169724	1.11488511227196	3.81704377055648	3.71622149851618	3.44577085368585	6.73469368020323	0.736468876535359	2.02061266662382	2.08431982162927	2.48214547877573	4.33701232563425	6.43080451646658	1.18700866817572	-0.594615464992914	5.19482972623053	1.62856305267658	1.72720281859445	0.71871981894082	2.05606519131335	1.32848576627229	4.73831478156192	5.45418907247304	1.82884034972888	3.77394320849173	7.46527370549578	1.96257417808255
ALOX12	1.10073721542916	0.967742918438908	1.20494309381895	1.45107932403611	1.91853062455462	0.679119239961651	1.59114032115588	1.63124589520629	1.98112894947328	1.17764182147654	1.3014244379711	1.12013645423192	1.03202287835388	1.64514089105261	1.35531619141942	0.986749500773385	1.95866323441566	0.610335452427334	1.11180996687102	1.50871668608169	0.918164395021446	1.03590452983903	1.61188424418117	0.935498764828133	0.938882052791458	1.01834089402958	2.36082235552729	0.770124341893693	2.15815795452259	1.63137967959118	0.865655726163335	1.40796487045245	1.82807428756762	1.85040607753359	1.48418197554123	1.20020374324431	2.52436884328274	1.72721132942636	1.33172536181705	1.49359317157539	1.20593832121836	0.594129467767875	1.16737366021354	0.0417795693954488	0.933252480651875	1.74260500452667	1.39440199665119	1.06662908744161	0.906446805433318
CYP2E1	1.35115157804879	1.40084883264185	1.31497091371416	1.24039954908973	1.52094382053984	1.51170001985358	1.37043765087539	1.43443248769119	1.6643892869711	1.24491993570921	1.70506181559709	1.39069488069144	1.07421974467013	1.44340987720069	1.24419759421791	1.23753720818145	1.37494836435751	1.54299440970678	1.39700927522006	1.64039490025233	1.74025289488765	1.29901728107228	1.77217858401122	1.50281886019948	1.66792706225978	1.37759327588514	2.02716192790412	1.52337857216125	1.18310245235518	1.4639259632011	0.972103011000782	1.39238791031652	0.912076147042836	1.54070399324101	1.98128008049381	1.43158292471431	1.34858144851294	1.0522495988878	1.28124289898882	1.64652197289841	1.17839783739995	0.688799472760382	1.1811223222827	1.48645152934277	0.521264070834005	1.30518057751675	1.13160295793827	1.8897026532309	1.38344888619108
ODC1	55.2236247905161	59.1847458316268	54.0998900121336	58.0027089276435	55.4431320215022	57.5708381075234	53.4906433055366	49.6080987820968	55.0319710007568	50.2094644686428	54.4030085219198	53.6267209327981	56.3063105459592	49.4704499532888	52.8467242083249	48.9819113080076	50.9685418645287	54.1768488651401	53.0482329808592	59.9296943521439	68.4198807836722	57.0549274553259	57.8665769939635	64.5073567051113	54.844838846492	69.2967655502339	61.1497098111721	53.4032307412514	50.9305271358288	53.3955427971048	51.3471296089972	60.2208974471936	57.3144413008831	53.3327742403747	63.4925591901364	59.5150778594711	51.8069428729904	53.2456256178197	51.387886373732	58.5361985704562	52.1211004501933	51.0739626894958	55.6036788704839	62.1394522764778	65.0946873548003	54.4902141894489	55.6698208824402	67.5972716000327	54.7977721444097
GPX7	6.27728314603006	10.2888927631309	8.39315803639969	10.5503320307665	2.37224478244054	5.51012172362253	1.22718447122153	3.68980061221519	10.3837296322375	5.62991202626973	10.0689455803383	7.04998867979227	3.40859088649517	8.94524428058888	8.79931257974035	4.27923026599033	9.37062851588659	1.15196758909249	10.724572594257	2.48676279441828	2.91045891154276	10.6257579023132	1.55614124283522	8.99102592905812	9.03385583326182	0.896929662012591	13.0119372109599	10.4611231432811	7.62638286764648	4.51579972641598	7.3778164430808	5.15067813594606	7.54469049059193	8.14349127732634	4.44037677861315	1.9836431684839	3.32975523108114	7.00989830965015	7.45321817138442	10.6342987708535	-0.954595811139945	9.81690336803508	7.278027294239	4.31408112791071	4.05063129189595	4.18096113789175	6.75065207877515	0.400882998407688	7.54221581236615
GSTO1	33.3917105327412	31.809921577548	34.9149811009103	35.8629649084669	33.9871508393395	32.2054543704415	37.6843964523662	35.9884621726272	33.2283494435676	29.7763606583375	34.783999790887	35.3513412958098	32.6260269295867	35.6157564528118	31.0736225353146	33.5815484046669	31.9248257310028	31.4213061189199	33.8706624206582	31.1909066188179	28.6099584969547	33.1569581352902	31.5175905966799	33.5116598443386	33.2601107027522	31.3050641945017	30.9244431543036	34.6452664350645	30.2238505047407	31.3475934614955	36.0849980640131	29.9056291339885	33.4081468031068	32.3533582680821	30.8694570630965	30.4512884006725	33.6569585696221	33.111462489868	31.5507420326525	32.9304706412947	31.2902567624864	33.4473620806979	31.7285299690868	34.1934995757696	29.1265031310146	30.5641803626937	32.1687335505499	30.3327238608449	35.376562822009
AOC3	19.0718174831274	14.1674442460618	11.8064350636247	-2.83221486065279	13.3792853926825	9.46406885752617	12.1068684192635	12.4178795330921	13.2987214086031	17.6627261296205	12.1190825912502	18.8900947382696	11.6544561005087	7.06703850174855	10.3458595948488	11.5198977419536	14.2013955188996	9.15712470532474	10.2793986271052	7.7769467085552	0.166788523072141	7.53611070354638	8.12051592692755	11.5219204623755	7.57860259725305	7.15317739520313	6.16998162362145	6.52661033526985	12.0739944348991	15.8438488166065	3.85127544722693	13.419398096164	6.53798971593192	1.48456592278824	5.01939236973585	12.1827274564161	20.1554120704275	9.22312443243828	14.1219920347416	17.2232367780533	8.7746880703756	9.52385749097119	14.8357073894742	17.9556162160294	-4.02355958486196	19.0585314082181	17.9727216144615	9.27226786586002	19.8101680514387
PDE4B	2.75951047312497	3.28516373172458	4.15074952909199	3.17437892193329	1.78355911971664	2.53575715683522	2.57621503039809	2.56078948636379	2.42420891357081	3.52472286587862	3.68641523323734	4.73495092118597	1.66648106050187	4.25207136441926	1.45163365697166	1.39463368471087	2.95543906793154	1.51944950751213	2.65823040767472	2.66382148075455	2.85776164607554	4.17453689675144	4.23738073780132	5.614814838003	3.28348394860723	2.74493717751426	1.31636430235461	4.62200532391301	0.785526062963243	4.23028738417955	2.54666136249255	3.9368411781705	-0.81654080977686	3.78393179140817	2.16942686050647	2.30455443264637	3.60378717795521	1.94220439823091	4.05222884068513	6.3429764835291	0.412749639511869	0.987630741395264	3.26922189645594	6.69581317321282	4.4704094368662	3.35900027947313	4.24153684711017	-0.820777833892174	5.36188596044616
MBOAT1	5.96717838472014	6.9623332458615	5.03080787344918	4.75960109085423	4.84231748926225	9.18058263635367	10.022132429696	8.71474506562729	8.554144006559	9.66529791650725	10.2021118132723	6.28999013588807	7.32446978328706	9.1524326723507	6.73455049630057	10.712162463681	6.39151911047025	6.09786405192922	6.76220503723528	4.2208309506384	2.68427835246938	5.56621884546526	7.65253338198103	4.31668774456787	8.629352576419	1.98554272447941	9.5531218497941	6.01534454623392	8.49849824965676	6.52753061743781	6.3742231112838	5.06554873249917	7.15403336065363	6.28995303259358	6.11794707718541	1.70246963624057	6.06614030809807	8.02819673835689	8.42849316014475	5.39831480130536	11.3105944619302	5.20554784110392	7.33452726039875	4.61878504866174	-5.90229686158353	8.04875830900945	4.32231021758518	6.48236725263424	5.64175395112111
GPT	0.444676031092219	2.2834111375187	0.516312836518429	1.61433300071164	1.8847965727344	6.39936964266175	4.75765456089155	1.74300504816151	-0.269069323751255	1.46687624484583	-0.0397713756573586	1.03617200904113	1.30760969571314	1.35829211273102	0.850728138908444	3.88757930289463	1.23599694591604	1.24996593477778	0.81485980748102	4.42281818576584	3.50822156421041	-0.376346285179458	0.425014218330966	1.76927569539465	0.707200137706088	4.20630365841419	0.77258613865655	0.866769781495018	2.46779442180103	1.41365258957686	1.38692150202343	2.19159268589835	5.18177454269742	4.76290877047824	3.18683199456258	1.91241305601395	0.28333778065376	0.402430489404789	2.25169266621212	-0.258436247106557	2.04538585578128	0.94856722777521	1.18577482619896	0.954164184090609	2.42854591119246	1.58229640025311	1.4928225194028	1.99444518205683	0.131769902771846
CA6	-2.78182749501606	3.9009330590036	-0.627479377849574	0.288035835349454	0.396587107861108	1.38494071231595	-0.678109793528491	-0.325982236205623	-0.801689325261577	-1.20315098341145	-0.510565365617156	1.05041310955123	1.01332206097855	1.12640482564044	-0.108739474584988	-0.722347094925246	-1.60642075489393	-1.5170207717244	-1.01949292020994	11.1610304600526	0.885791519263807	0.223576388488666	0.00146935839115425	1.58773145235357	0.35208589757566	6.59979097254121	0.00149857920668617	-1.68755287943184	0.31117865613522	-1.36499983022374	1.99365409671804	0.886207814909241	-0.958508137487238	-0.420967896592142	1.4200342732444	-1.12501644940707	1.14605677003857	0.950656798260118	-4.77513629216522	1.97598493394167	2.15608744677706	2.85937291060185	1.39534329375754	1.14836648096304	3.87518419452703	0.705758018025661	0.0351789980528388	5.05671111503877	1.34166938882464
TXNRD1	35.2006732521892	30.1793653005107	41.0415388094637	36.2299032773473	37.0006651586807	37.5109426353388	35.6214241336817	37.5315552601282	44.1061222734105	33.4892951057278	32.6243036606564	34.5606026811678	36.3269055646609	34.9341813832717	32.4202716515575	31.1258277034946	30.078624217222	32.9133909629763	38.6776812073288	41.0507172000841	44.7599483987489	36.7472592980701	32.2604626468303	32.167408662732	36.8854910975349	36.1423343602238	33.3825848249733	34.2548799360798	33.4983015114667	31.2310687202719	40.277403682964	47.5863739340633	35.3982539992521	31.1158653205599	50.7200419782776	32.6130421304488	35.976965153079	28.4971597296236	33.9064938608874	36.0583483463958	36.9649321821857	35.1827177852863	34.3306279284798	37.0846774997619	33.2587139977557	40.7927420468092	30.8385895127314	41.437877849562	38.1948958521942
COX15	5.16695930753342	7.51315066938595	6.72753503069067	6.92479748315691	6.98247553677415	9.56647345397212	7.0560855238509	7.53576441461415	8.39517302412108	7.19052081859302	6.07305220585878	6.92255261979428	8.45352494116357	6.46474252802188	6.44057716771868	7.81846755942375	5.87444250058815	5.36892223325423	5.78543462120121	7.19199459250815	6.49869608734634	6.90106095750658	5.04579545360814	8.87718404288652	8.46524062932881	10.9355091292815	9.47804156645686	7.49094701691905	7.0537755414543	8.70046280471155	10.4192310514288	8.66824603588583	11.12778383074	5.92070926712268	11.7283907929237	7.11891629098133	4.93384463603968	7.53427682814346	6.65558516775101	7.40117888698915	8.1136510103814	8.88196420327915	5.77170747459148	4.62179744296248	5.91877565944243	9.2762042578548	6.83387565855845	10.1563409600144	7.39075798894145
KYNU	0.761199966672482	-1.09926427821836	3.76178416802986	2.59438553269871	4.35272409651667	0.405069452868129	5.66372494062848	4.11614995293544	10.277177441878	-0.817216058874287	0.965780660584159	2.35252191092737	-0.916582553877997	3.99429223817244	-0.72771702464465	3.73655803003181	-1.49973238275362	0.134342108841156	2.16575195260333	1.98899900801788	11.005498282261	3.85079356358301	3.85562905844176	7.68353311593002	2.60322643789114	3.89143895206645	-1.35748936613988	4.07410101876104	-0.157010314277914	2.01634692299431	4.7623563111185	3.68773675535752	1.37169993250109	-2.42355201159695	10.783095493955	-0.771905512375892	1.36675703787433	1.66022203418522	1.27726282529554	3.15999386360112	0.994219544552547	9.61256397179917	1.81394071642622	5.39028469574558	10.5098493817829	0.605885959807474	3.64137742899989	4.89780283758959	4.30728038521501
ACPP	1.96737067453775	2.32400256288606	3.01558895145121	1.6988880915829	3.48937254271405	2.48976622144071	2.91853581917549	3.1437579338013	1.17287609930235	1.57800871124517	2.50745092967298	2.05365222638595	2.90481342304335	2.17931386807761	3.60882791188716	1.96389034834717	2.85985187108563	3.126804324801	2.66576740063891	1.4348107079401	2.33688360269497	1.85816175023768	1.83311926174491	1.87381562457854	2.86606975861065	2.05949046830417	3.03173892745305	1.70935811964084	3.81561136876198	2.79063139108169	3.1927444064466	3.15815958147221	4.41912907423899	2.83678241470444	2.04690630539363	3.70781994697061	2.3566260921397	0.954661621802278	2.98289628656047	2.62210351562531	3.56200104833435	4.33630783283389	2.52485343072899	2.40671244766123	0.59216991132542	3.00725847202299	2.68771226259154	3.66893832455892	3.20994826140791
CAD	5.48304400833502	10.3764369133207	7.56014058325928	9.41873827647798	5.44255827323727	2.30646606209942	3.25303080157479	3.67090288350172	10.2063349942583	3.74488700723753	4.62641363741858	2.32244219530329	5.68736025203159	9.8713991937617	5.09737142944797	2.71204237014357	3.48411301775705	5.80125720936645	2.80147392565322	4.04062291963398	-1.7002754553472	7.47066629612553	5.66664795191292	7.07003315055595	5.49320459366868	8.83717877946103	9.93113882332997	4.62452349646403	9.35230359904721	5.37880285219442	7.0816639062663	6.18299468549512	9.08954413414181	7.29750965264072	8.54150390805136	5.48659248817282	1.46650018739274	9.20246252634402	6.28173305864214	4.83970705415821	6.10437830863667	7.66216190439505	6.62090424113063	-0.484569906566907	8.44473524933755	4.72781810050932	3.75273143304027	6.04470381317058	4.5267909540466
UGT2B28	0.678152844435321	0.668900240878373	0.809323761930315	0.664077656246048	1.16030374874111	0.749786214126607	0.844167636578173	0.772491187826127	0.800369508125419	0.913879699481772	0.775189070524079	0.896367187251475	0.650357879022325	0.724924156818506	0.97636424594462	0.885929265123553	0.932857124247227	0.951821619222974	0.808062980463338	0.978846219343019	0.576906416236042	0.741748792723636	0.936307258807764	0.621795683030009	0.766840046138318	0.488468563162907	0.507167223087054	0.477731910334064	0.563035865244719	1.44022875719938	0.366768993554546	0.569657687188548	0.906873410509044	0.838285366171897	0.559870862645322	0.977420474297902	0.416099210689274	0.604946950134251	0.650421534504222	0.228476974411381	1.21935855346675	0.713396732570009	1.12144392669467	1.12487384171303	0.546422054366762	0.81242648263074	1.53138682067846	1.89645095024553	0.944951059034788
PIK3CG	1.77093723647859	2.2834496509186	3.58861977053083	2.45044972313665	2.22769880977239	2.31899346840529	2.9998869456662	3.07928531442903	1.77878641522025	2.88228648446222	2.79406449122419	2.6671945646007	1.8925724992372	3.48768472925683	1.50035864701737	2.7766040674082	3.28780933899823	2.16450800383289	3.80608143515727	2.9594342704018	-0.571398418024801	3.92257719037121	2.46511582753508	4.05005152331151	2.91148403249529	0.0717923436364432	0.967209638904255	2.85135064303021	2.02985585716673	3.09589575896915	2.64725499027724	1.78565848006417	2.01667868249295	0.563803226250037	-1.11183427832039	2.204715139991	3.02888740825399	2.12484325092111	2.624138056742	3.35222862878762	1.51581897704994	2.1495588471481	2.43932268998388	4.1649087082735	1.93784316864987	2.99959321261398	2.88973091726384	1.30004917647661	3.65186999517654
ASL	11.7032681285431	10.0510508424154	9.35268381716627	6.04324836244568	6.71553047784105	6.23365935991626	11.8242249667545	11.6093589239368	8.67534465563814	9.74018793196505	5.35304449239644	8.13500301536541	9.25341932541093	7.56063793880792	11.323895608903	13.0741173124963	7.21712978933924	10.9487414452354	4.8417872949047	8.44975674203308	9.94016287574872	7.32890066991203	13.1827395003294	7.94133945486265	7.10459403229576	8.15676153379118	11.5142308056388	11.5216944749058	11.3339731517332	11.3528394204401	8.85704631748732	7.27938211592892	18.576755921427	6.52906497995405	13.1972092598344	12.8257270547497	8.75052838463495	12.2075239107241	10.3079972381447	8.53012672004366	10.9529403910042	12.5798972589274	11.1880016148647	9.32087115094288	8.97761914389131	9.46006993515302	9.40356871493643	5.48006043865637	6.52846566678837
GSTM2	3.39932989870289	2.63220491600622	2.46991382237686	1.93502797266627	1.91594769838654	1.62328557726852	1.22596876183105	1.26196850896021	2.71727406470689	2.95851370716962	2.7509237342632	2.62924177009005	2.24551729045857	1.12943419773394	2.68545590057068	2.5007395620659	2.60516323624939	2.53294501422512	1.82748317282459	0.808406090761611	1.09621482037505	-0.605301133185497	1.92875935777475	-3.29126191549873	2.96731271792477	2.87811077043189	3.07302714366633	1.85778460111327	3.2335217808367	1.02245327460703	0.391091647715252	3.27597205355243	0.234360468308993	3.4845180182035	1.70408652335028	2.26664816247528	2.04641275767893	2.66418570507521	0.889458651335962	-0.117336185719521	-0.461716353674393	2.36209549151843	1.9328975924027	2.02644942350522	0.840278380086534	2.64491136448586	2.24427982354243	1.49065522345102	3.04751946831288
HK1	16.5471147950975	17.970952766664	17.3529411302326	12.5471877978681	17.5447521818617	22.9471174756684	17.9340719414388	17.0100963060649	14.9520930550325	13.9274041072834	16.3967576260225	15.7352038436793	15.946215858026	14.1029032705095	17.1601740539482	17.4449392242685	14.111066586117	14.5648208518203	11.7189921668435	13.2179298446217	14.4919095881774	14.4165584708191	18.0258148413724	15.0290768500346	16.7581728419371	15.4855934491484	15.1646356636022	16.2584050605458	14.8170121544449	15.1770401881026	18.9253827224512	16.2466501547541	16.0685953110619	15.8883883136244	17.3877738903231	18.0161788673589	13.4983118903535	16.5758907140913	14.9594081111278	14.9891249046948	14.1483449606341	18.0658288574264	16.5767329085861	18.0739016686456	15.6523363543679	16.7528234188757	15.5188710326956	15.3319036460476	17.712865595042
ISYNA1	7.54790914017599	17.1889130729233	9.00426514598994	13.7991817269605	5.80253441864909	16.4760575184901	-0.182412929224867	8.44967780924169	9.37667165241095	7.27788534227286	12.5519214964652	8.06547113370935	3.94694554226359	9.97801531422924	7.88153404117598	4.88128607664034	10.0198017275168	8.48600829838356	6.93107249275514	9.78938499077731	4.71727448516005	12.4392852527962	17.7613904989809	6.80646990837948	12.2592007210176	10.1595434622381	17.3654815265726	12.4212705614621	12.8514945327238	5.10491736581718	7.48464928455753	13.7137219670432	16.573807500866	12.7251032677209	8.18305999211173	7.01324036589733	8.04466467179876	14.3555354807561	10.3460060905074	10.6376957598773	12.7281108356365	7.07494558485675	8.77166697847906	11.0766720782718	3.25982716214063	13.2777531088908	9.33000324370172	5.95496762285624	10.5637206686075
TRMT11	4.95398905940489	2.99396391767503	3.3621383152517	5.40888405975809	4.50862310209807	3.22662856534732	5.18669083015798	4.19576291808488	2.66807798657305	2.65252369277733	5.12948404395293	4.15450206694587	2.05712009319662	4.4065999584929	3.73365485501172	5.32776602462331	5.11233860084743	4.67088074378526	4.89272869676795	2.96666697647789	5.13343738596122	4.23818603414641	1.21714310766358	3.31656971009647	6.50564088493527	3.77835232007317	5.2275336222503	4.93877766600262	4.90293157543866	3.23593477734785	4.04977062066606	5.51004857708231	3.86407792239531	5.22133486207671	2.65086577844665	4.43309810772816	5.14368774242478	4.48927034296247	5.22923961643612	4.11412899195671	4.26574643832427	3.48803696446893	4.60796510884267	3.59806744331941	1.17665230615475	6.02083131886468	4.17815701118582	4.84728911163388	3.56232933259345
PTGDS	29.4994084004515	27.670136264917	24.305035169479	17.9282532435247	17.3351042162145	18.2512743597381	11.3253186643164	22.7863931151019	15.612685117806	26.5034681414852	23.4533134529545	28.6289942666179	23.5838844626361	20.8019428669511	15.748080739804	23.8059280348926	26.3519992333513	11.6886624270152	22.675924861377	18.3039771754253	4.60598519463007	23.8608883182451	25.3508412663682	27.4252592315786	21.9084881252122	16.3439010081962	18.4440756744032	20.6192170649097	21.2747743467934	28.9520300266946	16.757878264259	22.0021738568579	15.4113355265818	2.38754755694957	20.9159466221457	23.6922259221645	28.6160869581173	22.0438111952271	27.295524317602	29.3825341833663	20.8857655536529	17.0748027841136	25.1790561283615	28.266313275509	17.042771084612	29.1782251027622	27.7169579419526	17.3928652836739	27.3254404997679
CYP2U1	3.16140193726942	2.73226662269075	1.87459568934628	2.55279371294314	3.05245031411007	2.2602081128193	2.07383132061396	2.57748702344489	2.67879156101853	3.48149889770325	2.50194204309236	3.25929082278518	2.5548764692127	2.72408247025667	2.60754239038775	1.94823691880228	2.81205762587735	1.60684288479964	2.10156565129692	1.90967691507761	1.34345827686004	1.5186827482926	2.2938208744337	2.83949802085591	2.67376841062338	0.67382536756401	0.93479066863262	3.20178810334656	2.44192415498464	2.75253919616131	1.5640446255428	1.91411603620024	1.18143641120158	1.74121332777312	0.82727485703149	2.47096555573214	3.40412374764006	2.8425286190632	2.12432602530085	3.18969644245445	2.06835120745912	1.92028263603908	2.07207114638064	2.42239628741865	1.5097253327566	2.96023531297213	3.6050429840145	2.38529651762259	3.25691903469914
INPPL1	16.1823843888378	18.5674113015266	17.4810965770356	13.5410253529593	15.0583574483587	16.3844880677689	12.3450495374397	14.2779337407541	15.1719371098173	15.2636022625366	14.2915003965767	13.9106810459163	13.9909441200561	15.1291529149714	13.3627938170682	9.97005462874091	15.1465957054152	10.9876963080769	13.4581933311704	15.8874938033302	20.1596711551214	18.2634069369906	17.9766496465837	16.7265685269191	16.7422406868969	18.5556948059371	21.1434177298732	18.7006373778754	16.6725159692551	17.910716831282	15.3126894637094	17.6466282553564	16.8801380743021	13.8913283260785	14.5055346838428	16.4527416829056	13.1368447797705	13.5957545015047	17.6187025544076	14.8952700362072	15.4968302796401	16.3097139651586	14.7386992706385	14.4794057478385	16.6269596166349	14.1415428290724	15.3425615587507	16.0388697775477	13.8255321585999
NUDT9	5.43079328914168	8.0849618437886	5.5597005105661	10.7105784764896	11.8655907031006	6.5068907313636	11.3155032848928	9.18242056185069	5.20193070021627	6.15130685376228	4.87246529627645	8.85338829604322	10.4767608261602	6.65540054611691	10.2320833691032	7.14552349412859	11.7217275807672	4.54897236060201	4.44762657492683	10.3931187238342	10.0744074200448	0.827804135092483	4.66194477489632	3.30323313430493	4.58608616785111	7.88250487846073	1.93741214549111	4.39256694908501	8.6892100331334	8.25269512516989	5.97079967730935	7.00348249160564	1.52525554949091	7.52789476803154	8.83211617186792	8.869571807798	9.96411386041635	4.72138580339105	7.09441437266384	7.45378889097607	12.9585995725381	5.32104924678593	9.50979135529727	7.95664035636955	5.55217107276081	7.40710881612158	9.39501720165453	12.2715554184281	9.77181164705647
NANS	7.61222233464096	4.66712644186813	8.90233300850471	6.39316455505552	13.2360171096278	5.39584958908833	11.2119533117154	10.2344748386124	5.19913393131552	7.34519809863924	8.18381761288236	7.75724522302755	10.3962060854977	7.98510825518323	6.52365546548177	10.8370336396023	7.22793592876767	6.15083417931589	10.708921269773	5.23795404906671	5.54066700542489	8.52645620890721	11.1361067363583	9.26205081632603	6.81884190691965	6.28041162201497	6.20819449123167	9.60955834372813	7.10595919279215	7.47294549298751	9.24822439882659	4.84046537837941	7.24347823485429	1.4017771787508	12.6453460008123	8.50835098135087	5.92141465651453	4.89615858792733	8.44166847593351	10.5305611223687	9.33134920883119	8.67425555990496	8.85187055178873	8.08439812981796	11.2585819147407	9.07680968002249	7.59497356963003	6.27606930643367	7.1719682248759
CA8	2.19717219501538	2.02698091976626	-0.894254485649196	3.50031289230563	3.35217390686099	3.51343239063754	3.27645263478055	2.97434248014402	-0.14003275201489	2.9841947891245	4.24644809377983	2.52962840784948	3.91455447587583	-1.42001775246629	4.66478250199788	4.84295491491425	0.406053899211225	1.11956043604075	1.06168053680893	1.85014192648118	5.56751423235653	-1.15789043075808	1.20697936433364	0.864133132983052	1.37037435996461	1.83249989210442	3.48049935226394	0.431228179176072	2.09933685252345	2.53161144355342	-1.18186015084943	2.52380605447045	-1.53357725204522	0.260720421198465	3.48879506086207	1.97300759605896	3.55738294741675	-1.82996680999447	2.25695078299295	3.23398998239016	5.38405261425165	2.86145804114137	2.78412219513942	3.19283819889193	-0.15470002502691	3.19594999741304	2.20552956172872	5.05495998085197	2.72476468101387
AGXT2	0.63518199982869	0.97213194248971	0.783645501713468	1.74368291011279	0.951746851508659	0.673651821491808	1.11128081289506	0.743742106689884	0.743476322488949	0.8885948340296	0.809061405955603	1.12463905006662	1.18462236256313	1.03251046912141	1.20251429475906	0.681714273657676	0.820977555619515	1.1399658684312	0.851503851677592	0.543059502091017	1.23612138490501	0.91795458663506	0.679378539124431	0.657076271295504	0.874691173993985	0.839688763748713	0.929699659200775	1.06846049222827	0.776316605857453	0.459968712797476	0.754443710192868	1.62927900648953	1.22924334982681	0.577841001127823	0.59027126857175	1.70454375602515	0.503669092771942	1.2394467807686	0.592846624429053	0.784742207322866	0.877926767176515	1.1137757376488	1.09710004875278	0.961633895840697	0.818470537655834	0.343890725077098	0.818001237884932	0.974513560246445	0.668912732495043
INPP5B	3.64402105964496	4.03855700854704	2.69215003769176	4.70282016805315	4.71363434771005	3.6443677235873	4.40517394381031	3.69260281354108	4.03978215434264	2.55230981794993	3.40175720489385	3.39903238351355	7.11168635539395	3.06361830536434	3.06625091479366	3.41955701784391	6.73290572750065	1.01845280632716	4.24152088359812	2.35046673962411	1.66093624843561	2.54534449402619	6.09790549479427	2.3201848289991	4.99400613462991	-0.795031505873425	6.27242798551917	4.58683367787349	5.98208716532163	4.65439254911861	1.8376536544428	3.00963866941913	4.85717106860435	4.86877519268644	1.59750296479578	5.17167642002329	3.92965831574303	3.78656645025763	3.39578046979698	4.28879995677573	2.84909021846072	1.13284064935928	3.16380113730469	3.32388202055421	-0.148953817931047	1.84295082452814	3.22278029869827	2.65171763157343	3.30142504016784
CDIPT	19.1801285778711	23.4983892557838	18.3078631127068	17.082561517385	17.601526225386	16.7855810920308	16.9268797962987	18.1619148552844	18.7245844992437	16.3525090892527	14.9180246618567	17.3061503632345	17.136181591369	18.324433880959	20.8861442991082	15.0442901948504	15.9911353450757	16.7260575178523	17.8432362713444	16.9287224625377	13.4354826668949	14.3642737347617	14.3617274989971	16.6453128288743	15.0969993132804	16.9098227112407	14.3372720688516	16.90572036741	15.8336994516092	17.5028512522029	14.0057347750921	18.247076244334	13.3163490684687	16.7965707073794	15.2598727944243	21.3028692851386	16.8586150517738	17.4030872667953	15.4565617787493	17.3810641002387	17.5362633291335	17.3110872412283	17.974150583445	18.1507810903874	14.846220102188	19.0523833366866	17.0690858179728	17.4065681042952	17.1200703976615
CERK	10.6848995424133	13.7852176168817	8.3610881215255	5.09011993450608	5.93000736992886	4.65286535718249	6.67971434219077	6.48641651558517	10.2686575298025	10.3741941898212	6.19783697253952	8.19827305033059	7.73118009926895	8.42153804242199	11.5053496279003	6.64950818916704	8.71033222916562	7.78996375136092	7.657566039015	10.6920987382382	5.24659265472803	7.87249946749692	10.0702669964182	9.16902115703374	9.101298615985	8.41683748252803	7.68134761045601	8.59445710053769	7.60895544247135	10.2039335363127	3.03408452519944	9.66770458479921	8.71250266124007	5.52483355136516	10.2199629699826	13.3725461621835	10.5596174433608	9.02877217867956	9.33372367231619	10.1116087645832	6.94855825215086	6.38867188735318	8.23308808767402	10.5430038043221	5.76553310014582	8.69888831189082	7.91339284361193	11.2479844763607	7.9561690070385
AMPD1	1.63966179404737	1.77622733400837	1.90210433344653	1.71027986235969	1.14198605295359	1.58286756755591	1.50873227918101	1.89384749310913	1.36577118661768	2.39277398098738	2.25309498796372	2.09523926380143	2.13692347348527	1.47981574235197	1.02074839602978	2.0914944006258	1.95492817875662	0.553046069636397	1.78248494135503	1.63474847934779	0.6417819201364	1.69237037043611	0.884922466586489	1.42620580036927	2.27777583831704	1.49341590402062	2.0471000120751	1.65240326094987	1.58234874008669	1.70545465907835	0.698389211394812	1.26402238349919	0.957051987393155	1.79968992531969	0.590364804559782	2.0017667274536	1.38150615640979	1.1087344239819	1.38281794916164	1.85498149230641	1.16872912374119	1.51169917994652	1.14898429116643	2.25680775099434	1.28032516873421	1.9594331757272	2.35066951069334	2.04795583684175	0.215279361866722
TXNDC12	15.97454822502	17.1905394441673	17.0872898692739	17.5246517192827	15.5390228165461	17.4097932907313	17.6625691156031	16.7285761676256	16.3463926853531	14.9146079751981	16.7250428287009	14.9286346049336	15.7250277974001	17.6207211320399	18.8857574981374	16.2846516610518	16.8939126824878	17.6915300700958	16.8095685216395	17.7755115039273	10.525602448998	14.9697576590887	17.2642956020312	15.6051312412728	19.9381702649983	15.1620988583542	18.0685371451669	16.2645978403108	18.3812037051407	13.3447688388251	14.355552694636	17.2559766738063	16.8199383267652	13.0105771246574	17.0644208109447	15.8920863467288	13.6668689422415	18.6534084992149	16.3041179589875	16.207918572097	20.7113210340695	19.5521478203826	17.0036283758418	15.1733240500047	18.2652923801796	15.7843784532045	16.2019701669998	18.7948837369358	15.4213463877741
CA13	2.60064869318125	2.24066531037241	3.88763856505501	3.29718292300598	5.69341146136304	3.43766183049082	2.44803066849731	4.24196090021901	-0.507783982754883	0.874166067960631	2.13977170663287	2.51602956475833	2.45476996087286	3.10442514062283	4.95294569171706	5.49263932384287	5.2642382212556	4.56155928724653	0.638206918881703	4.1935615078509	2.50399863133295	4.94020159173095	5.2621807502	0.0348211851344762	4.0257235560069	3.88045873008936	1.53523577336738	2.61819007812624	1.92930870833683	2.37696659384484	5.07631038741569	2.80984596470188	3.87333201859933	4.9989849228321	-1.38424805698061	6.01893917598317	1.0827678453119	5.63039686791233	-0.256562442381832	0.917759522932986	6.64706510866987	-1.55863657444435	6.04373507111291	4.52253927511477	-2.87813925756146	0.323275317053055	3.66993896644055	4.4615148525685	1.42447913281157
DNMT1	6.0994853790991	7.50438803919742	7.90412379148889	9.76613803252258	7.21549721071032	8.60314893175216	6.98512030425875	8.78959745147827	6.43239522213203	6.91464838312362	6.80000804283626	5.64873945565825	5.73383572844905	9.44887252261674	6.93593659473815	4.93941594445234	6.85100969370504	8.22016557097404	9.25901069242062	7.29099136637568	5.65044848555189	9.66954700838544	9.35738696487024	8.27539133145472	7.31628147539575	4.31740350227519	8.32843723494474	9.78024013857951	8.87384104615399	5.79886392988696	8.51975403504072	6.91859362945919	9.49395100610502	6.60007526774623	4.16248560196797	5.60715759631046	6.02002990354593	7.21689262279528	9.62434508430671	9.17977353458692	4.85209241651483	8.01442216135356	4.27896565385384	5.49855315045799	4.94535518659086	8.63314817514296	4.91704448574274	3.39708693377698	6.28191523175534
PFKFB2	6.21971470453173	7.44560286876265	-2.23987766625595	3.19422952959228	4.59843924361612	3.43857588402808	9.44933059063854	4.94243834012216	2.31383386408989	4.27124849408822	4.17859204580204	7.32526661675467	8.13723888160081	3.46674553461623	2.66693246133115	4.64013357028569	10.1066309266972	7.38480441885003	2.7597695478851	5.22697040520045	8.95530390926401	2.30721729232273	9.6566350016284	2.49656913116626	7.59535096077489	10.721915401936	7.61869925682958	6.46038431659596	5.66476300336347	13.5763005046783	-2.95193897358275	8.62196475159437	1.6866947524445	8.22064137380155	5.34118238090592	15.4847717498347	10.1864266785145	8.08543986812029	4.40430490465765	5.86396010355479	6.91451654443977	1.00975695085241	9.17223014980594	8.17985368734211	7.51613143462616	3.60587991969632	11.7400163526431	8.58312365968887	7.01453311420733
CYP2B6	0.638625441324371	1.16457616627978	-5.31599285409642	1.29565827531197	1.60010925577414	-2.57569323570125	11.2864994816171	-0.491159616993855	-3.5555316806851	-0.343565331824402	-0.637310819380822	3.18014857554634	0.329848570996508	-0.826213010124331	1.53907975162716	9.74128962691096	0.735507525592447	0.14323602467341	-1.48619784043521	2.20518261685797	-1.02869813907959	-1.72618734237031	0.773697625434877	8.31921736841036	4.42004823659497	1.39017724397104	0.671577388509398	1.68535767827432	0.023032455360396	1.44102129493901	-3.12435762227103	3.08622911790193	-5.32612076030421	-1.00603940321986	-6.37916791898709	-6.87990829634031	-2.260997319176	1.2417833764632	2.03586136408448	-6.12371016633756	1.96476735691081	-1.54194175742916	1.45910396285053	0.916849899005536	-3.03390870357372	4.21706253577751	-3.7978310527105	-6.68530741315047	-2.70171946717117
ACAT1	3.93321123216921	4.25241746033197	4.53930550703068	10.4087543159751	11.8920377164869	7.5175225753153	10.2078114028614	9.93518830347225	2.01345242950894	7.95134790487519	6.30393140722504	8.24156829304781	10.1593080131349	5.71326320972729	9.78298280810863	4.14148546368116	13.2889331076532	6.03444814391197	7.56934206148963	10.6197185790504	7.92253777890323	6.33364783441197	5.13087425713465	6.56062424109287	7.77462988267085	10.5380696316656	5.62328700627489	8.43293433166172	9.51196900810438	6.13610579557604	7.43063230119078	8.84440254779143	7.54942832760354	7.02083475221856	5.16279962632749	5.02466327727764	9.49438213779525	5.09522196413833	6.52740552040873	8.44698012349685	2.67617630269689	6.44561567608481	6.31325304715577	8.01485637355306	7.21244671077283	8.39715043983375	9.29673573798817	11.0826236598467	12.7188139561156
GBE1	4.74522678684148	4.18519272059417	9.86457480111472	5.32935295621568	5.65089026762712	3.83122535563837	5.04413655818596	5.09696030991224	7.25479066456306	5.69658853603139	3.98774940480145	5.81449152612889	3.99768214882864	4.52696141635574	8.72193466870798	5.38148970754343	6.48826563198513	4.61984284956171	7.7445999217484	2.74156726748353	4.91024721514457	5.53287802917755	2.04816677086912	4.79934189905373	7.67013603984161	0.513223227014296	4.26843876982991	6.64995536924014	0.973412501897304	4.72895871812283	7.89347526663263	7.25991818971854	8.12902030322544	5.40793505486042	5.16238782095757	4.72786784070949	7.6477797652491	5.87792195275645	3.29803975064786	5.65371957474542	6.09415452807843	7.1955731165575	4.86126100320131	4.65246411601224	4.26706246144001	7.00117538898002	9.39968602801441	1.63467166448566	6.79778720936748
PFKFB4	3.4296484962199	3.08200210076513	6.07720589605061	4.00940732853922	0.814869599894114	5.20116216552661	1.22104683796707	2.86750764306203	3.36013586487144	0.289427743732728	2.83166735379538	1.82721796371582	1.14168729207061	2.82383564772542	4.05640507986288	-0.69288969562173	2.10633166323397	3.66161893466617	2.31578928405456	2.72156349736416	-1.37587754124962	2.7146318204861	3.92627387792261	1.9551063426322	4.48815013864053	0.136249738077351	3.54063450907275	2.52444887424977	1.23290969506383	2.66532060214505	6.19852400309272	3.40849231720122	7.36767186156438	0.0727895481569956	2.27633892023956	1.09825046007695	2.42117087616718	4.01511539799555	2.11228328690702	2.93472307848896	-0.0847028650303678	2.73176332637112	2.10487202282858	2.5162713813801	-0.790372789638833	1.60916453906861	2.82119437370379	2.41336624182558	2.32815020924114
PGS1	4.68910484839168	6.54428895755638	3.15331950366581	5.71213124655552	4.68317135420798	5.72059148683068	5.76979307475168	3.65331559169823	6.39580182943315	4.78443215512008	4.01815973872216	4.49307960879911	7.64486794335146	4.48031788112304	5.77856226037055	4.62765222040887	7.05254821600658	6.73796765514113	4.80397329621571	7.25502439370009	6.11890197627986	4.89234486225123	8.24642187722842	3.49167488569136	6.89163759456606	4.36298628384991	7.61676738590161	4.85416627468137	4.76285227880061	7.93070365123735	4.49902605041968	6.34439495289033	7.50638619364207	2.48336723243335	6.28710245339817	7.34302998968699	9.72156990197091	6.09109215512423	4.85472400676602	6.95980701515565	4.81923934683506	5.25625179064561	6.48716555620308	7.27102867805147	4.13962612087623	6.77805693259713	6.4044895712291	7.74746695269392	7.53615553852205
FBP1	48.7176212910009	45.2805962451043	49.2528593082818	37.8577798935073	49.3708801126686	44.1479632592881	52.2312262247179	50.2833017740955	35.0230182161165	42.9621429847895	41.7210309884678	45.9722284749113	47.1062572937048	41.5904020490775	45.4794081715769	46.455354818044	46.4513009467316	42.3354678160038	43.4676383429677	43.5965892402844	47.6128083361194	42.7131597502315	46.6898843227329	41.0666825218173	40.5925776339654	46.1821497544756	32.9314286734541	47.1792262599908	43.3880835650643	49.2390645754348	48.1168415111625	44.8303201148697	46.9455024640513	37.4777917830669	39.9011917020941	47.4915531854571	47.660769105639	45.581485243448	44.5363475605661	46.4113150518432	46.4937433885408	45.4606346574333	47.8371084756232	46.6443067013909	32.860732009874	42.1670503290784	47.6649568774581	42.3636986008823	48.8303051250549
GSTK1	18.4638250033506	16.4328180248028	16.6903696000927	14.504560265515	16.559477275048	16.1614851352996	18.9458025206134	18.4597559119995	17.7767216684402	16.1610961133253	15.9412234283438	17.6643424264565	16.3223016270519	16.4597532789423	17.8313635216849	19.1826346076015	16.2509668476219	18.8494173977433	15.0235022952191	13.4137377524946	11.3396822069814	17.3028402426806	15.9922644996783	17.5293803796481	15.7893020434875	15.6402879985248	14.4572852037722	16.8256776018679	15.7923655732865	17.3543972248677	16.2509074443948	14.7489558795722	17.6689905496525	15.2746248334008	16.0926002716444	14.2959121868326	16.6368735904515	15.9909608024494	16.177130753616	17.2744279522943	13.8901102082541	18.0872731576796	16.8416696207475	16.3849085167782	17.5101184530153	16.4284999049822	15.3467786811069	11.8257699185833	16.6623191981076
ACER1	0.892403648573812	1.03538598249539	0.87354053554072	0.871815416453695	0.887028071728285	1.03333050196447	0.958958464840392	0.629373594255301	0.957545607423368	0.909503980258959	1.03336305277021	0.969982268987136	0.881457664642552	1.08223840058316	0.862067969276938	0.824595252721148	1.02336471396553	0.843527947228435	1.07549477883305	0.684220998375889	1.05380319814915	0.90130648177548	0.741201919808158	0.955250726496511	0.73841921867138	1.02229320938015	0.840374227485669	0.791577323988971	0.842379846395992	0.837797335129105	0.792027033363844	0.867101144698953	0.824692642218321	0.9751196656781	0.905214812368908	0.785315337076197	0.767039883161837	0.979954054090661	0.996120464672403	0.928763949687874	0.997097492107283	1.08193462856632	0.712489331422503	0.914616470700422	0.889937303690305	1.01664140627489	0.94712417759483	0.770463879788793	0.764812966862254
NT5C	10.4894529890753	11.2175460053696	11.8064623547301	8.82108301443207	8.32874262053581	10.4646295863381	9.5417324985435	8.982160876723	8.47273888718193	9.18908593473701	9.59885158453248	9.03098817921117	9.00952933935022	6.01053739851302	10.766524207264	11.0666606599795	7.41859939166579	7.18915625474594	7.60500254165945	7.96120555660031	11.624634445438	11.4274131502254	7.96856711790154	11.3206315428637	8.44830742225652	14.3423808480375	9.07116278811984	10.9924395833355	7.29867439395969	11.4331028545465	12.4088603294181	12.5178464746037	15.2943558710623	9.44035076042416	12.8081176539754	7.6301561747236	10.2744764357375	10.4879706901785	10.7836201047707	9.19126163835854	15.5388614759131	11.432343560651	10.2490633127874	9.48560134780236	10.6322993868588	7.56394313027842	5.51857288671021	9.35401817079483	6.68731434985798
AKR1C1	24.2593587847788	18.8477074412077	5.98373767039568	2.71975508559815	19.2850560121642	18.7564978015952	20.9679550627297	24.6828687565359	31.2419302952001	15.8649344010054	24.3279249111937	23.1319560463086	13.8341169292298	6.27398928375653	19.3522220038918	19.8978856509137	16.3227793560939	19.4755611792525	5.44676369529458	29.0164483471664	32.9716385741561	10.7087488184289	12.7719231015358	20.6892330392638	28.1485771471338	32.6035029201475	15.4566081765708	10.2819641377525	14.6026048876446	24.4693611008758	2.76397898340235	33.2735776197436	2.50670527833445	2.74167157045585	33.9789094288544	24.8302754774749	21.6518171311323	18.3256010478343	14.3644052144392	22.8571871288477	18.0255554707758	28.635984488718	25.0772296070529	31.0038492478652	12.2251447324697	23.4639817849847	15.4447133605686	33.2503409328565	18.5974145090615
POLE3	15.4907810239749	19.5469886216609	18.4679618685006	21.7653086479408	18.0940160188387	18.1501812778194	14.5401252517975	13.2121402194272	16.490518592999	17.2417341115133	17.9092005041101	17.4378274229069	19.0600210037199	17.5030501374866	16.2467370987386	15.4011532810973	16.4195327577744	14.0101219318482	22.646170757784	17.1875746516906	6.47380569528998	16.9948956620823	19.0008684735815	16.9182301410036	16.3555817593485	19.7132865607311	19.0484830662281	18.2170997435569	17.2108537937716	18.5584785232105	19.9263607063426	19.3249349022944	18.7664520082342	17.0786428493337	11.9325642715756	18.2607360623776	16.1870984973586	15.9038373706613	16.8674854133944	15.7723775456004	14.4687634116812	17.1835928146188	17.3573822117888	15.0602347151113	20.7872718689843	16.4763130790307	16.1826771748983	14.1087485098291	18.0007141680389
DAO	1.21939810653072	0.991018512281778	0.930396738362078	1.0022858449466	1.08550451056574	1.07528758888953	0.7892443720506	1.10991531638159	1.06865970689001	1.0332151762215	1.07616269085971	1.18438001121945	0.985186800727765	1.03299744337927	1.01893276377353	1.05865831082244	1.05701137387672	1.02984140649718	1.04408889287144	0.974254926512941	1.03948240626805	1.14483479327534	1.08019445493828	0.847061484732932	0.979817339196269	1.11542323181222	0.847892607857541	0.989985089367829	1.10720929891871	1.23723940481278	1.01285273841631	1.12265576341126	0.972916403907155	1.0830244942251	1.116400266239	1.09293931091329	1.2409746161648	1.01867475238545	0.954009363581765	1.12219778973378	0.987221308884683	1.03986603441963	1.00648282568734	1.03801320925851	1.02121177787908	0.87886273985905	1.09421519947163	1.00259987296433	1.22653476829834
PIK3CA	2.9910274995355	2.51994744649257	3.90101628067371	3.70757234796634	1.92582025511771	4.93936633794962	4.61142509369813	4.14860649003386	5.33728525809643	4.79352385836583	3.46996020543646	4.16561484218751	3.80895791717307	5.59638347952491	3.48553530239616	4.75720709824432	3.33167789663323	4.30057488418631	5.78049765398757	2.63864313872292	4.4036820251987	2.19332488662253	2.76546921241201	4.31586884989858	3.6642040882772	2.10417399241684	3.77581482995693	2.86275306937612	3.71985764849083	3.56536088443254	4.90675547859921	4.26910127895359	5.31018435128736	5.22573350797957	2.28882321699242	4.02169735847648	4.4290446582487	2.46853753239622	4.81432691961938	3.97131657344183	5.1190082825698	2.61088046438211	3.19055813146565	2.48320766323149	3.83118983474786	6.08480596518065	3.04135570111685	3.20914777938126	4.57069913619656
BLVRA	27.9682392502069	24.3071219155457	26.2711775410062	23.4927460279872	26.2956741532878	26.7252295113816	24.0588173231007	25.3697138049108	23.5318072784928	25.1662319543059	21.8675824562146	23.2276039959698	27.5011151390241	28.7269402525497	25.1559216351698	18.3808813188723	23.6299683088555	30.3691792903495	23.5555986430158	22.282068287206	24.1850812602876	25.0932706337626	27.0796703890812	24.8983123211655	28.3386895665488	27.688158278397	19.2464810904155	28.1893486877184	25.9134117282115	24.7826537657793	27.4331844706686	24.3587750943394	25.6474512696302	20.1434077533567	27.0282857674202	27.0369563325409	24.0399191847237	28.9662668807611	25.6194352409096	24.2711112086316	20.4162292518049	29.2007383037617	27.4910392443749	22.4744867188573	27.8234648017569	22.4223099639318	26.9517212516729	23.3251801872561	25.4153111397336
MTMR7	0.323838102476432	0.828484722316941	0.139499355073267	4.72357046978474	1.45709848593708	0.122055569226092	1.55036219092985	1.74662860844104	0.270849551020752	0.713517443125218	4.14211573923896	1.31735684377708	0.0492875471958389	1.17267137336295	2.09539767968784	-0.441843932297557	3.14227522856029	-3.55860839768381	2.19684255297453	8.53829342191786	5.55554570740933	-0.0602478225542873	-2.12349788375945	2.13376376415396	2.95502361113627	1.76553452213639	6.55313652396158	-0.202616904001861	0.423398721301084	2.03883100612232	1.8477903111447	0.619503683328533	-3.06750132562356	7.03570874253905	5.71913073306456	0.087893783103669	3.71251055000416	1.43248262705063	0.286254037926137	4.26828583637838	2.74041735210726	0.967721914559353	0.906866985397219	3.77056977344181	2.81928286280778	4.11086774922302	4.61443443486719	12.9803708476147	4.1214938290274
PAICS	10.2269167322524	8.0236118775242	14.2756241786692	16.9878290005647	9.95762977838966	17.4260863132641	8.49390536724196	6.05489958298048	12.9244225338369	6.41087254943907	6.78074441569941	5.48933339467806	12.6189556218797	12.9140727918651	8.69379953026353	9.23279800727444	7.68014467242396	9.86489379497029	11.3162254521593	13.0130194696218	10.2628060459548	17.4607497686308	11.0546704190465	9.74902656207625	8.51539686043378	13.433551677437	14.1333603128268	10.5333605064892	8.79672040579328	3.87891281344937	16.7931730389374	12.2135704912458	19.4065263880901	4.8718137122588	13.6828846585106	6.7319325390093	0.3701592010247	8.48257514971047	9.85271779771507	7.86208810730817	10.590029432071	9.24137141387721	9.06483488852504	4.74286104370442	16.7116239832064	4.16286704244601	6.56191746473375	8.19844696959935	2.10275847047178
POLR1D	9.2825247192988	9.83170310247365	8.36158672935262	10.870688040111	8.38405138960047	8.87734613112032	8.69460322887825	8.84836933567764	8.94242509144672	6.76789428902089	7.26841457992635	7.9764807133831	10.7733859753103	5.75141415053457	8.46400042713303	8.59707455171644	8.62860122198427	4.78070670883102	6.23852906658173	6.85935322755367	8.2358086817659	8.17468427157123	6.55509675857375	7.87117764142241	7.61718898181644	8.22857612636713	6.26847774680816	9.74044149078506	4.97395624305116	8.9170194135465	6.19367143165243	8.794337471185	8.33934652758762	5.74458128005183	10.1535819901174	8.69384585415704	8.1623400004279	9.18648389859141	7.33470432143674	9.30133889260647	9.25654241867385	9.41119083365507	6.58405773886152	9.19038357117284	7.92454630349391	7.49434303148086	7.656158827063	7.28704906090079	7.28663638961441
PTGS1	5.18232345330119	5.25076152782441	6.74341308872244	3.18263682339291	3.52901599491867	2.14707569612181	0.843540924084693	4.5095887037174	5.63425845611726	6.05089602488563	-0.0598844611058724	4.34204165906884	2.99659528787546	7.28157987794519	2.62742784488411	2.22127017574264	2.68022523700857	3.93732916958598	5.28414183885358	3.71684924174767	-8.32940036299794	4.4014713245005	3.17436912507062	5.36383422683361	5.92733359951432	-0.366619550969165	3.05875655809913	7.29479243010307	2.50407015015889	5.89679178452215	5.26713583547469	4.05994579986988	5.23050263142189	-0.208377658901114	2.74730516030673	2.71480753498923	6.12468808060612	6.26559704226954	3.63194706561224	7.72172450338444	4.7969814912389	10.2299990106335	4.06258918795124	1.65287741912088	-0.0997089437959331	7.22815253698448	3.86961425490904	-1.05484665206927	4.63714299835964
POLA2	3.26217420494429	4.15035699525047	6.49372102357115	6.49650752102037	5.11925798817607	3.60352075158755	3.93893762676407	3.76011273404086	4.05851788656988	1.52680385946173	3.31365260989538	3.25280690544594	3.54862951112526	5.29540202738675	3.06866432995366	2.18293523099374	2.64531482307129	2.31478683964021	4.50255790725338	2.81859983811291	-0.0143467385579954	4.906373997419	2.7443402229324	4.85433499479205	2.67953057685981	2.7754757216845	5.367658380573	3.87675328049102	3.13783720495788	1.75460685437152	6.09631009722726	3.71198661615514	5.82610158471849	2.6753718934357	2.30149088919469	3.07937000077912	3.17457037647975	3.14087252309933	3.46540667182913	1.97288309122583	4.06184581433815	4.25621296998282	3.08331481807947	1.17150798709841	3.15719521849101	1.61518784003	3.12773653748618	-0.157117777212128	2.86733593271837
GBA3	0.573435897131202	0.702209565701506	1.41805584530729	1.2949390909447	1.38513478886858	0.802455055119407	1.62263156203376	1.66963290293158	0.405749383236221	1.11958231448266	1.54243272817514	1.97756402623111	0.796640809238233	0.655314718641755	0.676132563023048	1.49921884250628	1.10256756213982	0.805745214526211	1.88311661583758	0.620871332176481	0.669207390654609	0.519882135369975	0.790390853161294	0.890711406400987	1.18357952523794	0.591605417413184	0.943175330742318	0.984164714053416	1.0114688273227	0.771147377347763	1.66837732237203	0.807660392963646	1.61645586705079	2.15565409493293	0.710966020467191	0.819218931213085	1.72834906073329	0.696998356941717	0.712197678102151	1.25917842865694	1.49757510856904	1.00528000708043	0.721239368387112	1.42523999888335	2.69348421963292	1.09496096749199	0.738432356393617	1.27274364131374	0.886551961144588
NAT1	3.10147447578748	1.96293497819425	2.98438611708236	2.23276544618808	4.61344393087735	0.893491126553234	3.97703737314633	3.09592448046663	2.2855406463545	3.07366420261245	4.98409852739526	4.5453636642659	1.88791972700244	2.62072499742537	2.58491148407746	2.84932829368584	2.52356992240886	4.00464004580695	3.88424976561332	1.7191310695229	5.15341471544241	2.33764926412597	1.65964924217026	3.53615559412709	1.44339660448175	2.32637481000399	2.90035448630358	1.87427574412526	1.88475582265238	0.639476067481043	2.73612777091802	4.09877426371427	2.08101236970214	1.31243821262609	4.36473508322595	1.24405165239082	1.90035980413166	1.85016404152886	2.76819716881085	2.35590820876411	2.28060419642887	2.49536187126241	2.81767128696079	2.18523209557106	-0.395538872154766	3.48460185336061	3.44470145664601	4.03669122366486	2.73753311857699
SGPP1	7.56050001689145	8.67984755654495	9.63177408810455	8.58458801005487	6.81279219496271	7.87117923823639	7.35670867142066	6.74289506172058	0.0313602272709046	6.92206303838786	3.80683822326699	6.37114508783114	4.6416918297654	8.52826537960316	9.65114272598986	4.67021521134786	5.49080447650182	3.53309037857083	5.93801606772319	9.11254098851424	12.1436516696612	7.05002672844507	-1.07018670690081	8.82018811458847	9.50723266730804	12.1313397745589	-0.663884535274493	9.34124149244584	8.35145268929924	10.1443319824015	7.50281888888444	9.31067244493274	8.54783979951759	6.18102911437418	3.77258453480457	7.30208133231898	12.8899116708131	11.4139224772038	7.85129314984673	8.85386172356983	4.2691184038393	6.04911247213806	10.7301611727421	11.5764108932251	7.25357801250923	6.51750234245579	12.1501172148198	9.9084099247574	8.66463302614136
PFKFB3	20.5382177444063	18.6536768544273	21.3940698532017	14.9607118944931	12.9111175382999	21.2362294839571	14.2435669957353	15.813015300492	19.6567353981612	19.1211461312726	17.3681874231785	16.6267301534212	17.4670316742965	22.2915025734757	16.6679689733147	17.8475281455898	14.7374410658706	22.4814335276711	19.12383636021	17.6624352885937	16.9123160714434	16.5520849721329	21.359935635908	19.0381566770149	15.5754735855055	12.117406656318	18.2758476791419	17.1277049319975	16.2297610408262	22.3028430181395	15.1529579129816	18.2215439817218	18.3403962154825	15.7082993096413	12.3409744727796	21.5120236148535	18.7200922731815	23.2403853643499	15.8922185550883	17.9526041090616	17.004233226539	16.9193457781179	18.1005820617193	22.8655373053729	11.4031090646157	20.8375596121146	15.7111612243733	14.5169428248828	19.938440190559
GPD1	7.34805684055962	1.5843344260562	2.34564246005637	-0.605445122203844	8.12299378008367	2.31276668853578	15.170026746731	9.5706664510815	-3.53584941402296	-0.98632585533763	4.47209687444003	8.74168966511222	8.04420383766194	-1.71450685380912	4.0149981105709	2.05296834951841	7.02233220842946	0.212333834026539	-0.921067729137099	4.11450606959481	0.687126461137454	-0.974892652297558	-1.46678728871777	0.244820937665763	-0.33711135972218	4.38147832548435	0.179124013317706	1.00556116113004	5.15125280802007	10.191649364226	0.726737889340804	5.43120455895229	7.63320271824825	4.92508458302834	-2.40424888697945	7.47649319511131	9.16777977597086	4.49166315670538	5.86312023850902	7.53601929344105	-2.17494342619591	6.11032420732428	7.1894177192909	12.6082282583122	-1.78613339363933	1.78913313086391	13.8680257682517	-3.20017344105916	13.4478214408285
RRM2B	6.22655724326193	2.37883128027079	3.98678001822315	5.74536447224765	12.6797825252418	8.46294354150478	8.63434089232787	10.4173135487139	4.36771246628163	8.99378000786285	7.65693646086893	9.19686789726384	8.24893281780501	7.6991615933657	12.0365546545065	7.3628382179401	10.5573649654909	9.58082829849229	5.61523813163668	9.97693424541102	11.5825115418064	7.47679129828998	9.64329938544373	3.52677327924496	8.92190630090931	8.77000482397399	2.46323803850983	11.2663899814829	4.77267121233474	8.07388740344369	5.76831692447764	8.62926643659596	1.34707068944626	10.4291665752406	5.50004502795065	12.0641599675097	8.54438922437402	8.77931973541578	7.57467608021628	6.24373916334202	7.81797800028804	5.73318925159434	11.4678758678103	11.3052392041601	5.26276094601315	5.89183839970402	11.6701535157339	12.4197595806429	13.0513957923048
NME5	3.81164516738846	0.937317882628227	2.37406457609096	1.49878268513603	5.00133067724733	0.552935698922419	2.86255437886037	3.86403823887846	1.1781060220994	4.1026808485431	4.61956181533187	5.17998001012128	3.00018576391031	2.1967645316061	-0.0153631216160171	4.01699855436872	3.53913345177269	2.56174975430639	2.75871642497291	0.951282931708759	1.21965128580282	1.3729291827999	0.176114366826011	3.1394185783813	1.39079305130991	1.85630792334557	2.16298755293432	2.75667617871206	1.88420974869692	1.43235408177957	2.14299263997966	2.1692545760615	1.10401757900732	3.3015013391744	2.01775985743219	2.54844922126323	3.56088289665172	0.877904483698778	3.87147238661307	2.13858492117495	0.722054964088283	2.0762151033891	-0.0788985634959696	2.26148807629792	-0.86423812956711	5.02018078397012	3.76245959919608	1.82414536159328	2.55284730483696
SUCLA2	7.82217651216238	4.92293534193165	6.20304996887139	7.99469850695511	7.71014764163058	5.19370618583532	6.39031093429337	7.5882533502883	6.66946030812068	3.95081060316654	5.2678178446875	6.78345330039191	6.25925739615252	7.13398585200271	7.55841585636059	8.20027698244268	6.04313484237073	4.67924897071166	4.08749659683797	8.55778833642195	6.69068402602163	5.22128040511432	4.45491253638249	6.47765336369905	6.80684152244004	5.68717801724452	3.87154735063725	9.12641504475759	4.67449741455189	5.13923590332879	5.59475442737249	8.0876379559109	3.92240927402497	7.1841189321258	9.36330338141942	6.61269306582183	6.43994707464513	7.94794265759944	5.94196841516661	7.87953261895231	8.10681711312826	6.18238959788281	6.57803392737978	5.38894228270727	6.77456785729524	4.40224106899522	7.60813410090511	8.74581679905497	4.91606385201323
SORD	3.09569592457413	-0.72053843397466	0.25261744548249	4.96410818380679	2.50181686214643	2.53871411283259	5.7976164693521	3.64639467056561	6.40735534221638	5.38914899440199	3.74213133646086	4.04479674119094	4.30872934910656	4.18322490514577	3.80667793147855	5.93139395849839	-0.505679833881888	4.90394110230158	0.813812664954099	5.45791329410814	5.62934249076051	1.07416864830839	1.93438796040129	3.67094723607593	2.24100033527237	5.53309335755456	3.38791679233278	-0.416872825032066	1.78721625614173	0.990026249196056	6.80450966771504	2.07940425922404	4.47688994057711	4.21191423681756	7.1378423726331	0.128936418635767	0.326679309055188	3.21544415847875	4.39938684446195	3.79736013797723	6.49383427046938	5.53826392267956	5.8490300856623	3.27958021134721	4.21927432025057	5.50028205408071	4.09170813799659	6.86195435009256	3.26342002479696
ADCY10	1.04932049924966	0.703242300857405	1.07909856286647	0.868427505015157	0.916568625384338	0.916834600655606	0.798696198906024	0.878672706063886	1.05079615466241	0.916884615093599	0.855311766924268	1.22312531616162	1.1162236449755	0.879465903914233	1.02453771677283	0.731139067655184	0.901689334228003	1.10807866469703	0.889886874108855	1.02549383655241	0.74463267327129	0.965569092823816	1.04583067763711	0.944413748518698	1.15712502894541	1.01358373956554	0.960780513997767	0.860004930942014	0.860408405159469	0.986693042944169	0.622839926749069	0.903437728208456	0.735114386396201	0.875394482269834	0.697482655931966	0.951057594689699	0.910480938074651	0.952075723791451	0.733261559191725	0.688924961708826	0.923454031637154	0.987340552207315	1.09141519746746	0.984327790263007	1.00728659339658	0.690594394112543	0.816242308760543	1.32256797745498	0.697792286519347
HEXB	18.7277589417388	17.3759053204536	19.5918824358249	16.9748098178494	19.1779944166474	17.5245893660202	22.0248012404033	21.5332541978939	16.7001879198332	17.6484833655958	17.7687672935648	18.6835616256231	16.2269176547024	19.0138145885562	17.5939763866788	17.9154264130744	16.8395569422202	18.2218572748487	18.7261618790334	18.2520420973301	12.8814394865145	17.9173535652697	19.1870498272768	18.102897412664	20.8653566989837	16.933532622835	17.1285349450739	20.0204671111549	18.523813351566	18.1280393571006	19.2862373559259	17.3679112767184	18.6660513575137	17.5196958773571	17.7257257735566	19.4417913620372	19.5228084105643	20.406022192181	19.049237560896	19.9785852336749	20.3816108635764	20.6466605162127	19.0464446925774	18.6786930980527	17.7492231213247	17.5289200344654	17.0214101698922	19.8634986467542	20.5866582524402
ENPP3	6.62910166065729	2.81160255514336	5.21124245790661	-0.288414923194848	5.5187454005742	0.599819704121348	1.73337009346814	2.73227681800321	-2.66684926432643	3.01606080370015	6.20081305807108	3.25714197651063	5.83201550325916	7.76577679669665	0.739797487391926	1.86605387759673	7.40547203459077	7.08568519076266	5.35703948322877	1.01968477643903	7.98491347701841	2.94417387666195	-1.63497541708951	2.8990874986565	9.56775941069535	-0.722461340522173	0.206346787544325	5.16499549239277	9.62317069327887	2.32783132804985	1.53502357199595	-2.10072534578934	5.92848084137389	-0.689025267432228	-0.595851662785034	3.51868584117761	1.75197927257362	-0.375151736700251	2.16547301543441	3.27585611114747	5.91948059544042	0.678645053750938	6.4016665107209	3.85254045496607	-1.8782669359595	4.90810744777959	7.83741005546977	9.21767118944025	1.51857366967605
ASMT	1.1796596071107	0.980305050727643	1.04560921989033	0.983883043388759	1.16699163692854	0.730400356607543	0.946027827519472	1.11961959331789	1.27085622797859	1.19172323094236	0.965180737264024	1.10948213605024	1.11471854845975	0.961403792222968	1.07423597307525	0.902601910666397	1.23067990296005	1.23437461079819	1.32260059120968	1.12318871766848	1.3414257948914	0.915786217109751	0.825455276734983	1.28297106647308	1.10197885956336	0.775411551375814	1.07593450867135	1.0963306422614	1.24109672075405	1.09062887104857	1.18505142699576	1.13913123369477	0.961699256562404	0.967836832773174	1.22338977370643	1.3160043551816	1.00301973023327	0.815513271729746	1.29829954819687	1.47968386604187	0.828245970332998	1.08714996344202	1.0885402374433	1.01243667377151	0.608138900208104	1.0024144232155	1.18014729145127	0.87424666359544	0.923856992188793
AANAT	1.06592506752207	1.36591889304953	1.25402319195236	1.0409857076061	1.20994612663248	1.33962645557465	1.09945754202439	1.10344362237697	1.17948101332185	1.19542172643374	1.07401064209155	1.13171873592785	1.07266679239222	1.08622504954405	1.37825511737276	0.774498721717124	1.35469806439772	1.21616232823332	1.17270449052036	1.14989389932396	0.92977943733176	1.14117667010742	1.19685140482104	1.22797278371189	0.837786494602448	1.10889756931034	0.996614039747597	1.05856739852569	1.17942283441022	0.781724820192058	0.799916374190149	0.515743704067452	1.09145109998602	0.857473593780315	1.03502840115177	1.00038350866661	1.09941687448948	1.14601188831236	1.16247381389679	1.28788177096302	0.245295311979562	1.06623308560452	1.06431860046387	0.521430551993848	1.41288405555468	1.14850721863041	1.10936597006145	1.20419118302523	1.00832443695673
COX10	3.13619433252033	3.97257449698334	4.12424813231829	4.69187761073201	3.74392458919079	2.47887208147686	2.61160474599725	3.33373181560526	4.57763793514194	4.15935773965834	4.08768439388372	4.03327691735437	4.63743152359029	4.8816391759331	4.29043345990534	3.31225719225887	4.02294930641066	3.33109595500233	2.81613829417321	3.58612527306887	1.71058816419859	4.58267590383524	3.30451244440153	4.55685162267871	4.0226991778752	5.15392737573232	5.44905005502478	4.90767667029459	1.68924519402375	5.26955088334385	3.27717417394447	4.07163087575391	3.52098539983276	2.28963875692948	5.67067429309615	2.82659687849372	2.93094421628725	3.16456707424256	3.54780994815646	3.2813924826247	3.41324857311873	4.00009882577219	3.48520869695427	3.15681674326017	5.5052369970264	3.79852869121621	3.30967188676962	4.55751796284015	4.54179201621091
LPCAT4	3.89187864095385	6.95426467338438	5.75719106570825	3.84958615003465	4.90101236095765	5.61026263869286	16.6601142899095	16.9462161261051	5.03097008408812	3.55246438464041	3.78015808636167	5.22126361749286	5.83638035572416	6.03313730267381	6.9211468710272	19.5080634732202	6.68207900819229	6.84955546441135	6.32825351101652	6.36325038493759	10.709238414175	7.86675381342343	3.33352156592479	7.38148515382389	5.84244895904249	2.70282082906731	3.72713390743679	4.00993026176601	6.07111937417984	5.37162580745311	5.56017952341024	3.99304738190121	9.76747674897475	4.83065472246218	8.16530468735655	2.49932221947035	5.58924693217152	5.04138054334721	4.36241007453763	6.72900595870935	14.6427289922942	4.85958305597829	6.37798175937788	8.23513180112775	8.59219663587924	7.1340892310561	3.52089826767709	3.69341915152908	3.14983168868896
SMPD3	0.624934559549142	5.07164873824451	1.92956805446033	2.14333537290382	3.79702949440802	2.40536431350531	6.26509109746151	6.4981778066275	-0.47678221336826	1.69370670965237	3.15622175242208	3.61457310672732	2.35868378238455	1.29468026458142	4.54954387363383	7.59834545390591	2.47321360943006	1.2764721615579	3.13011623767542	4.03558022213828	1.2079905443673	2.07437860613233	4.20586630337818	2.37702396801459	3.59911238674287	2.79474315800714	1.20614280383736	2.30205398539327	1.82241753602762	2.53947412659873	-0.590116645605719	3.57599607270861	0.0618440692994722	-2.05403054431493	1.33070559531496	3.90577743178278	1.85673281777759	2.53185775360715	3.44581463711161	2.80328716425953	4.0684595235778	1.27679497983429	3.28464086565829	1.84203615840286	-0.0385869628893283	3.9465869412143	1.18851300192115	3.79733185212984	1.00825174028166
GPD1L	11.0910743479739	15.1917369098706	7.76138146194233	9.60321908887697	11.978618685264	12.6767104310507	11.8179005709823	13.0101621618337	8.28632456467912	11.7816588086785	8.33926073721882	9.40721558569721	14.8474808897341	9.62658042842044	14.9735246279595	13.4400741527639	14.3440852369329	9.62553668489554	5.81418354779268	11.902166350133	12.1610800499463	4.80261630350945	8.73934449515223	7.21597325920819	8.02428874218412	16.1140838087214	8.3931475602028	13.3324780453461	12.0925074356093	16.5524503012094	5.6885032936186	15.8521633388676	7.51164821474479	10.3475460859995	8.45195497788533	14.3492099945977	14.7646765939573	15.4430583157558	7.76497116160767	10.1792213161504	8.78445176253068	8.28697266374377	12.5958586474271	13.6576524287695	4.09045616225947	10.4923006641936	11.9473080460141	10.5387729551302	12.5138908510917
PDE6A	0.945347236367001	0.963992508951932	1.03315325999772	1.14508442516241	0.841942691199831	0.885184481620402	1.02013688393766	0.992254001868767	1.29906868731814	0.965176835512517	1.05140118093194	1.07029276661957	0.840300124851813	0.810484386127213	1.09165524418961	0.902880029224254	0.843335315310578	0.853264494005243	0.897802614900655	0.929480801402098	0.814343854038075	0.816396529288353	1.08143241401318	0.757571574857483	0.961055786465718	1.0004721461453	0.834052790691707	0.972125375377438	1.10649562222363	1.00546066708189	1.04285082261315	0.996227108756582	0.94100785705291	0.899067056140302	0.922011956327349	0.978771995458286	1.03993248991316	0.989960106677358	0.854185109967206	1.01378560391098	1.04154148596893	1.02020105294565	1.02464646109252	1.0265405043743	0.934694870405646	1.03826875541071	0.927823080762195	1.06260493204651	1.07805625489542
BST1	3.21391865058663	1.48829477351096	3.54170359978497	3.27060871140827	1.33572000589445	1.49798721267637	6.39969775671827	4.3547697886357	3.27926281999088	1.26636729942966	3.21076030866008	4.2044893992289	2.61201715374918	3.72333987521814	1.15592517357178	0.300790135936123	0.880990331297141	4.03407556117229	2.17557352157146	2.96534375180811	-3.43543344651959	3.13694497891146	2.5088021142483	4.38641458718935	2.54169268094073	-2.41898212964316	1.12660767005425	4.18423057203492	3.3656502763355	6.64644925020795	2.29206723060289	2.19155629833576	2.67376089756588	0.998048712770847	3.12887754113502	1.38051553249841	3.21674876922743	4.02582529135517	1.18827795087105	6.27206038801438	1.1298734653357	6.11795673934073	3.16182281378679	5.20110859730203	2.84810019796699	1.81842504471635	7.28516704764916	-1.41407205244122	6.28245885799317
ADH4	0.209342096185358	-0.2133120026171	-0.221752045276245	0.775410482845585	-0.614008639439255	0.186498074091366	2.00649009134338	0.481616630291625	1.8251823712206	1.08336278621984	0.932784085759739	2.45172836504373	0.636886894820473	0.402000309642159	0.0595720441494485	0.190332944521336	0.19623479777439	1.64320713975618	0.585376964722443	1.48349822017796	1.81604079533658	0.651011957398224	0.541145425192846	0.352068804965788	0.0767242664208176	-0.529687212617552	1.07278548860316	-0.330244267029348	1.31284728822217	-0.0178966262032032	1.41076843262343	-0.200703535956463	-0.232558982285896	0.741712912320075	1.22945865329177	-0.221536241293629	1.66306906231047	0.31279919458268	1.25046720463655	-0.370539973067128	2.84813824179349	1.55427397732567	2.37225959678762	-0.108333611574974	0.61258152797378	3.26568441293324	0.369757002558883	1.80265994904078	1.42111294572751
ADH5	16.565438076156	17.1139948851316	17.009495112326	16.0719178716077	17.6800478625366	14.2964642538535	17.070345999649	18.6912998083323	15.3173204161027	16.5530338038006	17.2728585634373	18.3749834693358	16.4293246611219	16.530363399535	15.1698572193746	16.9021638220555	18.7017284020422	14.9342664454445	15.1371159485608	16.4030229563174	16.9188174961143	15.7029062261331	13.3982990088193	17.2543713940707	14.5727122314335	17.6267116987053	13.9133310138452	16.2839653399433	16.0667383463646	17.6600938526913	17.8070789595987	16.6010832261586	15.9296920859059	13.3849295322617	14.9074966727785	18.419767554746	20.0891118988715	14.9920767336908	16.8220898928932	17.6580466251315	19.2701911862484	12.7148810413737	17.4666016253495	16.8284586442772	11.679689596809	17.2919040158929	18.8402736011694	14.9871693391669	18.6366659516094
POLR2D	5.77039487382168	6.52328880004549	6.35368693859014	9.68685837717248	4.31667027075404	8.72972846120879	2.97151537673092	3.2357444320557	9.01845770926595	4.48885630820772	4.2297596637531	4.25529797323395	6.17328682802358	5.01662079451212	4.37227915212089	4.24771335771338	4.9661885659188	6.6397606020029	7.13719599103658	6.72083503436305	3.57055437517862	7.61606323803193	9.63800285778863	7.57259848965164	7.4614607908864	6.42409392536414	7.18881548234571	7.72914447468762	7.24831644333718	4.55644310803303	7.81411617555975	9.25286479802837	9.0039900556221	2.5069474354168	8.71276753861416	5.73230065600128	3.49593774854636	6.92076757869341	7.10534373248233	5.71215424230615	6.55119749552985	8.53027279035735	6.76907141934711	6.13360474555415	11.174174259403	4.00055090420528	3.51107839637691	6.66952215151824	4.27119120321535
POLR3D	1.93045133970142	3.42000905642036	4.26058674488826	5.71163163277501	3.86035973806102	4.06953004054244	3.41356430046983	3.32409085764935	4.82915845367842	3.85831120115626	4.7838099802749	3.85153301209686	3.26556830846723	3.50792249213189	4.48975228498483	3.89789858517164	3.12875815300023	2.02319254141699	5.30244792922318	3.31175911773061	1.07140321158583	4.89026496465462	3.47758236210219	3.65355270609847	3.29983190484627	3.69110281895917	4.36021892876089	2.5811080730006	2.22888757352286	1.70041293189755	4.63628395196867	1.84263433641787	3.58748371591897	3.76270085165525	4.44660667291993	2.07694663913579	0.779088543431524	2.24695685512637	2.97998037253476	5.56846966603772	3.19187037268267	3.91522428633724	2.31532958694543	3.8294675389831	1.94664823244186	3.77059149558143	3.42405029462811	3.06377573341424	4.40999117735447
PCYT2	6.05262111442111	6.18793204392003	3.3662136286057	4.18315829483006	4.43433510254493	4.04829829524781	7.46013069232955	7.19268706064226	7.24691460505931	4.1309299453893	5.79885446373563	4.85399777527673	4.55578675281711	4.06977497974179	4.44236485443957	5.58299268910457	7.1540709498767	7.68421959766373	4.09694609789032	4.15146716067855	7.83433928929501	2.42359606994025	3.77438813738743	4.90992263983	6.2028197821659	6.96380823049537	5.74355032285484	6.43558087650668	7.12618405078015	5.82964573637449	2.50978232723899	7.08999667754492	3.24283584818264	4.63612491734547	7.74503439419816	5.92505232867774	5.27708247467466	6.36896089544488	7.08497732083872	3.19846021809416	9.38403614224858	3.33109177418868	2.77890458371399	4.43934280676294	1.8404847082806	5.68651202573017	4.7152844772176	4.48229943943026	3.30610707532269
CYP2C18	3.09242243111911	3.17799360512643	-1.2635830407799	2.49303763599854	3.91433541866507	-0.822262099073985	7.62536945284173	6.70450827685786	-1.34727331278453	-1.17613001524105	1.31108443078681	4.49485664880399	2.09995592916833	-1.82105039762593	1.64738833704891	7.49505437986454	-0.330910065102964	1.01644011140844	2.3617065178653	3.203746609955	1.73626960810671	-0.234602610541286	-1.21908931924878	4.81106597541937	3.98359553944225	3.02184378275809	2.56877776686464	3.5401795079978	0.504967541434318	3.43622542822656	-0.933537200679321	0.378624873815431	-2.48374015801399	-1.7727430666365	4.26727529152853	3.98347036447087	1.07361666705127	1.50700436739655	1.91305751137765	2.06363152639468	5.56885627674296	-0.613318177712008	3.13898048212335	2.29695011741499	1.6442820848235	1.34763727392786	0.898126149504008	1.10465640676192	2.31469368274746
PRPS1	15.9028441843133	12.9076896776965	16.2463478461918	15.1257399975309	10.9298443696074	12.4391164220881	8.78528207221667	7.36452214038155	17.2482617229651	11.2630586192517	10.4191830888253	11.9938382596756	11.3386072271111	13.7972120476748	11.4811607205585	9.14837947668575	13.4807432186949	18.572379262507	15.3545696097443	15.0589596890842	4.18807141574491	11.104370254369	18.877030392988	13.5678094390929	15.872668982018	14.6286014054771	13.3283907021244	14.5079370761509	17.6246171061776	10.9085173461872	12.6964949088559	12.2783273023684	16.3289891313441	10.3224908351501	8.29107633268442	12.4590694463041	10.5581639792621	17.3174333740706	14.5607549127167	12.2589190363256	10.5166313678089	13.2048975373701	10.3293316145099	10.261097577292	4.80789992424715	14.9571581010824	12.6066229489215	14.3712730608083	12.2646978278001
OAT	22.1587434534154	22.5625390781681	25.3074273653658	25.6664351347692	21.7310394421387	24.4284075420961	18.493275508695	18.7555435540109	20.4640125478898	21.880735791963	20.1433427428812	23.0934729996123	21.4768479077376	22.8538087339846	25.4938607019232	25.1534102763273	23.1025114817701	25.8244526290189	23.604854391013	33.3341818713969	33.0154886726081	23.054063094364	28.2763796629004	23.9047036527659	23.3682888674036	25.0950898040038	22.0679822679212	22.9987041925326	24.6860774812593	19.9347873085206	25.4847617389057	24.8851811946249	25.9825158206518	21.3998490290089	28.0038624780668	22.3927324482777	23.0614474286007	22.1688626668283	23.7510890483278	23.7707891297246	22.6678446468995	25.9864042076241	26.9228247932671	26.8863291977749	16.1879438869621	24.8484380699185	21.1564869611039	31.7509535387026	22.8071991139485
ADCY9	5.19646908799047	8.34602167924581	3.10641777177896	0.641183840900466	6.41138620705157	5.43766732016596	3.22401213445986	4.45209848165789	0.536803127698799	6.42978458946544	2.85224168021523	5.00264425250861	6.83211283486137	3.653563459612	6.64668254606147	3.29044930121325	4.44541329774547	5.89933725416324	5.02880422097516	2.19908545315332	1.27771677918603	1.49104979824725	7.15153164196335	4.32880659377035	6.62364224792026	6.65784651629378	3.11211616555024	6.27301654104432	10.0517147092271	7.89497430251849	2.81456827268807	5.99977181465989	7.4861790546909	6.37414595416968	1.29868290986577	8.10871440464822	8.57154523607786	6.16227248440923	7.13885223833683	6.04061763662653	4.66748604845842	4.86222974448746	7.35017407914017	6.29628500942255	3.86822705543447	7.04321558417639	6.69493554433142	6.08326662264317	6.49065953385369
PDE5A	5.75727431223209	1.63079671941226	0.930570066691208	4.39904349211538	3.21799428106863	2.28921301109618	3.79678494921736	4.61672519371211	3.22268917301832	6.12493705999288	3.79625899345627	7.018820271666	3.1836241222807	2.36384863483759	2.27225774923889	6.92194483636473	3.73308174616915	3.50128845590162	2.86170276779162	1.87052464932016	2.74775204426467	1.73449088486291	0.449236134173682	4.26470611961948	1.69973623718498	0.337146844294894	0.539140539384645	2.02402204868456	2.56529165955234	3.44361272934014	2.55076266613796	3.08129789529392	2.69527509190577	10.0969566259644	3.38602846888962	1.33670575031319	7.53733616377928	1.22835940223776	2.83263267850005	6.21072401308634	2.27584572743756	-1.24282802582993	4.25151290038892	4.2367167525735	0.513567971414054	8.3830968850069	4.61559340999258	4.83252948825479	6.82094652789363
PSPH	4.07860541895539	5.06161049148435	5.41051198889642	7.10272534521731	5.52211531074408	4.30691654058504	3.35267785803208	4.00197476784923	6.2140279544842	7.41221487332459	4.52271597768174	6.09994687510554	3.07372671059742	7.1802922112035	7.02822835751329	3.27500140580054	4.41028847675566	8.54991027546063	4.28071956185399	2.81701587502848	-0.449814867906701	9.01737498684028	-0.146100652404317	1.21841515249977	8.2581291406319	5.42458624927255	1.98050483082632	2.93121411929828	7.94623452318463	4.41085917854981	5.36913849495863	2.66433351959724	9.82123440932189	4.86302161955299	1.73082748289937	7.79424342109237	4.36886372370108	10.2662214532098	5.15834867027415	-3.13828118139732	-0.987541896812672	10.8592855680175	5.54094002363216	0.835907689553182	-1.62634959198241	4.88007387284187	6.36744124304199	4.01960901543226	3.24210457184648
LPGAT1	6.71649439939554	4.72738418053617	5.97387309360454	6.36025635594563	8.01240764099525	7.72270013205763	7.02435545919333	9.21542689720287	11.9693432618697	6.17625651421392	5.37357751167035	5.82297482299703	7.86523621276843	11.7302706966397	2.31688859221692	8.24242317011632	5.66871304476382	8.72494383871836	8.40546229556691	4.99782063073882	12.0916778143218	9.2008290486704	10.7581472832321	13.0362113563388	6.88634018904601	10.4085903681658	9.85398201719252	8.8196270488609	7.26576543968624	6.53041778001688	8.79528579439348	12.1334508978356	8.38390991174354	7.39018216246112	16.3827717306416	5.46038876725307	7.86453851596367	7.83056886397071	7.80651870087419	8.82992246525536	2.61960351066587	13.0042338627994	9.57149937428474	4.52566012616865	11.6012682584827	10.2961120463033	6.31988711839374	11.1570432414537	7.27143415529454
PDHB	8.26676755138166	8.02831383596485	8.64333484670599	8.84741629586285	9.84136247066785	8.26938077847053	8.95926195030458	9.51514670576199	6.71651742524381	5.99787501531442	6.98888680543259	7.38679116807515	8.66695342338845	7.00181859362899	7.63353018940807	9.08674570008896	8.73130210876604	5.59557522025665	6.65401335804341	7.74715707409969	6.36744794509754	8.03813401971341	7.09921670294152	8.3688094164963	9.39186949577603	8.82514760865845	9.24521125335133	9.81238428440351	5.72504699993504	6.76892929247196	6.80516633848959	8.18124597650262	7.80076877443422	8.19239126846848	8.45733151721451	8.4922325643805	7.8302175166494	6.41201429462829	7.43552944164519	8.72267731922948	9.77466939472738	6.71814353911953	7.22196400812322	7.70998107157397	10.4353970349635	8.58918536964221	8.14275157253657	7.75136224739427	8.18935485419219
LIPG	0.833949721635257	3.16832675280585	2.56668958035743	2.00652040073833	-0.0382656771229708	1.43044785303799	2.93092893011787	2.4260813625576	1.73230859378563	1.78585827514163	2.77323274315532	1.8785405566201	1.87517584066099	0.0644292698988753	1.26859193455109	3.15433968958228	3.68385458444166	0.851466893359035	3.35353135567389	2.67783307016978	1.63759621512504	2.94870314183782	4.42470832157506	3.42608381386379	1.82448083996256	-1.91948063354559	1.33824829318941	3.4669261171972	2.20771414612413	1.26202683175844	0.357825182892195	0.780527350026763	0.914916333413334	5.95750538382322	0.243233022164491	-0.699654528652043	-0.871786421975777	2.25391363851427	2.7968046572209	3.73477282396488	1.78466827460255	0.793904087985309	0.616348637489834	1.96428486527204	3.75418623118833	-0.00323538621377728	4.45033894466056	1.75003725320028	2.89360704601393
ME3	3.51167922677927	3.57212059517273	6.50292593208427	2.63881079733459	4.44425017861648	4.1633528734088	5.11638505602196	4.3010977622197	1.90106992991927	4.79497566573767	4.00255841016979	2.69545244606653	4.21685586734482	-0.218228697735016	2.71728165953818	4.23853572895432	5.70708050310336	2.23589589127532	2.37415917427279	4.71019318914958	4.01946828688939	3.62299648615866	4.24348551960181	1.24183940774501	6.94397135670441	7.91339196710441	3.63370818416173	4.16922589921974	5.35020975773774	2.67196625299894	4.48186880906797	3.55863548456536	7.93707563348918	5.55059180119209	-1.12936521442665	3.83424504403875	2.48851940380693	4.07964589528679	4.65270541553669	3.79740743263346	4.8068233082257	4.35397026521626	1.00584056863556	3.30716812987314	-1.93426044370095	5.1937263333026	3.96907569678487	2.96495655167319	4.03537819377825
HMBS	5.14306679371171	5.61252291117378	5.88947700165443	6.36855601248128	5.84617521912125	8.22557212211046	4.28792196196789	3.38531936744063	6.92417298353455	2.49313121502133	2.90437482079278	2.33006156769771	3.18674724963742	6.07155064559919	5.93435900385767	2.28738151520022	4.44169373855349	6.66901604822196	3.79825284091024	5.75139423792413	5.8122529413526	8.13664443837954	7.08537819615212	4.82792279869888	5.96544974683575	3.6094843579375	8.19447008033074	7.94315973380356	3.18964984374502	3.38062337290643	7.78240963174538	4.46577939411863	9.36130695436347	2.38276586340396	10.277750225822	4.844769657142	-2.31621892099017	3.15217804605138	4.33402177694955	3.092533443792	7.91889622305298	6.42795177689299	5.2996889838404	1.00915269112518	8.77538078634274	2.1465201485355	2.12294815737259	6.2090596995567	0.291858702970277
ACSL1	17.5602694373746	13.0127278134618	19.7214444300334	11.5714462755106	15.685092701372	11.6689356427133	15.2455551387104	14.4110640522442	18.0825596652426	12.5094092718741	15.6102630885886	16.9007061511143	17.2369944165024	19.6343536054373	10.0505955765939	9.99385777813454	14.060867054901	13.1533299183214	16.9295530605221	17.2748643869612	19.2974394833623	13.7522232602941	22.9350075552067	15.0805154814949	16.3730137456905	10.7585033789431	13.6322626222512	17.0734863609106	15.8404250639942	20.4891825337549	15.8285660273441	19.7773321536124	13.6227953638942	12.4359537207768	12.6055824701644	21.1940938120345	17.8226852384676	15.7620870810002	14.2867346533345	15.5109130559073	12.3289993157186	16.577341542523	16.344737376466	21.6619692667053	11.3293328211826	17.0905873378219	20.8854899750018	17.7846259013549	17.9541028243353
GSTA5	1.27972075343517	0.697434622040581	0.835949769699005	0.720421323081576	1.43054340064014	0.879675474951734	0.849974653459467	0.896179128368541	1.23948928818159	0.927734672624332	1.08015264286544	0.649403597043865	1.07733484870596	1.21923338922536	0.927783791322812	0.672493372464015	1.23014984719165	0.781632047999523	0.801297230517975	0.905604288234394	0.843098863056279	0.655977304652688	1.04850883386338	0.872754760902386	0.747282332057572	0.939928741173227	0.841687019632072	0.970638743075824	1.05481318643992	0.877923116210704	0.767660664882862	1.07867338121541	0.983390039921093	0.844266135897446	0.821082476686409	1.34040285015078	0.984887589380879	1.05411383619266	0.778059432695847	0.849854053937374	0.916342738782299	1.01567717267837	0.81622553134263	1.07912073090287	0.916931226832847	0.848128710319396	0.733781403689663	0.882023602989122	0.803842559313863
LYPLA1	11.922062710743	14.9843168063169	14.2215361728058	16.0593528003572	13.7306943768615	19.2325642055132	14.1861095160834	15.2111758274657	14.5295921054057	12.26549533595	13.9207142841934	14.3130983533109	11.870330155213	17.5138481636876	16.3345744949194	12.7105765453583	14.2660106619353	14.1893435691499	14.4196579984163	15.9338149250624	7.52672273393906	14.1556555624675	16.1571121863568	14.5911043974721	18.387389185692	21.4177228494947	15.6312345597143	12.6722867622759	10.9012003048442	12.9432146099617	17.8640237302917	14.661477128672	14.0325987234451	9.62288310614156	14.1748377147324	18.3229651305995	12.1849530932177	12.3928185549725	12.3238977077311	11.3639170145985	18.6649437619298	11.9552342580738	22.2558157137912	10.0923999599884	16.6012442749128	17.2721510009724	18.104475062561	19.4737903647727	15.2587646554143
MMAB	5.67899804160872	5.33561320386522	4.0022370228878	4.0050745216996	5.16376535223882	3.76277358016341	4.50414124827099	4.63292619994456	3.36349547821135	4.93761053979191	2.42926041741673	5.19777987271349	6.16489146994507	3.39717166715803	4.43302403119331	4.16953212510927	4.29668933572337	4.56927379478714	5.03570746079055	5.85941626349334	3.4521299797162	2.15795730460613	2.59221029686677	3.88140619688444	4.4409016408376	5.39343435745986	4.81324430124845	5.53915956673282	3.84418171725477	5.31090300328285	1.76714688637646	4.97263569440868	3.67203788836156	4.40846632193183	5.3634677370322	6.66565982446601	5.05314371608959	1.96946801144316	3.42279217097629	5.20171548137297	4.38327820263751	3.28382212052076	2.2952235409791	4.21828547351417	3.41562203883518	5.96722050766212	2.67111819310388	5.34673768528437	3.78414566352534
B4GALT1	34.4511945387477	35.7764785887817	37.2034720467174	37.3505051546409	38.4772180067628	38.7565718443305	37.9029366936289	37.030752681577	41.7030790039873	38.414534047331	39.9669810801294	39.5653926394487	40.2580812503566	42.1869680749816	39.3517446020654	39.4664953182803	39.3626565469292	35.9784208331716	43.7115798535403	40.0835221702114	38.8326203164711	41.9162369565394	41.6780914109263	42.5615384531022	39.1283388335242	39.0360301363549	43.0252053003469	40.8472180335372	38.8673964360234	40.0835024842237	45.3586510166276	40.0413261686296	43.5268765794319	37.1853027921082	43.3119271874762	37.6393384905358	40.9798408522696	38.3915877404257	40.3790933063428	42.2679404023237	42.3444080556253	44.3560006396536	40.3803206147174	43.981593832017	49.5197455923025	45.8629932669	39.1708041278697	42.9399565026833	42.2003396339835
EPHX1	94.4956912309882	85.9185398206198	90.6154285561088	79.6393657032689	91.4445588869142	91.9152051888746	86.6864834417772	88.0143206961902	87.7787680094488	85.8127215425527	89.1756175369602	89.651690653595	92.8797076275444	84.55275151904	91.7791034372139	86.3647091475198	86.8424863255064	92.1420607136721	83.8009042379556	90.5819861435689	96.3581552098634	90.4400020473776	92.0764738870224	87.0450155372009	83.0820915428463	96.6746721361004	80.385096194822	92.0987804824333	88.3221476057188	92.3020226903138	87.1228516670617	98.8105203391791	86.2399728380676	85.3756830205391	88.6721099252645	94.1146197887282	93.2748264860671	91.6656249680591	88.3443987316791	90.9529402313508	87.9099922922592	92.9160037564946	95.7278642421417	94.5988251358064	80.8776121074753	92.6909314351049	91.6730718796485	95.9085757509464	92.1979038628953
CES2	7.58084102452245	7.86734244723163	5.63039723989774	6.30276313331331	8.99731730865448	4.18762850666239	13.35443466684	10.1981364937626	1.72213900123127	7.61518010917559	6.06101946387319	8.0521498246841	5.93472987868203	4.14200764223996	6.16307977723806	10.3071605162662	7.72994279221599	7.15847540084703	3.58157522426603	4.41655548176707	5.64288630890351	5.07929676697549	8.32272384219168	6.45657189244026	4.05890456115479	7.92861887043808	3.65811013395963	7.76462882203089	7.53862267533557	8.22766040139005	5.91118839601636	4.33646392594577	5.04877642918224	7.08139158630724	6.55479632983505	7.88162407262567	7.74592038688298	7.54531795865395	6.01386107671615	7.03767129645253	5.99162292356349	6.9321890858251	7.70993094433496	5.94685883619399	3.06429652339014	8.75433199636768	8.92278088729958	7.29156055288933	7.16050627991069
ALDH3A2	15.9814429870173	19.9163428213748	11.765369417475	16.469157952958	20.2908757074335	18.1730120639332	19.9624777127233	18.77758209073	21.0503780756352	18.2791319062798	16.6084067986811	17.8941226582507	18.2409591952555	18.6179704777152	18.8001933403101	19.7435115877973	19.3769564924111	16.8007709786619	12.4632153602953	23.4620816367726	27.5230880565642	17.1834052930979	17.4304334681229	19.7531533519513	17.656080444269	24.0014954767638	16.8035256081136	21.2449669843667	17.5690941540318	18.9161665101022	16.7156586520843	23.8886037113378	15.0448348902702	17.1723943510119	20.3490508252784	17.7831170063608	21.1935970373103	20.300217219596	16.2355892005272	19.1124858294398	18.515207704198	18.8050367465038	21.9463533949598	21.1972499089948	14.8679469246246	20.5928416808188	21.5159604171601	26.097124048304	21.3128247753884
CA2	7.58250614786494	5.89366373577141	12.9987595573403	11.8190200852429	11.2127559694591	3.3342341835082	26.0463499982833	23.6405234575957	1.85745319325246	1.81037688408695	6.59702111508629	17.7582228092091	2.61386980241989	2.40008024659936	19.9886793588282	28.4388846199208	-2.68272878983811	2.87115186029768	4.42661595977797	8.10874548742852	12.046049783743	7.38205050676483	5.82302688519534	5.91344610250172	9.85507825625036	-0.245960398212882	-1.71089332286903	18.7489017232578	6.52573451176664	16.4692173985085	12.3124602033835	16.6805215751675	9.82798230992013	16.4868009928343	14.5750546147846	27.9683496484419	22.844545840802	7.54901655701846	5.15654201612509	11.5135995710833	28.5158492301828	11.4976096299598	18.6365554219253	14.8990784992632	1.54785155876827	12.890271311302	24.9245568509931	10.4922026279408	12.8285957526504
POLR2L	45.5145229987282	48.2757107111519	43.2644558945333	44.7259678847173	49.225922659319	47.5364029832336	45.7060035281192	43.3021428714475	41.3445846344298	41.8887709393268	43.7298240681823	45.352501387622	47.8393641144906	42.1746796583526	45.8314841314123	43.7988382018421	46.585350873604	46.7793880532736	42.9018748595896	47.0193384447155	42.9031072911228	43.216025510259	45.8940478019812	44.954953658322	44.6577119247928	48.440001596051	43.4916012989857	47.741421366894	46.8548286323097	47.9497228706044	42.8257772700878	41.0413741880809	43.9014093131486	44.456859141713	48.3987575207235	50.1218718175958	46.9461444873688	44.4258390758371	46.0203572649566	45.573307414779	49.2232867980123	43.7055985078604	45.5360423133489	45.5305508329636	42.247396471245	45.1135704639982	47.5437538694064	43.8164248482658	46.2536890715955
GGT6	3.53738294767961	6.60143985826917	-6.71821288108778	1.80744789984594	5.27282932971321	-0.872815364277895	6.00563381638404	7.35850043181931	3.62583628090417	4.57550462826659	7.32572972026506	6.72779684204015	2.39616751034888	-2.47160023714379	8.69671100750238	7.63037300759085	6.88528312576537	6.92040838010653	0.268183281377099	6.82276663160988	7.10510556316581	3.91621050124048	4.77086608462919	1.41125787051504	8.10814208377401	9.42586204145599	8.26836243265342	6.43168171182486	6.66407774797116	8.389946321569	-5.87624260612858	3.8272222110758	-3.13719496623802	7.03947634363139	1.07093488527093	5.49371207695343	4.69008177149015	7.5342070976617	7.24165703857218	4.18014910153292	9.33143627207138	5.59959356157002	8.84338807235642	6.12158240116381	-7.34726020773847	7.10640154942029	5.00535496187671	9.58329513558143	6.01742294835002
PLCZ1	1.0418862890849	0.641970136537259	1.04376173042349	0.853687845154872	0.967971486283416	0.715388049488468	1.15754424762208	1.01573976470728	0.719367962372009	1.07256769853167	0.673625546700975	1.00114464516492	0.651429098964941	0.843772217987566	1.2073933342383	1.35910256098953	1.22770997506161	0.884932725247643	0.724916564994331	1.07128402940499	0.912196994483881	1.27541035902679	0.765874166869549	0.68184216773049	0.939170328965604	0.825720164128433	1.17243313263289	0.79723228862638	1.08234517263327	0.974386311293164	1.1227578129185	1.09925100857017	0.997186651839881	0.966426030067988	0.497094360970961	0.933561682654375	0.756122111016895	0.692964996810636	0.83009676641241	0.98505136322311	1.40922358771047	1.14470156229876	0.742555425747262	0.940280985997576	0.554406162807014	1.12554156796374	0.742071278174726	0.673307473494247	0.808178111699783
AK5	0.826910978456816	0.968142450944217	1.13717941378655	1.56672082952652	0.860628020057802	0.770728431516081	1.35248900974676	1.37675127316546	1.01937170914032	0.976516177185746	1.02926521219937	0.953401586946868	1.03861873414837	1.34302466250055	0.650629256078666	1.61012022483049	0.793783631090875	0.960928422789943	0.844454569382019	0.838012363949439	1.12987304709284	0.895134623279029	1.15415021989701	1.12134102874519	0.997033074362734	1.01234420030932	0.846093375696823	1.35630640480768	1.12866091143883	0.817610293219151	0.688402764013555	0.924775958884242	1.05595576498121	1.69076626802078	0.791313099166527	0.995902160367956	1.47935798501043	1.13029634095149	1.07178535085003	1.6397678246598	1.18311188307795	1.78958714269182	1.14626520215087	0.88007011147693	0.878484816979211	1.40754766825424	0.375854326142853	0.762692011784541	0.783375515609576
HPD	2.90081830973725	3.29645505819251	0.89981122148696	2.01708245255044	1.04754756703072	-0.243763484693267	-0.259432506700363	1.26589273328001	1.78933347365172	2.66152897656028	1.06950831403072	4.55926902656384	2.81595693841538	-0.184067354104384	1.10616106387965	0.510113982064978	-0.143070310967521	1.05662354997978	0.734188863190746	0.5319831428363	4.25385096179049	0.140962958596316	0.690527316253823	2.66330351664552	1.08676428389009	0.263848024647898	-2.33157590680608	1.71884662247076	2.3721596405305	2.07640425813192	0.958408541451378	-0.0134887944020909	-0.13792898235377	2.54346486483987	7.45534431025935	0.109825857958799	3.92767904750352	0.86900101864045	4.29564505474915	8.07863952549918	2.14560602648428	-3.16237679795542	2.29669106201257	2.61162489670067	1.18157526467736	4.93825835225756	3.29962863175203	1.67190822721711	2.30555149250764
DGKE	1.3342397046733	2.38277555197843	1.85113290428007	1.23809175230262	1.98780386075645	2.24902502067485	2.45152255282236	2.18225065981268	3.25940897883793	1.76538634427761	2.4764621369528	2.18996666583365	1.15333855116322	1.99858117958631	1.75271527139789	2.41400947842023	2.13980741950758	1.50819167588634	2.65021282879292	2.36317059858973	0.780099143146177	2.22624760843846	0.275019643897303	1.4759778044586	1.60903714299156	0.405258342678868	2.50247741996508	1.139853140262	2.27594465838623	1.0066885527347	1.3638125662269	2.41582543169208	1.3116230893447	2.12310270431437	1.50251493801674	1.7088783723511	1.80164652582476	0.79394518424316	2.46827521580857	2.02098912064238	2.2165452235804	0.923518575515486	1.5987990339939	1.29413055602048	1.2003740756476	1.41166701992337	1.91048462977746	1.60306784663522	1.33607217977493
GALT	4.8556414105761	4.91731480140079	4.71346173460172	3.18508629745499	6.16735806789583	2.76374740949383	4.17492348120836	4.38173402740078	3.16298421227656	4.437911746177	3.67314184029856	4.55358099065508	5.16902011498468	3.20485364230315	3.66169622059849	4.52590739066988	4.52025339113791	2.85439633761852	4.20997333933825	3.5491588691638	3.15492262155285	4.98563378354612	4.85507864371278	3.82334536230872	5.20353158424678	5.22102891481615	5.67644388623076	4.5137105493533	4.66598250011278	5.95900210761126	5.38459598985726	3.9032933423936	5.51015398843245	5.20909999178423	1.56484804596388	4.88945284944101	5.41833173545721	4.19755054841113	5.84363242140428	3.84535525929969	3.99839641333791	2.88186959709426	4.08686383590638	4.7661017410077	3.78684001569082	4.61064863791546	4.98173524900356	2.89999717629602	4.64369851257501
UPP2	1.3029151015755	0.889162243574333	0.893885857802277	0.9124485677779	0.88819178633244	0.959081764454483	0.880378213251793	0.856799706422802	0.850607742515123	1.1315227382243	0.983745063253318	1.02048852543371	0.640190180758933	1.22301168848169	0.834304816582954	0.981191704523451	0.947700191989137	1.52801045366296	0.720388513308004	0.82748988429042	1.06250638251167	0.995469296915613	0.881020703291873	1.00298976740709	0.931578487915388	0.826248092787724	0.87457875805888	0.784795664605173	0.785360336621567	0.942886093874016	0.876601589751773	1.27765261770836	1.0022562152139	1.06280353797909	0.943339494831198	1.08655931760179	1.06522297249965	1.08755678238181	1.41530351054635	1.08778564653685	0.992463541365604	1.17873980049835	1.04736124090983	0.970532448804538	0.967275784890635	1.03493334733876	0.793658621104123	0.994365865713063	0.684746231262491
AWAT2	1.04366744827674	0.883665782947216	1.01934568024943	0.821853465548473	1.04983607803022	0.989940016020432	0.905965446455047	0.856540730914159	1.46514583192605	0.870912323776959	0.872263365100075	0.782149976653896	0.982269392560723	0.95538544338749	1.6396702762927	0.916400227078748	0.782289674745552	1.05035077552487	1.38985125326693	0.850969592939177	0.82781140963262	0.876982263131132	1.06863835502125	1.04035319267977	0.705192273360569	0.899096734037386	0.950847212938446	0.718054744952711	0.943360617589242	1.58929011523675	0.862780262558077	0.804656237704975	0.545396023021835	0.972422447786313	0.594926655020495	1.11300727806317	1.10503210078565	0.808567505891799	0.793702835856614	0.865535717730713	0.727065133353859	1.49127689639704	0.788493984676943	0.802684367093275	0.742027482608496	1.01052422297095	1.3392865150909	1.08228241989904	1.3194421660697
PCCB	3.85042867459879	4.5214591140419	3.02338198145953	4.6172929965544	5.48884376847602	3.25533040437113	5.40433265407483	3.51422852428898	4.73649710574483	3.75902488908971	4.05283840578454	4.87336764818793	5.51581851658792	3.52449916534659	4.35268990789886	3.80889207746836	7.37743662588398	5.39136589901011	2.43106259823048	6.06114667949933	5.84637822482491	1.50087871162778	2.10497978645218	2.42186235884014	2.57061402684452	5.92703851622416	4.23995219321985	2.85910584930934	5.48007559582363	5.51371169448112	2.9333615675675	3.63168849981739	3.89085062873799	5.4421284102164	7.07121440724142	5.03025869410041	4.36751461102474	2.70002593091936	2.93039796367898	5.4299219091515	4.5330081638964	6.96265261881532	4.58401689523716	5.09574688078151	5.09650826853024	6.63140320301647	5.78957512759035	5.73461115027784	6.26297538725001
GPD2	8.19507530268562	6.68265675223719	5.29433878723433	7.53370237809468	7.71964549975814	8.26727914106846	8.05898122295678	9.32849202723717	8.09654626486864	5.16299180070021	5.96456121357264	5.25948429335726	6.29217020245726	8.42204007910527	7.91648096075744	8.86855931954922	5.02240044677782	9.10113080229248	5.98870797368394	8.78235049427702	7.359140096086	5.40834192544378	6.44390886537045	6.83537762319623	9.21217841673657	8.79266587521127	7.63137124370957	6.7919073522283	6.22670778217709	6.08027021047095	9.59044234537922	9.54162570019225	10.7015267927154	7.68994047384725	9.84290294060244	5.75205277430928	8.49010086300491	8.68455786896578	7.85915857761827	4.69741616995248	8.38379623968747	12.1397503956488	10.0369381903562	5.35154241986309	5.9690595229274	6.93611977208179	4.7986448336033	8.35408955113131	7.63469608805407
G6PD	29.6788661657427	27.3761814121765	29.2179507319273	29.1960007944558	27.8990896484253	32.1206567993725	27.2470547931499	26.8791669524168	45.0150971602033	21.947200448666	23.0648160244266	23.7480562627497	24.3261301894732	27.3610824902726	23.0655325443513	20.9853642672511	23.6640739741531	30.8843320309562	22.5626698525533	33.278975942313	35.5963014665301	25.5330615413332	31.5575885732842	24.5854028214907	33.9017591821421	31.2221648181526	25.3809478180561	27.4057998082323	29.6894644508019	27.0042416600679	22.4529856038781	36.6009478224564	21.8368087748375	22.3259781866986	38.2965239296162	25.8430302398371	26.6170220745885	32.2336156274312	24.9703625714784	27.5092338002906	29.5676295347471	34.3338469501866	25.9396313712612	33.9139322439439	24.5052184242842	28.3946453077189	26.769309873314	31.5939630653787	27.5175726180794
GCAT	5.97510225923915	9.98669524847289	3.37984986832228	8.34013494947459	7.09056144650693	6.61310184326868	5.43488990643516	0.658211229298394	8.01100091459759	4.22554125961905	4.35436823179317	3.91249305116751	6.90746995465711	3.19250082852339	7.10436660733033	3.66161278221188	7.15072099857344	6.03528768352986	2.20428463458986	1.03673130005019	6.53073443686796	1.97877928986344	11.1326464994583	6.46574133760331	5.17826806159538	10.5509895201119	6.33732307458258	9.47335748153184	9.86615250533771	4.37778797142697	0.399027472439423	5.49112666171609	7.34786538601194	2.07043247699885	8.04243549824291	13.8207450201623	2.38830634476822	8.2746813207492	5.78174536424867	6.08035463870286	-1.57499142775554	8.23656039612514	1.92208589123715	2.13322588989941	2.29054035603987	5.42503383891041	6.9211158247446	1.14727410986239	1.78274135225742
GOT1	14.100709631846	12.8669522454048	14.5917988025567	15.3859499992313	14.392542349498	14.6934089920435	13.2479126014318	13.5337229160028	11.3212916733724	11.0768169058974	10.1511234422307	13.4248076035515	16.5318416430921	12.6034428958401	7.37333803379024	11.22884614444	11.2136665122794	11.4310454288114	15.6772772648885	16.7432502611335	16.4183858369117	13.5662187392025	12.125439535193	14.1456194390673	13.2581321569924	16.5520673309099	12.6555585290565	13.8621998503525	15.1664987793535	13.7658309735711	17.5544251088772	12.4750985203556	21.7928903990936	11.2984444740916	18.2950278564886	18.4245471873336	11.0814937215693	14.3060336479628	12.1398763667458	12.4719534507652	15.5750621821324	14.98440873444	16.2708521564519	14.7702174472595	15.7077919030361	13.514502427206	11.6811225957701	16.2790534776342	12.4628095650669
GNMT	1.83977342305628	2.05145184767427	0.814785666048206	1.65653995158462	3.04191830659895	2.02027719536792	1.81378383030336	2.36856841020456	1.05069921199176	1.2982835985811	2.40050953767546	2.05652590817901	2.69399060949763	0.899478518120211	2.2052044239007	1.98353409160145	2.6524979192944	0.934346507937142	1.03928698612599	1.44205144307353	2.84898945207765	1.49935468108039	1.68651382819234	2.4434790358551	1.72581297071188	2.27083543756449	1.03599334126991	1.81879681232571	2.41249367167323	3.17384616264798	0.204992944078913	2.8580110789675	0.836420087964048	1.50005808428847	1.83648785242534	3.51243645532083	2.67039639881263	2.04558835997969	2.17875374060927	2.37697427306457	1.36128583437417	0.469791318340659	1.31099815776744	1.12887528073587	0.552159091773727	2.26954493596362	2.75759290573744	1.85265567523211	1.15334965927316
DPYD	8.27071041592022	5.19417421237536	12.3343534895184	7.36472541083647	9.83513551640173	14.0777649427223	10.3406482297949	8.14781367647492	3.84011971920319	9.92205130180359	6.8980531560273	9.49347155589071	10.3009618451271	10.7156408010792	9.30328495097478	7.00097649529271	11.122782532983	9.00460065339895	10.0300555219148	7.08966442560488	-3.12691228129083	12.1303878553066	9.62626530021799	9.63615675752271	12.1414609078863	-5.79070113831697	1.9267872589345	12.5085338283703	11.7812452778104	12.1556548950659	11.5230246011208	8.150367325725	11.4614434208128	7.76716492233074	0.747288200938571	12.3857582227519	11.553405481285	8.62706208327833	7.38035815453675	7.38184811168603	5.80251981176677	9.73495332364902	9.47774706973838	9.88753824513502	1.65692923715836	9.52265803267686	12.8843962912821	6.86829412437343	10.5637625921417
INMT	19.978557051053	16.4336122225421	-1.97385519156366	5.67001761281021	13.8482349402608	7.82612666710071	12.6353362656755	14.222334542201	4.03157083125483	18.668291811746	13.8411531646268	19.6731749170196	16.4291156938255	3.13915915851675	12.703042600995	14.8281122148314	15.3990272915573	7.97661715938471	10.8535135209738	11.9121561677365	-0.325324169783267	6.30309580622544	13.7970459052127	10.7763937474197	8.90297808860109	8.82156897517084	8.81597561402137	7.43389356618559	13.1619991888192	19.7720715385066	-4.08149328256014	14.2142339906712	1.34591675434541	2.24734867101723	8.24677156525507	16.9822224566076	21.8320885113082	9.46127106712168	13.5152454496161	17.757034265099	11.689827363891	-6.14136241488289	17.7859397264308	18.4568001461836	-6.13547425733356	21.0288532188231	19.6416830994832	13.7411166233042	19.7520812047537
RETSAT	11.2089491920809	10.4872725247581	12.5746624883022	8.30997047311313	12.1863986867011	9.42619468074235	15.6465635672919	17.8216149788923	9.57263540044531	11.6726497157161	9.68190680427722	11.6134797360164	12.3315293547538	12.5136233717466	11.802882109594	17.2741072872379	12.4750577840601	6.65135830914831	9.53582421806702	11.7388040933919	12.1712067917587	12.8772442041156	10.2894976003122	9.95368841561797	11.5415105022367	12.8019471549928	9.02719302476729	13.490464594514	10.6191446639761	14.4076248617743	9.22092098106763	10.4683648535292	10.6508037804706	8.62439954228945	12.0129323010701	15.9797489056172	9.90690084615136	13.6075786491214	9.3189102789692	11.803906373612	18.7696258034251	10.5348340822051	13.0601285808682	12.7323054386664	11.7338298885558	9.89800818869619	12.9925085929975	11.5247900267002	11.3205670716032
DGAT1	9.9619257381739	12.4633968013919	7.64744211633875	7.01220653705071	9.10150343938896	8.13558322608247	9.47175015928733	12.6579450642608	9.36658993631288	7.10621554274579	3.67926743995169	6.09125286617968	11.3873998862413	5.75539939687592	13.0234348958286	9.2171903380425	6.73702523162892	11.5077683343172	6.35464520064222	8.8214623998291	7.10281158740748	7.279468817009	10.7625345651559	10.3573271511382	9.69981279583448	18.3486698708004	6.18909550092692	10.151440942661	10.7111491514517	11.7043931826951	4.32882737307708	12.3349835767285	7.90276237756916	5.49935471283361	10.8734160054711	12.9379908643944	7.43863462439248	10.6728273851392	10.8525537547564	8.60512653286653	12.9203637589498	10.7407817890507	10.3913942264209	7.85008813445772	14.8119454940295	5.87860447411867	6.98039774411311	5.53491983227906	7.77274667712612
ITPK1	8.49707008591194	7.86234877863954	6.15958569496339	6.93366484701439	7.05673065666231	5.40910766096937	11.7979653418641	8.61724937426876	8.0952378795862	6.65986399671494	6.61800628515563	8.48044351593683	4.44389656239636	5.4586049910872	9.67678248449865	8.12723374682578	6.01897821287911	5.53284395056952	6.1169335955048	7.51242063708936	6.19190764664353	4.65656549054221	6.57877233845354	6.19495034177597	5.03012956464566	5.76595126433168	2.20648537342688	6.83924523756705	6.39299137630085	11.3021212738684	5.24410299148985	6.01239651900943	5.96279899619322	6.64516986959053	8.38489330148863	7.22713570300459	7.86125800719279	6.69506205650749	5.54100769131662	7.51049205055386	6.21554488571607	6.44242197536679	6.62650717145653	8.38210155505819	8.77361574448389	8.2263612598434	8.02609051400978	6.24061702597905	8.81717514485476
RDH8	0.995487152699839	0.932247347518555	0.92543304014905	0.908793165209629	0.833524016573806	1.05101793070995	0.938266618769512	0.985257889975161	0.849977674139171	0.875111919854462	0.841074324549373	0.99685139286042	0.759290348033494	0.885826664764569	0.795418431733321	0.915362454257896	0.929446941381404	0.983485901102888	0.863928869235412	0.903079220650117	0.958763835142454	0.865130531138321	0.777694338960197	0.684123726407822	0.982948036205557	0.89131382699987	0.78884917044029	1.0399739869484	0.793203815147707	0.880181583009734	1.0429442441854	0.737652130964185	0.78448147221943	0.92230011551211	0.89852622371284	1.05498695762839	0.932443766225899	0.851199336108248	0.813316695929614	1.03661227781848	0.675585298098672	0.992008150281083	0.994188141125428	0.910265702821167	0.722821025840005	0.819412327033573	0.810698671252279	1.16005613658269	0.885905862160699
NT5C1B	0.992914999847555	0.915449944990277	0.949728213380745	0.765361838355536	0.879530522696479	0.854782770656732	0.746551594249218	0.977466437477086	0.87696626135625	0.871460527772606	0.767058281474437	0.794430609899291	0.722431381031699	0.849667383271047	0.883799070828475	1.2243500157609	0.93676989102397	0.900250696602365	0.933470299001686	0.755353952191626	1.00663985847614	1.07836880840467	0.874772273429678	0.856767822149782	1.07585741128392	0.88638538027525	0.75008803874803	0.847837281101687	0.668635560603413	0.88133240202192	0.730609278382803	0.766564546795497	0.882812004535888	0.75011296662132	1.06284473398571	0.793090114668494	0.704316804204483	0.99607635002295	0.902544834103471	1.28162459526629	1.06248496247815	0.692018213821296	0.910101002592451	0.837097025373649	0.620525475525478	1.02448276975104	0.829018841684086	0.932168565822393	0.755028362995503
AMD1	8.1764280445378	9.85912420293623	7.22195162198823	11.963020031312	11.331903490346	7.75027653200731	9.2394389194125	8.04276389851986	6.94982592296126	4.21484777680798	9.64738862814357	8.53898660892497	9.50005993836987	8.67946936239584	7.24573884574202	7.67167402476698	9.46200090861179	10.3680557829016	10.9972599389969	10.5780622074891	5.85224386250002	9.33557102676641	11.9218725189108	7.19505684891783	10.6498275042197	10.1902833542044	7.65247637847001	8.12093636452582	11.6916756616538	4.53018452149875	9.03236975473694	9.09714995101401	6.99580721393249	5.99141143439746	10.4075096567092	8.64195423331427	5.30816066453851	10.007888838265	7.53338306616989	7.32136101822667	8.02052695872515	7.39976887747924	7.84206382772364	11.0056805233126	6.82929308853143	5.04284891111375	7.20997053243729	10.5643683960004	11.3197270363205
DCTD	15.2614058446908	12.3143421862291	17.3503038651475	13.1950490879531	14.7884759622527	9.4415136262114	15.5540790557733	16.5355707753572	15.7493894345304	13.3866669733149	12.3590221803729	13.7154412769773	15.5802845741186	15.2453378691144	14.3524860487643	18.3876267849209	16.9059554306126	14.0814692011104	15.3769173007706	14.5608903402832	14.9811243121439	14.4585638346996	15.4412124642025	16.582488063754	15.2419273032113	15.7352740880895	13.7919739972854	18.2095078995653	13.8471413394259	14.4093543534331	14.5764236730963	14.388097135899	14.0514952114459	15.149151254214	14.4308233149583	18.3400163477907	12.2628801613869	14.3353181756386	15.8270317372255	15.0315264021986	16.5603521116798	16.3726904577621	17.3056271815331	13.4247096571803	16.8153457622271	11.8999986737727	16.7604249705793	14.7782049879703	13.9661884841059
HADHA	30.7019093380222	31.8386372933278	31.1112059442313	30.5627612334416	29.9336547111381	28.5842990735951	32.6327099282456	33.2970697612503	30.1211688383751	30.4999521227048	29.7421952159012	31.77073707964	31.4524473344252	32.5572411703136	29.8829138085195	32.7684466621472	31.6847902381936	31.6811283449728	28.2939480022724	31.8900960540821	28.4923574214407	32.1070268252872	29.3082655040033	32.2405794931324	30.4571552032246	32.7005610877642	30.3184821286917	31.8688568276674	30.8432018718894	29.8432576323959	33.0313524788074	30.0148514652813	34.7799461999274	31.0287239367437	32.503921990151	31.5301943799095	31.4086269257264	32.2652817054638	29.8991243834908	31.9786278122344	30.7624727121547	31.2959066533213	30.310316898224	31.78983580081	30.3242002154477	33.6754350043872	31.3728050747546	32.7925000924581	32.7765734097461
MINPP1	6.21343582354043	6.26012995474294	7.63954593982749	5.64609675342653	7.62051869471971	6.29839567713043	7.00621526523066	7.74658837540898	4.9710093528287	5.25953273630064	5.93386365269756	5.85374036382657	4.26364047377661	6.32478205489187	4.84442766603249	7.30486742505195	5.11104183773082	6.24708210771161	5.82322962004114	6.74420690516313	10.9237949042723	8.07369022582221	3.45607348466498	5.51603358860034	9.05634763037493	6.62506148682457	8.05920318949721	9.19184997711739	8.39108008938978	6.25999216436398	8.55856956342233	7.18126507574054	6.97410302799332	3.64934696996609	7.98840810107937	6.7633766507049	4.91467669049779	6.30224185267436	5.33597911628361	7.39793502028666	7.14945029389975	8.19353211600471	6.46592230237662	3.77256014361165	2.62141954385278	4.58357030790347	5.65657396496805	9.1362944490208	4.99061782495322
RDH16	1.30449183461203	1.23467033739626	1.13056604840715	1.63502127194864	1.66582671843108	1.47010734216848	1.43289316038834	1.4204796488918	1.17992259041258	1.24992536145624	1.29998493509414	1.19106593168754	1.48661541526249	1.47850480866832	1.04608720426369	0.958881847090165	1.18220556466944	1.17253410632548	1.89629683380274	1.14135043817511	0.866654869776743	1.38234581189711	1.1401940160048	1.48509629459511	1.36179632555884	0.74505967105513	1.50580632880596	1.1526282768832	1.5828400708706	1.03349964370676	1.36055976256422	1.23319566576184	1.13145006442631	0.96227191223904	0.429843965757264	2.24756567269536	1.07800273580153	1.78484645879062	1.15845565159325	0.833268227498488	1.25229032024484	1.20445201497489	1.11608336272093	0.740599604479644	0.786676528185708	1.17084782519202	0.900312193866972	1.2597522087904	0.798378712498537
LIPC	1.524653068362	0.935752016057337	2.05581985492503	1.67858740601454	1.38950829169278	0.764035299326034	1.24669883843529	1.44409051293304	1.32663382212301	1.22711949640561	1.23470670845543	1.65954724573151	0.942851357753208	1.59029661298825	1.02384483859495	1.16418712572994	0.826408011314341	1.02331540168708	1.43806949281165	2.72154241234379	-0.0613803518966596	1.44218536655179	1.50212855094115	1.83084413854801	1.46107659203158	1.01014193818778	-0.0332698050851867	1.12106548761916	1.23914001223565	1.59792344321497	1.72132513745085	0.826190716595795	1.35991973542669	1.42392996620974	0.699268929443536	1.29574341228756	1.41440472868934	1.53869308234518	1.36872949743609	2.13678650400682	0.295102085396661	1.78188185455815	1.69632903208462	1.73773138516595	0.884511809216183	1.78534332339763	1.86159767070391	0.374496626586838	1.55098788807504
DEGS2	2.9742241959681	4.44466020572105	-1.88563729681907	1.74750751200083	3.56925471718964	5.23004341351534	4.68299252750927	6.53245167515522	-1.18706586918342	5.5217349429279	5.52998753131444	5.37753285892639	4.1793911676448	0.0265711843456371	3.89115434870209	7.09404380504018	0.379651874911669	2.01468973804813	2.87084609005007	6.13543223108592	1.70023082823126	0.970499036820123	6.22813453519147	1.77451196598481	4.7717912630252	3.18737736053654	5.40166249414587	4.79285090301506	1.23219393933033	1.24738315432753	-0.10921405075039	4.92669990444413	-0.653545838114287	3.94986763313175	5.56355617754698	1.92533553627642	0.926291296547761	4.91022557412635	3.13439526707898	2.19688206823003	9.02221553497096	-1.00500834416216	5.65395227080566	-0.45799635303907	3.5457829554207	6.05484986281449	2.16355122419006	6.49118766142143	1.76526968733274
GPX1	116.357598247522	116.446205892625	116.439568110173	113.409078567917	113.017634835711	113.819163338546	115.634983312352	116.027912539189	114.18875823442	110.075928702846	112.998007270825	113.470696275452	113.006085164448	115.238564534273	113.086293459328	112.102280116482	113.555343051721	112.267980398764	113.385457985765	111.207177492061	108.976684813309	115.807657663153	114.240377548525	115.893100477617	114.997952801961	113.519714359627	110.428290126367	116.702798822643	111.134858028997	116.079072214551	115.265551132195	115.795828903445	116.469619480318	112.94583525012	113.734451621862	117.683049410013	112.732527616119	114.98163008957	112.36685933425	115.440543913264	114.076866887957	115.343076296006	115.302862709905	114.068027396803	115.197680342343	113.090478980595	115.272805454286	101.026999903403	114.90343568165
BLVRB	31.870903739193	33.2787517949045	29.8764248730767	28.2505936507799	30.3919145078153	27.8823960674736	33.4525998819927	30.4857516291768	32.2978464434411	28.5894987348417	29.9984884983842	30.4336541226746	32.2690159434038	30.4663161122893	33.635869794152	32.1595012899044	30.3403595351756	30.360842456521	30.405797431177	29.9283754627149	31.4545852634597	30.0323714501185	33.0312550545705	31.4112149559182	36.088207816255	34.6144086689274	32.3578418181342	35.9572279747706	28.7067362798312	35.2608947831028	28.691091032447	33.6150479109582	31.6618630786556	26.3874698722339	36.431784054775	34.5721947589061	34.6466730809038	35.8185369371179	31.5349616620637	32.4078423998253	37.2122932364569	32.8435109088788	34.471390470401	32.3399170637009	27.2116592690526	30.0620714861746	27.7510444496407	31.2616236428883	29.9022934890729
LPCAT3	3.28828374338004	4.49394449089326	1.11483059427936	4.9472323029678	4.85622074557965	5.63239795641549	5.54534191978745	5.46350700791424	3.38926203787481	4.08420450729134	4.73760611319973	4.85504833065349	5.57591001414266	5.13839888208348	6.49059494187737	3.9532841961128	4.63936217168909	3.90209236112663	3.78459127799197	5.21053195120432	0.349282312517592	2.56753975946655	5.18406562632397	2.49656214988694	5.84832022884653	3.90150486996515	6.74342649527478	3.60580799053455	5.18046050603703	4.13161074683675	2.59725189679662	4.77150363490726	3.99425179296767	0.501415737697577	4.8569496159512	7.33209979645807	5.20804547030152	3.43935009491609	3.73512504634589	4.83796966665306	5.30798949617028	3.68033665359401	5.88639401733073	6.70361611019446	3.04618312263422	5.0285344175751	3.05243348552431	0.620268648020729	7.30818063843096
SUCLG2	12.853682610468	13.5524093575502	16.6752190631847	14.33932500604	16.6783683190392	16.0355589263957	20.376829116338	17.8729477660407	14.4768494737349	13.5843003488813	16.2082963071235	17.1115529297942	18.6374912562232	13.3318897026415	17.6837456599949	21.2763461896722	19.7442881129142	16.4870754323094	13.3231338621385	15.8776184202881	16.9950055066694	15.1797819997915	14.1523601364299	15.9615696652433	13.7787516384569	22.0480662976332	12.7336265758736	15.1162458824957	11.7039335001631	15.6956204351076	15.898028203284	14.86386290219	19.8044658957241	17.4697245990995	19.1170738723948	15.0411097913095	17.2206079828712	14.4012145100001	9.98746490620613	16.8561671107701	20.9881677410233	14.7849424101644	18.4087029582422	17.0665814851781	18.1190714116098	19.712226076309	16.907158814766	20.6665742260794	17.7111462320912
GCLM	8.53639086277679	5.75420994386878	13.0179119622327	6.94669616643637	6.16840272079898	9.78361631663596	1.75059945809577	1.31497237567629	19.7111797753253	3.82628884016233	4.88533939574847	5.24903999452289	0.239911822991968	10.4751784994965	3.17049747476073	1.4376795456511	7.74463394440772	8.97642148661736	3.63547409508972	9.26112254455321	14.5170341323247	6.14373785850428	4.48615804694579	2.7285165923959	14.2172171538855	9.79690427330022	5.68487824404416	4.72841981819938	6.41147856675949	0.17143920536447	8.93001949163762	20.6594062902034	0.639702324001464	5.65467241640049	14.7456247226393	4.57058626429426	6.61758852840291	3.88627852143733	4.98457946364072	4.93088141200741	5.00951455088677	20.4726705923622	8.68906630003756	5.55132077712214	3.17821770986659	9.77295550710929	4.96181565906479	11.7217938266863	5.09755894094282
GLUD1	23.7381408079799	21.5103865738796	24.8273984484694	24.650613513851	23.8865783611074	25.8937800581513	25.6860882466866	26.7110351149489	20.8128321809687	23.6610835534519	22.630009284711	25.5580143988086	26.5527695017896	23.4456470262272	23.231675919486	28.4168609809065	23.6319858637344	24.1213253420933	24.4913108880409	25.9775826629934	24.7206634927601	25.5374442899565	22.7419821313093	25.5417886984044	23.7911307586106	23.4657456907752	21.5934925953532	24.0756291601682	21.5145492850614	21.9807624972893	25.5347960585006	24.2047052400643	26.4901911717985	25.3753824776484	23.7129845886234	23.8908689727249	25.6888474234006	22.7015176648473	23.0073907707604	24.4713230518002	24.8646503894199	24.8883705801408	23.4863332573238	24.7522156369472	23.8281021300206	25.3521828474383	22.3006639847633	22.4931327470629	25.0803244036385
ATIC	15.4760999563562	15.6055739227284	12.386474205465	15.8997653508231	16.3554911549115	16.4558486857349	16.0549783506204	15.2239238678451	18.762168444131	12.6180840693643	15.6308614922192	12.7546155040844	17.9049601930359	17.035747903437	14.2111139955001	16.5293525069712	14.7031838966962	17.9700862348108	13.2048813555046	13.9195245355567	14.5830436205958	17.0392591097679	16.6558336991976	15.5004547251973	18.8383296614794	19.4663678072095	15.5662442421211	16.0996252595492	14.7498585823268	15.2191003146315	17.0336738241361	14.8799044653683	18.2023770944616	15.1051457096441	18.2431514927027	13.7101771946857	9.49899413567892	17.0271281492043	15.6216796166783	14.6452785538892	15.840096203141	16.1269298724192	16.3426000982006	13.195515717472	17.8272111644376	13.2405188927818	13.4233208596732	13.9592628015818	11.6187784311315
PIP5K1B	1.3428561246636	3.26654202443134	2.748704420158	1.27023693803648	4.98609687440411	3.63310176530257	5.56788376825636	4.43639145507392	0.634204834170476	2.4233773976642	4.38707643836157	4.99280225393616	2.93328017791924	0.700464861871134	-0.883142256047327	4.99177160243666	3.84545625734564	2.11463235799952	3.31232494823126	1.36405034275482	1.23422130069998	2.42400011519366	3.84748774311749	3.67968662193736	3.54112439005299	1.8667924967181	2.34747949372716	0.946683862818172	2.45931705482024	4.70071119635653	-0.996648973366592	0.965445728527762	0.737935937348438	-2.41955003871148	3.12652641941796	6.31663097433832	5.83321979882008	1.77182486529959	3.59894825922741	4.2770693537283	3.67783706604789	1.40392390919115	3.48479361864904	5.73136297756065	1.89525445144685	4.31379538093927	3.77838147904512	3.04847585470496	4.75422763917303
GAMT	9.78450154773868	4.81589906908591	7.19151441448148	0.0305235974194655	5.91985950668124	4.45295445166572	-1.14897620579445	5.03066819466232	6.35632968683658	6.38275467092426	3.36638797164803	4.47575962391228	9.07735040824916	4.43428654577023	11.0010442388424	5.77862087830489	7.90447319031283	5.39859864897026	3.65871122083619	1.07910754908959	4.34602694466053	6.10795582145084	-0.717149969332524	4.37606488133173	3.51060344309272	6.7952008638772	1.04615243662825	7.58238578175442	1.47987701002307	4.84133888280826	7.31721325368373	4.90919530276422	9.01501803464603	8.9326992791622	7.20329154091042	0.895259080754798	2.59741609535764	2.63903314940177	4.2563937794541	6.04638033910933	4.15752993405463	8.51318645718183	9.71890781465886	5.07324368542928	3.77011040791335	5.86934078647833	3.72006469319932	5.1315237662158	4.0374077519188
ADA	2.58052984363582	2.67614410148956	4.20376829685174	4.83305282817806	2.59320849922564	2.93012417472464	2.59889434216219	1.71237062321068	3.42269365662961	0.703384709180665	3.87604090671755	3.13041399130934	-0.00135535635480721	4.32063964940294	0.298979254187543	0.789109069636123	1.86032408002028	2.74322526363057	3.75938924173868	1.92109795809211	1.09752675960464	4.88496222995796	3.21069070164903	5.96688853198049	5.68643559787166	1.66756728536778	6.03122971769995	4.34828302124011	3.3622124541561	0.908645839000839	1.807137498652	1.5458226621754	3.36632226610149	2.84371948121532	3.28750120661563	3.61486967892907	2.47184541723955	4.77677683393619	4.05504045885622	4.41212024841567	1.22211103749842	7.2872175198706	1.29480208194364	3.28416178633313	4.40000512835438	3.29881193066898	1.61544490230027	1.12770083000598	4.59332191430828
MARS	9.55351649485499	12.2380613836304	13.208907111843	10.4122652830466	9.30204601620844	12.017777716527	7.46095222501836	8.35946828271364	12.7784731930137	9.00375625864762	7.47365475626561	8.57202541549312	9.99798907138625	12.5941498870715	6.64120917599112	9.10515491800079	9.8585777347542	7.23113468414754	12.1939679505872	11.5884541962786	6.40566176201837	13.8954591391295	10.8473846939471	15.2238037684552	13.3233486841818	11.8886895209547	13.1842602176795	12.3936403937628	10.9836427230868	11.3069510592328	11.3453099079935	11.1946586976026	12.6527452607334	8.65458335434162	12.1093436728194	12.7623965288616	10.8740593445493	18.755120512251	11.073177726063	13.3086838416288	11.3805783504081	9.53304411800419	9.35900034559047	10.4903098240473	13.6743752207877	9.56374736075533	10.8538269130352	10.9866757146571	8.63235894773638
DNMT3L	0.973622759706524	1.10886552185169	1.03700573670201	1.12493621112472	1.04415333356869	1.03395541020629	1.16019425377282	1.04070686126358	1.06665079292018	1.18709363357766	0.964917923040745	1.06951146795182	1.1045072535931	1.0012743767244	1.11323773996962	1.10623545528183	1.12170527656395	1.09436013984076	1.08932865277618	1.19011319562994	1.10606158931599	1.0075457500073	1.0404739384682	1.13967835764869	1.05099399405733	1.11319379989328	1.05581188856248	1.0809728591964	1.07031507058076	1.04933629993045	0.976292957877263	1.10142279063385	1.02934374817338	0.917492050404033	1.01937652597656	1.12169295830232	1.06918662821811	1.18172341563271	1.03831418884644	1.06391807061034	0.95926671276422	1.15242285843834	1.04413579059834	1.02613521842279	0.956296894443617	1.04254918840688	0.986341502691738	1.04028559768015	1.09694431701669
GYS1	9.03243616690231	12.267465374707	11.534053396834	8.82621888885773	9.77451627548203	10.9429427975558	8.98402194050286	8.61221321860704	8.6060495968957	7.39030227377113	7.98025894906823	8.75609915733007	8.15844669747558	7.8834873405238	12.0891044521128	5.96382095613512	7.474182555425	6.56552388232866	8.97741821112489	6.17003481312829	10.1906131395756	7.04362929018008	6.10170065786575	10.5796480763075	6.40981226419207	9.73381254022603	7.99965958163057	7.98341637183325	10.4031835868165	9.29210172545022	10.0048398808339	6.50728988330821	8.09905914166971	8.37758169709561	9.26213676917534	9.58493707863887	10.7187662760472	8.73436952397777	10.6939430588244	9.45927507599005	10.1286290896843	9.39997965127534	7.32548009062582	8.57207929848554	7.34703519671915	8.02895491951792	10.0246295842615	7.6396443389655	8.06201598120868
ENPP6	1.15039522589286	1.39472242031675	0.958766780675795	0.746587598383005	0.979396247211954	0.880528569439103	1.44187840787916	1.03074224950856	0.90506327529338	1.21704128408867	1.19445157300543	0.981505911945916	1.067083293207	0.722849827024872	0.930334927144104	0.700035705820273	1.11311981537007	0.950578957365908	0.662259711918259	0.77095858715429	0.89283116408028	0.66651916118459	0.847346296142903	1.34539022062485	0.744268053389326	1.09727305091522	0.789023693379348	1.30808205996776	1.05466846316444	0.938828522851222	0.662885458387874	0.688947127173843	0.898449667252068	0.770299410575806	0.8345562934362	1.28367205768125	0.797880375603041	0.725213914971263	0.891517351672884	1.21987471733728	0.623665369396999	1.18359496430818	0.664061584255027	1.08797744228425	0.912693591893389	1.13229967953552	1.15842709907216	0.705236317253368	1.35444839255003
IL4I1	5.31295853573321	7.07071247702149	11.0304335783853	9.79967635181906	5.07878322403968	8.49767420352958	4.1346120194139	4.96039040021156	3.69895792496334	2.66246400837679	1.90555141072134	0.832254368583585	1.75673575070007	11.0787422020153	4.24976712734188	-0.25122092396977	4.52369790392956	4.49521845001791	9.27881378583252	4.00145321804061	0.190712117177869	9.66747464835488	13.2136491024665	10.9750372495341	9.28463950328437	1.78196277984429	4.86686452966699	12.1620226834412	4.72338385312328	4.02444817295009	7.71469109782136	2.42889434640259	9.70591349183686	1.56766184151262	1.81214657069747	2.749938022342	2.12621098637494	11.2772314844754	7.48739626340786	6.59755021558302	7.24749862854901	9.53224851402576	0.774997422899778	3.82616791266751	1.69919071159006	3.38319228582907	0.164425532055951	-4.77362415602275	1.2288621768126
MAOB	12.8183819208848	8.11639895717541	9.37952409135463	2.21473679602938	7.49443767756034	2.40807982212691	10.3342083093025	6.45643894704431	4.58848602544589	11.0622563337331	6.41962481718051	12.9691825531999	8.44884545443544	4.52886781253465	8.08261340608895	11.1909266644985	9.64856427402153	6.7803366786988	5.37366342626056	2.67917178091599	0.144929707337193	4.43026621521823	2.80910931252894	5.74536421834206	2.19271561679158	3.4085468232249	0.288393381269808	3.47981188736428	6.73384840926189	8.72471646219815	7.96788454075781	2.24736090690796	1.28253282288722	-6.29107681180263	-0.694238373754989	4.60595218279539	11.9165835218218	4.46925889582357	6.29355641503801	10.0632161951227	4.20734080911035	2.35793945445988	6.5077987953453	9.29654288870464	-13.5140950384523	13.4615742955047	10.9923310952415	7.39343894911685	11.0602889258368
ETNK2	5.36723447719967	3.66741177456515	2.93666047487404	3.45968762846226	1.12538752786959	3.50956411695464	0.719329639125911	2.26334717972793	5.47752748916452	4.35426396901172	3.93410884269349	1.73498958139362	0.488273401703935	0.172375020339443	2.20009307347285	0.363516642096142	3.19656345021944	4.35753548401095	2.39049676009781	1.9026231792979	2.73865183140149	2.45281198700666	0.972751220331195	1.04549657350021	3.50056432445159	4.17227019468002	3.93347858881155	3.1489584750074	4.27709159589353	1.96311319707024	3.88922616635848	5.07988568774641	4.30367910777515	8.16050678738167	-0.117377843016335	3.62452355573773	1.40734102854678	5.20589849826485	3.59778094030867	3.08891207412876	2.46112000884003	3.64541409836187	4.55603437449007	1.81304139430541	1.3169085705198	2.9738147420025	4.53169904864625	4.51171041204747	1.93116808146084
MLYCD	1.51802010850508	2.33238208980812	1.73961054097089	1.31219035006354	2.35751501217081	1.3671894942662	2.29657298582242	1.8919753771047	1.7732988785891	1.90094508274009	1.11283513269378	2.14583459447235	2.18466243007439	1.82934069616148	1.78912622776531	2.20673488927341	2.12541461070556	1.63798134760739	1.0112478746551	1.80907407815386	1.68579751210625	1.48315129317788	1.52064730017137	1.95472904060053	1.69650213438974	2.9281026665257	1.44579492746613	2.12912912766354	2.281613519908	2.30881692304302	0.807916281171542	1.74973477043622	1.47358365899061	1.68274558365414	1.6426312486595	2.25273187228743	2.05337781001626	2.31737423027778	1.84209766894127	1.76302867737359	1.94918318749576	1.7640772214544	1.82373389557319	1.4266205774323	1.86679726836133	2.0354125610616	2.0092585337065	2.34517477087336	1.50943396345049
DDO	2.98930261732576	2.09883449640405	3.04211706975488	2.07312912218464	2.70352154980624	1.95854064790097	3.63355033034815	3.2326783138097	2.25684945550517	3.06095945648075	2.50939709554322	2.81983008694775	1.94739015623062	2.73040511033401	1.23377956509728	3.05191040012448	2.05819500263345	1.22729595368425	2.99453184960337	2.05415306533688	-0.159277306319763	1.6267086286559	2.46893328907013	1.19953704152447	4.43174899517866	1.06330673872263	0.875466727601769	3.80029152183169	3.77649406934108	3.09814862626789	4.21276746987258	1.82341367141765	3.78999141405383	4.17271125051432	0.807145019101551	2.57492967381634	2.7179089054994	1.88483611842466	1.53661289018426	2.55821144381354	1.6890563653529	2.13000783531822	1.97465799530462	1.63171119425793	0.382325100088438	2.26694519782253	3.70821305601768	0.350788430043163	3.31518404734588
SGMS2	10.8419404937705	9.23181633016552	8.4709000934557	2.8302091602759	9.91860731662627	5.90973732675903	8.49197420957803	7.59816305748656	4.6589968664091	9.71124168411378	6.98469528353674	10.0773420409942	12.6156918714385	6.3365532521667	7.69557360941941	4.45545710834809	10.2603688555082	5.58119820244424	8.76402182724981	5.66206271036622	11.6771504081842	1.30111438783505	14.1835016733256	6.79066541642334	4.06988703839837	6.58139880143632	3.2213911127489	6.43198560869852	5.57871011447393	10.5671633862119	9.59346898107159	3.36515722074397	10.199577416677	7.96362636756577	-0.571316566259438	5.0705169437834	6.05262270758861	6.30952155489141	6.75444162187465	5.10533501192869	8.3406461223078	5.09677969272111	9.38297039666557	16.9893864924565	-0.397912262598543	7.31340440695271	11.2354816968746	9.7649950921289	11.0824694251583
IDH1	23.9607227476416	21.5888307300757	23.1397378521873	24.1987162127869	23.9328690088621	23.1543426951076	24.7153000175333	23.6478932472278	25.0890915905455	20.8274124812185	23.9395770360323	22.924938605276	23.5073764025119	24.3606215175528	22.2516546710109	24.0684249137912	24.7836094144144	25.9090450903902	22.1810669102227	23.8952211285155	26.4521139655828	23.3954371688902	20.774748422475	23.4004025343711	23.7373960767508	23.9857043825507	22.0191420884457	23.9748475028114	20.7577054185419	22.8869843582707	22.5792239471551	26.2004812851241	20.504175862206	19.0272532319587	26.3482571226929	22.8419689956993	21.737760944592	23.9516632046421	21.9781176319924	21.3689508250271	24.2763325397635	26.0170142803656	25.2051146461636	22.9580735513407	20.4455047790519	22.1444602146689	25.8262671361351	25.1014803022569	23.7497490254792
PIPOX	2.59149320964652	2.13974422139949	2.03277133754918	3.41738441570248	1.92360608106673	2.09215571632599	2.47959311963957	2.79762958883183	0.371774493628628	1.3223281958209	0.311341306427552	2.03606268081454	0.148438935676546	3.63084763821874	-0.0542089105187222	0.50422975029704	1.5450878445661	2.29196199404722	1.59819497523444	6.89392732685922	-0.367337815252613	0.996694899887709	3.77650243075766	1.25726884039709	3.29918832828534	-1.15982658017534	2.97395933398937	3.90387888344746	3.31497477713677	3.03678567684478	2.02253846542191	1.14505948555465	1.18260480512057	0.936897523294204	-4.31615689796057	1.45913559662243	1.9381842482089	3.1049675263648	2.19606266969681	2.67947774683705	0.288298811962731	3.46688961818113	1.33254559673086	1.7518251788561	-2.23748650225951	1.53088220076638	2.33590433084283	-2.77691004157178	3.07013922891065
MDH2	34.7057523885721	34.502402115919	33.0495406313762	34.2931164670861	31.8326572346395	34.7518413086541	31.7684489929074	31.9522304283612	34.6871067417039	32.4858327480309	31.245252254851	31.2354973080517	33.7490963564465	34.1905522664628	32.5570647163426	32.518632046056	31.862688004771	34.371280336627	31.041843250101	35.121223928088	28.125848664608	34.2340704999476	34.7224045423487	33.742860569331	32.6887237746061	35.183285947884	35.8888785270114	34.9913532340885	33.0181524099842	34.1205982834486	33.2682806098049	34.3172022321797	38.1912419030512	31.6547355383883	36.3393973482886	34.6286852266438	32.2075248362457	35.1329642059248	34.5030300338275	34.0442528186782	34.0026843970978	37.1732307943657	34.5100257347173	31.7306784473247	37.0474537353488	33.2717200671844	31.9459974278298	32.1140895392712	31.6873515290894
PCYT1A	3.74201670336047	4.56840519410856	7.80672511929838	6.73642960415674	4.96547648073411	7.48825129130974	7.65843299114389	7.25444369909734	7.90707519176586	3.07925479183692	5.04071087319341	5.99597135362683	5.97953605908945	7.80523832137876	4.88716665454379	5.57136512442512	6.8608807063859	6.14762474003687	6.89016693734188	6.05202168729557	7.45625222064607	7.22820129305529	6.27749944538179	8.37797841048364	8.10542312169208	3.10800095967708	3.60622533085565	7.70374288081731	7.77643348202564	5.75837113710584	7.02062151577683	4.79565049686324	9.61253584148094	4.01753192309048	5.53057627866293	7.09322690610263	2.93220890893991	3.21393306991211	6.0838808781749	6.88911492872089	6.42000504971311	9.95723667068209	5.07962119299512	4.02587439648572	7.2796729632786	5.38413021840981	6.03759504172871	4.64824720106379	6.80500134881958
AOC2	2.64762168151376	0.911739418080557	1.26356742064158	2.35820397831555	1.08132074740692	2.10469268759726	1.42604514615451	1.46270669679744	3.99149540949834	1.0537046782001	1.81712533782302	2.36293423656432	1.50222394710239	2.90631804828287	1.22005334625436	1.20784413094426	0.957677991862211	0.993590358354799	1.73509836428422	0.85166078804789	1.82494273555235	0.334939637345088	1.55377845450859	0.994190072505437	0.823550077116051	-0.476061135506672	1.5258763907394	1.26627551178734	1.55857085332026	0.934948211323763	3.15123084317279	1.97866940883742	3.12586418076061	1.90651178127363	2.23085589523557	2.39426323069781	1.73999253039209	1.66582603244249	1.99911933811687	0.871505111621852	0.824239161727994	0.334257414518498	1.3742035807355	1.97123776793698	-0.694646368921382	1.27009835627972	1.68436203701766	0.761217216316597	2.92316627110776
CDS2	3.87495739126734	6.29651157095339	4.28669660021861	4.15163838174854	3.8826317487684	6.21946753159467	6.10250429704197	7.06000554784918	6.7983068350641	6.12573047930092	6.45184384142467	6.49076085310897	7.28516509135126	5.52167610101923	6.40963232307091	5.57846713102488	6.67279571110355	6.01881208826856	7.86156446185585	7.74687142620487	6.38901405966233	6.43268907021227	7.43840800720231	5.14696830895137	6.47409885745887	3.87905813597241	8.12082838555442	6.27960153307102	4.6452953005709	5.63565447883501	3.96894987424941	6.08046565254016	4.55295847565516	4.24701310334781	5.61821131394124	5.84137785216738	5.79194886091418	2.14469915215132	4.87995171473022	6.17416021851134	4.15103890538253	4.40058568180184	4.58704538466972	6.02975295297798	6.61517181878582	6.12039447701359	5.39459984705474	5.43521140129352	6.07092479284227
LCMT1	8.49870756860799	8.7278036419992	9.04627017442781	8.68819642342568	10.1910170722992	9.38667531921848	7.59997460328013	8.4410430830252	10.1045888312999	6.51567158671238	6.33936349677469	7.46673895499666	7.97089566998812	9.46431947127384	7.79366648602383	7.72806815433264	7.35608647638844	8.04643153434684	8.03089369332149	9.11348712280114	0.971856211999104	4.78488774941595	9.27743459220528	7.85304005442246	8.61113760385321	9.16469979714743	7.01000296695535	9.13434847274287	8.43945490669036	6.72905693242912	9.94753630038123	7.61017717216955	7.49181265394034	8.48055758169067	7.47334367825853	8.75134590235709	7.68435378222772	9.42036582019981	8.13682828636817	8.42759673075498	9.25396738340958	9.71817250061497	7.47563348130389	7.4384156458449	8.34305537468222	8.3012016253846	7.68015030404145	8.48334365840673	6.70553485868311
NOS1	1.06059150131621	3.07140370270854	0.0858556738790399	1.15599341977163	0.88957671577272	0.572243514256297	0.979710797224056	1.47335538409793	0.124250514398284	1.59683708013509	0.823378922521272	2.40834294984342	0.629048779839707	0.186859482300886	1.5251242179981	1.19555150539089	0.842518122738788	1.34917810232787	0.362615795731203	0.773811956120233	0.595114323148975	0.665944659546759	0.792454883688309	2.91385125483322	0.55324215932995	1.17519462428284	1.46309475462958	-0.0638399215772762	0.44301001602704	1.3131048714568	-0.674399366768145	0.593023902863142	0.92093477868514	0.965940721450083	7.07365940477458	0.735012403670901	3.34123725523955	0.584981010302543	0.90843599525395	1.20943684747304	1.33900347549767	0.0368490781452149	2.02193225788199	1.30634649048328	2.11385442800214	1.55259080527238	0.424294913190899	1.13165947151729	1.18248591642582
ACSM4	1.25879116709122	0.985316611239772	1.23968097487401	1.12697377160302	1.1219666289772	0.910397083531662	1.05797711215427	1.35317325519102	1.29155068812735	1.35493642200829	0.943321761781073	0.994886738526499	0.930202956263897	1.31354390313856	1.36093333931502	0.989577732091938	1.15888992917506	0.996048584465885	1.34095369815948	1.10853895801568	1.15274589125854	1.34770998352884	0.522365461477653	1.12173754449301	0.950095051159548	1.02653670869016	0.914499344678973	1.0236661201582	1.18483969092256	1.07694642056499	1.22066696007777	1.09141735037591	1.1915203028717	0.878519576433169	1.13337097010547	1.05183819166472	0.754076474489512	1.1011024643667	1.19980296165082	1.06764827859739	1.12750172269071	0.997004708425929	1.07765819592672	1.2764445742213	1.16355174307146	1.05798963819583	1.13873163805771	1.15565431298643	1.24464090994437
PNLIP	0.360016793560552	0.411756582537431	0.233194928147163	0.510890660884533	0.544994460948342	0.611312219501123	0.947574979575365	1.05385301040577	0.190729167281604	0.672810829981885	0.482943220308916	1.28116588925779	1.1147558267835	0.71178889433056	-0.0478051072731763	1.10820496877103	0.780125365174066	0.621614348865389	0.549052222149552	0.606585757384404	0.678208110426529	1.06933244867652	0.942091217573767	0.63279194359845	1.66466634112934	0.112847656530857	1.15571927159411	0.744186788612293	0.591259765941206	0.220853668364905	1.18438914232756	0.098795460517634	0.756458141075913	1.44000812658633	1.09023115733352	1.60207060517197	0.485505461293302	0.34330629658709	0.775757756980736	0.394110948905397	1.07368777201099	0.843422734279556	2.12033457115076	1.55015342146473	2.35033441310468	0.77169781031065	0.609284615707434	0.932476962133027	0.522990875747424
PAFAH1B2	9.78224318163603	9.56740766793796	11.6264388857884	10.4666686532869	11.2105611884413	10.8331184497044	12.1462114292636	12.1864775045789	11.7018723873843	11.8511279741677	10.4892355591434	11.1287212648484	8.68920742311698	8.37661876722997	9.38625639000299	11.6316906081581	9.85843116036764	9.27621389354027	11.3704096595036	9.05795834784674	8.27330506631955	13.5576185183003	10.4609760326741	10.8966562874451	11.8694158877709	8.58732565828464	11.8019827864058	11.7245653813294	10.0797821055028	9.99650502482497	12.6264905729265	11.763681121261	12.5005574341431	12.63882709419	9.85865104198066	9.90566511432665	11.238713091347	8.44310180818415	10.8004325861727	10.2528573009622	13.4473114214803	11.4958324870594	9.97903139487465	8.09883112013238	11.6550125188258	10.7636286843984	11.0342656917018	11.0597143918716	11.980882207162
GPAM	2.5601024613355	3.88100048402835	1.31628092493358	3.48313270058378	1.6587858142505	1.85303170364391	1.08990288824731	1.5011303538392	1.20314199564517	0.614163136005384	1.7680853233702	2.03532769685923	2.78771518404428	1.03219505668373	2.39992938932796	2.90835200062723	1.66943641225915	1.70302914327467	4.18060001317335	3.10520773110073	5.42130474305604	3.46816098989929	2.57414047415332	2.73008609070623	2.56024886348175	2.6663820802568	3.06598297473942	0.769030029458559	2.94466342064021	4.4054976616625	4.93293679641829	5.49097323148635	2.07945424350393	2.48082300812329	2.15074357800783	5.68098333716221	4.52150080760915	3.13924823930089	2.57591079902063	1.96119661613978	0.937779513036192	1.67090093551555	3.72494924496837	1.63044207401549	3.40399497193742	2.84259577392265	3.59811914322819	5.24518365081161	3.30703208011274
GART	5.31677940518592	6.15974011637991	7.2242439579909	9.57597445855339	6.60656790891016	5.91429036900993	6.32003658965179	5.44738673586277	8.09786456648556	4.74030975610457	4.42023609723666	4.67412336391733	8.67635336500891	7.05216310731766	5.56038593922649	6.35785080199518	6.61362292073111	7.16813908851876	6.51907267438213	8.09600361172646	3.68070028018738	8.33803883462058	5.38279965104599	5.85383546647315	5.60993438970648	7.07957330275253	7.4491698969265	7.11716161550506	6.92758923107921	4.6075525707624	10.2055760718758	5.11830596654142	11.1301034966058	3.95994763692401	6.36347598014332	4.62845629895431	4.52282174763986	5.69432852521343	4.8378619585383	5.02197530474404	8.34312384894268	5.76213724681742	5.25152697240197	3.20951033238437	9.11043820813437	4.98654726203378	6.46071953721315	3.89789174357433	5.52356240219688
MTMR1	5.29751801331923	6.13268140233235	4.40100237766455	5.91327844902587	6.89712299010962	6.50295229486843	5.72379435586307	6.10690118030674	6.78880870169009	6.46977207991872	5.99269434162132	5.05870952655861	6.13311277519984	5.62653160990463	5.30879387460416	6.3416781089509	5.87658970719059	7.02983741598274	6.16632700961209	6.30686362842784	6.06513874310875	4.77171247840956	5.05539954362678	5.40904607195455	4.41765593818308	2.99986147320546	4.97120132149117	5.18086583582977	6.74252614300087	5.66242398230524	4.50751803939192	4.98908110839072	4.37594202568578	4.94566143000582	1.17668022452214	6.07124890604213	5.76807923387654	5.47909526888362	5.53344821019203	4.8676535108904	3.86712019598094	5.27768529253704	6.30203100487964	5.31792271617649	2.28395157831264	5.57086982020903	6.69613808071405	5.23007934929489	4.87862804026359
MTHFD1L	4.72334875318482	3.97977146601899	6.77191360390312	4.07219805897095	3.21773602161295	5.14312818169879	2.90440904070757	1.88094445321714	7.69489803908167	3.69188840515866	2.2623854813649	5.25540369991901	3.35643899491357	6.76656245379476	1.08771423027422	3.05548294256693	3.46942129128645	4.66996190457234	5.11431955717857	4.17359075191932	3.39838959825288	5.02861104236448	7.60339983582554	6.64547728275916	6.09879504831694	3.00158569714691	6.62493129199301	6.78619064619313	4.59599566031572	4.27353705176668	5.5905825712211	4.94498909456612	6.33509387089344	4.24733511032962	7.3216819247431	4.44331905416549	2.61043850684078	4.77168456017197	4.63638168215033	8.92146426514635	1.6348269133325	7.30559853198788	5.76025941201171	3.63673739214256	7.15383062684299	4.10812774533828	5.92488553596589	4.00962490461697	7.5148206545869
ADSS	13.6463010334899	13.4322083683445	13.1093101385986	15.4612167651075	11.3441707189689	16.6103871716737	14.8703372149578	13.8535674586371	14.8314649770872	11.5188722724347	13.5911842612408	13.7245408028866	17.51040504995	14.015435053934	13.1831046982128	16.5093312874734	13.6704718531769	15.6676973045502	13.1018667916018	14.8137601770704	17.8915663726869	13.7164930036625	18.0735718139875	12.9271639910989	15.265271445307	15.3015763371875	15.9244458284865	13.6883081277878	15.076473547362	13.5936378926062	12.0079433966842	16.4652289981708	12.3396137014585	17.6960999620627	13.0887522445519	13.0599637820251	10.6877755675906	13.4477508249654	13.7925944646835	11.5323569283005	15.6597656397728	16.1278997424689	14.1039497000242	13.1960578134745	16.2344797597728	13.4062723317308	12.6570379590078	15.9985271566404	13.2076308172194
CYP2C19	0.782430004583952	0.971670445726677	0.770668208081201	0.793495209989968	0.77424647491356	0.90140519769653	1.37558382773226	1.3852483683114	0.833605277053556	0.812404676379953	0.878282517459588	0.895797051818881	0.861981956818534	0.763540071262676	0.847987446311246	1.57830817177404	0.82556630642111	0.710653446960248	0.794990210956767	0.828064939168448	0.762729048502989	0.813930943134636	0.911071696905152	0.668352943664533	0.759616524969415	0.856756289164486	0.809109124135166	0.779680178523561	0.779909438160949	0.834185991878728	0.774857246675583	0.804388693641763	0.732759733082234	0.90629356825242	0.938940409479174	0.795552985168504	0.881882851869884	0.735951605826155	0.71008685882251	0.741334894017462	1.27478838029192	0.66011693178552	0.814632711493121	0.756177617568212	0.729461358274781	0.838670846904433	0.877079372907781	0.816533197042963	0.854742980695901
NOS2	2.70002266566704	4.53617693276176	2.45143873745145	4.08171282261022	2.41479345824305	5.77115341533036	2.36758534843563	3.07947130914299	3.51863298485592	2.19191336931168	2.05937377050123	1.00163459862078	-0.736125030010283	0.229996332822251	1.0541107321664	1.08508938431231	-0.265038486453624	0.700708076352661	3.08746720794803	0.925658363526892	0.258853018857042	1.71319550214353	3.11506818578248	2.55427834400052	3.40665247144906	-0.541685034208075	3.8073876099203	1.21053218909972	2.07813700056273	-0.838554365044647	3.56027431658504	3.75246960659164	1.79560345804609	2.90107297639529	1.53941246555733	2.53674489817298	3.34692455169945	-0.631533205048441	1.22661388171097	1.73473089189513	1.60024744182825	0.986871204822309	1.60850700107062	1.84492997860766	-0.719796586060619	6.51607847807161	0.570194112642806	2.3061039822325	3.17549025225402
CA5A	1.11470612530829	1.01739427269357	1.13581549740421	1.08702710792161	0.914719285343387	0.875363038851454	1.09718330062208	1.09182978168111	0.941480803613894	0.916328364151669	1.00249960108046	1.04927863075576	1.11310888928307	1.07442364029071	1.08708836448285	1.05195679245762	0.978848068778459	1.08325494884955	0.957490515874093	1.43649125983562	1.02396625837329	1.00338173091326	1.06915553253536	1.23744692488115	1.02946607811875	1.03289412442296	1.11376818118726	1.03526999469142	1.03753045160252	1.07919366366371	0.891909446327646	1.06843133882899	1.13196555586763	1.00861548644703	1.1473438098903	1.05065579154681	0.854284353086405	0.964834036384479	0.983133260910937	1.057039325928	1.22866699130454	1.13171704564795	1.10637573951081	1.02938502695304	1.00369509548586	0.974627979878463	1.01178171671646	1.19126396074046	1.06586723976923
NPL	6.14937484606445	5.06737071931732	5.86840499249983	8.21323186380159	6.89820961806452	3.46873684017433	8.24939375627801	8.2192902855362	2.97810185133474	2.99318564909926	7.69731528216428	4.73402041090496	4.91467156939959	6.45076546707769	1.08234384209892	0.57920139847001	4.82821102697228	5.5032587911884	6.42815268628132	6.49823548443206	6.54799342808461	9.37448834369813	5.6829669205342	6.55979752145343	6.23178424367944	0.509718363486543	-0.620465838620618	8.13913486390084	2.14139250493427	5.26958320980802	4.17456866591712	4.38372990150128	2.65780759677452	2.23954061152114	4.75450267575336	2.94047522627562	5.39048627113792	5.22940912851569	5.29175803702239	5.0644720065511	5.60064369531939	7.21129501727542	5.57946746983429	8.03552794397076	3.2737025553868	6.42139955050995	4.77952018899447	3.36923518731049	7.84807344215421
INPP4B	2.27905845516211	0.431844711666462	0.437875231670088	0.669220562634583	-0.0788429609512398	3.22246364166995	3.3308963402337	5.03859199148226	5.19459920942025	2.17578184659669	3.26867624721713	2.62946247915158	-0.904113238224708	3.72909305563906	1.80624402240174	4.02374322656989	1.52703248696746	3.04003427682057	4.20780080834869	4.2289186687165	4.53075601450242	2.93306074568076	4.19307666381459	4.02369649246655	2.85628845063228	-0.156588513064054	1.86010558741566	1.04486056515832	3.92815213352433	-0.954361324394732	4.78779981654555	1.48830162740767	3.80182087266913	-0.598824119535759	3.43230217454763	-0.737496950046115	0.625196114068149	0.319224297965726	2.03093459226114	1.8008402446128	4.36540041470572	2.70195123777802	0.701924668808028	1.84199841801926	1.07109556277295	2.87537677264472	0.152017496324763	2.57338901889693	0.975381011896423
SAT2	14.352126056573	12.2411271189171	13.1421320685424	9.41990313058583	16.6878427817291	7.42049480181085	15.9627147428553	15.6327930748123	13.670502515142	14.3620240218397	13.2925863573641	16.1155034006449	17.2573521516077	12.4514230972988	14.9552815367246	13.1488898227638	17.7210567914657	10.259179893901	11.8290597948318	11.6830084340713	12.7524053399125	13.508670062189	9.01981217084082	12.2670067224201	13.5717104320449	15.5784365560105	11.6041272498866	15.03741592165	11.4890697218145	15.6174837587499	7.61407457774918	15.6847160736859	10.4618566993653	14.5435852228188	13.228152984618	12.4671200774011	14.0976482872587	15.7950951487657	13.1056377127724	16.2490137998895	10.0057163202164	12.7202042163695	13.5313646680508	15.3761989501735	13.952459108913	13.1615639503748	14.8560762231395	12.7937483007902	15.1484255414293
AMT	3.06452887271326	6.59990967992667	3.34674915930977	4.42562734453202	3.79633937116253	1.99010420056621	3.36811432208846	5.35182198130777	2.57402372172845	3.96211967175905	3.48745261674141	4.45910794426121	5.59379803085199	1.86387536402597	3.49988031516547	5.43226878868392	5.01105973390608	1.73191099091934	1.73751854962604	3.52982840957735	3.34259777330454	1.38957854091193	1.26575493702189	1.85860071626585	4.06290251531538	4.28392658312987	0.697273395488616	2.7343837103035	3.42294940749721	5.87714671734771	1.22074591899304	5.94725009254605	1.97007189583839	4.43194135000719	-1.28744835186748	1.8297553964134	3.49992029469146	3.19053021122867	1.42944411949853	2.67819808155011	2.29092996945005	1.48988513175161	1.30873530400822	3.20098416082863	-3.90647786974342	3.58659886279971	2.92438139192883	-0.00954088420572097	3.03277951709802
AHCY	24.739135158475	28.4941394590983	27.411529441606	30.8403380231112	24.914659812781	28.5097006441099	25.1812939662587	24.9629819330105	27.8487307095229	23.2922587319273	26.3863241363716	24.9314865139164	30.8500155278802	26.8540238362421	27.3354941717352	28.1472305688942	24.4133195691763	25.2969195825694	25.003673790475	30.7815072788452	17.4513829370206	28.8652647075082	27.9625490469541	27.4145197835142	27.2479847464639	30.5356937376633	31.5432528945066	26.1902218687225	29.149856476082	27.5430450148227	28.1495567650868	27.1388034619863	28.1127696758469	24.4194561505581	29.9919084278004	27.2135134072477	25.224340055507	28.3427161080942	26.6440818693929	28.4158531664129	28.2952497616205	28.0515968082151	25.9299137636253	25.2652270173628	31.2771108679162	25.540201950203	27.1018141986543	25.4020833688729	24.9960984140957
SGMS1	8.4517207398311	9.92465845890473	3.70450715037261	4.83277067286704	8.0765819357393	9.79911763595038	7.00835924867251	7.00557688117858	3.61788050589526	7.53912381330989	6.22485331360258	7.49462067678147	11.3516163948364	6.86028664812487	6.72604994199513	5.5961785590116	2.78988453975372	5.48390271876924	6.72883599473038	3.04244411368232	-0.985493721163405	8.44044603937632	6.31073959575082	4.89617962441931	8.16375567635801	3.68714354314824	1.12345082016142	5.23162396226226	6.36163568740378	7.35654681347768	3.35966065957585	15.9776731300022	4.33246519509159	8.07845629857036	4.88400215061176	8.79499696247942	12.6728512322798	11.877449058968	4.59696630499152	8.64278906242828	7.65490981395695	7.24367458352809	8.78710401150004	10.9850592621867	4.91309125594627	10.1727030452483	6.52772437935446	12.340023501123	10.7897331786659
CBR1	41.0691048712286	40.3767448227931	42.4892503996318	37.5043795004821	39.6344767935017	41.0382027500199	42.6774061424288	40.3263513456408	40.1446390047853	37.6865506819374	39.3146693130833	38.1227549967376	37.2852933190572	40.6063480887373	40.6950167004073	40.5085775434519	41.3587097053218	38.7153731700202	37.8099798820144	45.3034825093027	53.8522740282614	38.5720282286662	40.6117371998415	39.1049966578909	43.2013042216838	49.2115602834975	38.8719385668956	42.1523341216823	39.8368388370257	39.3481890390655	40.9920844861355	46.1719438898647	39.7060422799068	35.3452385987631	44.2072694553097	42.2991360212655	40.7301399992162	39.4715762428186	34.3371015690278	39.4942596674215	40.1122785605059	40.6586275252683	42.4312237925537	45.347608556502	39.5904944044002	40.5134911351898	39.9996935235965	48.0992251272646	39.2813408229064
PLA2G2E	1.01820603486279	1.07166141834218	1.1303616410919	1.08366396192017	1.09635433207652	1.07729681608243	1.10138870970434	1.10047897331011	1.05615294258483	1.0754027776555	1.01247703528289	1.11444557497536	1.13332084641422	1.0772180162845	1.0210890279981	1.0913093636539	1.09195098975677	1.04947724672978	1.01329446536945	1.0619394078145	1.09613842585817	1.10579563792071	1.08781483492695	0.949738476653967	0.989931140353831	1.13019700404278	1.01374861685499	1.0520696714576	1.01352958361064	1.09124890615037	1.02697065388277	0.96386869530908	1.08267120367328	1.27054617219804	1.13261923550517	1.01542414891209	1.04664272657629	1.11553172162964	1.05638532055591	1.16520975931221	1.04299558264469	1.03742186857967	1.06690456014161	1.03740973541004	1.13123218004137	1.05961918398612	1.11281205650794	1.0270228578135	1.01271796169871
GSTM4	3.27859447288353	3.50330935300487	1.6458704824391	2.66462865932156	3.7709127496632	3.28806123550216	3.45513100417322	4.00501512199802	2.7931770859639	3.82407406660581	2.44655446067833	3.67715617367648	2.72450873906892	2.98682077144506	2.31230753617513	4.04907270245739	3.10958760370573	3.99705911585036	3.03659602406719	3.01277473790955	2.00490843820652	2.32799972020346	2.4468505332732	2.55154047289243	3.39506742750497	4.02365840124526	3.03917215465352	2.25242764194116	3.75580956206612	2.70003292945251	1.94641433124893	3.49316208156805	0.508931886720184	2.24752521914777	4.32763240984197	3.58819163530489	2.33698074141152	3.35052231423142	1.68707989257575	3.51671335541191	2.22417749417711	3.24491647172271	2.15291566790762	3.15487098888708	3.90670912108735	3.40275858174228	3.00659912831045	2.50168139184116	3.85418532410349
NEU1	15.9526992609644	19.4245611976266	16.6754858301946	16.1366521075556	14.9329450004522	18.7104878757168	16.2071596810517	13.5789015326619	15.7402440165423	16.909951406029	19.7358997120648	12.9802517934484	14.5447872859866	14.6849617189778	20.2104466374972	13.4794683262668	22.1385284611836	15.554874326961	15.534704718729	12.290049018676	11.6448151448723	14.7382778814032	17.3740199733285	12.3584377703849	24.7315299695694	19.5671122370972	21.427734205035	19.3164121017372	21.0451694374938	17.0686564720681	12.0527239778415	18.0781047037815	15.2921504475181	19.981174039129	13.9422599609249	17.2703489592418	12.5673024456614	22.3405267025376	13.9734656825962	14.8581651175284	19.1699987357702	15.4956473738025	16.5725774024598	16.7977883148576	12.5232649844349	12.6775110638647	17.1080210409737	16.6272465027887	13.6775041066813
APIP	3.27015126673871	4.1609121124494	3.13357392712605	4.15040377829432	4.67927360670866	4.28873749532562	5.67559608154959	4.64614051364488	0.933026840405029	3.45711865238404	2.83727830252603	3.48034232076384	3.98139346752495	4.10611600464496	3.68870435544916	4.69816076185378	4.24462227367697	3.90813457877532	3.93397713441978	4.61146856480191	3.82127223712445	3.95180583767983	3.30067318917058	2.6903282696259	4.88828900666403	3.90070198172214	5.06186407375899	5.68215689324327	2.78362556670469	2.11967851750852	1.06460488318555	3.12830028531095	1.07240828140812	3.89654061918408	2.29778484068317	4.3453907423749	3.62287549283515	2.93521399247839	3.68151563638266	2.74679379539341	6.6985194078432	3.22440075862519	3.53977601218202	4.26065613108787	4.20130553074576	2.2987731855654	4.61708733548125	4.64021607222248	4.00064106390865
FMO2	13.1348291735787	8.1581584348282	8.10464108522733	1.68586589912214	12.1020029167055	6.65871341951481	8.49378492723149	11.3922563899505	-0.781981132028654	16.4334409187769	8.72153111129361	17.2207777547748	11.334468211477	-3.15459445679888	-0.396835012237532	10.872780676408	11.7383740382128	7.73214641884222	10.4120162379099	8.63877190296342	-2.56493226271503	2.97132691130315	2.10697823324582	6.32882717888259	7.51940701840367	3.07351527409326	13.7933138995185	2.4040907982367	5.82099818382909	11.4347986228437	-2.04755114677206	9.11622463815179	3.71462515527169	-3.96752070358549	2.78240220415912	5.16028494667573	15.1710688587368	4.60113590839958	8.80684662428178	12.5078394365176	6.16861175199927	-6.73022325651928	11.2524817213485	16.5401829833891	6.60415238564329	17.7896315860124	16.1703560779623	6.75810683995923	14.8649062256479
PGD	50.8335518097845	52.5796067792838	53.8673952674236	52.1659619249774	52.506521347765	50.3769188776085	53.8166356357923	51.447138355532	53.1981687002608	47.0847745287096	52.3401136311877	48.9645030603004	49.3616892246408	52.4924423244278	46.5900979048257	50.5524365502304	50.3283895306334	53.3481600834827	49.4505615128079	55.2234463737072	56.0321052580778	54.3610013277401	54.638699247002	53.1988549217599	55.2231105890116	53.8102772259109	54.6161858458688	52.0349333922397	51.9341873708582	54.3566840115137	50.1807151033768	55.5708905176665	51.0358606953513	47.8181218901571	55.5618512458456	51.4284917942072	51.2358479751826	54.2697419674246	52.9556552104	51.7345641713842	52.7646666176945	56.6478593175964	51.1625324903226	53.0291382863351	50.6867321689942	52.2432310156651	52.5764573580347	54.0602466441614	52.6272723847013
DGKB	1.14240255839394	0.806528052217783	0.850482242451062	0.686730890253451	0.741498058379957	0.972940893796347	0.692610238085903	0.972209652090602	0.920368829747954	1.17137965526769	1.00589098078733	1.17939156681606	0.99170808355576	1.04859878651217	0.850687714834514	0.718548542300528	0.923344168962435	1.10943594228012	0.955225823755705	1.48394331658701	0.571880863685111	0.623045286610072	1.18099290803021	0.940596317570478	0.98615461833742	0.599698490530122	0.911566439488717	0.509984851357296	0.5037042889245	0.768673873846061	0.717208132037815	1.22739781289586	1.82934647899629	1.0035592852812	0.412519963903384	0.802567123832644	0.604996819305016	0.712348638644289	0.818224868225844	0.741403589299125	1.09947982018133	0.919326544316021	0.891465490610215	0.642706444420244	1.02787328173759	0.52992574829138	0.831705330051404	0.904436745065427	0.529587855644755
TXNRD2	2.80917932110235	3.36837366795846	4.10264969104904	3.41350300455629	4.30371734344073	6.00425139686044	5.33219367014626	5.17930231181521	1.93777393925525	1.70540024641352	2.66183613790538	3.45813869598034	3.49463857489496	2.03301999276153	8.46332928189472	3.07688397676366	2.94032785543873	2.82259219302692	3.55192519022786	4.04781099830051	6.29049257614244	3.7279729828215	4.66660880023833	3.25695724644171	3.03141530683969	7.11735294483779	3.14565710268962	5.44227073430918	3.22446681167455	5.99951550611213	3.23440375097581	2.15811913703973	4.37508955796312	-0.272522903669959	7.23565063697445	3.38364093539955	3.83560708378597	5.0641956131116	4.75865454616912	3.61585496783125	-0.338881815243497	2.40272195215249	3.55286421201466	4.81951742760307	3.11968097238554	3.02396304128476	5.35696257656649	4.17233611589274	4.42960079859899
POLR1C	7.41777265534003	8.5637423514714	6.07607285309543	9.85380656965362	8.6030107041883	9.68266937879565	6.24563998969567	5.33395131244072	5.45311558912698	5.49030554450392	10.3556188226058	6.0685426190776	8.9499527295936	3.71886455516656	6.59226110086331	8.04391707427239	4.79508091141731	8.67398211125155	6.41591439721511	7.25646275200837	7.91595545037541	6.31392227418035	9.62577619468592	6.05543748094088	9.36448128253465	9.54588108075261	11.9846354159969	4.3719978474472	8.13753912893523	5.60735550635624	4.21970481014461	7.66112488073146	10.794941626406	6.69035481650186	8.41511524177624	12.8783804189303	4.62498468039084	6.35313015634032	4.95314129035205	8.08640675058645	9.44242215972663	6.09679288948164	8.09367275190409	6.76047868294015	12.3875726742919	7.03436369854056	3.19635470470035	6.93744982941865	4.23709031713878
UPB1	1.07362455320755	1.11705913916886	0.959599309769638	1.00114286473544	1.17839593478794	1.95319017962443	1.10591623073698	1.32567384476779	1.02723336675602	0.866808333396681	1.22699720894554	1.23087509482076	1.02694472897648	1.03570951426471	2.15063443838137	0.777165325602716	1.01949210346066	0.953742337941354	2.01298306771608	1.18711811384422	0.921741806589805	1.23369117112804	1.19706927009013	1.32945445292765	1.12806944032224	0.857243279141879	1.73101499156326	0.957606040693231	1.11538389512812	1.18796350570903	1.23985283521332	0.999406776713635	0.946708000079302	0.985107539589639	1.0616667736981	1.67929055096602	1.47965639567748	0.981181921074574	1.03165746633311	0.899296007615702	1.04777401443648	1.01943049317642	1.1396075812759	1.32865945351205	0.865587906788736	0.889438677061208	1.55695529677533	0.964725432881703	1.00624725226936
DGKI	0.912009536603643	0.929675265874039	1.08897062267078	1.0659953358642	0.784745737952205	0.907251105918103	0.956431597092194	0.935796949890591	1.18450788032022	1.26363270213026	0.985540855118465	0.820554954658864	1.12552817366141	1.38238292510083	1.22466273897022	0.957671217939859	0.797780153388773	0.97767807817736	1.0045477163496	0.743786782074099	0.827604471056687	0.751047021890395	0.758496026447278	1.22630252426713	1.13785601651754	1.11603939791675	1.03389184890618	1.03550058089754	1.08506201074102	1.0479594222057	1.29209354927258	0.92740614133602	1.61312997891237	1.68417237502718	1.09792316246864	0.978208172174993	0.822770251055298	1.21017590900463	1.18027222189194	1.14819610890024	0.895501556335675	1.24009426281755	1.01657785455194	0.831417743564691	1.1677128802885	1.10442801428958	0.816966575878161	1.29284892095704	0.957104487091436
ACSM3	3.51189614512514	4.30376919586405	1.3630705553875	3.40847518600779	5.7357601029883	2.24500346336838	3.88244609624928	3.58427621016976	0.0811566407376092	3.23101044083704	1.46178931251935	3.0624604482347	3.93597790301295	1.13646953887707	5.6593302302106	4.41374497633003	4.23306680020043	2.63678323360765	2.95827016871995	4.47908868320645	1.76417484000438	3.48999001703543	0.371024377908229	1.52009324042751	1.33454803090474	4.39241481975744	0.612608837283362	3.4315096995081	3.86919983131245	3.71263139223959	2.75848354261059	4.47950731209985	2.59194238807907	-0.723131543508357	2.46447650306025	4.93829521016192	2.39347271161402	2.63073802745765	1.30649137447276	2.30333395163087	4.9155204735463	0.496587666614739	5.0007359620326	2.53441182133088	-2.27655695778264	2.40302068924825	4.92970252889886	5.13873664500774	4.44587084070367
PHPT1	28.5643505570479	29.4070531262799	27.9311394371536	26.1040636306349	28.2557892876281	29.0692178925524	24.3032161403074	23.0657435935687	21.1589143207018	25.183381505735	25.709798029053	25.8331918074586	26.7902485671498	24.7266381141745	26.167365204935	26.1211017098816	27.9966600221982	21.7079482925166	25.5827104617813	28.9262522293598	31.029277151121	27.2441516550887	30.0874630888276	28.6231861822442	27.3445151552025	30.5684360104451	25.688439303236	31.2418270311528	26.8581388585733	27.6120957666004	24.6774981968262	29.3483981230133	27.5614918377584	28.3394779615668	31.1328954569247	28.5243088282422	25.9251461564491	27.1808456613819	27.6232611890132	29.2938678102026	28.6170398203215	26.9339871771023	26.9277396739576	28.2457772335727	28.9270374694151	26.9710033631765	26.1494186069138	27.7757542489501	26.2967834325994
AKR1C4	-0.804067133003146	-0.644169368890398	1.41244739453284	-0.886387409374884	2.14971632717752	0.962875306066956	8.8410968050269	2.62820329215891	5.69249472499749	-0.939268460794221	-2.51541102999145	-0.0632875479482522	-0.365324288860378	1.49714343809266	-0.392340683626589	8.85948891672829	-0.894432362560211	-0.557645374807031	-1.72845661281124	11.1552947006108	2.96664142823782	-1.37274406956951	2.3128694074652	1.88548570075933	6.90169217768254	6.44318852066352	-2.89850568768523	0.951483739481171	-1.22518333504587	-2.75086814263121	-1.76802892748232	4.66390340903333	-6.50356792419135	-0.504267566426716	10.2540672816846	0.452432073243597	-0.799981914591194	0.633280304276606	-4.15965267618819	-2.23231306100379	1.26028873673362	-2.17289293778757	-0.226731788168156	1.78607925223136	2.31725530379793	2.20687923786542	0.120903116035248	5.58998473387548	0.721496135683686
PYCR1	24.0705989351182	25.9116034473906	28.4769441815283	25.5957665729463	14.6871424780647	28.3648827864287	19.482600850291	17.1291999344805	30.4087211756798	20.317738453792	22.4368264810393	13.429446265161	22.1368039661565	27.2539092333408	24.704875561984	18.474125837086	24.7626887191295	26.6666197945563	24.4982477336261	23.1100211842243	24.1866448255028	26.6041010534638	24.7352335943576	21.0261362486966	24.1127726493236	29.8432695542116	26.4662487261561	24.1734745124321	30.3823582511549	17.7820616184238	26.9714380170376	28.3332040214178	31.4171886082226	13.0380442933176	30.7636244597608	23.8896429806622	2.80614337063992	26.2029693121285	25.6451514770539	20.6775325543221	26.7888363055975	26.4167867396629	26.4739511884985	21.7175380507418	25.8291450718926	20.3907784980194	19.9420535865602	27.6828500311228	13.5410404184255
UCK2	1.98529632931162	3.17464386817318	3.13250379395584	7.97366610899979	0.817235290022881	6.25478772507865	3.4800797086084	3.22271634997793	8.28973265849427	0.548085964460404	3.375205548001	1.4049271147426	1.28513701654793	5.00194134024667	0.391846986416175	6.69324775861258	-0.459084671999014	2.3616585816768	5.52821123643033	5.4125323630319	5.58376248265759	5.16609979361641	5.64833213863503	5.96105084326446	6.14239436188906	1.29377539594585	7.15685242785878	4.77466047151454	2.59475911195849	0.0418774783185807	2.88030870168453	-0.101362554124869	4.75074890382574	3.31585739063969	8.97930067341212	0.3465987515155	1.40460890501302	2.03105990887316	7.24083490719272	6.24382507872473	6.91527960214106	7.74481607483225	1.25001613631207	2.54309623583788	9.76202548851308	3.02813796381207	1.20680360291303	5.62210157053216	2.69661715671039
PAH	-1.65719074800979	1.71858979015808	-0.523783538552187	3.09633751292488	-0.992862302471698	-1.4469316913091	-1.03538581095861	-0.770195391231726	-1.2361148391429	-0.387955436690698	0.814994950863723	-2.37237322372133	2.21954912331778	-1.80584874186594	-1.72408410064236	-1.69804492547501	1.17737292436957	1.04836677153111	-1.34260066944606	5.65673239773587	5.72029141135529	-0.493145784427125	0.106405298643065	-1.7222513710154	2.5125719316902	2.8311325317114	4.25666559229737	0.152894350107234	3.73844287332197	-1.02327200610275	0.296928663185818	5.2121311923427	-1.89785890896993	1.43854290409257	14.1940217361945	-0.20013383186096	-0.0789822685330368	0.910659034505579	1.2604059113317	0.027658070511579	1.97534976179607	1.80428202437966	0.844675825224188	0.815699655293324	0.516805067189172	0.501642588473684	-0.02828588708498	6.43444115393983	0.648341575392447
NUDT5	8.37471255191458	10.5173520978478	13.0927103977088	9.27802953171596	8.63691068778131	13.4014778685933	6.85253632774605	7.58960216951529	10.7054442118683	4.48047186513077	7.1772996114725	6.99014080423139	10.2686046279942	12.3082652047248	5.11003413201367	7.22594743997971	8.42135966201423	10.2305613568915	7.06780343603291	8.39784068300417	8.94146046501799	11.5228981776483	11.4269759722074	9.99568663352491	12.7504281152754	12.8695449862666	9.49472179855372	7.93942838866613	6.9562651676805	7.42897743605238	10.0363898339503	9.11269293386636	12.9011778375997	8.18019138570618	9.93309463352004	10.5220895129303	5.41822654125141	8.02581240494566	9.62249356045408	7.91245551332835	6.39982675179149	8.10830267622553	9.99438379492448	8.22014895931448	13.0853942753118	7.3016726492283	6.10889005069006	8.3638423003176	7.37896030130455
G6PC	4.04994086631147	4.65552015057913	1.09496800375031	-4.40701498100013	3.29772081504644	-1.19644276321238	-3.03495589980333	-1.7969258039811	5.74083942090568	2.75486842790069	-2.96377679145516	3.99830619956975	0.10250343660812	2.7771291136353	-0.0450535234580978	-1.89366301484428	0.792752987796128	-0.966286333439884	2.72860469512948	2.14594933303626	1.27469319543369	1.14498895833968	1.44755065190945	-3.28595083906931	1.91285097142313	4.59803512672036	5.76977873012666	3.6044637051239	-5.01900154494561	3.62570235794919	-1.58273232264617	-5.06966672896528	-0.690277241483737	3.26086899612102	6.81316061626568	-6.21670290065684	2.79618047672472	1.4972878061688	-1.42584511660326	-3.55488734039149	-5.49432239050305	1.57332061879402	-4.60631603818323	3.50905940988365	2.15611637893401	-0.709607185843114	-1.76529296163457	6.53867499866687	-3.40963003579794
PTDSS2	3.91481086521866	4.79917967204511	3.8925947414254	3.30915443719664	4.18483727233638	5.83306955294642	2.0607041711546	3.90673472369944	2.97219253644697	3.58106793646009	2.34058521675774	2.47778618163111	1.8931718660385	3.32753375931725	3.77867224976418	2.71582499908189	3.9498989780671	2.90773431431656	3.62443854886894	7.54910900238511	5.05547509439035	4.71145522519143	2.43334462313721	5.72255727566268	4.15449106330268	5.27520091573021	4.07157338936741	4.95064844663675	5.23235480600369	4.07894494451598	2.86719826156474	3.48603638845562	2.72207012311406	2.35542847419752	6.53166866539013	5.13542768084473	5.29248862185129	1.53702121337015	5.06787681919058	5.80769237162436	3.44942034380633	3.25466919008547	2.63076346261073	4.82350623927797	4.55456226696573	4.38052462102167	3.4329663891676	2.64529204627639	5.4453168401318
ACACA	7.82100101860486	8.40345362941557	5.91208798125363	4.44150970646864	7.03066160063668	5.90681826446584	5.17258175639345	4.80900285337454	12.6553385789981	4.29117816427446	3.57669648672398	4.00451956214284	8.65719966792023	3.06347852253702	5.35882136972587	4.68826242366442	7.56292455000272	8.21309984473363	5.58059709101534	8.04265723908952	6.59431831611374	4.32187560774003	5.32867431867304	4.88276685360365	7.53854481412661	8.96746678670449	5.94542755166042	8.34290706486465	6.3730941791461	6.77877516392711	4.37819869776075	7.61987364120479	5.23521758191819	2.69960332614629	9.71597653254809	9.88565605147308	5.70955393337297	6.91428918458936	6.33669445876987	4.07618093612334	6.10800075076553	4.44884224060806	5.16415145035735	5.51528641206702	7.52337344011277	3.77601374974874	6.8506619973861	9.4019447768324	6.13574057899194
POLD2	18.2910181755769	17.7479903691086	13.8348973164969	17.8027567266265	15.4234945193799	14.0741894255713	14.7218859038767	12.2563799917969	16.2222908744547	13.864518557026	14.2830119172302	14.0816998001735	16.0758190097504	18.3541626117435	16.5015310020381	13.9453090245344	11.5514703239754	18.1020782222589	13.6358959557921	12.4079279241728	11.1955226359861	15.7877426805144	14.1637764344895	13.9079113430627	15.5100358848721	17.275075636289	15.3992894370489	14.268788542858	14.3493902471343	13.9586519062643	17.3397875575727	15.6652385660635	19.7038651160658	12.8371979078847	18.3413526417761	19.0199062362663	15.1097996362799	18.068758311594	18.9165049588188	15.9335567674394	14.4812484029727	19.7384171529851	15.728308310163	14.9451944660541	17.8377587401306	17.7839644281928	15.304681118269	14.1503005323841	13.1434309424806
ADCY8	1.45271519269928	1.06886974778076	1.22238444291352	2.28625903980232	1.8121658201272	1.1207051079165	1.07750459869341	0.966228233491054	1.308688242572	1.46017808405119	1.02111609223468	0.254350852957234	1.16022199126051	1.13155092485676	1.23601143895767	1.35346273606221	1.08155207960497	1.07143783328758	1.22847958763674	0.725066179138	0.789028727735693	0.926239769014817	0.960797420704299	0.803857868615676	0.958304564697235	1.15620718227829	0.963006190464088	0.165896562391734	1.19125398242539	1.36223024561654	1.85639342539875	1.36460792677772	2.24189690118803	0.902062212800683	0.997069524692924	1.14294469125825	2.27799636191382	2.18587698027802	1.16165632064087	1.29588810616607	1.86389918753074	0.924287014049805	2.23843315155553	1.26552560197915	1.19276756211044	1.07723834320221	1.43621684745806	0.647017795747328	1.13804478416386
PLA2G6	3.69100892724061	4.31844800550158	2.43980563751102	3.50982668381215	3.13028300839233	1.98394109582126	4.20313273391546	2.19141038006798	1.62214836229629	3.77252375833345	2.86808424687445	3.19543085053683	1.40750077063386	0.349943925865538	4.64535050013748	4.12269081119428	4.66506804993026	2.78230569697118	-1.06697557348454	5.42679310390592	3.62958158109789	0.968315917034007	2.21779424699436	1.94768606600278	2.73359665386961	4.84039700029569	1.91614778898427	3.0450882453834	2.22142410506119	4.78565210557254	1.66652550129319	3.2715456610417	1.87550141688837	3.0372238298991	0.695015062845071	3.75936179404296	3.532632572653	2.98222162141055	4.37919235479377	1.28226289209724	3.40615131052732	1.24319598888657	2.74588309974507	4.21093759199108	-0.894850347592799	0.243446852912056	2.91969217937621	4.13704818483266	3.08982328233014
CD38	-0.263522058013335	4.48067084353448	4.33960142806301	5.31269608385819	2.31241616390954	5.41446875543503	1.51431996579627	2.69234921154922	3.00883920408209	3.37197574299697	4.80472544152488	4.84472013557565	0.291684132495361	5.05176926898298	0.0160207306327798	1.37265118681194	4.93049499382995	3.6053674936733	6.74125054288004	2.82339639179346	0.492237725999711	7.59633568328057	8.41611862603015	7.21634586610062	8.57673921929084	6.37652025446895	4.32916157083269	5.31586761891907	2.18196317166116	0.581937306666538	0.845888961727634	-1.55183262821127	-0.379092825790884	-7.07123542540119	-1.6389831207063	5.50777864962122	-1.64031014522805	-0.819023540310236	3.80983572910369	5.49449775721222	-3.00612162812318	0.323752813984505	1.41667603246461	6.73149017296494	4.06018804722563	2.51390519703228	2.68558389731745	4.5760654663748	0.159930424760119
CPT1C	2.28473381299243	3.12620408095626	2.06999957056202	2.90784911137822	1.17462724825922	2.945671710209	1.6276783313911	1.4427814106533	1.75113332294024	1.45220449197754	2.14794903476188	1.87390284073425	0.967613145309635	1.45349767972485	1.30059982057727	1.62527422337028	1.26566232692041	0.944841830928175	2.43073242627745	2.44714313139496	1.10638806756875	1.61496042659847	1.57166847113503	2.41002610075358	2.30623281556937	0.494127121433209	1.91681250925022	1.7371795669904	1.51997683191444	1.33727195586696	1.16013066809015	2.80364622357421	1.20786184625681	3.90114689050718	1.86979869992531	0.993232722456231	1.79997115279454	1.62508563099146	1.92820131683791	2.78721073401569	0.584214866519328	0.87497609773912	0.753823814874838	1.75936583261556	1.20077504256613	2.28009667311147	1.52488659049461	3.62950120714393	2.30042640622964
SPTLC1	8.71952115584359	8.6240399144539	10.860864737409	9.11147880495875	5.97885895820016	8.94213599420029	9.5812241670342	7.87853532202637	9.72785042677488	10.7795042036698	9.98599102266647	9.93492895308911	11.0578426850942	10.8786993445824	9.56711684240749	7.2992009307225	10.1944748929848	10.4804522677869	12.2491324984943	9.1596154344016	7.23053831431626	9.25028003871604	8.79548631797623	8.61552755064179	10.3939008970298	9.80823891297683	8.65585398162886	9.29679164357859	8.85864039443769	9.62499223629623	16.6444316567702	9.39105818311788	8.56516700564763	9.60463867149086	11.4376072097997	10.0099859881988	10.6318419146873	8.07794067767609	9.18324659793281	9.2684785182054	10.9232867453018	11.3728368128618	10.1804806023096	9.76796344885554	14.8909843116339	9.696473423137	11.8017919138268	9.07793983115362	10.8954559571812
ALDH6A1	6.67350902353875	4.54891117554548	2.88072177356122	8.34880436333794	5.44817695662599	6.30592676753387	4.70659249069259	4.80373700403813	2.66438331557016	4.84760416900645	3.96268778091449	5.12866840101312	8.54771792924861	2.78968114757218	10.0772682305907	6.55943798723042	7.13241224052908	6.08645130356346	3.22543982602481	5.32618231420222	10.5994240678787	2.28343957200087	3.00386418158079	2.57126074944287	2.06005342228445	8.90069163635191	1.54828569953914	7.03616331262852	9.56917629166317	6.8894604026624	5.39290384005176	5.98142922770456	7.08072456168418	2.64058101934905	7.63753553706169	3.52121553113404	4.26625599847859	7.14010690792767	1.38617257868301	3.23526892012959	5.80163082967471	0.194334772110655	3.82866548100308	2.42720296762598	4.38994347596655	6.15142484270085	7.04749471896484	8.9090026389892	5.16590078445928
CYP2S1	8.55676085226707	10.2868048190962	5.03493674464384	9.72540267509852	9.37268202812791	11.7490020509921	22.0676487342004	17.4470920761631	5.6290152598459	6.34680602934253	13.380232504243	9.70585131997915	10.0730179409608	4.49312617330591	6.98824964909737	20.7296630782571	5.2891014145058	9.42103873629624	4.98912787732148	0.939022138187982	1.32001206340882	6.39476655741794	10.4554856946843	9.09224807797249	9.71874235800506	16.8582728996403	14.5876903170683	9.14241325373177	5.70875426343839	6.57360053051566	5.65211198565124	11.8880093158003	7.68662038161771	7.46839075707285	3.3440030863409	5.32608359616745	7.71547526222549	14.2368288451475	13.8188396642852	9.86121921360193	20.0027594928231	9.33252749490731	11.0274695180735	5.46046576402013	-12.3282160724288	13.481254114943	4.28636188910525	1.97748775786366	7.20495076991838
DNMT3A	3.06906290872274	5.67534873483828	3.6124563918067	5.36886106331656	2.77374548447074	5.8970746886351	2.53004411464621	3.46032740487097	5.66049486132886	4.96574156588177	5.77898885048161	2.69472884663045	4.07937170317364	5.54583511238509	2.04069096280209	2.03672405175052	3.28553118493134	3.46936663721669	2.91616346542808	4.09848082862016	3.06270556417268	6.01539170793426	3.33955280663761	4.98559268048623	6.49121151108639	6.04827999329131	5.69403165314019	5.09104582341062	4.9115262413833	4.8125574568451	5.35522239617425	3.37783547696108	6.45000956762846	1.47737958468158	5.43952368782476	1.79944258353534	2.58603511578244	4.26396944116442	5.75234179633641	4.43547631406317	4.06348345588512	2.90365191133663	2.98922906854925	2.76694160971671	3.31744165170319	3.81864497463513	2.80972242593036	2.59364236079714	3.51135101909227
SEPHS2	24.8377360243732	28.0835443381948	25.3882321077154	25.8240017175333	25.5819584008094	24.865688335388	26.9862717756889	27.4225944472477	25.7453315833207	24.3267073862018	23.7744829399984	24.9555517647414	24.3298900141384	26.847619037403	27.92112897912	26.0639639907542	25.3547305181475	26.8077325408148	24.1357465203668	26.7518557218411	28.216694358007	23.7982851454234	25.4675024619471	25.4389556474158	26.4970679749073	26.7146744891034	22.7922613314861	25.5458851309022	28.0270681803831	24.674236267561	24.4706974415746	25.2526787679063	25.2900663605729	24.1606872794464	25.4867587440645	24.9163672446546	24.778076221013	26.4182318674217	24.3688491949845	25.3766214471481	28.1562421425968	25.051257707441	26.3115599573186	23.7355946587178	25.1024003913033	24.6581050096912	25.9680494879342	30.5506046382139	24.6473849254175
CYP4A11	0.813287262581758	0.693923252143871	1.66530392965675	0.888739497625839	0.95528813604027	0.664837269760576	0.955785945228255	0.945992459098158	1.53533445544832	1.1699034027933	1.55323823166029	1.1760163985482	-0.0874932106338625	1.2363013457076	0.917211500223755	0.470784283840109	1.04458662825393	1.00104714935835	0.486071230816026	0.982209861769243	1.4548676030819	1.18024103525657	1.9186903553708	0.543210447777019	0.498439047780179	1.78302716584079	0.588382056340498	0.633763355624434	1.37732012613842	0.418172046322861	0.82134702227314	0.131221873837512	0.699908320083414	1.13187662338714	1.1084300523854	0.905614142605468	1.06741352377902	0.678342387498324	0.381929656536702	0.363384017262271	0.738779577767773	1.31182995191884	1.39221797803125	1.90319214237554	0.723068460582448	1.14883756954906	1.05670046210095	2.91560488301717	1.8344390914874
ADCY5	3.49564895833489	2.3094159582026	0.696420330013091	0.967586319800553	2.63086630499344	0.335590520905649	1.23097796095212	2.29066700748886	1.01730035563525	3.31345216709983	2.81599978695183	3.63712672525052	2.00577072693328	0.00218951601490391	0.377691311459303	2.17785421907868	1.32285017609901	1.80791075480529	0.0723688879935593	4.88191212805752	0.858341119440271	-0.141234347907891	1.8818035091634	2.54313280581088	0.586842321185318	0.583352155050438	2.94277573527062	0.0429108164704368	2.20275359823478	1.77145297207274	-0.656404915847766	1.86405682872385	-0.73528189706231	0.334221670148884	0.976653198198297	0.286464334165969	3.26832961758326	0.972456466182448	4.56289018542314	3.8833942186948	-0.522204129387294	1.18061552133696	0.0636581098934876	2.3605459241925	-1.09678406833517	4.82020311831053	1.57472103487599	1.33433572176684	2.73864626235235
GUSB	21.1373870133514	21.0113648401789	19.4010675509487	17.6217170051288	18.4283617665329	18.9468808458217	21.986947963252	22.460006956774	16.2535685681353	18.354602221376	18.0111413508901	18.2700858865221	16.6937196923509	20.110164889828	22.3997302088262	18.2773858200196	17.6691657898419	21.3900860872042	19.9391707191125	19.9356945333286	19.0284011932669	20.076139845971	20.0963360079346	18.222791115102	21.0754259104036	18.7765159260763	21.963369688682	20.5838535320471	21.5666617963811	20.3149720379019	17.4964713457924	18.9618635955643	19.6792945281865	17.7806484361875	19.2525995641235	20.2343013142494	18.8841173686554	23.8941048965041	20.5730852930386	19.5482420325288	19.4209702861552	19.177060492842	22.5504187840365	18.4040170890814	16.7435273984029	17.7536567538864	21.3415178017858	20.0238627322799	18.8200031871518
CYP1A1	2.66018658527371	8.47052244020833	-2.85571212862895	-0.227957479545318	-0.898760816124036	-0.595524842064105	-1.51690710470099	-0.940878720943751	1.30244876117844	0.392097199929079	6.69531830234965	2.65208853987184	3.20921420437992	3.42265893362969	-0.0597815301284406	1.79345373057962	-0.980748707689571	12.7571615864934	-1.34472171920916	8.15545200235794	-1.10116342970085	0.639340837249563	-1.40608168044636	-2.85575038196294	-0.317314222402882	-2.53361956751047	1.12599676939356	-2.99490182393416	-2.25738064364132	0.139971305255404	-2.16832242281619	-2.23808038353663	2.36075464429696	-2.19701577363688	-3.36443105250348	12.9412871769993	-0.660216678778566	0.937035682402463	27.4554965333844	3.23183644061609	0.410975286217027	0.151563637573614	0.527529288379689	-0.623772576419895	2.52706654883819	-3.7374501149205	0.894528144279978	-0.96716503625445	1.17023103116975
GCLC	5.19040814668027	8.22697416210508	14.3346310778414	7.8055197946859	5.18675777965254	11.9466685669617	6.87836919151751	7.94361357743066	15.7517403626835	7.25813842901317	14.8877236490457	10.4859255977463	-0.206952587355584	16.8584396647639	1.97900453607522	8.84753896761309	0.338825064899961	11.2054552043466	13.2485890801796	10.7308910938051	17.9862252439467	10.6974995925684	3.33738524598832	8.38484171544665	3.6112520972907	9.70495956883389	8.57167464715037	2.96243076505388	9.68966395224808	6.18780704790757	15.8447886984246	17.2343250380303	11.2986686178104	7.86906002127639	19.411304453915	1.89581423527711	5.89176032827651	4.88721565984749	11.4253410799764	6.14353919358118	8.38138059624367	16.8098474979877	6.9890916102403	9.65100543390313	11.900259249492	10.3438084955941	5.84542768545386	13.7890957215927	4.14691090413707
UGT2B7	-0.0226988115646298	0.897260209870835	0.08572111743238	1.79134936718497	3.94598945767156	0.372179813113502	5.09897557840846	4.83340538630929	0.529738341823557	0.202931212657494	0.768197398928436	4.0555526116362	0.0280270633097046	0.739174604197313	0.80468001899838	4.64386176799523	0.497651950678544	0.543515359645135	0.526039480516614	0.54923951757348	0.273616166370959	1.15667361601583	0.59486669365296	0.49875586373817	0.401974459186616	0.0473788171999248	1.71297396707657	3.6239092460129	2.24019109257848	0.876886833817887	0.565618540908475	-0.116755595632459	0.611358069211086	0.292550136918393	2.4105121461696	0.863706265713689	1.50603243877704	0.158655732572876	-0.291524275463797	0.801457083142839	5.82844444318283	0.790551279189777	0.571707575682049	1.06994105541785	0.726214704274172	1.43244055553665	0.19118535645422	0.632351871916346	1.33084646174501
ALDOA	127.043324426114	127.778022876729	128.346829849279	127.003569505981	125.703654055254	126.747659998161	126.287016649372	126.964263629513	127.95668370945	126.025170010329	124.004090165551	124.197010826917	124.686844966021	126.482044778216	127.167996169014	125.175242420839	125.204592497789	127.620011900414	126.80933422867	125.087172458012	125.204722870732	124.798851943919	127.007740000917	125.418720487918	126.107277366907	127.252627035801	124.604474567005	127.973070781	125.646780310588	126.060751178071	128.071531635885	127.440821451448	127.723231388078	125.411554354793	128.405693466628	126.701116597377	125.959278336638	127.415503735497	126.12518875119	126.618194014033	127.27212903021	127.812609411801	126.703560051314	125.970644323126	128.352987249299	126.769405518475	126.345446692786	126.938192488537	125.222937429622
PIKFYVE	3.24005392323289	5.00327735714384	1.66423303749633	6.87226892194107	1.02616986724115	3.61339500764188	2.9192935547586	4.1164890982979	4.75873476606615	2.78214307014497	3.85023161622686	3.4209042674564	3.72618705608955	2.4109396663978	2.73574111663405	4.24248837631312	5.7879086251033	4.34527241951395	5.01431547167012	4.48225330881011	5.12390500082018	3.3446538244687	5.75469125189389	4.48350070633525	6.86398514723266	2.8755118769816	3.74160492702731	3.3478220024674	3.59724709138844	4.63652796125932	1.98114509550084	3.94054114615234	0.705621580423627	3.88028830818758	2.10482840248065	2.68024699542689	3.73923826942862	3.91762348091864	4.00026341518489	2.87512155337791	5.94340537275605	0.281173207212142	4.78960970068791	2.75934369031202	2.03417353165499	2.50568269265562	5.16631405162494	4.76067267572203	2.6441377001771
MTR	4.36363124530361	3.08687673043979	3.58758352211736	7.51041476197954	4.36157706838624	3.97077433421675	4.10067360946719	4.62205364832382	4.95387813368883	5.18333947177651	3.34662938405552	5.82973154877833	5.09668206853044	3.39880681193326	4.88046122149349	4.58489700727514	4.85815678909842	4.03763519476812	3.82921270045549	4.02053570929077	3.59096983554454	2.82249128796066	3.49134301829061	3.70589836024807	3.48114576473255	3.21303011085987	2.63254692947708	5.28256439491315	3.9374506387108	6.94673011950209	3.50992369863256	4.22196063854251	1.94342798190866	8.69889842047029	1.03168551168871	2.95924725914619	5.58841395173725	5.64159012862861	2.6029787036977	4.92669016281461	4.44229812907455	1.33652724169204	5.08936664291473	3.53723713429607	1.02105917525278	5.23520841836902	4.69236269061747	3.62563474549768	4.32451229572416
AACS	2.60331770618127	3.21694295147342	3.87330934232854	2.85010949630852	2.94716496388739	1.90313388661997	3.83899391833409	3.21496303445076	4.03030520928309	2.80603004589869	1.30925786801575	2.25544121696819	2.14173433732089	1.45195228989495	4.12482863867733	4.71685555727843	2.49791995571311	2.35512372846362	2.82353887246015	5.76172787541159	3.58539462701419	2.46721793117577	2.89864037024019	2.10802126477314	2.77302943396074	3.02047791000225	2.70393340753937	3.27651194037984	2.66123805041938	3.0852643526086	3.51711386678866	3.69893754269065	2.80653272029756	1.22195936942047	4.90273952618079	1.41176717544158	1.70929007218761	2.68639531094016	2.00342813136167	2.00242608444913	3.1138688812408	2.83788927835868	1.88592774352655	2.55040377120224	2.37604879631585	2.71670382682239	2.26365870056982	4.92354788869504	1.80501113611261
FMO4	2.81935870852461	2.87042540283541	3.01015380049968	2.04378246285389	3.40811084028131	2.07453458704596	3.87161828266679	3.2092270555845	2.90230922797609	2.89931967169494	3.35015940225233	3.40787465380167	3.73248270761631	2.91622140442338	2.84568012126559	3.0659006869064	3.08954655215145	3.40899158239898	2.52050122726119	1.90325038225476	2.3475341812897	1.31024378039112	1.83268904618857	2.32765682979312	3.27655452423057	1.73718269792858	3.02294016794322	2.75664355413177	2.97284569847459	3.09626930186738	2.8255614301884	2.8244056723726	2.51469776437749	3.73301868837475	0.363980985745025	2.76418233686825	2.52946957271158	3.18833690895713	2.33692539294116	2.94606566445287	2.29673280006383	3.22772186556584	3.04018092847497	2.62479453079777	-0.614299838300484	2.35918979456705	3.14264220537948	1.63646126937215	3.66579667049993
GSTA4	11.4301610848284	16.2460771758027	3.89898837071077	4.56619180591999	13.2403400864383	11.7314178347547	8.79551129732917	8.81332842633669	8.75081700779816	10.6284000362651	13.0509294592657	11.4945792589094	15.1646943894369	13.7248624211004	7.71578121889685	5.76546748159344	15.3333680315012	6.07388248200035	9.70197601720319	11.0765257039949	15.2731344958533	9.36771834118834	9.62951023187874	3.46153991237929	13.8507257559243	5.00515357426449	12.5079888669588	11.0283132528003	8.70899843423318	14.7705546028608	-4.66578839703221	12.6585433871502	1.21892948504919	9.8495419863246	10.9115883011826	17.6172754824408	14.8114025208081	7.49348264982461	8.68703512639757	10.7750509059801	7.55247323838706	8.81263795912906	14.1988229961703	12.8950267921074	3.15981350957169	12.8572245687175	11.5414260090034	14.8681481491453	12.7080022186319
TH	1.13986472199514	1.06638730829734	1.20149956924117	1.30182822425751	1.08658649639229	1.158620219227	1.46784360274289	0.927325199070043	1.18003619289733	1.08235168813257	1.25668914964742	1.17694499975358	0.701814433586867	1.08611125556429	1.10558538432365	1.04871017346327	1.12910599019337	0.970675796177861	1.15738588327606	1.29843209868936	0.897257322540244	1.22446846803802	1.10668926322898	1.4878094229105	0.978211933783313	1.22574036683947	1.20441054607411	1.12405920900832	1.07220302809829	1.10137636062994	1.75342042799194	1.00882908355867	0.968547914582221	1.18911495844278	1.31557140771449	1.03949529882359	1.46103960516015	1.05612541421249	1.02155321239176	0.919402580511143	0.89608075279424	1.36228243924125	1.04454182726966	1.13173024925444	1.01382567972949	1.36942269414039	1.22191575046237	1.22770562599544	1.42245253707081
ALLC	0.892094988918044	1.23071634346184	0.905837026101297	0.981516656209375	0.929939564926843	1.0354416818072	0.967770599652417	0.945439672842795	0.923926297457348	0.86195858419142	0.856522622533468	0.853329725036619	0.94742131376454	0.869186751179189	1.04609700771389	0.95022318389673	0.851091273495759	1.10253231354076	0.955312967190414	1.29821780375169	0.955461545593914	0.953654684551003	0.906203097801508	0.85567786338971	1.20111344014191	0.78530072929443	0.927826701355156	0.886195780768059	0.759055003308787	0.924127680640573	0.826393814974977	0.95113071274582	0.665743422597781	0.938115594427436	0.788280042525854	0.812579529393983	0.95716829669885	0.968461230042286	1.00070276817096	0.972592971246994	0.73308952494529	0.96439603259326	0.782023249664908	1.02560361705613	0.911969136316265	0.836719706163524	0.866769593312235	0.79939969876006	0.987520880515717
GFPT2	3.41195809318934	3.9905927299667	8.87518648212729	6.9910256393695	-0.972817502967473	3.01479515775421	-1.22345664790903	-2.1619088821567	7.87021009065213	2.96628603209214	1.12812005994347	2.73921121932085	0.910269519158612	4.90160125863214	-0.411489753457412	0.0690236927941448	2.81240070381368	3.15099101377667	6.14214545576614	2.72362531372408	0.0661623219826986	7.0699492660808	7.55422025705742	8.6406668994895	1.85681831829088	-3.79586424001335	4.69956405835467	5.5051643774454	1.73451489124898	2.74150392817157	6.34571451036308	0.11181837942688	2.87752985204034	3.38687508832842	0.915129502394519	-0.0421899586783003	-0.907652394666774	2.97987417236663	4.09714750787659	8.47455818475833	0.298585074833497	6.80593912431762	2.87233668770726	6.60437737506825	4.15877717870751	4.32433371574939	4.66142489692615	-1.01221062953118	7.8031495739814
GPT2	0.326671960523633	13.7972516337718	9.38370239124236	14.9381627974192	3.79368766210626	10.4297413730205	4.35021546423418	6.34383849493812	7.01979778431906	2.13252818219526	6.3454401483088	1.29219938301113	3.58124960938045	4.3088908914199	7.90848678856193	8.14561964493843	5.64983798931715	6.89763897961973	-0.0987349725962527	13.4637310413102	17.856796539876	4.29334044977801	7.92711928216357	9.39874995297921	9.30235430394396	14.7392476718713	4.47042739052265	5.1818372071557	14.7409596502231	-2.59662040840096	3.9753473668988	6.90939046069441	9.94545145806899	-4.27323984282817	16.7385339782263	9.47755514675473	-4.08869752151192	9.20519789400413	3.71174264928692	-2.31962999164478	3.48440391248662	4.17324162158842	10.5097894804125	-0.173684282988552	10.4467237469796	5.00037972611308	9.3887289694091	18.6057551402742	-3.10684176225919
ADH6	1.45382254286116	1.06834850806803	0.490669810531954	2.86831517859813	1.46816375843379	0.441601548230335	2.39151219013424	2.19238832377412	-0.017771675846552	2.10360191406916	2.48496621011743	2.46542782231255	0.633117843581464	0.599906133385628	2.29339811736728	2.84598912906729	0.881654632691854	0.338919793679982	0.576545190164064	0.625759727750545	0.881406011290655	0.172991820007596	1.02928924329272	2.3509280953	0.722618569028508	1.53712137751471	0.717013944027727	1.04529897315343	0.707325299666145	0.991159828164588	0.424062899654388	0.956987688482762	0.722484116013105	0.865248860868402	2.49897327206502	1.59295569641461	0.938496958401208	1.19232495131118	2.11380294647299	1.61317732652533	1.51784735712201	0.968323685630675	3.95441593315203	1.06434891412748	0.395922614141361	2.6248532251253	1.947339199033	0.914366694470575	1.32951479265564
ABAT	3.48072582800906	2.60586149392275	1.16288952271047	4.49810290039515	2.33999555894897	3.47227780795584	4.81213874696441	3.32500812087327	2.57623391884975	2.11883121988248	3.55551065854971	2.80815248635227	3.27772832149309	1.76838533557898	3.95192486483151	3.4787898159917	5.30162819406096	3.76899005586649	2.36712170085454	1.35904847857293	1.4937230011089	0.897415263733491	0.133551019986924	2.5042550559842	3.73188617697681	1.17710588403183	2.75828266906011	3.92652101262194	5.13863488771551	3.09774123392948	2.2002074675008	3.35083714662985	0.988197799772587	6.817508011505	-1.9353614088682	3.05235392777275	2.26804411455193	3.82020677410435	4.62445139016893	2.89595838398671	3.41214438365575	3.75797571237589	2.58083121763644	2.1999945663771	-1.27423556929788	3.23267629148575	4.82101393350623	4.54585592517604	1.90708763822313
CKMT2	2.98816827362689	2.49605920875857	2.28483349858128	5.65118410709139	1.68456664746916	1.79292197221328	1.42556519948192	1.27817491907425	1.78341349333205	3.57755267724365	1.93968730284419	3.06076268576576	2.89881270924064	-0.218529830466692	2.52246581128676	4.86569721349293	1.09158508236669	2.92878102907991	1.70798507144608	1.01252225631759	-0.270080949718388	0.269010010840995	0.919298834186772	0.656093083710015	1.5838439237902	1.22276619038229	1.08380135980677	2.49205691967945	2.02145946224773	1.62324064297187	3.42092013924613	2.70377441032893	2.03017968972248	3.94375971638169	0.45197737800475	1.74547175974299	2.66843672195076	3.89540556565562	1.2766807134393	3.18817769323442	1.95473068121292	1.26416235434102	1.64817712168239	2.00568836388653	0.283923271384826	3.25704594651674	4.21982644160424	2.13756242322477	1.16309150326495
AGPAT3	7.30197576621725	9.42479860363139	6.10703969903559	7.15667566889727	7.94514971196531	5.39109268451298	7.79496621396832	7.21682577196322	5.46507398361791	6.97153263669302	5.59058225103103	7.18405661481973	7.89763823466877	8.26415980648746	8.43294443255585	6.58719920224776	6.73822031089284	7.21002406172565	6.76337439776947	7.86002701794793	4.50340661381749	8.0520993438863	6.85904968334119	7.03233731969032	7.20220829546454	7.29398596717024	8.70439821499786	6.63557880376977	7.65550410317865	8.55679667840896	5.43458572247225	6.15869148371115	6.78306233965185	6.81032106885799	4.74913109375499	8.4670741323731	6.75855156088998	7.90584138608094	7.00321692194065	7.21498186133345	9.53592153202423	4.59074563966095	8.66146550221908	7.44151974295799	7.39189086513656	9.71188722888948	8.97347482665271	5.65221073468192	8.3556197795307
CYP4F3	1.07796059579265	-2.08510912617578	-0.222092937042544	-1.60568877756042	-2.3865465027203	-3.6240262477683	11.175307416723	1.75163284064084	14.3789755087189	-0.616776295412812	0.449003663190023	3.91390925234722	-2.24771411740683	-2.2501659197036	-3.71998804277745	7.49891244261681	-1.37774735418792	0.699142732561048	5.12532731349525	3.30598733351231	4.17792705863547	-3.14064235063774	1.35056797638852	-2.7627411920727	2.38122473639305	-0.220475076528931	1.27834834654702	-1.01609198175665	-1.68000628876864	2.0146970573197	-0.564162049502563	13.8301953516024	-2.8168610223879	-2.03887650346344	14.6429370452388	-1.20956023096915	0.567239518223579	-1.55925778182796	-1.26685556033909	2.83538086865916	1.87665556635812	4.9747271104564	0.561251577931564	6.13927304480927	0.466834777344032	1.23152293574159	-2.577790547433	0.579683780972831	1.05841976275252
DGKD	2.2795005728038	2.68229328285289	4.90180072413693	2.13320299803995	4.4610393239628	6.45435381609256	5.81694953433456	3.11783731240703	5.23885546526606	5.92114510935783	4.86438621854791	4.21985216341123	9.34322991322797	3.52795946443695	3.96554790330066	8.21376456067817	7.09293017204819	8.29476458173817	7.596948434136	5.18061449689158	10.6663480115468	5.64802783196121	8.76084109396859	4.21987570768944	3.93179517183068	7.24022162610118	4.33850586081194	5.08126666505837	6.16637008814697	7.26000344363941	6.23120261589378	6.56092108780528	6.17921123039135	5.1798925636416	5.79109980993626	5.86180431831024	4.62583382510635	4.20248216735483	6.28604451446494	8.06893538164503	3.02471014958821	1.57017658974836	6.03849010520243	7.42421409342243	5.33110178174279	6.35312002288493	6.57612080670958	8.23661885029028	6.93308559719383
CYP2C9	0.780072152516265	0.790255167873414	0.651921135647596	1.07045416657261	1.59855839143151	0.7065586939115	2.59958246247032	2.55957878501558	0.768878580103078	0.815060735183705	0.866069011790485	2.20617763632819	0.752384381892742	0.74843764481179	0.898206628193021	2.73727272051119	0.763519543380542	1.04791754994509	0.88764942902821	1.02635395639643	1.02740736718868	0.999586986126845	0.66672263175875	1.27573440585325	0.813639633628745	0.937974790756526	1.62254887705518	0.797404750645909	0.835525411211107	1.3242803616139	0.763050067760594	0.912659598917697	0.712311745988958	0.793943553811289	1.24285698183235	1.06231040798369	0.956935911709108	0.860089164013401	0.953444437388138	1.23976785828042	2.02394741892511	0.658689723995696	0.779061111749112	0.957556890238225	0.596204356137961	1.25641530024823	0.729781803244379	0.785955759112796	0.998920353411668
SUOX	7.53844322573294	7.03668249232003	4.50408098876076	3.66559253823083	7.11903880047608	5.12855689904962	5.18302943682255	6.27454265993874	4.30877896213812	6.00719326637124	4.69830212083679	5.02536182516657	7.61379350383376	4.45633633061847	9.6752156767025	4.29706317824744	6.11371269123235	5.22447663476978	4.11090275677941	4.75984365826328	7.18674324495654	4.18753996807466	3.9931127228948	2.76765111558573	5.06273644196226	8.34900847893384	6.23992547307839	1.80825343511292	7.40458293715079	4.76497926090958	2.53017049341773	6.07342307519566	3.87918064856529	4.02295012945846	5.67063949552795	7.76075656627286	4.52494688050818	11.1263141774717	4.37506094047476	5.54697730307631	7.09416327047651	3.71743859347403	5.7775877727528	4.71773623528446	-0.961739707678102	6.1405666973624	6.2869836347954	7.89425983272596	5.75522906541664
NT5M	2.25725493264166	1.72754660508631	1.43891290278288	3.16103922442611	1.60783992130132	2.05264098812679	0.597534226242503	0.963077948759839	1.61174546325566	1.94390925436305	1.63632088597064	1.61455616165809	2.08226686041196	3.84512968004518	1.79123852695413	1.00939497640227	2.09000989041659	1.47433921212479	2.18329116476169	0.741510373937711	2.736042324606	1.53518506884274	2.1645250648116	2.0481559140874	0.928674646928328	3.51373953355942	2.16083936233748	2.30974903473484	1.54498169131882	2.30386903998098	1.8109210036545	3.45141910996193	1.62487411180245	1.3683380668435	2.98171002506267	2.43739978224826	2.52312370316398	2.49389530098904	2.34061965155248	2.2485837709476	0.421068802546512	3.16998515851734	2.3128302828294	1.18026708546467	4.50415037596003	2.35298866532145	1.51375742487071	3.21509040817303	2.05799736363029
SPHK1	2.97010558071935	2.17916454896368	7.29404370001788	3.92467509359608	0.925911535834131	5.51617577426768	1.35197170609177	2.41700254729591	6.41676888706724	1.20102222248864	2.69052556524533	3.15233846646761	-1.82081932369413	6.40050395503533	0.512062670890739	0.569915533232196	-0.186364524113473	3.09084483583029	4.92341421487238	0.39160865549566	-0.0855552036978562	5.98332042642424	6.02846067054581	6.30769229384078	4.17762080977805	-0.34676126549282	4.05082897621166	5.7168075607328	4.08205371183	-1.59075391450572	4.56014465272639	1.96857157991053	4.87971755119335	7.14250039327088	3.7031675320986	0.723336586095627	5.07557980234318	4.24350453056153	5.29061476166212	4.37039139305839	0.2529752295397	5.66602320773955	-0.335714813981756	3.85076383644233	6.19834290203488	1.29307794024072	0.800870764779825	-1.26638853467655	3.6255866198239
BDH2	7.30172202611795	5.21433978803455	4.38594578151014	4.24778046521352	9.16728448356799	3.6136611386631	8.76660767303859	9.23691820324663	3.84733766291882	7.22240822491686	7.05257165787703	8.95913540494173	6.25819129013582	6.40172327705802	7.6823731100549	9.7653092046531	9.01224228173178	4.86183117034082	4.40845551463994	3.86716788491279	6.87001884120052	3.58021213028062	2.15040452770455	4.67804955438879	4.1873033190142	2.72662557701877	1.79450509948058	4.54601096474578	5.47845584166527	8.84802297478577	2.80807976618508	4.98776665279618	1.68883045137068	10.3022715771563	2.43985381395166	9.52689490488969	10.0675807847263	7.18647470372027	5.50658886519179	8.2582031469422	7.73022419666452	1.72983219139811	8.13688699468807	7.83369861423915	-4.23685898029781	6.56803373745985	8.91381552350071	5.26179942136517	8.24956493553571
PI4KB	12.578638054937	13.9420499755526	10.4061514095806	12.6031492207707	9.4656164954892	11.8372187899995	9.75992397171847	10.643227884178	14.1099854356697	14.3917186289568	10.5894381171004	9.66389926888803	14.966175076879	12.2729681724031	14.2480769057785	12.5555523281558	11.8831592898706	14.3651823853034	13.1244543948165	11.2670049389783	13.5886458894924	11.2863476404813	12.4781089373278	10.5733534098126	12.3440025729099	14.8961888228395	14.5414085109417	9.88338254786735	11.8923633446293	14.5131533591497	9.09825083985602	14.0789436199887	10.9146271684051	15.0132472635695	10.0636865073485	11.9642348454372	10.35336973603	10.8069323695818	14.3472046295512	12.184258687431	10.7319081328538	12.0095010663339	10.6890580854814	10.7151154666481	11.87295209252	14.1288575377511	9.73093305006338	13.0865689405721	12.3386426431602
MDH1	14.3568428347953	13.7647540330975	14.6804357025845	14.6137335178612	15.1289895064946	15.1696058941049	16.598591442896	15.4251041571696	14.558334156222	11.3605561203864	14.0517742357736	13.7676898964866	12.5866726011294	14.4997898422465	11.6333433766137	13.2687603371916	13.0417557342127	14.5449689870663	11.9089287523073	13.1534440599474	11.3089430683976	13.3847762289997	11.2681507256543	13.4887566847475	15.0575808166498	12.41392588451	14.1418076997291	16.5574668327111	12.9823029844832	13.6194993064593	15.9533971625755	12.7928431131252	14.4939300677012	14.0574814476708	16.2726769911815	15.0172694354873	13.8797926501281	16.0750359884156	13.800089201508	15.771129614394	14.8721871749046	15.7468953468841	15.2334181106095	13.7304675583918	15.6826993994156	13.6590354549939	15.6141424925836	15.1655377762026	13.684380645593
GLS	12.2805364801307	12.6908946961136	18.2915167069194	19.9369597365895	9.41066539558439	16.273593646552	17.3506692696409	12.7385414158663	6.32236297402125	14.1971990778724	11.5008090403153	10.9669653961679	25.2255360429216	11.7967395543855	15.700074417096	8.06912120308506	18.1730065395547	23.1286081708363	9.61148659529418	17.4259998892617	12.4489232872522	14.6792205277683	13.9305018703138	10.1513800861254	18.1604872967967	12.0655709290202	10.968870737978	10.5967431927366	15.0777645503795	17.6175720526824	30.2943757023883	11.246753651108	29.6608388555293	14.8551650076151	7.96476824167151	18.8232482837728	13.7172620577716	26.2081545255901	16.6589827946706	13.9310291698812	16.6690250111215	5.65703604273337	13.5221885760903	17.9403593278267	-0.394764208191724	15.3203046062213	13.7215317389899	14.2589152029188	16.5423340723662
GUCY2C	2.03339270153007	0.605000295866679	1.67238349602736	1.78506399403399	1.08182394218032	1.05867126197809	3.90172633137609	1.70788893888972	1.04863064087135	1.27057315370433	2.12620972338219	2.88725078533898	0.37756698462909	2.84057539884904	1.23564092042659	3.54577694166341	3.16137155550372	0.610998921642975	4.5624835078903	1.71744001738688	1.46954935596134	0.215416207569624	1.67606700158933	3.92105147869167	1.48239126905668	-1.70781578059226	-1.17050037647991	1.76099445042754	1.34485859622624	0.121282652156224	0.946205864430331	1.70714395718713	-0.0999291832100677	-0.451273256668407	8.17133229171674	1.36419175550041	0.0937441622068815	1.21463052044018	1.84804679950316	2.59001058169411	1.93720516834987	0.0464759936551302	2.18799594931057	0.890617365125695	0.844467439706557	-0.394519066687769	0.516753237797008	1.64779946314481	0.464680809633422
GSS	16.3102817558161	18.7703003113199	20.3642049176337	22.0921471957644	16.7730606810338	20.5277564345642	19.9376451707351	19.1159551660097	19.81839482491	17.8070110810285	18.1142091843736	17.5845972890335	16.9921649813651	19.5089635749701	19.2337936601394	18.4036159244651	18.9104233215938	18.5741252742026	16.3275348980465	18.1939056314133	18.0545372758948	18.3230448178089	20.9671686542825	16.7590010292068	17.5499455085185	18.1518921645732	19.1417523282398	16.506374689575	20.2348962251103	17.2731079387136	19.9701887597688	16.4293193648035	19.8438032690565	16.6887010512401	21.588183116737	16.5912179681483	14.5118024636332	20.4860359098005	18.3311262203437	17.4444270116686	17.1780214317029	20.8933187810224	18.0427256347806	16.5043163699772	18.4268029057061	16.9236126467388	17.9519348106139	19.3248273710063	17.2693865651148
PHOSPHO1	1.51049387613271	1.18429127622903	1.47016445552442	1.08015568751761	1.83989173014786	1.49331765729254	1.06559337142407	0.877451858387	0.959946568610071	1.53849881332238	1.03371400958476	1.31357695486285	1.77124211494631	1.20016119849971	1.36518356007744	1.68880792367691	1.4830606916077	1.30138143216021	1.61572892231821	1.80676221788002	1.15126310091083	1.31995443072192	2.35972439148754	0.585658390592442	0.907498999163756	1.29352298942876	0.74669183529636	1.2899380027402	1.17956697591495	1.41042696366969	0.829321959045184	1.83628160614191	0.949975372823533	1.34042457066533	1.09174039559825	1.03211886922676	2.54115710578594	1.12823110500108	1.36005876327031	1.72710747013987	1.24441956798392	1.37876239859421	0.840662943124372	2.68418553896868	0.833176772744164	1.9295821585109	1.22677533630908	0.708770996056741	1.4380429344851
GFPT1	10.4073807007736	12.859717401581	15.3793444694044	10.0980611429651	11.8992454519287	11.3351879273883	13.3555104920552	14.3179195177386	14.9899502766783	12.433527618239	12.752040033852	10.4150456872042	14.3884012037475	14.8556206566316	14.0457518595018	15.0068950297757	14.4169310164433	15.5469446241385	12.1394744447866	12.4603748676384	14.7382807258924	12.2119752713369	15.4421976362624	12.7105766750346	12.5046250459435	17.4735985736452	14.967314588537	13.721931229068	17.2447444363432	10.8316417271087	15.8913532360785	13.74968105795	14.5071134634196	13.1676171197585	18.9278849615255	12.6391243058458	7.438492867993	12.4254974678154	14.5183352342016	10.0696128559304	18.5344024504271	13.8431589732266	17.3640943423065	11.9304598763113	12.558924233617	12.5732645357109	12.0678872444872	19.5707843410605	10.3997271783703
ADH1A	1.1077934865818	0.879656408213552	0.886610107756352	0.785224547306903	0.425420999241516	0.536195796019756	1.77638611636909	0.702420644739268	1.03446026920683	1.02335077133233	0.837766580560079	0.932576910894293	1.01213203540959	0.664213892588223	0.69040325887285	1.51755860289398	0.467630616995114	0.86734072284065	0.743313491502465	0.876468021331882	1.01578527394514	0.831457701485836	1.05444984128352	0.640425822945913	1.01715380329052	0.899641878264939	1.11561944691978	0.81159600221519	0.839232904578936	0.889723030686057	0.801333296293207	0.888507704685543	1.06399941627906	0.58280889262777	0.67395087170491	0.626223694403345	1.06179399010842	0.945532614357727	0.669955074209211	0.452457135481527	0.884663633944348	0.811780152332142	0.755454798067812	0.889310804058717	0.560513606069678	0.975616607494297	0.842688800626382	0.71406184263937	0.971884774820175
ASAH1	47.9753055845652	47.6680513725522	46.2386537316891	45.0712377414636	49.4706349155074	44.1478103580241	48.9968205018801	47.9858927828693	42.5151230162144	43.9600012447748	48.2484788719188	46.258213854414	45.6317872851348	47.3975478672736	49.4731966419191	43.9835795286257	46.6865828727794	46.3408908029985	45.4512486570045	48.0885532963475	51.0199357262238	45.4534653138229	47.5254280428559	48.7323484160512	51.1053535905827	45.9654289295595	49.6100459418096	48.1105431855007	44.7415808745873	47.4069374277348	39.8673027314565	47.7152739290906	42.7712665534991	49.3299197816907	47.7547002805242	48.941223018604	48.7484865449328	47.0588811691504	44.0776537724209	48.3625102093699	51.4913577908282	47.6064839816183	46.8128740917441	49.8189071079109	45.9354589478325	44.1430617823995	50.0148315600924	51.1671714592795	47.9160049130413
SPHK2	3.39387317256349	4.29939019945571	2.50070287304001	2.73673941917018	2.71168816543321	3.36703202489325	4.06104607866924	3.4412110551062	2.59017219949044	2.32949475332489	3.02296402619862	2.06245938461914	2.42262378297833	2.62571914486119	2.42822115362687	3.32205504581786	2.8410479306357	2.08732718820087	1.993872735399	3.00290238842176	2.90629517117148	2.54284599438982	2.5741536254641	3.67169474812692	3.96390248727068	5.17925330124793	4.17171074625982	4.16098066242917	2.38429570267944	4.48365464252552	2.11125247205635	3.79278239710695	2.79977927196428	3.32452784952682	3.12718955249955	3.35014362598023	2.55302895043428	3.4834266843154	3.9784793249136	3.29090981516901	3.89344810250884	1.78797587676381	2.35075431731639	2.21367879789691	3.55323774328165	2.99986725856284	2.03474334391496	2.5814254000597	2.32698198754391
ETNK1	4.70599999564448	7.2472164236248	5.98687435392793	12.1373933436444	6.20720007238833	8.37889117901183	13.7272965225267	11.3840926128865	5.83888519365465	6.68259773477272	8.58666137785817	6.71297158834489	8.50013504656683	5.92834846691405	7.67182819070759	12.3036772240401	12.262107954022	5.18993064832747	6.63092926034476	11.6496898948474	8.17957080743865	9.10610916969732	9.00286020967323	5.49155590741801	12.5107263100874	3.69583340902215	8.36566395215682	6.95093732393496	7.54951901631332	4.92696067724602	6.73270037043228	6.9927036730134	9.82019664655486	5.10363062545922	11.7101366569259	5.77014476336294	3.71278486008183	4.9887934128372	6.12013922479072	4.45064931610375	17.8164896259827	12.2763453335621	9.48902831238281	7.28041350511457	-2.76025044917542	1.65857756918782	6.5125956500268	7.29525993686275	5.12671400770002
PSAT1	-2.33539248536209	0.657061682826525	19.5354988291284	15.0578143991219	2.42828984298378	11.3572937667024	-0.778312086638897	-7.57048029061547	18.4489868881533	4.62103338226374	10.9505024772312	2.45709155779597	-3.3249167879289	16.2346749652144	-8.97078208124139	-5.92399313697288	8.83306555439863	13.4199921161035	11.8957240327552	12.6631203501007	-4.82165823540213	16.2368372661807	20.8247072488447	5.48956354909734	16.4897837342757	11.3596463916214	11.4833553742885	14.2642791417543	11.3708494366723	-6.37514657480785	19.8524727029804	5.30883371284169	14.1220385646332	-5.01443799134648	4.36260574989321	14.3164269461258	-6.96387804315706	4.32146106624906	18.1754952754039	2.62967591332682	-2.59511446192436	2.84670912343569	6.34805479208919	6.61481530498017	15.7265408716249	2.92425895531774	0.508126378147443	7.67320020139506	-0.387621144812998
PISD	1.93559359405402	6.98535206639492	5.82431382899679	5.57424140648955	4.55056295994824	4.70661844083597	6.28563362485128	5.954480114106	6.17551171957128	5.32490457437909	3.91504658031514	5.30844888164278	4.81953360691571	4.68241956457556	4.64488091405307	4.96349252142077	4.07775539632442	3.39518899383123	5.1535697101964	4.56101733102252	5.35231439038453	6.10289947578185	9.61022693953534	4.44118049427426	7.81555877616057	5.3487189921243	5.32893632176594	7.29801143161466	4.26921011322258	7.3580066025101	4.427568725328	3.46734548756078	6.6803872193098	2.93777265473811	7.30929666719415	5.69608433970148	4.66344781125174	4.14359896867633	4.99568249944574	6.22585983118681	3.91713375023125	5.41653018038745	5.69663696646527	6.57349135993364	7.15790411030088	4.21641629987223	5.27764568831594	2.09148872151556	5.64345974736776
CYP2C8	1.01259641675828	1.36367729256184	0.835214772625392	0.732581200834409	1.27547706116483	1.45569366142856	0.810683308111766	1.21917468623558	0.691760092454048	1.26526567692126	1.6305502464361	1.51201212889692	0.741154293783733	0.905764489280741	1.13748191815474	1.50954455254682	0.831555295608119	1.48669714852544	0.682689469887693	1.31631424569528	1.12861910398382	0.882613963715314	0.807356714037595	1.28613824687147	1.44201995129655	1.11800837984856	1.7636384911781	1.42764848877466	1.09847065146085	1.14806555025415	0.693366266101318	0.946675014525213	0.660596884166029	1.53276625133613	1.60115182166587	1.08121898968749	1.02567200716379	0.808752580846553	1.61419964052986	0.962596941596583	0.65234732644962	0.691447991117041	1.38271387762411	0.78178048347047	0.70797109943129	1.3047362853934	1.41988573429516	0.892948537972729	0.901165161565045
NIT2	3.95270284968002	4.05374027971384	4.60333369143262	5.36240211430285	4.54991785937303	3.79381394868857	4.45974263341181	4.14508979021239	6.11554789189637	1.73289391181216	4.24522225654891	3.23150049277264	5.08529780861057	5.55127682692068	2.46097583900802	5.27798517334114	5.66490386341566	3.44448476164219	3.51027450137702	6.14052003773578	8.33571288018387	3.8231405167198	4.00047536627814	4.20047043635335	7.48937137766091	2.26366621357584	6.43526323536362	5.29983861782281	3.41319212151351	4.29591047816669	5.17693093279746	4.98810607740683	4.86460973324735	4.20662992652588	4.18973499855456	5.67457071220985	3.28465614266267	4.19322675513132	5.15522012449608	4.0879435475489	4.68934020424197	7.5874358399815	1.82434125524747	3.23979333292653	6.33114253182946	2.4680005689123	4.21342835104522	3.50851482271481	2.08923942460604
ANPEP	21.8564372452309	7.29762844585874	17.0161530418533	5.70942838968675	19.8586583740033	4.96671401272598	10.8510034318736	14.9232100328024	8.0857133579358	6.53341540410675	7.61581726183401	13.199854738256	12.1699910024395	12.7398579851306	5.91862805851942	2.07554832975628	-4.71082548524088	15.0905573363598	7.72139506431448	20.4537800553684	3.82171417658365	9.9630845266974	12.8145734004123	12.8388621207151	8.43697007494756	-0.972044437537226	26.1210283228939	13.9448304720968	9.36205275612108	8.12608162394138	10.4484917542885	2.90455045151689	13.6787245754153	10.6647725824456	8.49413635032167	1.76419473406107	9.86184661673155	14.5955891953476	9.86465636587592	13.9567406995345	5.93948717722953	15.3421832634216	12.6877680991285	13.4391858852042	-3.34827565083001	16.6117754562547	16.1110698219721	-7.81331588260419	15.0252703712793
UGCG	13.4492283895969	10.8776096640138	11.436923986666	15.4581564537031	14.372420374119	13.2736578156535	13.4095093933767	13.3218510602647	12.9367402185084	13.4608154655426	12.7921560339275	13.4601005536239	16.0450463739823	10.893811596431	14.0499585571973	14.2505563204337	12.6790779639759	11.2976338752951	13.097122519003	13.7383489935926	10.1479775335458	12.2896071752007	16.4482292405154	14.2840478154435	13.1797947103012	9.96645571999061	12.0937394096465	15.1608681433433	10.3900214440146	13.1753735731989	10.6366922344547	12.8045495611195	10.327052750821	11.2042358957864	11.6283551635365	12.605093830075	11.5329595912029	12.3519163927618	14.4768521562393	16.5949474448746	15.6252796452153	9.52002333593531	16.5930753788548	12.7326959358625	19.8146937564513	13.24844707933	11.9741353737797	8.9924863206478	14.4809991896131
P4HA3	1.96892010498949	3.66369121433718	3.25037466758149	0.862940580085382	-1.61146424759525	2.98411911578708	-0.640536536361485	-0.236531684040759	4.19909227391412	2.66304989026953	1.70875498460464	1.33251485119504	1.03207313882572	3.07556003140477	2.19247947028685	0.86295082515024	2.08973112040343	1.80394903671317	2.31678430655582	2.3150335560317	3.39557659519039	1.91948980342888	1.70527365743272	3.43319597051729	3.12373560007273	0.414910050597637	3.52736468660237	2.2957523360857	3.82121051062736	-0.365944851909535	2.39442590869043	4.11666897032825	3.04115357638836	3.13726218200342	2.6176464038093	1.36953702763541	-1.35314902435901	3.73460077924595	2.40688267072623	3.23174278652843	0.100085591879491	3.90847625515423	1.36277323604625	1.77082613055244	1.34988951949953	2.09114971078653	2.04090742940424	3.79852357821979	2.06035291972403
MGLL	16.803076852324	17.6487225336734	14.4610854591184	8.37580110504085	17.2230381826136	9.21605088445742	19.611704115212	18.8335606704936	7.8588628719463	14.80118781998	11.3582114194534	13.2884175835328	18.5459257851873	10.8735749348055	16.3545219640441	16.3036114761124	18.5807898758737	13.0962309037524	14.7583234520947	12.0387307532545	13.0296912270485	12.3274276594853	16.1539416327019	11.7024505716545	12.6701039660136	16.6045795858041	14.0795824451878	18.968822528162	14.2862011773971	19.514193833721	16.724404930139	14.112889016127	15.7905200454742	7.15687769255901	10.0938359006425	19.7463083128862	15.9781640664242	17.5913884474327	15.8753895047378	14.3394481930951	16.1042022060975	10.3098665553664	17.6987602322167	15.9795216692126	5.16776867617649	16.01884042653	17.039705373578	1.6027186988639	15.2936747658934
NEU4	1.24944296964942	0.862241798387573	0.589145654296383	0.623143869273984	1.36328011378935	1.21393229455565	1.29979139375927	0.72826110808355	1.36446033310819	1.05120797732304	1.32524063095959	1.16609110668892	1.04512135916333	0.588449769197129	1.18042647885993	0.976116358187355	1.04845712011384	1.39041284524573	1.02477567148954	1.17311686090587	1.43171702795541	1.15861416682648	1.95959488175058	0.996830568099856	1.03180495492647	1.25058735094251	1.0450118210314	0.934289202125753	0.788188498053708	0.167834857880473	0.941576763021514	1.19014627091325	1.16497305943277	0.956865592285503	1.07538448312574	1.03378849324328	1.35267043193463	0.964457748471432	1.16706978347456	1.21026227938939	1.05990841100429	0.996327927128967	1.02231424107935	1.40638088329466	0.775576714805516	1.23942295073477	0.440120638213015	1.24010773955285	1.38520839446231
HADHB	15.5333629158926	18.3788825313785	17.1426008116309	16.2520703604051	14.5894603323978	18.4996672889764	15.9313232979596	16.8921699780458	15.8307374263109	15.6097628842282	13.6302902503608	16.1840135591727	17.2518503474846	16.7983111828663	16.5657326076297	16.6088455556541	17.5351396028147	17.8953191379895	13.9235926049788	17.8909051461348	14.0555458032672	17.9984875100039	16.0420923299504	16.8603181584337	16.9111620780544	19.4623114730958	16.1752886500657	18.7137017623645	15.4875945779088	16.2734064645072	18.8108804311123	16.1765779320861	19.3591358203896	18.7964895129559	17.8658563341722	15.9098548795142	17.3661111454651	20.8430513507687	14.4367752212152	16.4891024834462	18.5775606744184	17.3982144672113	17.9243728219175	16.8897046852892	17.4005082677156	15.7544426336595	17.2801689862511	20.207301484295	17.3067474507105
TK2	6.17674111598516	5.66229050686688	5.5522198121195	3.52044960423365	6.35789456413876	2.65231333597488	7.59165766758895	7.673080351182	4.99550646667276	5.47008974495518	4.03886728878382	5.29549122408965	5.63265394785978	5.21966381420238	3.2027445402854	6.67412188432881	6.68302062851662	5.3575798157896	4.10099387952933	2.53643745336897	2.16795383818469	3.92824159416272	5.67186580672626	4.76374199886049	3.86565106016376	3.41124470264435	0.333990790034241	6.87256036290124	4.27617708782825	6.91500052017258	3.60916121422212	2.32391867429452	5.57668658221094	5.93251882655238	1.07653873389348	5.28182565972444	4.62402334465185	6.23098994872174	3.13487423053763	5.04286239321762	1.87589250250682	5.53923111947042	5.66676979906628	5.99538716728986	3.94280384861225	4.96046773503182	6.97742489409733	1.63839455409303	5.30081790282614
CKM	-1.42890581404164	6.78929096852752	0.718747525148338	3.87499327403941	-0.153352530860769	4.52162497401175	-0.561667176537633	1.54795000822324	2.65640597260295	-0.92652004952183	2.23397307050985	0.0799293198639888	-0.628869390612296	0.991423258081169	-0.0167182455600621	-1.47054947077947	-1.14912165611142	2.5517794840127	2.28990417915774	4.80371375630386	-0.240437298654212	1.00728607915299	7.6374158585212	2.20021863644083	6.33467589453858	0.0855309459638811	2.45088191545159	2.10093367402501	3.61142023388135	0.689437985638287	1.09689449378928	4.99771303555494	4.16790060581788	8.07785879562845	1.30666395951089	1.4354263423497	-2.39893072653754	2.17645302723098	3.43593170771729	1.51965445898558	2.18496329717146	2.53345447298001	-0.204988522748714	1.42743187242384	-1.63489485204593	1.4139491186289	2.36630349208612	-1.20356298729036	1.50765687322861
SULT1A2	2.80282795931223	5.00274771858979	2.58012863340569	0.63237690899469	4.14339442105206	2.30413614275064	2.96656030462205	3.4459428580828	2.69002512295699	1.22861278394247	1.24993491341435	2.62886252311383	3.87920889701869	2.50152922526648	3.71237067021633	0.94722386157012	4.58744363047258	3.95615081182497	3.00906464287699	2.62636601271793	5.00976126978875	0.716476294836069	1.19665076554985	1.59427675560642	3.59444170693587	4.40623645260417	0.784446229885193	4.75751798715149	4.58312252053004	4.61738126936959	2.75050139346548	4.42963570255692	1.59522149537238	2.8639997782879	3.77249660240256	4.40454284328692	5.59790565240512	6.52010400844722	1.34062733774892	2.07860375142611	3.41838964953704	2.1337223084275	5.33003240036814	3.21180623903476	0.72125484293089	2.9333886558056	1.10400475448845	5.39813877486464	4.39490121290637
ACYP1	1.11437133770337	0.780078302866086	1.6549985115057	3.73419838123724	3.08217147765572	3.71596380905174	5.23565989260319	3.23371240605887	1.35822637303263	2.62568311258545	3.39279065110468	4.31896767536397	1.35635550209464	2.23729871674438	3.78646359080512	2.3641672129998	1.85293596566068	2.44560373600324	4.46728133194166	4.58110003105943	3.50124789687059	2.5675990547669	2.08123027631301	2.94516164784619	3.15084340284509	1.15594443893719	2.80697275853812	3.75404451570527	4.22373358555611	2.01762417074887	1.35295763156251	4.03007391644441	4.01721428016738	4.3090929216271	1.75208988094932	0.273946014914469	3.77888042773553	4.57210676081095	4.40898393914704	2.24935451716592	2.51241122468952	3.18685972633473	0.589055346912527	2.40893174179224	4.35691765043574	4.14367998239066	3.36782128021078	3.73408633071053	-0.246165581555957
ACO1	7.12870877935893	6.0042636251172	7.23860071311571	5.12230223915873	11.1117672514492	6.96978649262003	9.8912376586477	6.72480443264843	4.39977998685704	6.18785515311714	4.00040176620592	7.81431337668503	7.14169679228471	6.99508256681977	8.20270492701144	7.37204432590947	9.04963178878175	5.61967719053293	9.5945851756896	6.20488984933279	11.790066422119	7.99351735210064	6.91817521198416	8.53972159890627	2.77447532503979	12.7334073803092	5.40642022449927	8.32348822824797	10.3523734681081	8.77303496412362	10.8603904745607	5.20238077367483	9.97370510630313	7.74948103003952	6.08124205502506	7.16611670380212	8.66696788496108	10.5356823800009	9.37798187903288	8.1929176961338	6.34503745254599	7.44698276110453	8.83042667762338	10.2916052210038	6.10509801243574	7.94690756434041	11.4159195543169	10.0491693009187	11.9148259534133
POLR2F	1.33839796470705	1.36049002899803	1.26447005950345	1.27305830300725	1.22771763042736	1.393678938005	1.28142071476192	1.24855499468638	1.26479753167487	1.278803567193	1.25303661312404	1.32040763880773	1.37352403675878	1.34729357841451	1.25123016832179	1.23646934431586	1.30199511043895	1.25832967907625	1.21482978289498	1.31626013161042	1.25920693225465	1.22227353677149	1.3218862184528	1.25127489187508	1.17927002024736	1.30348944455982	1.30701614509531	1.27808252138781	1.27780346902554	1.32789636484081	1.28446243771618	1.17969295270427	1.25203919152332	1.20109061018113	1.2195932786043	1.42566364535825	1.3162154518385	1.27785531135006	1.31809197873375	1.25425535471539	1.09908705049881	1.24298399217847	1.23170388681911	1.22584698663682	1.28885456409842	1.26586048176509	1.26063837425143	1.24395720315898	1.32621891513012
MTMR2	5.00777257175173	5.19175500546569	6.49809791985108	7.07832299946026	4.61026053896583	6.30400845560349	6.17664071484393	6.15656742799738	7.08237507147694	5.67468811011213	6.16870050382678	5.73403434943389	3.46914881810127	2.80805847392636	3.05065493439546	6.29835877550223	4.60206545137848	3.86191733854137	4.58476599870602	6.02330163244247	7.10728104080449	5.40384182152958	6.75401030252739	4.20713839553105	6.5565635335894	9.07070640599652	7.01663713178351	6.37960689258288	4.30682046626674	1.59853421642495	5.94811681060447	4.46382505294391	5.14558335177503	5.75504110203969	7.32378261562684	3.84528801178714	5.3473136749403	3.58947890778676	6.22372320258501	6.82188751058559	5.61856316716998	5.81047651142537	3.95047938392776	2.10434167149656	0.206863235411204	6.04577677123486	4.50965276393456	6.43734817334762	5.99438147192112
MTAP	2.40058759551958	0.582524375331413	3.08248019765778	0.757746352405735	4.04786320136706	2.45023760508335	2.42115535756858	1.92437422511228	3.68967336044468	2.95796525301476	3.51945545721308	2.61281099997899	3.67023156505095	2.46521741075596	-0.310598263130927	3.53955045252252	2.07054488659169	-0.0121734760908958	3.98129293125458	2.98514499133591	3.54376501935421	2.92936450900447	3.50232263512016	1.68688862440723	1.04926587586391	4.35370779258891	4.73515765653927	3.43678284112997	0.911578129827712	2.97930139337353	4.07007307588057	2.7988635854701	5.02343334440143	2.17661144564625	-0.596099162818023	2.92209893811345	2.55042190315167	2.3080177101869	2.85903633694004	2.44214309455171	-0.218881167918675	1.56935513564576	3.06971355770437	3.15506113875407	2.41117544637809	2.50078638849536	2.93472847804982	2.95577228547867	3.20618234855184
DHRS4L2	4.28455987204605	4.18896133677965	3.40991660650253	2.9955065869953	4.27303817315735	4.38001993577099	4.13996187481405	5.38054444987264	4.68839619346663	4.02624621152829	2.42709388033016	5.53224189303496	4.66401996366127	0.32247212847737	7.99348747065419	4.3990099944885	4.16422742369755	4.0581505594686	2.81989977795724	3.12989446429143	3.98600511135214	3.48883045228086	3.36806195138953	3.2060424118988	4.9877833221391	6.68470709672451	3.17214344426419	4.16909361049169	4.94428528442956	5.30113888596598	3.4870736366947	1.81683228653344	4.01817783691375	4.92588037469502	4.68166843197546	3.05563622071063	3.37741742100995	5.15606080228606	3.18403259109042	2.40704727585624	3.40651642361493	3.12211693598852	4.20061132216878	4.72554456569242	-0.944753230686321	0.932517287101369	3.62403122506155	4.94557901033866	3.54186632595061
PNPLA3	0.961113610590956	1.42273762635946	0.797593955438291	1.62066526683079	1.07577142127467	0.574793794137246	2.15424207520241	1.98933574563094	1.0969845796552	1.03922989472215	1.47341826557183	1.27830639888874	1.74968087151315	0.951718647990678	1.07709669030158	2.05464818877404	1.58004825686087	1.88302191605302	0.987631557440499	1.2416082082576	0.746943493918219	1.40277704625022	0.928853014594884	0.417028927329172	0.917992495112746	0.787440804567259	1.60409252423393	1.20809646153917	1.41929749717975	1.39631589162027	1.81279862729073	1.74768116204581	1.30289018959614	0.818057002109992	1.92114238811221	0.975996147766085	1.02665723426763	1.26526534178131	1.40523234047481	1.21775442201863	1.50658181383855	1.248244491266	0.994729976076049	1.72124874542668	0.840542393821536	1.0403933182585	1.98448115635674	1.74320851274189	1.97431555282575
GALK2	2.21788457339242	3.31246686588102	2.37247658743466	2.63988023436554	3.1373701496675	2.88814041077724	3.68633747412568	3.44522625579662	2.08027200752682	3.2818631011842	2.32359738571619	3.14613748121589	3.40949997613228	2.8042837820759	3.88889624785693	3.53131236439871	2.51719611637993	2.60178744588857	2.34739949159382	2.35985153864664	3.05737612125585	2.25576449632088	1.42978108098207	2.62553185742069	3.08550646496404	3.17117701191575	1.25380357176446	1.85490258601688	2.61100686591364	3.10624674340129	2.42156353379216	2.59750330842701	1.68280427192717	2.74042175299817	3.5671680883835	3.34486274611236	3.78526378637144	2.88659266915155	2.23720546691298	2.89494836120939	2.82615375009724	1.22775351512514	3.10557349494716	2.35856889622946	1.14306980050867	2.96230457481854	3.65267295916004	4.16460395384717	3.3944037407885
NMNAT3	2.23388215544658	1.25561022111229	1.06530962349733	2.09313430812512	1.96246769414192	0.780753080527334	1.6952785440326	1.36798957412209	2.25072782324618	2.23748551543996	2.01515573529925	1.72261241298107	2.07305821644772	1.62880871953157	2.49950188796588	1.9794203559969	2.32234640601046	2.42706086868874	2.08796195023668	1.52886138928816	1.72828472491277	1.55911484050119	-0.371048810559843	1.48007643983922	1.08046470310159	1.96183357323029	2.22120979055703	1.79635225511326	2.13995246199189	1.9994483174137	1.55162996331851	1.53144978098678	0.838798162739061	1.99857462217308	0.963757907424812	1.75468597191474	2.07392299538018	2.11365964937537	1.34206976943095	2.13374050866668	1.3478085478927	3.06081560758458	2.04585198892859	2.43309753181954	2.26296295112945	2.12361232211619	2.65563272602506	1.009004100229	2.26858325191633
CHIA	5.71318740982455	12.0714114719338	-2.79206375912741	5.71823540786382	9.19182529552023	7.3390298278391	8.8827022965699	5.14278467941578	-4.13104798041812	-1.30529099375206	-4.46257795521689	8.53854788554893	6.77371560821123	-3.81398275176789	12.823863015468	-1.18937100001207	13.514907576634	-2.48193330957818	2.60466145936549	3.33464372660274	0.822031845016755	0.00431857060792851	-0.305668518689051	-9.58575946680962	11.7102362876423	17.2664786430197	3.80994905477878	-4.60533925875552	0.759838479286636	5.92213230802067	-7.12655247565766	11.3077511690494	-4.57067025425993	0.573507657659811	-0.459451543471534	15.0812084055882	0.711895109013077	5.39702215659017	5.23570658755685	8.18970715352343	1.78565329329217	-2.23534454713128	15.0174776594901	11.2072952252225	-6.68976172124459	3.57456098237717	2.46614262133921	4.64021951269907	13.2199047451694
SGPP2	17.2965102691251	16.496124448193	14.0443696147983	10.606615915536	19.2545408637645	14.8331150616965	12.1889348279008	17.7529613191007	7.83817978468993	14.6555794606266	14.6106583764006	8.99988917691269	16.7863174755917	17.4012509724505	12.5408376030834	11.909388955732	12.6397941471627	18.7827637767932	17.7091693976744	8.7003702060284	14.4482723001755	15.706643397791	27.0663960055855	17.7398805144163	21.8080710960361	21.4490517901223	4.65299805147242	28.4138596492916	22.7659778879254	14.5340735972734	21.7896141415825	15.9272738810779	24.0605649744876	5.20287751133328	18.5225765874509	17.5927193441251	-1.36252280801338	16.2548855476134	17.8637427757359	8.50768581806765	25.7804362658448	20.4011457085155	21.0091841672335	-0.923091682911116	2.96823027825122	9.93883884382382	21.7989050367481	23.2884310566594	2.22741427619266
IDO1	-0.0446946070269192	12.1832311137414	16.6422379914769	15.1554615250087	21.0120175759276	15.0530517981509	0.92180342062491	12.0399102305156	12.8098909101317	8.98234398110478	11.285432780967	13.42507875725	0.949286834866163	17.1626557779756	-0.444273246182735	3.98289474618762	8.999153104339	20.7912197368802	18.8211383512746	14.1653209631005	18.3804337557303	17.4013792202169	14.1488855488404	18.1984898111756	7.83669881180969	1.20084077080517	2.08499954283947	16.6014844303181	15.0279840953836	0.664967092877074	17.3913097735574	9.54591849029099	3.99959980618136	-12.1958150977826	-11.218717905251	10.9458611573745	11.5176740915131	7.55880564815812	12.8425952929776	7.94279877316357	-2.6586488867298	1.32305124117143	10.0589586572296	15.6006670996291	6.63005115437055	17.6576394108675	4.82737172493329	5.41161047176475	14.0129835821116
DGKQ	3.26038345378917	7.13832662148179	6.7233222412353	4.86745225429525	4.75497914896857	5.57829767069482	4.79334567284137	5.61861774615858	6.8662789850263	4.16985514223501	0.888442455172469	3.45274432551711	2.50797555820607	3.83849979950038	3.18917510001961	3.72573591173013	3.78864101780391	6.0671394476344	3.22981431926198	4.20014956871005	6.79757071630092	3.86850517541208	4.86957889522064	4.02102101284118	3.22900094407792	8.32697847938281	4.90538511531021	6.16150424371948	5.38052894160795	5.07559040394904	3.75542277465989	3.49426427269747	5.21799859874113	3.66156629501478	5.82197815881746	3.76563748840535	2.86080599735298	3.69426674398779	5.92658837464497	5.43438221041133	6.57672530178143	6.08203803280372	3.70258670016774	5.19240862821748	10.9492422350747	4.26545684257929	3.69573741261031	5.33956804951498	3.8408284298251
CANT1	18.49542996468	18.7149371924067	18.1851985585952	13.4732789799707	12.9354219301232	17.1884204560148	18.437524412264	15.6256687030234	20.2655127995301	14.8316033171956	14.4609078149074	13.7918581586767	15.2201793212605	17.386561866291	21.7753517579697	21.7846975942293	13.2602327867549	19.0972936692396	23.5363058478369	15.4985873092065	11.7001969369127	17.4999463649129	13.566065991106	17.5856033248829	15.2482202462897	16.1360833953097	18.2583661989307	16.2778139300621	16.8637357764719	17.0440503898326	18.745356330312	18.2975104930359	21.3989158872058	9.45261007422812	20.2825029463459	17.4818158280762	13.8925830575065	17.4551712642993	18.4030583802089	17.1740284158585	22.5871210818252	17.9714881134277	18.5686371343848	13.5713116708251	16.5163676464312	15.4472525708551	16.3778237968471	14.9377151090415	11.1742154211438
PIK3C2G	0.451056371420493	0.138851080591873	-0.275576446728587	1.0405911215593	3.75752925501803	1.21982097031427	7.13848820520831	6.22108359985448	-0.0312467727104486	-0.158088180914764	2.40527724924395	5.58969423341831	0.8573580724342	2.64546108163602	6.00596570246415	7.96032769268678	0.114325651647063	-0.21743055526892	-0.7898794528869	6.01975185436118	4.19467392179246	-0.00481650687883728	1.78938019559883	0.562466482442872	1.18591674476961	-0.124485252792563	1.29619110351527	1.48687094442609	-0.179675412662318	0.206292515951831	0.891562996252996	1.15163896454898	0.017885018309046	-0.574267613183207	1.03580092858545	4.7779086498119	0.890692076203086	-0.135241454167848	-0.674148712492047	0.867380608503038	7.03597860691057	1.42886497795141	-0.0354270772734657	1.51726333650312	0.465341289135325	2.30972170355733	0.110664715049023	2.55836191866461	-0.306341700257752
POLR1E	5.0483733158678	6.00042774161421	4.50345051421512	6.29813396700264	10.2080376487345	4.92962439874525	3.636408031653	4.82109000556028	5.60126911557363	5.74668376015976	4.37692265602222	5.9443664737428	10.7265279061853	5.76606265734155	5.03494579528368	5.16309581971296	4.18534127312691	3.37671927383471	5.90048238600283	4.83120435216083	1.14360773562894	8.20840788584018	8.47390201854019	6.04890391214682	3.18248722185919	3.65707725313451	6.56817321656866	4.93556166353012	4.84244616195522	5.82579371569549	5.70346416880082	4.91079775112332	9.5136098575804	6.00209554906817	4.10358174098338	5.01206542061701	2.50135858341838	3.13376149660486	6.85851903143392	8.04621918777032	4.08794147081637	4.33992877477974	6.03896388172029	6.98206158241743	6.88710951470418	5.44869336691531	5.38724199985532	3.19362692481748	3.64272411731609
CA3	5.03115360410916	2.86452581155028	1.66856402183916	2.48543842708032	2.84113909858993	1.83762512475838	2.48790379912101	2.17348086054952	-3.53201396416044	4.28998087401515	3.72597251088852	5.83503282693615	3.64248483114778	2.26791776095929	2.4501392072986	3.63788107292447	3.13553683199174	1.39536576234966	1.87544633753494	3.12500605318484	3.97906822328023	2.09568148679094	2.13707536256228	1.45339590260813	2.59837879336688	0.835965997539394	1.41673569477305	1.26862329889366	2.80067371098642	3.01541552224578	1.25022960907805	2.88072658868135	1.78719793560076	5.07337944889659	0.755230821251476	2.89100310665805	5.13744428652201	1.86495505223117	2.19261395490962	3.33350192257787	3.7168528023061	-0.349035495500411	3.55068159331556	3.70719251970052	-3.26782554828425	4.59489598831165	5.27925594227797	2.86972289339722	4.84823691996778
HAL	-0.747819177517757	6.03878604619613	-0.978161449732239	-2.42279530831843	-0.640503886330543	4.88265972649588	0.750182465675146	-0.0707623033596265	6.6947556979876	-2.82096368888706	0.0100861676144111	0.437777942665079	0.914660692620411	4.08701111352868	3.08614745504693	0.343262110131254	-2.5818801993497	4.47648410571912	5.06621603076858	2.49643506646405	7.40695464827558	-3.24461916509821	3.44812031391151	4.91005091427119	3.52680438943081	4.15519003197625	1.61715485282831	0.998900064416307	2.6339566829819	3.74509785286976	-1.14216555488496	4.09955100308898	1.59729290000076	-4.60923285166888	8.92805248615159	1.98897226045241	2.91861601459657	3.7649149926033	-0.0211463396569989	2.07443879186151	7.23933244662287	2.81155919840307	3.48256300439672	5.01868202989214	9.36336255338529	0.945225706927333	2.18041901720384	6.12849067833988	3.68400647383518
PDE1B	1.51365030392457	1.56850159532447	1.79900611645399	1.43997405436109	1.9122692370879	1.36316396293684	2.75406673752332	2.53108548185026	2.1730487299306	1.82477059645677	1.84979939298321	2.2779344289371	1.83534899090352	1.80874402644868	1.3124134885392	0.99503049278905	1.90216216554158	1.81809099821224	1.5144179025585	1.35717699881581	1.30548806436893	1.58094268011075	1.45729950981855	2.22146207348384	1.77415513623319	0.217295665955626	1.09216549515938	1.25607824453374	2.20784031279789	2.77829041853264	0.656003527501937	1.72611097439885	1.75300243424069	1.98268886962255	1.06868060718891	1.8726961937847	1.99400003863891	2.80168836261576	1.7528753242708	2.86159828387037	0.703313254850202	1.62592105257597	1.45856323666685	3.3298331107308	0.651045991098859	1.95815446202371	3.53289322497619	0.419059295082271	3.44973425262732
CMAS	13.0242882055102	10.9659269151547	11.3757731831301	15.6986522699833	11.034990187524	13.9579369402282	13.9777624131356	12.9487968223797	15.6328078995572	10.9331611902049	10.1812322942011	12.1229427942095	11.1158874210609	13.9002598502138	9.85573074055525	15.647171305442	12.0189393757444	13.2383870294941	16.801941504856	15.7866352679393	15.2603773072087	14.2154873873617	10.4395973499901	10.3253782082397	16.107941801548	9.50162474870002	15.6216868173443	12.7710622018272	11.2669386028322	7.38907732625005	15.2352448120367	11.4044564507116	14.7685743868046	12.2371009827215	16.5425071508165	11.0163073954601	12.9451324066269	8.72209973845248	11.6149119127563	12.5113734123989	13.5935493535929	21.8407581966368	11.5459274734237	9.29660254254901	10.0632320269568	12.2347693758631	10.5816465198822	10.4875626909358	11.1058161485502
NUDT12	4.44256130120559	-0.773984855338834	3.95222110270922	3.19831377932243	5.65616669994545	2.61664873623263	5.40136779388665	5.35855155054783	1.58125983844147	3.82403484757887	4.13585946709842	4.41698018084128	4.25396470602078	2.24377996291191	4.18833606156585	5.24013077996105	5.23132411252692	5.16317466333292	2.76642810683667	2.60198943302659	5.66014666038601	2.30837810471332	0.845300588280294	1.36470989056923	2.25208659859846	3.84484874277204	2.49623225855066	3.18201582709119	4.31896367325772	4.36086523460658	4.11459050768945	0.985206535692082	3.22107787846544	4.66246096831288	-2.66026301495992	4.05975525662079	3.69889401108142	4.05143994371306	1.93463365669328	2.86558024388653	4.39504935759017	2.3781008646466	3.75283651693029	3.59119890878407	-1.04777428552796	2.55153794040326	5.6122036397906	4.46793958387281	2.9294915067464
CSAD	4.1039367397021	4.43097317436862	5.01518694070688	2.13705269585417	6.03925835782791	1.64747670296662	3.3425234390294	3.74388556614817	3.40484790052388	4.66455394411656	4.63942562261063	4.26633100275308	5.210076041047	1.75455222202508	4.49468904532988	4.34268870739806	4.59385283089461	2.59411709555652	3.25592045644083	2.02511382378334	5.57298935782409	-0.396081261641551	0.332462184780634	3.53425019890001	2.18906137739828	3.44197180252493	2.30524221927825	3.86381705863464	6.72228096613304	4.22726125609983	1.92933523440949	4.77791004907819	1.66961547009075	5.55425831831188	1.18951457820055	5.23302631590072	5.65262021521326	4.00672152168585	1.87463021339547	3.95182212764289	3.05960615348256	1.21238551813435	4.84435326490816	3.63296486826801	4.97086295163476	4.6432359281192	7.19772766873091	4.58965593924912	3.29534351637412
PLA2G4E	3.15399923734664	1.85764177040741	0.462719994481819	0.466860810602848	2.14730652035488	0.809010296712155	2.27663017185142	4.5404657953754	1.66381164505821	0.257727981738066	1.85922342178714	2.40658672365589	3.07561550898761	-0.293293077522055	2.61311343018548	1.24387932667275	0.807772506274984	4.2480713340724	3.51930990160647	2.86739895750448	0.267862413586265	3.19498403891161	2.57188187150887	1.64524124129045	0.243522360594415	0.73946853040645	0.242988595829067	-0.911681821722039	0.917581881320747	1.25989482386424	-0.895112817764838	3.50635560620081	1.19343214327267	-0.763602846885623	4.63254029572623	3.88299681029535	0.588617527053905	0.818660267468477	3.16822468986817	3.55304447227288	1.85048781992829	4.16409278263376	0.173594303466636	2.84184371892243	0.494533990784627	3.99806710150498	1.76938222869951	1.77850440313754	4.7603672453986
HIBCH	3.30727378928567	4.53110498620561	1.80006256767958	5.7542601738939	4.54100329179458	2.42244528336917	2.8040999996077	4.6179870942275	2.5605805583193	1.42804850553579	3.46000184851161	3.30447558879128	3.67766309944867	2.36511702293116	4.531058251953	4.77414312466766	2.32693490816337	4.23578373856032	1.8010451919799	5.39701721155307	4.25300443141098	0.532447095410064	2.00920679011301	1.52981816683997	4.90086440946749	4.96452671636821	3.85115649529873	1.841905031862	4.70219277496995	1.8927715575843	2.2890898007641	3.10364604786826	2.50329496085203	4.68784420762467	3.68579960154523	2.83931770413993	2.11537211635551	3.94053510814595	2.71883460796361	2.47783091450771	6.20799640896701	5.00308586758924	4.55376568272877	3.43094558109134	2.05409328960035	2.25012771992688	4.94391352539307	5.50929970944236	4.29433672317384
ADH1C	14.5211134839247	-1.75845003314982	0.663068145877173	8.23800429161405	20.9519001731165	-13.5407866745715	15.5118956631788	28.520871107265	-7.48378404534188	11.8105502049031	15.6735610890981	22.1845168399325	0.0154278241782233	11.5294635038749	12.9197422245338	27.0398264609615	9.48290390294207	2.53973713369387	4.06302457595573	17.1741883002342	32.7199732082129	-9.01568903034727	7.56863077902098	11.0534700095405	17.5791966986739	14.7612248009964	12.8739029966197	7.93182223232167	0.82741563361345	16.2202850104508	-2.39402188504697	9.76099260038609	-8.33844570816714	-12.083145302175	1.34328688517043	12.5347002584694	18.7877721628045	-3.21540471114658	15.3104682296751	7.93620888574854	33.3216432953864	-2.38163108164759	24.4162583740027	18.5596048622401	-7.92288086363131	28.3673149490274	18.604740721366	2.92825105329802	19.7297362774132
WARS	28.8946624155929	33.1701001673738	38.4062922768462	38.7286073795373	34.8042614411065	35.8275381813933	32.4568181032098	33.3972633630635	30.8361275007772	26.385365126042	33.5747044583961	33.4057289346735	28.8258712639238	38.9073740252508	28.9921862224388	28.5482693976634	32.4452461114664	26.8508448942014	39.0668924639345	30.343555394963	23.4456596015351	43.199796004645	38.9281738879167	43.5612973091168	35.6144700936105	29.4223222799988	31.6984522189451	36.7399809685277	37.0013064771097	30.538735870022	40.5531886939813	29.4206987570586	39.1763152492979	30.9015592566354	30.3140605105156	32.6351415809198	36.9686041566644	35.3062181574284	34.6629505125388	34.023207723586	29.3805352268732	27.0537749047746	30.4274643858328	35.7796771099584	30.4903557446752	33.1674148701361	29.0712782606838	24.7763525071555	36.4165409364581
CA9	8.88450750314075	-5.3450456636722	5.04332216069417	12.7036925057465	6.28922205897345	7.75217287262613	23.8710842530061	14.0091931681914	5.78345416040623	11.8517840032782	1.88689847359396	0.255526325797131	-1.52549670761357	2.76942761862264	9.35589514055708	30.6685908364171	2.81293819793374	19.645203951875	28.3561921089468	23.353136352182	-3.03107454220821	-5.92083526725971	10.9127798759546	-4.88373579899499	3.76987933564479	2.25026684270341	13.7378830462096	-0.930679366219956	13.0362631922552	-7.19918839404661	25.0754106152894	-6.35709987441213	1.60606715813742	-8.41695778571799	12.9500924452381	-9.30540498777665	-3.6732542189094	12.5754797721726	6.99585595637406	2.64742931183275	16.7082208108638	12.0945116522087	-6.52029828338858	3.8309034165416	-3.53711065840779	2.15651857921288	-2.06102448954827	20.4237380075803	-7.06149423498251
HYI	5.35182639632677	6.15427498385771	3.23066978404713	1.06835252076045	5.32699256554162	3.31391878196171	3.61744753053775	4.41764267945941	3.99038023708076	4.70240722978031	4.8177561974477	4.15044208549476	3.59026386921529	2.42906506792155	6.07222685314326	2.92418729698327	5.14627206622037	6.27194030358126	2.20568826640105	3.17522661029307	2.78638432038938	2.21321508746924	5.91755142121037	3.4307528915015	3.75785410002684	5.59023255877659	4.30148421405072	5.51340407615591	6.52106186522665	6.03339795992038	1.87282436933019	5.48999026536421	4.6064098232322	6.441496383103	1.11960556757162	4.78924362960011	3.68514159328583	7.97795122240228	4.92781368532281	4.13489058440976	2.07998064867614	2.33436616526433	4.29460039137698	3.59360403427385	1.54265297099631	4.25480588378566	3.97079051698153	6.55323186568739	5.71443098989684
DCK	5.95972394031561	7.41187206855341	9.68283257483256	7.19328641307256	4.94098300112737	5.45768250228069	7.88386938213126	6.18231931970436	6.05425031212901	8.02778033628578	8.45188085842429	7.8391952794165	3.96868569106176	7.50598170594088	5.50042110176858	4.00854404207765	7.27431257963973	6.03865503761695	6.24425831204492	5.94561302424888	6.24778874861115	7.26652600573205	4.10258428208906	8.95612888222791	6.98897819547723	0.244356502942952	6.56676190916253	7.94551788473565	7.13810436971412	7.44290415743025	9.04943423220339	8.52329896856764	6.59241993640283	8.1872158154377	-0.0416386754900611	2.21309188774196	9.01797096777029	7.01597678281319	7.88431915795286	4.97397273213762	1.74083197840019	6.48722416103318	10.0106297696041	8.60846807556817	1.85675240765533	8.2656670222833	10.073635823111	7.74965202085717	7.77412658855154
ALDH18A1	15.2726113651247	21.4211936826661	18.2032836236944	19.4390454170801	15.7282172206806	20.9988562139909	15.6060646623592	13.9255651797499	19.9338030500423	15.8519116559282	15.9128822282168	14.2639142375093	17.8335742067299	16.9445401827015	15.9603731094205	20.0650863737788	17.9788517817044	16.6353231528872	16.5066349265865	18.2587527252721	16.8826409043574	16.5732617671568	17.2464123357827	17.9294446523175	19.9594398233188	21.0119013072632	21.1710899719419	19.791042561356	20.2053763742995	14.7171056028773	16.1064812207179	18.3071513529658	19.6793795254969	16.3724764493268	18.5205767028681	18.2877947206696	8.50724420427665	16.66430765433	17.867562528082	17.4484031026831	16.5429360707911	19.346639775406	17.7487613134659	16.0256451220584	19.3042134955516	16.5640880168533	14.5964890927134	18.7237867269176	13.3968646672403
GSTA2	22.6867646418131	10.8333698467434	-4.75634338504572	-4.56740423094447	19.0672325321299	-11.7664173484541	7.82153648078882	17.8922985593063	-1.55538142344882	22.1172357415529	22.6586327815291	22.1437956666926	-7.38557776519846	10.2772288457609	6.53829256721626	13.2753527470328	-0.292875694635073	11.8664079575258	-15.0343001566713	16.5145836927009	-2.04572163270406	-15.6061826936392	-6.6038747324954	15.5251720555758	-2.23404154260363	8.22499441341855	-9.94920949221035	-2.16202696880605	2.21940941586159	-11.7416150857064	-10.5139004909951	3.95893264857868	0.9042418892963	-19.2933592767623	14.3772017632523	-2.02151466984099	3.45140082762332	1.2398614675489	23.7550401249671	-4.17548596719606	11.460233520435	6.95063289601143	4.92240958382952	-3.38799034622771	-8.47830484906407	23.6136825213392	0.467679919979897	20.4553075597064	-0.758825678147511
L2HGDH	0.76320356820476	1.13403423362461	1.79743603913053	4.1437516743546	1.86493311710118	3.89197484127585	1.88845277608405	2.64288207712029	1.72745734839283	2.14887434546243	2.19658352162316	0.754316112328467	2.6503257241906	1.99909078420586	3.45128505381299	2.58430564558373	1.22416523579171	3.09435057727244	2.09874741687051	2.47104839995592	2.80073725484926	1.78806324647663	2.0144148041652	1.30066283265436	2.74448130197317	1.75597984818578	2.34698600481963	2.20049495441772	3.32235950875853	0.966443485564796	1.66089659534907	1.96704933919117	2.96793700468804	1.80287467563034	3.08534839815018	2.11673446395791	0.900527640201743	3.03465212539007	2.16455806544699	1.74735924946281	2.47498188624683	2.0604688164146	2.208435297411	1.5031398408148	2.70048399697599	1.59418039876493	2.24818102295866	2.8878600755676	0.866485834656203
HMGCS2	-4.20760686729523	10.4919297635029	-6.57534810862238	3.50538002433685	11.976739106168	-0.6711990607432	18.9838562175886	13.4953783250342	-5.07566002485878	-1.90449149409326	5.32521004269582	5.3977907288246	5.44461900244309	-9.72943102747527	18.9316181899689	20.5874761138137	6.01515062439214	4.37545152647815	-3.89281017810284	7.69288453581871	16.4764865225611	-9.30462551586676	2.59669442580429	-0.410816682229196	-5.37768792568395	10.0160476538527	-0.126867191637552	-6.17124482039007	9.22979717185896	-2.9200051771108	-3.99167118459747	7.30828987707653	-10.0137803672552	-6.59013387756515	-3.8365619447429	-4.78714206146478	15.0909776629725	7.20444211684809	10.6465482575046	2.59360293948136	20.3402163854407	-0.413038468618127	1.98284178656098	14.4063536032513	1.45902109160531	7.50941560281505	6.16617226383164	16.8179920054693	0.373143717493526
ENTPD2	1.2811612027832	2.10336667742338	1.76005868620955	2.58290350552066	0.929981690202457	0.667343064454628	5.43448770750605	4.22069049047218	0.241421763104223	1.24706020802155	1.35731432347305	1.73220511811389	1.61478716673512	0.808533088507234	3.01968237823304	6.12515595780695	1.53069240130609	1.21016995040604	3.52298601038473	2.93666605476951	1.62764531939905	0.161163071011611	2.5917388205609	-0.0445614267917032	-0.3209058269076	0.927024859547277	0.283963866531323	0.59256476198673	0.958153430216307	1.47690956824282	-0.295549960358162	1.3621943255698	-0.0746054915805161	1.39831252710932	6.09062247280843	1.46931397084379	-1.05739516676663	3.0092058060313	1.14835998817394	2.41322413574291	4.06731698270475	3.23112203680364	1.45366839882946	-0.101622706051078	5.84469187029157	2.61361743885367	2.01675426163904	2.04579706352632	0.253743963926949
TPI1	116.192265782096	117.243973932294	118.810423592146	118.538493351251	113.61797220599	119.961693935435	111.407391911842	112.535450369329	117.188662131468	113.078435036826	111.488329903668	111.852320530019	115.427222075681	117.655516127669	121.314581934032	113.897728173161	115.241155337303	113.396586492549	118.914781776447	117.567839447136	105.518483077471	115.816470044591	115.102684750686	114.925518144781	119.652659015108	115.899749302608	118.595931218771	118.797214169781	111.752784842231	113.666200859501	121.828107433139	119.447889430459	123.562067240504	111.84500132425	121.892825337252	115.830187742238	113.154986027027	116.560305652522	114.701699101015	115.467308427989	116.783250283041	115.638797525717	116.310084080909	114.720573336037	116.945779366336	111.369781965995	110.446605042402	109.17444940402	110.946955178806
PLCD4	1.41882047459361	1.25355818434467	1.65881614165375	1.51292963596052	1.50958924082254	1.30185077848699	1.32687354264265	1.48998306354874	1.56308896856124	1.71311255573698	1.57579817501669	1.87846079787016	1.75977080629793	1.46101133202701	1.39557020758072	1.67919846491719	1.45040248716414	1.59266741810929	1.40085131888707	1.18391621666904	1.63099161473981	1.3991831637761	1.06907584690526	1.39972484539449	1.54366989913411	1.36694287347692	1.52299524093445	1.10619032519123	1.28962577664282	1.47416093293758	1.66939767400406	1.44901834176719	1.40668508022354	1.79734835568622	0.808657147581243	1.3987036105331	1.4601161634886	1.60151561350451	1.42474471650143	1.76786327837178	0.425500169450102	1.40385201054735	1.3403278629546	1.28328863140665	0.925208562298785	1.63605760739329	1.62994360696655	1.68425520178315	1.91035785693793
PNLIPRP1	0.926555122400298	1.00737082283169	0.966149160041457	1.23105810020534	0.744657326259439	1.052553557119	0.94603122280322	0.993777108777984	1.00308415140407	0.878540331114758	1.00328339629378	1.01821784534443	0.93307612536996	0.933021693406396	0.942878672640111	1.00561517428892	0.92677765876226	1.06110366438124	0.925475859263023	1.16729178998238	0.93616376613229	0.977250867862211	0.909186315581254	0.891688176988529	1.07727723094743	0.953164257874918	0.912126363032744	1.03116729167124	1.04405336479093	0.995096960876143	0.865553310833554	0.862835734285617	1.03979686901353	0.975566962462365	1.04937759465503	1.0812003033459	1.10684366488171	0.890169327958875	0.921536028296231	1.02176638648175	1.16165844310781	1.07022622846795	0.686267232308014	0.994653947291115	1.0334437806983	0.909346028475323	0.939799265442315	1.02310437236258	0.937726423651994
COMT	18.0359256018392	20.9754985783081	17.71341609151	12.478286716427	15.9160715324242	19.9018288182339	18.5973674341392	18.1852681611587	16.6064743756752	15.4484787163284	13.5570914840235	13.9987525848408	15.3829553968992	14.0464769465753	16.90941707409	14.3585353845918	16.4504858169528	13.6988727862079	15.1628439044232	14.378126653097	17.4805199407005	14.2785698105341	15.8884532992061	14.6179334703299	15.9086206167046	17.3992149316706	13.8175428888689	16.9637930092339	14.3513720568232	19.4512795016292	15.6784295812097	15.5578923833888	15.4429657996155	11.1354026167956	18.9939230291547	20.0887429213265	18.0671406281702	20.2427488245102	19.7424866634421	16.2025209643512	16.3283841663753	17.1084318532933	19.2380751402168	17.9054787439407	17.8257190910264	16.5471561663421	16.8998987530362	15.4856558877782	16.8328476475301
DHDH	3.17590184043487	3.50583272197274	2.2525366301275	3.13717053024197	1.65298027251784	3.96911058016004	5.55515655913459	3.45374610422519	-0.000328013686078155	1.49710344817151	4.03889389271284	2.32992344502265	3.82571212846176	0.791551235815598	5.45754819930887	1.01788774478732	4.22228988789155	5.53934359756473	2.44111784523584	2.50079703085263	0.462851434850022	1.73933742681343	4.81001717455034	-3.21764158639412	3.13660411321751	0.927255652239724	2.5260330709135	2.53466226545524	3.90385502824248	5.15965066057868	2.38453794404998	4.59583568810232	2.26196532585083	3.15019163202758	-0.127599864880545	3.93264949930475	2.08243381555281	5.94696928482663	3.3249116368314	0.880804209261665	1.20896450457243	3.3037114721948	6.41877369476201	1.75546182572867	-3.46863820686135	2.14365635242242	4.15197405058769	0.630565968269278	3.39771113108052
PAFAH2	3.69429752306139	7.42618891903355	6.28702256666189	5.08576505109577	5.44690050309593	6.24358283146431	10.5346507093484	8.8840147163543	7.07212771174818	6.00197231748103	5.25200870823257	5.5945696532449	6.87339033908557	7.46401741975651	6.10547992080582	8.66390086041184	7.2135945186049	8.39973486875596	3.36892154340418	5.41422354932573	3.16753541493077	4.58044155113223	7.62373521004189	5.15287645162169	5.48542539198512	7.37749102626089	5.13462421904435	7.29761516244426	6.47621182867393	6.35985181507955	5.81052292594132	5.46827790045272	7.03824182675332	6.29042759152488	5.66202394326847	6.53024473499765	5.70865456996286	6.49033279455121	4.45972234130965	4.03706795270409	8.97076231149015	6.76969839627195	6.88084422395139	3.794034465571	9.10196602209662	5.56436531936181	5.93308972824489	8.1888856774877	5.47730884321776
PDE11A	0.862351174310908	0.705271456375539	0.821639576927713	0.953621110071605	0.812166642524704	0.809647223543905	1.35541269850881	1.15813162553722	0.781144097292246	1.23137883893365	0.782484038754292	1.07663878459509	0.862771995373503	0.706795204345898	1.08931270483672	1.37031107639873	0.811071601830816	0.84778069966145	0.794253751319246	0.91142155840414	0.850877775037836	0.738590756134834	1.000258028339	0.697864007700658	0.870000415571722	0.956502129447413	0.917407713263962	0.728416797680324	0.769023292644492	0.884251398145431	0.737059596620785	0.85038221156819	0.95730412484897	0.997639505603531	0.895244336604401	1.04832971650988	0.649458993627215	0.904169033382251	0.791176710400977	0.771401935955665	0.883004600148971	0.887476591156985	0.918469658443329	0.737988423003831	0.835544901527311	0.952850736869755	1.07174750798148	1.06318461453106	0.858962531101656
PNLIPRP2	0.86668129434463	0.842226228097721	0.904736778563611	0.933036659464608	0.769949096863092	0.918909379866221	0.994431295484702	0.947006028042081	0.887784096882061	0.868875211647329	0.771878345973425	0.896298420195863	0.884596149068804	0.888522864965277	0.919687070585411	0.841134144669632	0.801425128013129	0.789054790133292	0.886435945578348	0.798894421897911	0.92120599272404	0.816123172613672	0.875510152094641	0.899756735994335	0.885815113445231	0.796863589056791	0.880922356479779	0.972458192067317	0.814447668818469	0.828720571097996	0.761401936975152	0.819738034196961	0.893338955466426	0.899279996790619	0.966155578663449	0.797690665788408	0.796718673600058	0.830974135706734	0.851298975601166	0.750508265716016	0.83516617596026	0.842555293008856	0.913650420169837	0.791881833373752	0.721038874836194	0.887945856196685	0.836182065770795	0.830938849652361	0.873449743149337
PDE6B	2.1706241207653	3.55078029077815	2.23254355439968	2.02447790655977	2.40891931470533	3.41975110827956	2.41387252431859	2.62482970062198	3.44515157061963	2.72529080579001	2.5839575510617	2.85309252803632	1.5206656669313	1.59738542080156	3.43893521346169	2.06219892463069	3.89362039998017	3.3666040328464	2.12087240348328	2.46282786088276	-0.378036047933005	2.58471968591256	2.49423327515521	2.57776035114976	2.60509365704968	3.87718672832774	3.48129598499524	2.61503309578035	1.33584745459429	2.55046898928525	3.48013103762736	2.02615534564367	1.43659181606419	3.21137368322855	1.57366868611605	1.2946696297626	1.88100954291854	3.63120105443342	2.37047908154087	2.55656988538717	2.21741571795828	1.56358328885519	2.88339171252456	1.96857129798286	0.225823068975873	3.00515457695646	3.20336262112156	2.29203486644436	2.28835366717054
OPLAH	4.6218673838868	8.74379846159604	5.38458434961318	3.58595152184561	4.71445938373188	3.70435342652279	5.98395132304447	5.65126529811305	4.99299041313491	0.414596895530168	2.09297628744458	2.51757952170737	8.24218733311655	0.692524084927098	2.48950098566876	4.59847009795555	3.61271742794266	5.54457077216083	-0.213199258143132	5.40871730714303	6.94068034794281	5.8580187623608	10.0829896042694	6.77661735302241	8.22351108817814	19.1152286916772	6.0120620998772	4.16813479135169	8.76878542286715	6.68960062006781	2.4551585451483	13.3227561348936	3.79518276135537	1.94623567485967	6.01894742952938	9.543344742982	1.10036988710004	9.92449152545798	7.76021822280964	0.301506245856054	4.03992374411556	7.68269649673195	6.67153862025668	3.90436015749848	12.7418499102338	2.85917597775423	4.37732276763783	8.09274205215158	3.13013401052442
PIP4K2A	6.35230368833801	6.52156186208211	11.1107045059377	6.96286040475585	6.91597110727562	11.5938273954622	8.68080920089636	8.49881243276235	8.90480504551054	6.97481988104835	7.25142911497069	10.5423124299824	7.50122393689611	10.1124007167982	5.12090768066839	8.0418657408791	10.7561388286425	9.11442487373043	9.72644423109893	8.28696871138259	0.916375190616871	11.6688370912526	11.5661366192346	12.1145255180468	10.6090366157445	2.04964616567865	5.83428969294701	8.540138840377	10.031683462339	10.0454763660266	12.2237685185646	7.19535905059868	14.9295546480929	6.16297893317481	6.07506074294505	6.91024946959723	9.07857711876621	8.8676541505302	10.1313688377594	10.7973999889076	5.96394176164858	7.7132273917185	6.96563643270656	10.1293667698592	6.40919586069658	11.5574032357578	6.61812940968206	1.94805326456996	9.33566708668232
CYP2J2	3.35029381211844	4.37870130321109	1.95045070614129	1.53485456238621	4.23917905120411	4.88833781730585	5.33014936410574	2.40013279429525	3.64968799591196	3.38648928612165	5.34947335457922	4.40808513310376	3.16824292578371	3.55340749220885	5.10245355939829	5.78773122519401	2.47488259518729	3.54346674449192	2.65619399135662	3.64505919035996	3.27598466034801	3.12654288856008	3.54308637616099	1.29343388465533	4.77703087161057	2.36546239829972	5.88039954669005	2.3042101455329	3.34440191656672	4.67177021332113	3.17834234203575	3.01724091767208	3.43415523651607	-1.28350387242015	1.23189752752919	3.00127974349776	1.90282898332546	4.09993176727246	3.73204691276464	1.04479427407341	7.34859236208984	1.05245165808981	4.67351789106735	0.109081943125498	-0.937689656324785	4.26964212945741	2.46333208007859	4.0185303069665	-1.20133778573998
PCK1	-1.0759431441557	-0.496330742715168	-0.135969532785493	-1.14747536884281	-1.28321835916285	-1.14624414492011	3.05077852723332	0.598755263637981	-1.12827873476023	-0.544401803321435	-0.990051323973338	-0.904829924875031	0.316579204841776	-0.545836351013149	-0.87158498889652	-0.537683450038523	-1.08166324690882	-0.0432833971387652	-1.14378650087329	0.736216381544749	0.50300882654368	-0.280840528585456	1.06432359174485	3.68408184441813	0.299509308612696	1.11748710900775	0.518250960923305	1.40487018331337	0.414846113592668	-0.848331053444043	-0.495457953582373	0.0680002466866225	-0.110026217788745	5.08558850193734	8.5547554831588	-1.41931865229249	1.00128649680668	-1.41462831680955	1.53380276040873	1.12238261320186	5.71817844904908	0.858054443265574	-0.362346125898335	1.00417612576247	13.4567362184042	0.222686987165669	3.60728572010892	1.27971449820072	-0.0104969535245683
ACER3	2.24181335920602	1.70797882307315	4.48532923305591	4.75007134953851	5.08396057562996	5.4758388769269	7.24308530226186	5.93264730618974	3.19259224252941	3.85457995864653	4.23825744630575	4.80174279058298	3.33815185838107	11.8270765593712	5.15695235075007	3.17944291397485	2.25359672755043	4.72363612553939	4.08261100332229	4.00996356222083	2.81249287134169	4.39160458709861	4.35234002016979	3.26533410274518	3.58626529561234	1.94557295047024	3.08912630895533	5.19442042853221	4.38874834426074	2.87028642829852	5.49402020499807	3.9784275233238	3.32134325016086	2.32922005121292	4.84579844822267	1.72176157147945	5.16008421107037	3.58406810677253	3.05772363372968	4.84027432602108	4.46048103778289	5.60984045731888	3.9504354175884	4.13224614310308	3.77139782749001	5.82040047570842	5.36388428723442	4.74089759853243	7.50671851903506
SYNJ1	2.81769966945481	3.00915610059432	1.79839241458699	2.34508465582807	2.74047919533148	1.79155957005645	2.74926838476235	3.39821277634551	2.13521027077057	4.05653743928766	2.2847455683993	3.11159086205461	2.9561382581103	2.75784459343009	2.94672627694748	1.80648293155817	3.3566685171688	2.45599864014414	2.52077997950397	2.32085516766355	1.27942109151635	3.0064811026897	2.12303207225923	2.56848985409071	3.35970092704297	1.69061261581117	2.88338930507844	3.73539363727956	2.80071671908927	3.78009271152496	2.17554500841332	2.52845353239839	2.53666123422492	3.20668659947229	0.206032367925168	3.47830851665364	4.1328813651408	3.66315802205805	2.3450579624752	2.19996632422462	5.68122503467704	1.59780014783872	4.23253432060271	3.22141489975962	0.573443717228476	2.552190837773	3.89959829603343	1.41666228667573	3.19610768992033
AOX1	1.49024819042056	4.41328411222995	4.24213874307132	0.52630394609079	-3.75125398665507	-0.0567235300446423	-1.64544023702559	1.13161827525693	10.4880260156296	5.08422832254374	4.31944501179535	10.9465844852771	4.89112497101008	0.156903453339397	-0.611839153043646	1.24812984374496	3.48655476329965	2.4710030580037	1.99445048622423	4.02147059821109	-6.6713016642883	0.80669947862509	1.69497041520701	6.53107029180639	0.858675591219766	-4.27859175519836	2.9539911390074	-2.18813912217117	0.587787082342126	7.28325835046519	-4.39804448868114	-0.284362840538614	0.61860069302436	-7.01420408592242	-2.01881430310356	-1.13000286033774	7.75587896914504	9.37624616282774	4.76708813442068	10.7015546572064	-2.35439271419869	2.19267888533505	2.52765786531305	10.5741404644162	1.93613397459685	8.46031175458979	7.12300090441509	4.34280911815958	8.30073008613563
LDHB	94.9635613466111	96.9968861133119	92.7414823708824	99.3174450272627	96.0918840918894	96.4140373040505	91.6866522883513	94.5598192661983	94.6788676832172	93.7044230208611	95.3556018441439	94.1369871958829	98.6726561037455	96.8584548592209	93.208403320002	91.505372490173	98.3479146606252	93.3797110500124	96.118829857998	99.4042749311697	93.2319810925202	98.4917714661136	95.052756292605	94.867284698514	100.226147391996	96.6420420159722	98.29710308126	96.3149231731827	95.4037842391743	93.4342656625332	97.0184263721935	95.6956266442402	97.5788715392143	95.8786003110011	101.08401891958	98.8173424979628	93.5405557371976	92.6516640621874	95.922018988885	95.2632819994032	99.8673751449129	93.3513719287934	94.6177827896521	94.0002873548019	94.3983219439501	96.1596594949848	94.6050508145399	96.6865138607968	95.5810362961667
MAT2B	11.3596085997361	8.67187372004815	11.1221939419892	11.838786007219	11.9212757521674	11.0969500064924	11.8303866815893	12.5607249894128	9.39642936945999	11.3679136318344	10.7744139753293	12.2553766496783	11.3052104596103	10.0304531513651	10.7247493469142	12.0859525470292	12.0599599964664	11.4701392133431	12.3646685947068	11.0164171757063	8.30887495633096	13.1698958599103	9.7822111477862	12.9807801533816	11.782207825453	10.6907458555125	7.27116638635773	11.9650363441809	12.2026215868149	11.5822127377355	11.0159493084379	9.18085819184383	10.294489277966	12.7532313666544	7.49904528618036	13.9344794869786	11.975698896468	10.603544022958	10.4030164028021	11.0845063628984	10.186983687986	8.82947693328579	11.2651358254431	10.68791129295	9.47951666077829	11.2188278174184	10.7414190391534	8.6664605587409	11.1835112120483
MTHFD2	8.06886307584873	7.67403702288762	15.7114543077215	15.9246090364354	9.41673351063398	10.7069649470541	10.9927722673064	10.2670517477664	13.3572037750126	5.51794532378926	11.535098735557	9.66039825014674	6.72121766623345	15.7276342518545	6.39310706221893	8.13707623105818	5.51277150017896	10.771779474169	13.2991317852286	14.0997752780731	10.3116627300723	16.2724315093727	13.6546101064898	12.7201176168722	12.7472992012373	9.75923851099245	11.4051970286371	12.4348457932213	9.52895434201703	4.62006975071332	16.7123423299744	9.35094017972976	7.3666431371437	4.48424270744148	14.175767791277	8.420492126958	5.35483979320946	11.5056132110594	11.5017264165248	11.6003005136336	9.00344275019555	14.5630569367525	11.6667320401383	13.6612915501282	14.7479319925655	11.2879103284975	9.11079362731159	10.9370393658653	9.94959583767813
CYB5R3	26.8053625956533	28.0420108436739	25.8699300737466	23.7891013381198	24.6765111598964	23.8796584926476	25.5343411479289	26.3959203019887	22.8103176698044	25.1791551890121	22.7718170537885	25.5918943116025	24.3900212561469	23.332257054698	25.8409494576356	23.1744141615243	24.4476993484578	22.0946509379451	20.5296886405231	24.3338778627203	24.6158525188815	22.7575499726732	25.6232131541108	25.6251597834439	24.813697967031	25.7622441649935	22.3545446865964	25.0587399366957	23.6783306347901	26.0968836720843	22.8683195889685	23.7667687178443	23.1976570023217	23.632640487447	23.9697040713216	27.7727195039528	26.1105896792468	24.396177675683	25.1283803177491	26.1936155980001	23.7731888659594	23.9055395939874	23.8536196982346	25.6060003068752	20.858119808835	27.3050344446829	24.8570405372613	25.0397299852901	25.4520366257185
NPR2	4.34590665452452	3.52988091168787	2.86541485201387	1.98640310174868	3.20604892240089	1.71399089504084	1.16619625895955	2.12342379692919	2.90844725030428	3.82651086348449	2.77287864299929	4.1657856862291	2.81134025984344	3.0165756779901	2.61298363882207	3.27896938991966	2.48768334933645	1.69168943835227	2.74183027291249	1.77248033278332	3.29715186565353	1.9452922258497	1.80963845876131	3.56755382571824	2.28823278576983	0.506447297594825	2.17027999592474	2.91219455886125	2.59909495190033	3.01165622437147	3.1696597510707	3.12747693841955	2.2521875655581	2.58637355361735	1.04753279303022	2.44114732973296	4.22541384517479	2.21790424845138	3.7104708053886	3.99512443592485	2.35374808834864	1.7134824765867	3.40912848832987	3.0794374521319	1.66849394834208	4.29091970657432	3.58219976316531	2.29433647353618	3.56532175039107
PIK3C2B	5.64335560096802	5.67517110255911	2.05808855304728	4.47121901138201	4.29276902956804	2.54581308434765	5.72418209916922	6.23287386142051	5.38866545553179	5.92774092390173	2.87541745523315	4.01848134367623	3.06915450699402	5.07300717328213	7.43198747286946	8.0252376685258	3.99228070744801	4.32778829387083	4.06363121692178	4.27750466754682	2.45960215260034	4.31663676444955	0.854439993743304	5.59853461047494	4.33298638324725	3.08528005808831	3.81320437593975	4.4455776108291	5.29396916399852	6.72171408865494	2.40644024937714	5.62411919549764	2.77871223453843	4.49149057454885	6.07766506994282	3.73532585896573	5.98164403558551	5.85267910966484	4.46930452080732	6.42213594088332	7.16013468472448	5.62007565549213	7.40341178039656	5.30097645283335	4.22730005685787	6.27035549261274	3.28105997396835	2.49957234685655	5.73938458595514
CDO1	4.09273750351766	2.48810752378743	2.09740849022754	2.00583738968272	3.31886190573926	0.24054677216374	2.31976468689191	2.16688646637662	1.37021730821253	2.96005910609331	1.95306859007923	4.49557254360072	3.06686094555449	1.58762426940627	1.77033353629735	3.56109149847186	2.9114224849461	2.16517463431466	2.8725942539785	1.83310415124565	0.925922653817877	1.75118869199794	2.05077804629196	2.91617069736896	2.26454762612398	0.928761985348802	0.0578345581401907	1.74859938518296	2.87830886511541	3.24482506048827	-0.312778681537573	3.56101395165303	1.05696042191214	5.06345868564459	0.267541783442765	2.22003320914238	5.13843935454804	2.28178099205049	2.50139468194808	3.52703852468058	1.55864663959906	-0.331586855687219	2.91062641742376	3.49944147555209	-2.19808131284298	5.00139672911543	3.08136993975876	1.7949296658829	3.74857538895061
POLR3C	9.30262641711787	8.64227925058451	8.12272271462867	12.582666106519	7.44671419558608	9.43033018471576	7.77178121882636	7.27709971124557	7.44665804747753	12.2753017059694	7.60046870668342	7.50889309218857	10.2759824980078	8.01105574250056	6.21361868710995	8.9855684829148	6.16280829854825	8.41447159479252	10.377634455289	7.24395001686783	9.64355216092287	7.77576553954966	9.77389935301978	7.84379041896692	8.79057316956298	9.00499219767832	8.60736938998415	7.28031538783125	7.28953410360754	8.93978755660297	7.0271373498385	8.26483172487459	7.7654809877944	9.10210887284103	9.02912650624435	7.08600725912445	8.04769324786021	8.4305979714266	9.09820854029206	8.31599169558146	6.83067816154722	7.14008362907298	7.79078414670155	5.86823180061993	10.2476821058903	8.0040999761391	6.72113619102053	9.17184781560037	7.04900813672465
MAT2A	21.7527046544359	21.9940365816557	20.4649467782423	19.6338230434313	19.9509613324458	16.7917958103273	21.2533186689214	19.1680421005364	19.078193769142	20.602798551074	21.7347179646002	22.7297674489378	21.1625996563477	20.1531810758312	21.176853948358	23.0925760732636	20.4050884547286	21.7575220794621	21.9036042572753	20.3248721914511	18.467598974078	19.3845503362878	20.8718645162659	21.0964911126276	17.8351065157074	20.8230410672237	18.7976734827074	20.4329648297557	20.915722517282	22.7412941163952	19.5101046303807	24.3905411995326	21.4795180470185	24.1136839170034	21.4783929583718	20.9335711334053	19.830165742289	20.3116723075887	21.7179000356859	21.9016009639939	22.7803554480647	19.0699681635979	23.106134858374	23.7942210198921	19.8967704869895	20.2138545721089	22.8646156036166	22.3237438571137	21.9939632290571
HK2	9.4006031971512	5.79638244120808	15.0397387936363	12.9683392478684	12.3593849495508	10.777046445034	14.1738904067579	13.7032323186156	13.0598301754603	6.72910588424494	8.03697499324441	8.71410297019626	12.8217723136727	9.61349456436849	10.1453248815647	13.6783119315648	12.8885327618655	7.60806652156531	13.7943630722991	4.44279131807714	2.1294002643094	6.67297893771537	11.6334912384353	10.0918927827256	7.17436784025892	2.53031956055108	5.41906036079638	13.3549170567699	7.65509090911821	12.6104244551319	10.8255706345509	7.43998195016388	15.5910221833986	13.0213422687094	7.60095805387034	12.8640603556186	12.8758708199163	13.1866326374942	8.855959878703	10.0258168722463	12.6340559988432	12.9792265714309	8.96639466348232	8.54275373758278	8.8248092438085	10.4229979886448	10.4763332193524	0.923488174898678	12.4329805904306
AK1	10.513809799267	8.11406076957751	7.70451763861196	4.12454668015334	10.4686159727558	8.10380202794474	7.95822518723059	6.04387116283516	2.04638017096323	3.69654069648244	3.4045542419491	7.24753007999064	9.75885424075763	3.32532822997614	3.0307403165436	4.21183529513608	9.89821783374225	5.20316310190854	4.48592816104744	9.76707309331564	7.54191342624242	3.85332644913529	6.92542248837189	4.80923227437096	4.16967946381674	10.953931563616	-0.659389796327749	10.0235783377333	5.67939516169299	11.2393554840819	7.40003751091064	7.68575734788488	4.30216345269208	10.3111365615883	6.09720244166943	10.3597714923364	11.2151199321904	7.11959516343065	5.74581958592278	7.36797310942496	4.25414685590499	2.19733124728452	10.6474917919882	9.0436192053521	2.55932397024221	7.22979851263818	7.14106148849189	1.62915505817759	9.09098067598831
CHIT1	20.1900198866543	13.1946293556902	11.9102018535621	15.9278595625853	7.39507176712082	6.46002186221391	22.4932457888846	18.9129363495706	-7.06077356859488	14.8438772536812	23.4456757335702	12.8034177012911	7.04610067587902	0.437407048329018	2.30223810350854	12.9111319705801	3.41618944087663	8.7007191545736	-10.6122112665284	12.2527422290175	3.11808588288157	19.3412123900777	10.5430803334678	6.60530474276621	15.5868370880426	-8.20647736780289	-12.9030064044756	12.5811865462484	12.4529107409356	8.14412661844796	13.7415559451894	12.3793590940354	-5.38918224302139	-2.70861660398879	-5.33472167005079	1.28259491170109	14.7858270527472	12.0252200406615	16.5865987572599	7.27403258620501	17.6076058017866	19.1899622548571	8.80418317200006	10.0898812929137	0.724128936438157	9.67553760476696	15.502328531791	-11.1877238240274	18.5669482397248
GYS2	0.678204242742051	0.829782445533548	1.23961618655173	0.863284604292668	0.846110182657408	0.675223522438999	0.651882852776485	1.02113652090975	0.719337066068155	0.739283484439825	0.826189284504719	0.738966236604732	0.568117815370566	0.681001566381744	0.807458783399867	0.750394417119468	0.642384284665146	0.569279772348786	0.784499044035051	1.01366331588229	0.576711517900787	0.8729326164132	0.463210381743447	0.748959643809714	0.971682018053721	0.785026637137675	0.895095309100715	1.03666335163	0.720419958877693	0.802353894237198	0.874373227809171	0.625861899802288	0.743057048459147	0.561347606576037	1.60298612823471	1.21329477970766	0.901094385061551	0.664893925314521	0.792402050372018	0.786511852038125	0.54733146615172	0.856054540548659	0.782308840435526	0.774646784466784	0.899164369593558	0.56314761254224	0.948532033294488	0.712668763875761	0.719507915302224
GLDC	-1.49631082750613	6.73985748498789	1.99144039446031	8.85981299995862	-1.06587106119845	3.8723638895265	0.504499247663622	0.23086710162335	1.04444267225163	4.79023675327146	4.98324141155906	0.598246093868239	1.54371907689395	-1.6632507905567	6.03220139811054	0.653836677653027	3.90922816702644	-1.19595044546619	4.04099526132721	3.15243226480997	10.2362541006242	4.17468726692625	1.27440357264968	3.97512706407946	2.72102529167991	0.574252004992134	5.38433429239107	1.66788360198502	1.21239486242585	0.381385358304562	0.549782219517815	3.57048426329136	1.60558239238103	1.1211887161955	5.7948811493308	4.01852366172367	2.43772243630127	4.35366111373971	1.65454815717842	2.82573041838965	0.604128336280737	0.484881020647671	-1.63689390973246	1.78748865195174	3.77805616977672	0.526744240001195	3.84911505671753	4.5763258464941	-0.497534779212383
PYGB	29.8763537751351	34.5949184523065	37.7726520559615	35.9412331704242	31.3366787050266	34.3776905307076	33.7005283214058	36.9009656328647	29.7444894026899	29.3581147630006	32.5964934446132	30.5145962583427	39.6617983983927	32.4639091290123	36.2242007791633	40.0188365579783	32.1132700761961	39.1506598873884	37.0871870380836	35.7359216948511	33.5666850185627	34.5678689755226	40.746896324061	38.5986129992875	36.2004171625828	34.8275538902769	35.3668828136938	37.4226227383598	39.2657777008232	36.5257046032794	37.9325282291336	36.2089460647053	34.1400127584167	35.0213618848086	41.3852130812783	37.1003837010795	30.6408317381856	41.3594542804468	32.1224161468013	36.5852690211249	32.9374560835875	31.5899176175832	37.2082916247575	35.6422020616821	46.6130088402875	31.0262584870102	34.3870718027778	30.5668869867788	30.9653389521646
SRR	2.43032190244466	1.66578536784535	2.5613281249717	2.03843108634631	2.65447880901579	0.993778459338531	2.46283036617742	2.50017755887053	1.58014547642093	3.00418588293841	2.47314962085916	2.99742077084286	2.13839953872954	3.28221458659523	2.11715457463991	2.52507790460005	2.40205881139647	2.63185319643602	2.45706816930283	2.20234954834348	1.97863964250192	2.30524428072681	1.8072393612245	2.36430547984803	1.77998008281665	2.11087919549816	0.753187076669846	3.0224612799107	2.0440956847893	2.07422850729767	2.5846455695211	1.82882762106355	1.79650346183225	2.76528166907509	1.93417237803588	2.17207961215996	1.90204936979839	2.42425870649639	1.87600368982877	2.85026510070144	1.9788757841358	2.32745345996283	2.89649911339317	2.50799815161412	2.00832967904984	2.52047489555063	2.71947909703826	2.17833000680522	2.81166599238889
P4HA2	8.97068075694904	4.87597216478176	11.4599272799634	4.06992632701536	4.16990493655443	7.7311092682594	4.54511463950379	6.71918845260177	8.06577164560439	7.17740120332126	0.652940654121499	6.23312822280138	5.31605205020766	6.13338849470831	5.99611381552257	7.44129587913337	4.56408521862369	11.9270155443877	8.4979766001864	8.649108620964	-0.639436044126741	7.23330786502385	4.80091656013286	4.9963647778015	7.09143238731619	6.53518284560656	7.72924518438524	9.34771206705271	12.8113810827181	5.52142626161541	13.7192643991513	5.78521322302547	10.5096610682225	5.81454407709455	5.39398776776371	5.58343546570548	8.78839714149339	11.0896063440742	6.89699854414269	5.62597247121291	4.00466435415173	10.0317491135003	4.39152929631046	5.75456697149143	7.00685690314604	8.78044871838599	6.25812515371532	7.25268166096004	7.77693578001633
PFKL	16.6216021231612	15.5953388335879	15.5459285522371	11.1131077769158	10.7894442569253	10.1286826522378	14.6274627838015	15.3866244538116	10.4667342387526	11.7763434016977	10.7322863096644	10.2547067209634	10.2763640439764	11.4712747533423	15.2983183382274	14.2666926056151	12.4255169454297	13.0096295720263	10.5953527137045	12.9619665465369	11.9136840939453	13.0936763680646	15.3059673093646	14.3985171699791	14.1742342184031	15.2237761114011	14.4889362659948	16.2898152045084	16.780388224432	14.0343430814882	12.3223928338833	13.9245087362674	16.6624144184884	12.6039345711614	12.5930591558427	13.6467176821435	12.2245442211901	17.9865236940209	14.3202931874694	11.0387089330529	16.0771499975058	12.3792615417903	12.6527259750546	13.6512464620332	11.5167138598931	12.0947883433103	12.4127120613225	9.27530589843961	13.4048435181305
GALE	9.85567086550722	14.9429323274569	12.1791445695526	10.5201303119563	11.2383062337606	16.4883971900285	17.2223203186567	18.2433741222813	10.5341299250746	10.581332046672	10.3578443058452	7.26792702596587	14.0209954896636	8.27736157687355	12.1613135615001	20.8225399756751	12.6588945484928	11.7278530825585	10.6787358013291	16.2319021360064	13.7287328592605	10.58326100846	15.838268050102	12.3060608678718	16.9836768421587	17.9071408184664	17.2179883356479	15.052961647315	17.4761244789468	14.9091491031184	11.5031004869433	12.0375305212084	15.8145435494602	17.6975362017652	17.1819230196331	17.8903554663353	5.32435587895273	19.4317444899458	9.7677911599546	8.4430256755782	21.1337372450011	14.8728286368087	13.0450547842231	10.557696535654	18.103284470899	8.32968824716993	13.6227897035039	16.3417743278776	8.07292497385896
GPAT2	4.20972548003988	4.02420912818215	2.50079392854455	3.77138230881478	2.74349926826783	0.733621109066249	2.97494730969412	0.0301729230118499	1.16912632949298	3.82980511925295	2.50160796154244	1.18268782694882	1.65738145043443	1.45485938737059	0.686200957446185	2.34244880035928	3.41472509098926	4.99317281645963	0.799346972830885	3.50871836110489	0.455569900624061	2.09189553966101	3.76890591869637	1.76270694969976	2.08377085770954	3.55718676641359	0.2203139712968	3.21036068845912	1.44769568118782	0.0269369129450552	1.16898925673538	2.51404690384368	1.25512342067181	3.26229279937102	-0.361734895393476	1.13739283531582	1.23186427729829	5.03414958954281	0.317694836482003	1.97476779479156	1.92498183934695	1.23694153584874	0.424277119766215	3.13351180750936	4.62448328167262	2.98643513301861	1.18112394018981	3.30009049944216	1.10177126140096
CS	15.4183086224839	16.9553363080241	17.3679821288569	17.7523690250381	17.2079166331602	16.9019937825585	15.115839845263	16.108673915764	16.4611123029565	16.0078553086264	15.2717876692136	15.7851304017312	16.6869726820302	16.7720255644685	16.681935357508	15.0914454518333	16.49224246045	13.6692509295879	15.9668908578628	16.9119867266863	14.2983525268261	16.7754613889534	15.9394519659157	15.8280190339234	15.7951801242768	17.1440658206525	16.7348523976573	16.6898987613695	16.538194156564	16.9988196176239	16.3798938210702	16.3350153531284	16.9605205161807	15.9369699118378	17.3209246252013	15.9236319244211	15.9412862696977	19.8654536429979	15.7698868546014	16.744977334344	16.0799151498097	15.3582671097772	15.3783479119374	15.8606302457517	15.9518302067041	16.0946301313655	16.1641739310476	16.0650532673322	15.4807324239447
ACHE	7.48555163084387	2.02486581501819	-0.714478544265346	2.39184650676358	2.74636193212047	2.31780401032006	2.45049618940844	7.39427792754564	2.00161835783395	9.93457061738652	-0.939416816071677	-1.50547566754561	1.50197657209689	0.866906545779709	0.930521500727593	0.0146455290962568	4.0792249052174	12.6252490251082	5.23549675258232	-2.42226968030886	14.5980831143751	-1.28344313691593	15.2158865190579	3.3007774416121	6.11900138037374	-2.24046194136794	1.55476174230731	3.73052817661193	11.129845008764	4.03261047482882	1.03590437829692	1.35751391119031	-0.763556861383884	0.501115290453713	14.4952604729161	2.39867216884506	-1.82074530849133	10.3827156390696	5.13164386310257	2.1535185131787	2.28599553062973	-1.92744426980953	16.5404459526344	2.71484522420441	-3.18722288517173	2.26721758246212	-3.97558766617292	9.10465968303659	-1.33885975285762
LPCAT1	75.9969574307728	75.72666592794	71.3974247651987	73.2904364932888	73.9736755264888	73.9245329296778	73.3132676828688	73.5742479424725	72.6654214708104	72.6775888723566	73.2196724271713	73.2806791783731	74.1963294572883	74.7945576861952	68.992338396207	67.0370504177161	76.0942313892804	75.5297136290593	72.4967397285913	76.4905799176879	74.3757860816378	72.729827421298	75.3531195835094	71.9178441337225	76.7446159600825	74.2836746520171	73.8485335790961	76.0832376453896	76.1308513772429	75.8386297837903	73.1130708402202	74.5735317136432	75.7561861229403	67.4395161403616	72.9217131771878	77.503559442806	74.8446030958619	73.4305485689885	74.7385784104912	73.5917379051328	70.1181807897667	70.5171966630356	75.3447089456546	74.7122018940824	70.2571468285114	74.8781307357642	73.0448269469759	74.8272075365485	75.3668092748951
ALDH3A1	19.4736184891269	7.24665713918768	-6.36721011558874	1.52899286102347	20.62336106918	-7.96761548460993	19.500714225053	16.7576238852765	18.7224724548491	12.6139248582178	17.9537581668271	18.2756168506461	-0.819909003162577	-6.81703110608253	26.6988188648826	31.4217240036387	-7.63197398334274	9.7221363567867	-7.42873845481325	14.8234963514115	36.3937859735777	-3.39030540740125	5.40978644863038	11.5024205847001	5.73042201170036	15.6058007990175	4.05654357897686	28.5989402772356	14.453954200247	19.9539105764966	-8.54788280883054	36.1429565642052	-2.66950542293346	-7.88400303558929	40.6278568062128	1.54804597884915	9.72768488615725	8.57504425058866	24.0833620353118	5.41931097636861	13.1434371455438	25.6948044037893	33.8429779598441	27.3125663916265	-4.61103766585311	24.4594136492308	34.594510638246	16.2718460773253	13.549997323933
ADCY1	2.13899005286101	1.42124128209363	1.07632082640563	2.02808477036844	0.215400023196876	1.05531540030983	0.642053635508094	0.776620703006688	1.28871475999869	2.49522431526835	1.03265154067009	0.884133470742191	2.23148259147959	0.312050554048243	1.80078300005995	1.24521581276896	1.01125938177837	2.78282788129316	2.48234572991025	1.97366153423113	0.953630769174209	0.28266543566851	0.854238339033112	1.23577305803805	1.01378465981987	0.488859359389751	1.22832361093476	0.80788582007706	2.00659105108003	1.58173704491292	2.51294526989052	2.98964996559694	0.629337222089409	2.70534342298964	0.397952162677325	1.76535729912819	1.43979007333813	2.66182111861835	2.45622503878708	2.5375327451469	1.19656119844892	3.5793682422841	1.34106575300296	1.35679207590872	2.76483773070931	1.27534726678589	1.93286030600144	1.27339259842645	1.39140365300892
POLR3F	2.66033629747196	3.17738099085487	4.56243138173369	4.25225078970686	3.85480836687203	5.33796230634527	2.3905164670636	2.7394573526271	4.0717777766866	3.3310189791138	5.37237695598411	4.12393073693494	2.92727324076203	4.44603965335469	4.00104254841384	3.84390168964859	3.58636852561876	4.80138899325721	5.42366262756882	5.52069624725146	3.31640775297045	3.17243286943603	4.59128489673754	2.70759397464498	3.87658816507931	3.4850219802599	6.61856608006622	3.32985264569723	3.97778283555182	2.54174728543472	4.72515256210083	5.90554037611958	1.87914054535195	4.00577345723987	4.52042934359986	3.48921359693323	5.10168145194938	1.5858067644538	3.53263639327775	4.09253185995551	3.10114562719691	3.60201258151632	3.78040582395064	2.46438096113804	5.4003120159304	2.11372071581347	4.62936980750364	5.30185804656352	4.17877003767882
PDE9A	4.30793515299155	6.01560567020977	3.32460263882417	2.22178598630146	2.7830696887526	2.62435985833286	1.61931365694136	2.20138617658656	3.20240622043323	2.78390261219558	1.03627291854372	1.6135090982625	4.37728237594566	5.12049215619026	3.53983088596166	2.99679752131654	4.09281857852589	5.32784396858757	2.89095958088177	4.5016249325013	3.7789991234451	2.94612234261908	4.43463491390769	1.84286447742641	2.24499601995686	4.62178716613562	5.12053966284613	4.99507481043172	4.88881642396878	4.46994594784348	5.86127871485682	4.0056255165221	3.09953972459513	5.20503763427579	5.61582906872381	3.40849091603666	3.18549858701477	5.12834256059742	3.83765520642282	4.0534013061788	3.70981062305177	4.59019601584315	4.76086184343842	3.41511932514013	5.09894635034863	3.67250740222028	3.63382421394538	3.77885063476832	3.74746532948335
UCK1	8.24940447449396	9.93423520774252	8.2150685394655	5.4699069643607	10.0066923430515	6.91738924991298	7.12712887297355	6.52040088843023	6.46505415278878	6.40512718145303	6.50481383202079	5.8550060281368	7.34864345406498	8.38070401305925	6.69958537925473	5.8540122073807	7.7519816038278	5.11809137237755	9.28644289752884	7.5751884541246	9.05979942278748	7.24609586097515	6.2166991684607	8.70866912183254	9.44715272461258	6.95205825726719	6.32255079646919	9.32879665650422	6.16383086413107	9.87275795984708	6.70326665496601	8.74052894027242	6.44615937210829	8.62413733219922	8.41625791143821	9.30819839349265	9.81334447953993	6.47980788543608	8.49024917332001	9.20477494481602	7.96835762975473	7.69038175001162	6.56446152365103	9.92256677306734	9.7322820011683	7.94515199130626	7.20370119315976	3.96428048195347	6.47444850204569
HGD	2.8822299596981	-3.43622766235216	-9.59473209650078	-1.59280708785078	0.486454498916388	-5.26475281020591	12.8159327322499	11.7691911550877	3.55565517991116	-6.93374012875713	-3.55520095081181	-1.19992812683208	-4.95204933445867	9.923279572353	-4.90682700831385	16.3139986456056	-8.83846385742288	0.304227317482581	-0.1940219074377	17.4182836247072	24.8055399712246	5.62950455769835	-3.91089826051203	10.8726741439628	8.87498573619224	16.1114694805521	-1.66875586898176	-5.14852731794312	-2.29203799395454	0.872324795504865	0.209244327284609	14.4272982199849	2.06063487416381	-3.12469078134023	19.7886761225348	18.1749434159214	-1.20864254729872	2.37552820169444	-3.67668686030528	2.97676559937116	13.0719240896416	-0.193247204831016	0.425522192251981	7.08090955797981	4.88687879191293	0.448343470257483	0.751182171986342	17.6843368181189	2.2439482343864
POLR3GL	12.2952725783803	11.8940381168682	11.1647538096503	12.2818996880621	9.28711614038788	10.0574793171725	11.5855887171421	11.7076124762949	7.5297841363173	14.1402809061183	9.14515820907108	11.293033542308	11.3938557457442	8.41660138910032	11.691814296203	12.7847038041935	11.8318608493724	11.0722075114172	11.5068127584597	7.55164541250394	6.27931878540481	8.54893991995682	10.5377737650818	11.5087469055132	9.43353264278696	8.36237459818785	8.73539795792282	11.7904871745595	10.5519335655397	13.0551553467536	8.554595661101	10.9277630647969	8.29601134947495	12.512109288684	7.10729884733823	10.5101481559349	11.2418737474888	13.5539997404723	9.30846223097449	10.2383348273961	12.113161956363	10.6032607976115	11.7786503621723	10.2810155857303	1.86334173129571	11.1111341362328	11.4108799732019	10.7935353501653	11.0257417852616
ACADVL	28.1876981485202	30.5752668642761	28.8786617984707	26.1181968351465	27.7321354156553	25.3846518242793	28.9285019452905	31.094847409749	28.650698975737	28.1671977638592	27.665324628255	28.2274843231016	28.5544277099298	28.2543616895993	27.6972520570259	30.5548569282024	30.2553845755309	25.3928522705034	25.8361493993902	28.3607860752474	33.7492167140009	28.8345415195914	29.070442017498	30.01815256471	28.7733354916448	30.7384517832984	29.0214078511509	30.2092978784944	29.7262247932039	30.0210054948638	27.059531344674	31.312839163812	30.1787868658088	31.6322793516976	31.1757820120056	27.3115111574003	27.1886171118278	29.7192429800175	28.0720755056645	29.1818531591909	29.545178287488	26.154415172216	29.4137495450421	30.1262179058887	28.4220779413728	28.096335981379	29.4404313391141	30.1655875210291	27.7926422056621
ALDOB	2.2862426817422	1.56529198395078	-0.0656238962658398	1.67892942210798	0.889887870061686	-0.742959977906382	7.2279460741849	6.3543997888585	-0.536479458097747	0.630092726056018	1.90930661136609	2.6486286613462	2.72395353353724	1.51861142404338	1.87399660434014	8.81727455721008	1.62900128552918	1.69806045514117	1.01800718311467	1.49289614366106	-0.474545572933638	0.24045827909155	-0.0966589606954926	-0.793993425590772	1.59879765563339	0.777198828691455	0.946815627372972	-0.804810480529931	2.84872052847292	0.321103826264153	0.830365890820661	0.211222437759702	0.569167211119228	-1.42958379909746	1.31799417801287	1.65656295622094	0.385793618634133	2.40823304672846	1.11734203167376	0.114565747599864	6.1578929467881	1.01315608312058	1.37069204430125	0.186558858475227	0.805579085985357	0.620624353737025	0.690998865836912	0.15116743246939	-0.94477308843419
CYP3A7	1.88753673291249	0.953491568716237	0.939969774823158	0.873161341912292	1.06889954168772	0.890246168893661	1.54275099283438	1.42178240764011	0.715857031043573	1.44595434963877	0.528306781810121	1.65603478369819	1.45295266558237	0.589167924079659	0.697124788675787	1.71105581078504	0.732242620466407	0.66683781197228	0.925542609226643	0.968717154137401	0.726820545627045	0.855940152532845	0.628793982319843	1.21588883179853	0.961561923176465	0.645668370529276	0.845776503917852	1.10581146552683	0.951871379414585	1.15165889094043	0.865760153566326	0.902899651773848	1.02576598556731	0.674623835298798	0.922101258753819	1.25916390137709	1.50520355316525	1.05309375714326	0.841074225765177	0.911151062319986	1.16357729743612	0.894429492396094	1.35332838011619	0.992460041158679	1.03059622482177	1.24954438028508	1.56105697039664	0.803853106971582	1.80057984856381
FLAD1	8.68887026073174	11.609813746536	10.4983765295103	8.18117519637602	5.89347569766335	11.6689963381921	6.13599078609166	4.51723311217029	12.7862303440014	6.39431147678413	7.14930670280706	4.49921654991204	9.82988950391688	9.55140814256842	7.68394046036907	6.79276041913777	5.65147043311099	11.1725126918327	8.28336060074478	9.61620622381141	11.7394222637714	10.2147072779337	10.0930145937498	9.07159466267071	9.46712430349004	14.9186795207365	14.3059465583933	7.27109709024478	11.4943904999988	10.1810104056663	7.58029898928971	11.1509221178347	11.9646751254899	11.1179420723592	13.234542922286	7.75474900465858	1.69737973874885	9.53709848805217	10.7888276832462	7.58639488818084	8.72078644573373	10.2898585595592	6.75063806197243	5.0546534728386	16.2519238140423	6.34082009930496	4.24890540036702	9.97907225991503	4.46249785049394
GSTM3	9.87331814969214	6.01285791714486	0.914546377290226	7.26474578389936	1.39917125098548	5.09811641067655	10.442679559758	8.39327632214123	5.88992228858962	9.21162808583109	7.2055156592233	9.77753398048995	4.27900237613628	-4.39088230303733	6.65987096331372	12.0529903935531	5.12623225904334	10.911210536946	2.85699631342499	7.21528834901809	6.24918276155326	-0.771153907975057	6.81612921202696	3.9676276311094	9.19471238033191	8.41968552344545	5.33660133066972	-4.54214596326907	7.36202942778926	1.98133343187869	0.314291450191759	11.3006763740676	-2.00230237207214	5.25733299000945	1.32302670179727	11.9398145139245	9.24640316185412	9.75077676984209	2.41101819838563	8.82698002473903	11.3952530441292	2.89974270851869	3.15065219254968	9.59702537135774	4.28260391474822	10.5508555804748	8.04320131195938	5.26113435986626	11.8975887289355
ARSA	11.7793025935643	16.9413867862429	19.1064694884271	5.25671344010704	13.5151692987368	10.9012570277125	14.1061138268618	16.1353614860475	13.1403493702569	10.845641580791	11.6902324266025	13.3314953980633	6.55286481082507	11.5243142678213	18.0652586644672	12.1094173515515	14.2245345736945	12.5005475286012	14.2476747337419	10.5382409086388	10.0823950331974	14.2829695014022	15.4351964781859	19.1425443077458	14.778222457601	19.5376405634641	10.3584328187481	15.9332458533936	9.73557288499162	15.9360931797835	14.0110190354467	12.591456739668	13.0809201054892	6.12588944437022	15.7936144286744	8.94216338789423	11.4481513787225	16.7106328827778	12.0658685153832	16.0570380850871	11.2950926759821	16.4422106732847	10.6961588417139	17.0541198886863	10.4747763470637	15.4384829272665	17.4228350679216	17.3303663394964	15.0524967011575
DGKG	1.79220562723895	1.74489250331176	2.03546527363802	1.85561044554156	1.45432476856303	1.42065365680352	1.68855443701236	1.4250351564248	1.72794889226166	1.454286083131	1.5185046813856	1.60061969107356	1.1428602442138	1.70859545345067	1.75112391631932	1.18698344542549	1.05272765484171	1.22568568627753	1.00089315827078	1.09182477094523	2.07279950381364	1.52474400468495	1.05222814136062	1.5533615216766	2.41462343219388	1.23281219794755	1.06121624824108	1.20631070821282	1.82876427511213	1.36428122988229	1.63950006113769	1.67430329107889	1.88245526423655	1.12598783823964	1.53859866013223	1.3058871135766	1.88518204435303	1.49149538176087	1.32423431624329	1.71280079687089	1.41972121681792	1.04955651473092	1.68830461115869	1.4674028573921	0.256578752930022	2.02594425977479	1.43751950562297	1.8691935850896	1.27058013508287
OXCT2	1.46110794145236	1.83008695528259	1.07592163392511	1.54923534244058	1.11633332443642	1.63150719528061	1.20855938185922	1.04314438030639	1.0804753025686	1.32008807689083	1.45747014794181	1.42247457523646	1.24931769975023	1.00968973901061	0.886974699645363	1.19163354612903	0.981103950713902	1.28773109444255	1.21830168239166	1.09955723669018	1.52638714214283	1.00347405859361	1.95450550516268	1.35904483207857	1.44820375553503	1.35434866332383	1.36429512560891	1.17066244743108	1.70980119715893	1.3826919901475	1.23430841605403	1.50428444819818	1.08278095850349	1.45700110178121	1.05368637037881	1.04610434969163	1.04335371936466	1.85857395077335	1.62313164470199	1.74897315331089	0.879791857329689	1.12319340290404	0.999802429353932	1.69186451190735	1.12939226396839	1.4323409823491	1.10799838125169	1.62596880403227	1.42025747451267
GLUD2	2.42313428323351	1.12311464967179	1.38323261061874	1.62797715655181	2.3004285125058	0.574773199847264	2.14133923784203	1.69432371506441	1.29534456013963	2.07671705374268	0.355892676933717	2.01425351556587	1.96054281754504	1.35781953949307	1.41520534248055	2.16266952237906	2.08537206837844	1.17976918350406	1.9736756272197	1.33019748883197	2.72405266224257	0.575193184466955	0.180406132594077	1.86102181171734	1.77466266159625	1.27798873525015	2.1012034599335	2.04047534348503	1.90539247718138	1.53389029963553	0.88276727478081	1.58811570763522	1.59889912407867	1.70460059779018	0.1417943219657	-0.0389628845720371	0.382076680076553	2.49502041360187	1.74122777575108	0.307565199886781	0.0953395317774988	2.41322599660188	1.66334033762139	-0.199564131860601	1.8758346213046	1.96677107755049	0.796246944530572	2.36834222839139	1.86016714234344
UGT2A3	0.992696439509509	0.503723255762487	0.996028887560845	0.710331646720833	1.0039898912529	-0.0577780904282291	6.38212384276784	5.41819791365035	0.742557474944944	1.19549792391135	0.557287460898079	2.36665444490198	0.994813307480559	0.54121363335924	0.541918435603754	6.70493343172826	0.858216273335109	0.545073436251452	0.580254987300424	0.620280048796022	0.504626072133849	0.196035522666825	0.804392272715841	0.642782551472066	1.80808130597769	0.366693301303621	0.699770144308144	0.695295203760438	0.823426821023746	0.615864494470394	0.505891621200336	0.700226177149621	0.922571282677528	0.639797211517574	0.582558566542089	0.999004122497519	0.382333131599257	0.628760269574592	0.177669370326034	0.512559289392957	2.24263338621134	1.07280190258265	0.864721888705532	0.560216978355179	1.33484890593173	1.17185541690656	0.644405039946025	0.72097692093158	0.668483938515882
HMOX2	7.9914932244246	13.646157962611	12.5600600095852	9.1445703851178	9.01211889126932	10.2702718785251	10.7967843859709	10.3824481126929	6.05818364950605	8.00139689437679	6.90858200455166	8.85561517972161	9.74660890185047	8.35839302506231	11.2724571684638	10.0886278975073	10.980335767739	11.0929543681598	9.40628874334474	9.09698192367099	5.25385585307235	9.54067930901302	13.6429578444562	8.77114768823316	9.28767145077997	9.40349909867764	3.2936290494357	12.2673560284712	13.9110848117296	7.97284266311457	9.08894054860624	7.03591411542991	12.1726224998632	7.9558401815885	7.722818079495	10.6505820728354	8.32077904871872	11.4624709462277	8.66654509496814	9.40787110744526	14.6521985570147	10.8607264832165	14.6468497358277	9.5891136419434	8.19110456285595	8.28073255251208	8.29619719856911	8.75530486559756	9.16634367781049
PKLR	0.795965362086563	0.772453455984284	0.577837812683772	0.658417164323578	0.877101450817201	0.986806603776312	0.767974678501702	0.867358700732001	0.96170278344901	0.761530215418884	0.813127761356054	0.927297140453405	0.991827023005805	0.981278731762549	1.00243171380546	0.671460021496802	0.962983265815753	0.751085567638024	0.90593795108423	0.900439817061148	0.762466870948352	0.938572705833447	0.802511391187205	0.733128288627333	0.694792711813286	0.945809136260559	0.857585927992658	0.954070917597283	0.790460960601026	0.789332064725006	0.920264055690141	0.984810730823227	0.988609663507294	0.613798283095384	0.677192528814741	1.0722006096173	0.919034897720788	0.860751112131217	0.915034161482366	0.643219888848139	0.887310983609311	0.869612972528322	0.757860991732507	0.792694503004655	0.799786958965011	0.890169093933856	0.894828389859193	0.813987055600195	0.711144933558886
[truncated: 406 more rows]
[truncated: 393 more columns]
