# Supplementary material for: A model of twenty-three metabolic-related genes predicting overall survival for lung adenocarcinoma
Source: PeerJ. 2020 Sep 24;8:e10008. doi: 10.7717/peerj.10008 (PMC7520091; doi:10.7717/peerj.10008)
Supplement: Supplemental Information 6 [file peerj-08-10008-s006.xls]

## Sheet: Sheet1
!Sample_geo_accession	!Sample_status	!Sample_submission_date	!Sample_last_update_date	!Sample_type	!Sample_channel_count	!Sample_source_name_ch1	!Sample_organism_ch1	!Sample_characteristics_ch1	!Sample_characteristics_ch1	!Sample_characteristics_ch1	!Sample_characteristics_ch1	!Sample_characteristics_ch1	!Sample_characteristics_ch1	!Sample_characteristics_ch1	!Sample_characteristics_ch1	!Sample_characteristics_ch1	!Sample_characteristics_ch1	!Sample_characteristics_ch1	!Sample_characteristics_ch1	!Sample_characteristics_ch1	!Sample_characteristics_ch1	!Sample_characteristics_ch1	!Sample_characteristics_ch1	!Sample_characteristics_ch1	!Sample_characteristics_ch1	!Sample_characteristics_ch1	!Sample_molecule_ch1	!Sample_extract_protocol_ch1	!Sample_label_ch1	!Sample_label_protocol_ch1	!Sample_taxid_ch1	!Sample_hyb_protocol	!Sample_scan_protocol	!Sample_data_processing	!Sample_platform_id	!Sample_contact_name	!Sample_contact_email	!Sample_contact_department	!Sample_contact_institute	!Sample_contact_address	!Sample_contact_city	!Sample_contact_state	!Sample_contact_zip/postal_code	!Sample_contact_country	!Sample_supplementary_file	!Sample_data_row_count
GSM1854797	Public on Oct 21 2015	Aug 14 2015	Oct 23 2015	RNA	1	lung adenocarcinoma	Homo sapiens	barcode_microarray: @52070900778263100909406332059157	filename_microarray: @52070900778263100909406332059157_1_1.CEL	rna_barin: 8.5	patient_id: K074	gender: F	age_at_diagnosis: 88	race: NA	spanish_hispanic: NA	smoking_status: Missing	vital_status: NA	survival_time_in_days: NA	Stage: NA	kras_status: WT	egfr_status: Mut	stk11_status: WT	tp53_status: Mut	egfr_aa_mut: L858LR	tp53_aa_mut: F149fs*32		total RNA	Samples are processed in parallel in 96-well plates to minimize potential variation. Reaction purification is achieved using magnetic binding beads for cDNA and Qiagen RNeasy kits for cRNA purification. Isolated total RNA samples were assayed for quality (Agilent Bioanalyzer) and yield (Ribogreen) metrics prior to amplification.	biotin	Samples were amplified and labeled using a custom automated version of the NuGEN Ovation v2 with WB (whole blood) reagents protocol (using Ribo-SPIA amplification). The labeled molecules are biotinylated-cRNA. Sample amplification and labeling were performed by LabCorp Clinical Trials-Genomic Services in Seattle, Washington.	9606	GeneChip microarrays are loaded with the fragmented target sample/hybridization buffer mix using standard manual techniques. Arrays are hybridized for 18 hours at 45C with vigorous mixing. Unbound sample is removed and staining is accomplished through the binding of streptavidin conjugated phycoerythrin to the hybridized target. Excess label is removed. Washing and staining steps are performed by…	Arrays are scanned using a GeneChip Scanner 3000 7G with a 48 array autoloader. The scanner maintains the optimal temperature for the arrays prior to and during scanning.	IRON normalization was performed on the dataset, batch corrected for RNA quality using PLS	GPL15048	Steven,,Eschrich	Steven.Eschrich@moffitt.org	Biostatistics & Bioinformatics	Moffitt Cancer Center	12902 Magnolia Drive	Tampa	FL	33612	USA	ftp://ftp.ncbi.nlm.nih.gov/geo/samples/GSM1854nnn/GSM1854797/suppl/GSM1854797__52070900778263100909406332059157_1_1.CEL.gz	60607
GSM1854798	Public on Oct 21 2015	Aug 14 2015	Oct 23 2015	RNA	1	lung adenocarcinoma	Homo sapiens	barcode_microarray: @52070900778263100909406332059199	filename_microarray: @52070900778263100909406332059199_1_1.CEL	rna_barin: 8.7	patient_id: K400	gender: F	age_at_diagnosis: 70	race: WHITE	spanish_hispanic: Non Spanish/Hispanic	smoking_status: Ever	vital_status: Alive	survival_time_in_days: 1249	Stage: 4	kras_status: WT	egfr_status: WT	stk11_status: WT	tp53_status: WT				total RNA	Samples are processed in parallel in 96-well plates to minimize potential variation. Reaction purification is achieved using magnetic binding beads for cDNA and Qiagen RNeasy kits for cRNA purification. Isolated total RNA samples were assayed for quality (Agilent Bioanalyzer) and yield (Ribogreen) metrics prior to amplification.	biotin	Samples were amplified and labeled using a custom automated version of the NuGEN Ovation v2 with WB (whole blood) reagents protocol (using Ribo-SPIA amplification). The labeled molecules are biotinylated-cRNA. Sample amplification and labeling were performed by LabCorp Clinical Trials-Genomic Services in Seattle, Washington.	9606	GeneChip microarrays are loaded with the fragmented target sample/hybridization buffer mix using standard manual techniques. Arrays are hybridized for 18 hours at 45C with vigorous mixing. Unbound sample is removed and staining is accomplished through the binding of streptavidin conjugated phycoerythrin to the hybridized target. Excess label is removed. Washing and staining steps are performed by…	Arrays are scanned using a GeneChip Scanner 3000 7G with a 48 array autoloader. The scanner maintains the optimal temperature for the arrays prior to and during scanning.	IRON normalization was performed on the dataset, batch corrected for RNA quality using PLS	GPL15048	Steven,,Eschrich	Steven.Eschrich@moffitt.org	Biostatistics & Bioinformatics	Moffitt Cancer Center	12902 Magnolia Drive	Tampa	FL	33612	USA	ftp://ftp.ncbi.nlm.nih.gov/geo/samples/GSM1854nnn/GSM1854798/suppl/GSM1854798__52070900778263100909406332059199_1_1.CEL.gz	60607
GSM1854799	Public on Oct 21 2015	Aug 14 2015	Oct 23 2015	RNA	1	lung adenocarcinoma	Homo sapiens	barcode_microarray: @52070900778264100909406332059229	filename_microarray: @52070900778264100909406332059229_1_1.CEL	rna_barin: 8.7	patient_id: K030	gender: F	age_at_diagnosis: 59	race: WHITE	spanish_hispanic: Non Spanish/Hispanic	smoking_status: Ever	vital_status: Alive	survival_time_in_days: 1057	Stage: 2B	kras_status: WT	egfr_status: WT	stk11_status: WT	tp53_status: WT				total RNA	Samples are processed in parallel in 96-well plates to minimize potential variation. Reaction purification is achieved using magnetic binding beads for cDNA and Qiagen RNeasy kits for cRNA purification. Isolated total RNA samples were assayed for quality (Agilent Bioanalyzer) and yield (Ribogreen) metrics prior to amplification.	biotin	Samples were amplified and labeled using a custom automated version of the NuGEN Ovation v2 with WB (whole blood) reagents protocol (using Ribo-SPIA amplification). The labeled molecules are biotinylated-cRNA. Sample amplification and labeling were performed by LabCorp Clinical Trials-Genomic Services in Seattle, Washington.	9606	GeneChip microarrays are loaded with the fragmented target sample/hybridization buffer mix using standard manual techniques. Arrays are hybridized for 18 hours at 45C with vigorous mixing. Unbound sample is removed and staining is accomplished through the binding of streptavidin conjugated phycoerythrin to the hybridized target. Excess label is removed. Washing and staining steps are performed by…	Arrays are scanned using a GeneChip Scanner 3000 7G with a 48 array autoloader. The scanner maintains the optimal temperature for the arrays prior to and during scanning.	IRON normalization was performed on the dataset, batch corrected for RNA quality using PLS	GPL15048	Steven,,Eschrich	Steven.Eschrich@moffitt.org	Biostatistics & Bioinformatics	Moffitt Cancer Center	12902 Magnolia Drive	Tampa	FL	33612	USA	ftp://ftp.ncbi.nlm.nih.gov/geo/samples/GSM1854nnn/GSM1854799/suppl/GSM1854799__52070900778264100909406332059229_1_1.CEL.gz	60607
GSM1854800	Public on Oct 21 2015	Aug 14 2015	Oct 23 2015	RNA	1	lung adenocarcinoma	Homo sapiens	barcode_microarray: @52070900778513031510407113246252	filename_microarray: @52070900778513031510407113246252_1_1.CEL	rna_barin: 8.2	patient_id: K276	gender: M	age_at_diagnosis: 57	race: WHITE	spanish_hispanic: Non Spanish/Hispanic	smoking_status: Missing	vital_status: Alive	survival_time_in_days: 1025	Stage: 1B	kras_status: WT	egfr_status: WT	stk11_status: WT	tp53_status: Mut	tp53_aa_mut: SpliceSite			total RNA	Samples are processed in parallel in 96-well plates to minimize potential variation. Reaction purification is achieved using magnetic binding beads for cDNA and Qiagen RNeasy kits for cRNA purification. Isolated total RNA samples were assayed for quality (Agilent Bioanalyzer) and yield (Ribogreen) metrics prior to amplification.	biotin	Samples were amplified and labeled using a custom automated version of the NuGEN Ovation v2 with WB (whole blood) reagents protocol (using Ribo-SPIA amplification). The labeled molecules are biotinylated-cRNA. Sample amplification and labeling were performed by LabCorp Clinical Trials-Genomic Services in Seattle, Washington.	9606	GeneChip microarrays are loaded with the fragmented target sample/hybridization buffer mix using standard manual techniques. Arrays are hybridized for 18 hours at 45C with vigorous mixing. Unbound sample is removed and staining is accomplished through the binding of streptavidin conjugated phycoerythrin to the hybridized target. Excess label is removed. Washing and staining steps are performed by…	Arrays are scanned using a GeneChip Scanner 3000 7G with a 48 array autoloader. The scanner maintains the optimal temperature for the arrays prior to and during scanning.	IRON normalization was performed on the dataset, batch corrected for RNA quality using PLS	GPL15048	Steven,,Eschrich	Steven.Eschrich@moffitt.org	Biostatistics & Bioinformatics	Moffitt Cancer Center	12902 Magnolia Drive	Tampa	FL	33612	USA	ftp://ftp.ncbi.nlm.nih.gov/geo/samples/GSM1854nnn/GSM1854800/suppl/GSM1854800__52070900778513031510407113246252_1_1.CEL.gz	60607
GSM1854801	Public on Oct 21 2015	Aug 14 2015	Oct 23 2015	RNA	1	lung adenocarcinoma	Homo sapiens	barcode_microarray: @52070900778513031510407113246258	filename_microarray: @52070900778513031510407113246258_1_1.CEL	rna_barin: 7.7	patient_id: K459	gender: F	age_at_diagnosis: 72	race: WHITE	spanish_hispanic: Non Spanish/Hispanic	smoking_status: Never	vital_status: Alive	survival_time_in_days: 895	Stage: 1B	kras_status: WT	egfr_status: WT	stk11_status: WT	tp53_status: WT				total RNA	Samples are processed in parallel in 96-well plates to minimize potential variation. Reaction purification is achieved using magnetic binding beads for cDNA and Qiagen RNeasy kits for cRNA purification. Isolated total RNA samples were assayed for quality (Agilent Bioanalyzer) and yield (Ribogreen) metrics prior to amplification.	biotin	Samples were amplified and labeled using a custom automated version of the NuGEN Ovation v2 with WB (whole blood) reagents protocol (using Ribo-SPIA amplification). The labeled molecules are biotinylated-cRNA. Sample amplification and labeling were performed by LabCorp Clinical Trials-Genomic Services in Seattle, Washington.	9606	GeneChip microarrays are loaded with the fragmented target sample/hybridization buffer mix using standard manual techniques. Arrays are hybridized for 18 hours at 45C with vigorous mixing. Unbound sample is removed and staining is accomplished through the binding of streptavidin conjugated phycoerythrin to the hybridized target. Excess label is removed. Washing and staining steps are performed by…	Arrays are scanned using a GeneChip Scanner 3000 7G with a 48 array autoloader. The scanner maintains the optimal temperature for the arrays prior to and during scanning.	IRON normalization was performed on the dataset, batch corrected for RNA quality using PLS	GPL15048	Steven,,Eschrich	Steven.Eschrich@moffitt.org	Biostatistics & Bioinformatics	Moffitt Cancer Center	12902 Magnolia Drive	Tampa	FL	33612	USA	ftp://ftp.ncbi.nlm.nih.gov/geo/samples/GSM1854nnn/GSM1854801/suppl/GSM1854801__52070900778513031510407113246258_1_1.CEL.gz	60607
GSM1854802	Public on Oct 21 2015	Aug 14 2015	Oct 23 2015	RNA	1	lung adenocarcinoma	Homo sapiens	barcode_microarray: @52070900778513031510407113246261	filename_microarray: @52070900778513031510407113246261_1_1.CEL	rna_barin: 7.8	patient_id: K193	gender: F	age_at_diagnosis: 73	race: WHITE	spanish_hispanic: Non Spanish/Hispanic	smoking_status: Ever	vital_status: Dead	survival_time_in_days: 922	Stage: 1A	kras_status: WT	egfr_status: WT	stk11_status: WT	tp53_status: Mut	tp53_aa_mut: G105C			total RNA	Samples are processed in parallel in 96-well plates to minimize potential variation. Reaction purification is achieved using magnetic binding beads for cDNA and Qiagen RNeasy kits for cRNA purification. Isolated total RNA samples were assayed for quality (Agilent Bioanalyzer) and yield (Ribogreen) metrics prior to amplification.	biotin	Samples were amplified and labeled using a custom automated version of the NuGEN Ovation v2 with WB (whole blood) reagents protocol (using Ribo-SPIA amplification). The labeled molecules are biotinylated-cRNA. Sample amplification and labeling were performed by LabCorp Clinical Trials-Genomic Services in Seattle, Washington.	9606	GeneChip microarrays are loaded with the fragmented target sample/hybridization buffer mix using standard manual techniques. Arrays are hybridized for 18 hours at 45C with vigorous mixing. Unbound sample is removed and staining is accomplished through the binding of streptavidin conjugated phycoerythrin to the hybridized target. Excess label is removed. Washing and staining steps are performed by…	Arrays are scanned using a GeneChip Scanner 3000 7G with a 48 array autoloader. The scanner maintains the optimal temperature for the arrays prior to and during scanning.	IRON normalization was performed on the dataset, batch corrected for RNA quality using PLS	GPL15048	Steven,,Eschrich	Steven.Eschrich@moffitt.org	Biostatistics & Bioinformatics	Moffitt Cancer Center	12902 Magnolia Drive	Tampa	FL	33612	USA	ftp://ftp.ncbi.nlm.nih.gov/geo/samples/GSM1854nnn/GSM1854802/suppl/GSM1854802__52070900778513031510407113246261_1_1.CEL.gz	60607
GSM1854803	Public on Oct 21 2015	Aug 14 2015	Oct 23 2015	RNA	1	lung adenocarcinoma	Homo sapiens	barcode_microarray: @52070900778513031510407113246271	filename_microarray: @52070900778513031510407113246271_1_1.CEL	rna_barin: 7.5	patient_id: K305	gender: F	age_at_diagnosis: 49	race: WHITE	spanish_hispanic: Non Spanish/Hispanic	smoking_status: Never	vital_status: Alive	survival_time_in_days: 959	Stage: 1A	kras_status: Mut	egfr_status: WT	stk11_status: WT	tp53_status: WT	kras_aa_mut: G12GD			total RNA	Samples are processed in parallel in 96-well plates to minimize potential variation. Reaction purification is achieved using magnetic binding beads for cDNA and Qiagen RNeasy kits for cRNA purification. Isolated total RNA samples were assayed for quality (Agilent Bioanalyzer) and yield (Ribogreen) metrics prior to amplification.	biotin	Samples were amplified and labeled using a custom automated version of the NuGEN Ovation v2 with WB (whole blood) reagents protocol (using Ribo-SPIA amplification). The labeled molecules are biotinylated-cRNA. Sample amplification and labeling were performed by LabCorp Clinical Trials-Genomic Services in Seattle, Washington.	9606	GeneChip microarrays are loaded with the fragmented target sample/hybridization buffer mix using standard manual techniques. Arrays are hybridized for 18 hours at 45C with vigorous mixing. Unbound sample is removed and staining is accomplished through the binding of streptavidin conjugated phycoerythrin to the hybridized target. Excess label is removed. Washing and staining steps are performed by…	Arrays are scanned using a GeneChip Scanner 3000 7G with a 48 array autoloader. The scanner maintains the optimal temperature for the arrays prior to and during scanning.	IRON normalization was performed on the dataset, batch corrected for RNA quality using PLS	GPL15048	Steven,,Eschrich	Steven.Eschrich@moffitt.org	Biostatistics & Bioinformatics	Moffitt Cancer Center	12902 Magnolia Drive	Tampa	FL	33612	USA	ftp://ftp.ncbi.nlm.nih.gov/geo/samples/GSM1854nnn/GSM1854803/suppl/GSM1854803__52070900778513031510407113246271_1_1.CEL.gz	60607
GSM1854804	Public on Oct 21 2015	Aug 14 2015	Oct 23 2015	RNA	1	lung adenocarcinoma	Homo sapiens	barcode_microarray: @52070900778513031510407113246277	filename_microarray: @52070900778513031510407113246277_1_1.CEL	rna_barin: 8.6	patient_id: K078	gender: M	age_at_diagnosis: 70	race: WHITE	spanish_hispanic: Non Spanish/Hispanic	smoking_status: Ever	vital_status: Alive	survival_time_in_days: 969	Stage: 1	kras_status: Mut	egfr_status: WT	stk11_status: WT	tp53_status: WT	kras_aa_mut: G12GD			total RNA	Samples are processed in parallel in 96-well plates to minimize potential variation. Reaction purification is achieved using magnetic binding beads for cDNA and Qiagen RNeasy kits for cRNA purification. Isolated total RNA samples were assayed for quality (Agilent Bioanalyzer) and yield (Ribogreen) metrics prior to amplification.	biotin	Samples were amplified and labeled using a custom automated version of the NuGEN Ovation v2 with WB (whole blood) reagents protocol (using Ribo-SPIA amplification). The labeled molecules are biotinylated-cRNA. Sample amplification and labeling were performed by LabCorp Clinical Trials-Genomic Services in Seattle, Washington.	9606	GeneChip microarrays are loaded with the fragmented target sample/hybridization buffer mix using standard manual techniques. Arrays are hybridized for 18 hours at 45C with vigorous mixing. Unbound sample is removed and staining is accomplished through the binding of streptavidin conjugated phycoerythrin to the hybridized target. Excess label is removed. Washing and staining steps are performed by…	Arrays are scanned using a GeneChip Scanner 3000 7G with a 48 array autoloader. The scanner maintains the optimal temperature for the arrays prior to and during scanning.	IRON normalization was performed on the dataset, batch corrected for RNA quality using PLS	GPL15048	Steven,,Eschrich	Steven.Eschrich@moffitt.org	Biostatistics & Bioinformatics	Moffitt Cancer Center	12902 Magnolia Drive	Tampa	FL	33612	USA	ftp://ftp.ncbi.nlm.nih.gov/geo/samples/GSM1854nnn/GSM1854804/suppl/GSM1854804__52070900778513031510407113246277_1_1.CEL.gz	60607
GSM1854805	Public on Oct 21 2015	Aug 14 2015	Oct 23 2015	RNA	1	lung adenocarcinoma	Homo sapiens	barcode_microarray: @52070900778514031510407113246321	filename_microarray: @52070900778514031510407113246321_1_1.CEL	rna_barin: 9.6	patient_id: K277	gender: M	age_at_diagnosis: 71	race: WHITE	spanish_hispanic: Non Spanish/Hispanic	smoking_status: Ever	vital_status: Alive	survival_time_in_days: 833	Stage: 1A	kras_status: WT	egfr_status: WT	stk11_status: WT	tp53_status: Mut	tp53_aa_mut: R249S			total RNA	Samples are processed in parallel in 96-well plates to minimize potential variation. Reaction purification is achieved using magnetic binding beads for cDNA and Qiagen RNeasy kits for cRNA purification. Isolated total RNA samples were assayed for quality (Agilent Bioanalyzer) and yield (Ribogreen) metrics prior to amplification.	biotin	Samples were amplified and labeled using a custom automated version of the NuGEN Ovation v2 with WB (whole blood) reagents protocol (using Ribo-SPIA amplification). The labeled molecules are biotinylated-cRNA. Sample amplification and labeling were performed by LabCorp Clinical Trials-Genomic Services in Seattle, Washington.	9606	GeneChip microarrays are loaded with the fragmented target sample/hybridization buffer mix using standard manual techniques. Arrays are hybridized for 18 hours at 45C with vigorous mixing. Unbound sample is removed and staining is accomplished through the binding of streptavidin conjugated phycoerythrin to the hybridized target. Excess label is removed. Washing and staining steps are performed by…	Arrays are scanned using a GeneChip Scanner 3000 7G with a 48 array autoloader. The scanner maintains the optimal temperature for the arrays prior to and during scanning.	IRON normalization was performed on the dataset, batch corrected for RNA quality using PLS	GPL15048	Steven,,Eschrich	Steven.Eschrich@moffitt.org	Biostatistics & Bioinformatics	Moffitt Cancer Center	12902 Magnolia Drive	Tampa	FL	33612	USA	ftp://ftp.ncbi.nlm.nih.gov/geo/samples/GSM1854nnn/GSM1854805/suppl/GSM1854805__52070900778514031510407113246321_1_1.CEL.gz	60607
GSM1854806	Public on Oct 21 2015	Aug 14 2015	Oct 23 2015	RNA	1	lung adenocarcinoma	Homo sapiens	barcode_microarray: @52070900778514031510407113246323	filename_microarray: @52070900778514031510407113246323_1_1.CEL	rna_barin: 9	patient_id: K425	gender: M	age_at_diagnosis: 66	race: WHITE	spanish_hispanic: Non Spanish/Hispanic	smoking_status: Ever	vital_status: Alive	survival_time_in_days: 891	Stage: 1B	kras_status: WT	egfr_status: WT	stk11_status: WT	tp53_status: WT				total RNA	Samples are processed in parallel in 96-well plates to minimize potential variation. Reaction purification is achieved using magnetic binding beads for cDNA and Qiagen RNeasy kits for cRNA purification. Isolated total RNA samples were assayed for quality (Agilent Bioanalyzer) and yield (Ribogreen) metrics prior to amplification.	biotin	Samples were amplified and labeled using a custom automated version of the NuGEN Ovation v2 with WB (whole blood) reagents protocol (using Ribo-SPIA amplification). The labeled molecules are biotinylated-cRNA. Sample amplification and labeling were performed by LabCorp Clinical Trials-Genomic Services in Seattle, Washington.	9606	GeneChip microarrays are loaded with the fragmented target sample/hybridization buffer mix using standard manual techniques. Arrays are hybridized for 18 hours at 45C with vigorous mixing. Unbound sample is removed and staining is accomplished through the binding of streptavidin conjugated phycoerythrin to the hybridized target. Excess label is removed. Washing and staining steps are performed by…	Arrays are scanned using a GeneChip Scanner 3000 7G with a 48 array autoloader. The scanner maintains the optimal temperature for the arrays prior to and during scanning.	IRON normalization was performed on the dataset, batch corrected for RNA quality using PLS	GPL15048	Steven,,Eschrich	Steven.Eschrich@moffitt.org	Biostatistics & Bioinformatics	Moffitt Cancer Center	12902 Magnolia Drive	Tampa	FL	33612	USA	ftp://ftp.ncbi.nlm.nih.gov/geo/samples/GSM1854nnn/GSM1854806/suppl/GSM1854806__52070900778514031510407113246323_1_1.CEL.gz	60607
GSM1854807	Public on Oct 21 2015	Aug 14 2015	Oct 23 2015	RNA	1	lung adenocarcinoma	Homo sapiens	barcode_microarray: @52070900778514031510407113246327	filename_microarray: @52070900778514031510407113246327_1_1.CEL	rna_barin: 4.9	patient_id: K179	gender: M	age_at_diagnosis: 68	race: BLACK	spanish_hispanic: Non Spanish/Hispanic	smoking_status: Ever	vital_status: Dead	survival_time_in_days: 524	Stage: 2B	kras_status: WT	egfr_status: WT	stk11_status: WT	tp53_status: WT				total RNA	Samples are processed in parallel in 96-well plates to minimize potential variation. Reaction purification is achieved using magnetic binding beads for cDNA and Qiagen RNeasy kits for cRNA purification. Isolated total RNA samples were assayed for quality (Agilent Bioanalyzer) and yield (Ribogreen) metrics prior to amplification.	biotin	Samples were amplified and labeled using a custom automated version of the NuGEN Ovation v2 with WB (whole blood) reagents protocol (using Ribo-SPIA amplification). The labeled molecules are biotinylated-cRNA. Sample amplification and labeling were performed by LabCorp Clinical Trials-Genomic Services in Seattle, Washington.	9606	GeneChip microarrays are loaded with the fragmented target sample/hybridization buffer mix using standard manual techniques. Arrays are hybridized for 18 hours at 45C with vigorous mixing. Unbound sample is removed and staining is accomplished through the binding of streptavidin conjugated phycoerythrin to the hybridized target. Excess label is removed. Washing and staining steps are performed by…	Arrays are scanned using a GeneChip Scanner 3000 7G with a 48 array autoloader. The scanner maintains the optimal temperature for the arrays prior to and during scanning.	IRON normalization was performed on the dataset, batch corrected for RNA quality using PLS	GPL15048	Steven,,Eschrich	Steven.Eschrich@moffitt.org	Biostatistics & Bioinformatics	Moffitt Cancer Center	12902 Magnolia Drive	Tampa	FL	33612	USA	ftp://ftp.ncbi.nlm.nih.gov/geo/samples/GSM1854nnn/GSM1854807/suppl/GSM1854807__52070900778514031510407113246327_1_1.CEL.gz	60607
GSM1854808	Public on Oct 21 2015	Aug 14 2015	Oct 23 2015	RNA	1	lung adenocarcinoma	Homo sapiens	barcode_microarray: @52070900778514031510407113246333	filename_microarray: @52070900778514031510407113246333_1_1.CEL	rna_barin: 8.8	patient_id: K050	gender: M	age_at_diagnosis: 86	race: WHITE	spanish_hispanic: Non Spanish/Hispanic	smoking_status: Ever	vital_status: Alive	survival_time_in_days: 1035	Stage: 1A	kras_status: WT	egfr_status: WT	stk11_status: WT	tp53_status: WT				total RNA	Samples are processed in parallel in 96-well plates to minimize potential variation. Reaction purification is achieved using magnetic binding beads for cDNA and Qiagen RNeasy kits for cRNA purification. Isolated total RNA samples were assayed for quality (Agilent Bioanalyzer) and yield (Ribogreen) metrics prior to amplification.	biotin	Samples were amplified and labeled using a custom automated version of the NuGEN Ovation v2 with WB (whole blood) reagents protocol (using Ribo-SPIA amplification). The labeled molecules are biotinylated-cRNA. Sample amplification and labeling were performed by LabCorp Clinical Trials-Genomic Services in Seattle, Washington.	9606	GeneChip microarrays are loaded with the fragmented target sample/hybridization buffer mix using standard manual techniques. Arrays are hybridized for 18 hours at 45C with vigorous mixing. Unbound sample is removed and staining is accomplished through the binding of streptavidin conjugated phycoerythrin to the hybridized target. Excess label is removed. Washing and staining steps are performed by…	Arrays are scanned using a GeneChip Scanner 3000 7G with a 48 array autoloader. The scanner maintains the optimal temperature for the arrays prior to and during scanning.	IRON normalization was performed on the dataset, batch corrected for RNA quality using PLS	GPL15048	Steven,,Eschrich	Steven.Eschrich@moffitt.org	Biostatistics & Bioinformatics	Moffitt Cancer Center	12902 Magnolia Drive	Tampa	FL	33612	USA	ftp://ftp.ncbi.nlm.nih.gov/geo/samples/GSM1854nnn/GSM1854808/suppl/GSM1854808__52070900778514031510407113246333_1_1.CEL.gz	60607
GSM1854809	Public on Oct 21 2015	Aug 14 2015	Oct 23 2015	RNA	1	lung adenocarcinoma	Homo sapiens	barcode_microarray: @52070900778514031510407113246335	filename_microarray: @52070900778514031510407113246335_1_1.CEL	rna_barin: 9.2	patient_id: K427	gender: F	age_at_diagnosis: 65	race: WHITE	spanish_hispanic: Non Spanish/Hispanic	smoking_status: Missing	vital_status: Alive	survival_time_in_days: 43	Stage: 1A	kras_status: WT	egfr_status: WT	stk11_status: WT	tp53_status: WT				total RNA	Samples are processed in parallel in 96-well plates to minimize potential variation. Reaction purification is achieved using magnetic binding beads for cDNA and Qiagen RNeasy kits for cRNA purification. Isolated total RNA samples were assayed for quality (Agilent Bioanalyzer) and yield (Ribogreen) metrics prior to amplification.	biotin	Samples were amplified and labeled using a custom automated version of the NuGEN Ovation v2 with WB (whole blood) reagents protocol (using Ribo-SPIA amplification). The labeled molecules are biotinylated-cRNA. Sample amplification and labeling were performed by LabCorp Clinical Trials-Genomic Services in Seattle, Washington.	9606	GeneChip microarrays are loaded with the fragmented target sample/hybridization buffer mix using standard manual techniques. Arrays are hybridized for 18 hours at 45C with vigorous mixing. Unbound sample is removed and staining is accomplished through the binding of streptavidin conjugated phycoerythrin to the hybridized target. Excess label is removed. Washing and staining steps are performed by…	Arrays are scanned using a GeneChip Scanner 3000 7G with a 48 array autoloader. The scanner maintains the optimal temperature for the arrays prior to and during scanning.	IRON normalization was performed on the dataset, batch corrected for RNA quality using PLS	GPL15048	Steven,,Eschrich	Steven.Eschrich@moffitt.org	Biostatistics & Bioinformatics	Moffitt Cancer Center	12902 Magnolia Drive	Tampa	FL	33612	USA	ftp://ftp.ncbi.nlm.nih.gov/geo/samples/GSM1854nnn/GSM1854809/suppl/GSM1854809__52070900778514031510407113246335_1_1.CEL.gz	60607
GSM1854810	Public on Oct 21 2015	Aug 14 2015	Oct 23 2015	RNA	1	lung adenocarcinoma	Homo sapiens	barcode_microarray: @52070900778514031510407113246346	filename_microarray: @52070900778514031510407113246346_1_1.CEL	rna_barin: 7.3	patient_id: K194	gender: M	age_at_diagnosis: 78	race: WHITE	spanish_hispanic: Non Spanish/Hispanic	smoking_status: Ever	vital_status: Alive	survival_time_in_days: 925	Stage: 1A	kras_status: WT	egfr_status: WT	stk11_status: WT	tp53_status: WT				total RNA	Samples are processed in parallel in 96-well plates to minimize potential variation. Reaction purification is achieved using magnetic binding beads for cDNA and Qiagen RNeasy kits for cRNA purification. Isolated total RNA samples were assayed for quality (Agilent Bioanalyzer) and yield (Ribogreen) metrics prior to amplification.	biotin	Samples were amplified and labeled using a custom automated version of the NuGEN Ovation v2 with WB (whole blood) reagents protocol (using Ribo-SPIA amplification). The labeled molecules are biotinylated-cRNA. Sample amplification and labeling were performed by LabCorp Clinical Trials-Genomic Services in Seattle, Washington.	9606	GeneChip microarrays are loaded with the fragmented target sample/hybridization buffer mix using standard manual techniques. Arrays are hybridized for 18 hours at 45C with vigorous mixing. Unbound sample is removed and staining is accomplished through the binding of streptavidin conjugated phycoerythrin to the hybridized target. Excess label is removed. Washing and staining steps are performed by…	Arrays are scanned using a GeneChip Scanner 3000 7G with a 48 array autoloader. The scanner maintains the optimal temperature for the arrays prior to and during scanning.	IRON normalization was performed on the dataset, batch corrected for RNA quality using PLS	GPL15048	Steven,,Eschrich	Steven.Eschrich@moffitt.org	Biostatistics & Bioinformatics	Moffitt Cancer Center	12902 Magnolia Drive	Tampa	FL	33612	USA	ftp://ftp.ncbi.nlm.nih.gov/geo/samples/GSM1854nnn/GSM1854810/suppl/GSM1854810__52070900778514031510407113246346_1_1.CEL.gz	60607
GSM1854811	Public on Oct 21 2015	Aug 14 2015	Oct 23 2015	RNA	1	lung adenocarcinoma	Homo sapiens	barcode_microarray: @52070900778514031510407113246349	filename_microarray: @52070900778514031510407113246349_1_1.CEL	rna_barin: 8.3	patient_id: K054	gender: F	age_at_diagnosis: 85	race: WHITE	spanish_hispanic: Non Spanish/Hispanic	smoking_status: Never	vital_status: Alive	survival_time_in_days: 1053	Stage: 2B	kras_status: WT	egfr_status: Mut	stk11_status: WT	tp53_status: WT	egfr_aa_mut: delE746-A750			total RNA	Samples are processed in parallel in 96-well plates to minimize potential variation. Reaction purification is achieved using magnetic binding beads for cDNA and Qiagen RNeasy kits for cRNA purification. Isolated total RNA samples were assayed for quality (Agilent Bioanalyzer) and yield (Ribogreen) metrics prior to amplification.	biotin	Samples were amplified and labeled using a custom automated version of the NuGEN Ovation v2 with WB (whole blood) reagents protocol (using Ribo-SPIA amplification). The labeled molecules are biotinylated-cRNA. Sample amplification and labeling were performed by LabCorp Clinical Trials-Genomic Services in Seattle, Washington.	9606	GeneChip microarrays are loaded with the fragmented target sample/hybridization buffer mix using standard manual techniques. Arrays are hybridized for 18 hours at 45C with vigorous mixing. Unbound sample is removed and staining is accomplished through the binding of streptavidin conjugated phycoerythrin to the hybridized target. Excess label is removed. Washing and staining steps are performed by…	Arrays are scanned using a GeneChip Scanner 3000 7G with a 48 array autoloader. The scanner maintains the optimal temperature for the arrays prior to and during scanning.	IRON normalization was performed on the dataset, batch corrected for RNA quality using PLS	GPL15048	Steven,,Eschrich	Steven.Eschrich@moffitt.org	Biostatistics & Bioinformatics	Moffitt Cancer Center	12902 Magnolia Drive	Tampa	FL	33612	USA	ftp://ftp.ncbi.nlm.nih.gov/geo/samples/GSM1854nnn/GSM1854811/suppl/GSM1854811__52070900778514031510407113246349_1_1.CEL.gz	60607
GSM1854812	Public on Oct 21 2015	Aug 14 2015	Oct 23 2015	RNA	1	lung adenocarcinoma	Homo sapiens	barcode_microarray: @52070900779514091810408277954872	filename_microarray: @52070900779514091810408277954872.CEL	rna_barin: 8.1	patient_id: K316	gender: F	age_at_diagnosis: 71	race: WHITE	spanish_hispanic: Non Spanish/Hispanic	smoking_status: Ever	vital_status: Alive	survival_time_in_days: 24	Stage: 1A	kras_status: Mut	egfr_status: WT	stk11_status: WT	tp53_status: WT	kras_aa_mut: G12GD			total RNA	Samples are processed in parallel in 96-well plates to minimize potential variation. Reaction purification is achieved using magnetic binding beads for cDNA and Qiagen RNeasy kits for cRNA purification. Isolated total RNA samples were assayed for quality (Agilent Bioanalyzer) and yield (Ribogreen) metrics prior to amplification.	biotin	Samples were amplified and labeled using a custom automated version of the NuGEN Ovation v2 with WB (whole blood) reagents protocol (using Ribo-SPIA amplification). The labeled molecules are biotinylated-cRNA. Sample amplification and labeling were performed by LabCorp Clinical Trials-Genomic Services in Seattle, Washington.	9606	GeneChip microarrays are loaded with the fragmented target sample/hybridization buffer mix using standard manual techniques. Arrays are hybridized for 18 hours at 45C with vigorous mixing. Unbound sample is removed and staining is accomplished through the binding of streptavidin conjugated phycoerythrin to the hybridized target. Excess label is removed. Washing and staining steps are performed by…	Arrays are scanned using a GeneChip Scanner 3000 7G with a 48 array autoloader. The scanner maintains the optimal temperature for the arrays prior to and during scanning.	IRON normalization was performed on the dataset, batch corrected for RNA quality using PLS	GPL15048	Steven,,Eschrich	Steven.Eschrich@moffitt.org	Biostatistics & Bioinformatics	Moffitt Cancer Center	12902 Magnolia Drive	Tampa	FL	33612	USA	ftp://ftp.ncbi.nlm.nih.gov/geo/samples/GSM1854nnn/GSM1854812/suppl/GSM1854812__52070900779514091810408277954872.CEL.gz	60607
GSM1854813	Public on Oct 21 2015	Aug 14 2015	Oct 23 2015	RNA	1	lung adenocarcinoma	Homo sapiens	barcode_microarray: @52070900779516091810408277954980	filename_microarray: @52070900779516091810408277954980.CEL	rna_barin: 8.2	patient_id: K362	gender: M	age_at_diagnosis: 66	race: WHITE	spanish_hispanic: Non Spanish/Hispanic	smoking_status: Ever	vital_status: Alive	survival_time_in_days: 825	Stage: 1A	kras_status: WT	egfr_status: WT	stk11_status: WT	tp53_status: WT				total RNA	Samples are processed in parallel in 96-well plates to minimize potential variation. Reaction purification is achieved using magnetic binding beads for cDNA and Qiagen RNeasy kits for cRNA purification. Isolated total RNA samples were assayed for quality (Agilent Bioanalyzer) and yield (Ribogreen) metrics prior to amplification.	biotin	Samples were amplified and labeled using a custom automated version of the NuGEN Ovation v2 with WB (whole blood) reagents protocol (using Ribo-SPIA amplification). The labeled molecules are biotinylated-cRNA. Sample amplification and labeling were performed by LabCorp Clinical Trials-Genomic Services in Seattle, Washington.	9606	GeneChip microarrays are loaded with the fragmented target sample/hybridization buffer mix using standard manual techniques. Arrays are hybridized for 18 hours at 45C with vigorous mixing. Unbound sample is removed and staining is accomplished through the binding of streptavidin conjugated phycoerythrin to the hybridized target. Excess label is removed. Washing and staining steps are performed by…	Arrays are scanned using a GeneChip Scanner 3000 7G with a 48 array autoloader. The scanner maintains the optimal temperature for the arrays prior to and during scanning.	IRON normalization was performed on the dataset, batch corrected for RNA quality using PLS	GPL15048	Steven,,Eschrich	Steven.Eschrich@moffitt.org	Biostatistics & Bioinformatics	Moffitt Cancer Center	12902 Magnolia Drive	Tampa	FL	33612	USA	ftp://ftp.ncbi.nlm.nih.gov/geo/samples/GSM1854nnn/GSM1854813/suppl/GSM1854813__52070900779516091810408277954980.CEL.gz	60607
GSM1854814	Public on Oct 21 2015	Aug 14 2015	Oct 23 2015	RNA	1	lung adenocarcinoma	Homo sapiens	barcode_microarray: @52070900779630091810408278055586	filename_microarray: @52070900779630091810408278055586.CEL	rna_barin: 8.4	patient_id: K302	gender: M	age_at_diagnosis: 44	race: WHITE	spanish_hispanic: Non Spanish/Hispanic	smoking_status: Ever	vital_status: Alive	survival_time_in_days: 854	Stage: 2B	kras_status: WT	egfr_status: WT	stk11_status: WT	tp53_status: Mut	tp53_aa_mut: H168P			total RNA	Samples are processed in parallel in 96-well plates to minimize potential variation. Reaction purification is achieved using magnetic binding beads for cDNA and Qiagen RNeasy kits for cRNA purification. Isolated total RNA samples were assayed for quality (Agilent Bioanalyzer) and yield (Ribogreen) metrics prior to amplification.	biotin	Samples were amplified and labeled using a custom automated version of the NuGEN Ovation v2 with WB (whole blood) reagents protocol (using Ribo-SPIA amplification). The labeled molecules are biotinylated-cRNA. Sample amplification and labeling were performed by LabCorp Clinical Trials-Genomic Services in Seattle, Washington.	9606	GeneChip microarrays are loaded with the fragmented target sample/hybridization buffer mix using standard manual techniques. Arrays are hybridized for 18 hours at 45C with vigorous mixing. Unbound sample is removed and staining is accomplished through the binding of streptavidin conjugated phycoerythrin to the hybridized target. Excess label is removed. Washing and staining steps are performed by…	Arrays are scanned using a GeneChip Scanner 3000 7G with a 48 array autoloader. The scanner maintains the optimal temperature for the arrays prior to and during scanning.	IRON normalization was performed on the dataset, batch corrected for RNA quality using PLS	GPL15048	Steven,,Eschrich	Steven.Eschrich@moffitt.org	Biostatistics & Bioinformatics	Moffitt Cancer Center	12902 Magnolia Drive	Tampa	FL	33612	USA	ftp://ftp.ncbi.nlm.nih.gov/geo/samples/GSM1854nnn/GSM1854814/suppl/GSM1854814__52070900779630091810408278055586.CEL.gz	60607
GSM1854815	Public on Oct 21 2015	Aug 14 2015	Oct 23 2015	RNA	1	lung adenocarcinoma	Homo sapiens	barcode_microarray: @52070900779630091810408278055592	filename_microarray: @52070900779630091810408278055592.CEL	rna_barin: 9	patient_id: K291	gender: F	age_at_diagnosis: 73	race: WHITE	spanish_hispanic: Non Spanish/Hispanic	smoking_status: Ever	vital_status: Alive	survival_time_in_days: 820	Stage: 3B	kras_status: Mut	egfr_status: WT	stk11_status: WT	tp53_status: Mut	kras_aa_mut: G12GC	tp53_aa_mut: A138V		total RNA	Samples are processed in parallel in 96-well plates to minimize potential variation. Reaction purification is achieved using magnetic binding beads for cDNA and Qiagen RNeasy kits for cRNA purification. Isolated total RNA samples were assayed for quality (Agilent Bioanalyzer) and yield (Ribogreen) metrics prior to amplification.	biotin	Samples were amplified and labeled using a custom automated version of the NuGEN Ovation v2 with WB (whole blood) reagents protocol (using Ribo-SPIA amplification). The labeled molecules are biotinylated-cRNA. Sample amplification and labeling were performed by LabCorp Clinical Trials-Genomic Services in Seattle, Washington.	9606	GeneChip microarrays are loaded with the fragmented target sample/hybridization buffer mix using standard manual techniques. Arrays are hybridized for 18 hours at 45C with vigorous mixing. Unbound sample is removed and staining is accomplished through the binding of streptavidin conjugated phycoerythrin to the hybridized target. Excess label is removed. Washing and staining steps are performed by…	Arrays are scanned using a GeneChip Scanner 3000 7G with a 48 array autoloader. The scanner maintains the optimal temperature for the arrays prior to and during scanning.	IRON normalization was performed on the dataset, batch corrected for RNA quality using PLS	GPL15048	Steven,,Eschrich	Steven.Eschrich@moffitt.org	Biostatistics & Bioinformatics	Moffitt Cancer Center	12902 Magnolia Drive	Tampa	FL	33612	USA	ftp://ftp.ncbi.nlm.nih.gov/geo/samples/GSM1854nnn/GSM1854815/suppl/GSM1854815__52070900779630091810408278055592.CEL.gz	60607
GSM1854816	Public on Oct 21 2015	Aug 14 2015	Oct 23 2015	RNA	1	lung adenocarcinoma	Homo sapiens	barcode_microarray: @52070900779630091810408278055605	filename_microarray: @52070900779630091810408278055605.CEL	rna_barin: 8.6	patient_id: K022	gender: M	age_at_diagnosis: 50	race: WHITE	spanish_hispanic: Non Spanish/Hispanic	smoking_status: Missing	vital_status: Alive	survival_time_in_days: 412	Stage: 3A	kras_status: WT	egfr_status: WT	stk11_status: WT	tp53_status: Mut	tp53_aa_mut: R196*			total RNA	Samples are processed in parallel in 96-well plates to minimize potential variation. Reaction purification is achieved using magnetic binding beads for cDNA and Qiagen RNeasy kits for cRNA purification. Isolated total RNA samples were assayed for quality (Agilent Bioanalyzer) and yield (Ribogreen) metrics prior to amplification.	biotin	Samples were amplified and labeled using a custom automated version of the NuGEN Ovation v2 with WB (whole blood) reagents protocol (using Ribo-SPIA amplification). The labeled molecules are biotinylated-cRNA. Sample amplification and labeling were performed by LabCorp Clinical Trials-Genomic Services in Seattle, Washington.	9606	GeneChip microarrays are loaded with the fragmented target sample/hybridization buffer mix using standard manual techniques. Arrays are hybridized for 18 hours at 45C with vigorous mixing. Unbound sample is removed and staining is accomplished through the binding of streptavidin conjugated phycoerythrin to the hybridized target. Excess label is removed. Washing and staining steps are performed by…	Arrays are scanned using a GeneChip Scanner 3000 7G with a 48 array autoloader. The scanner maintains the optimal temperature for the arrays prior to and during scanning.	IRON normalization was performed on the dataset, batch corrected for RNA quality using PLS	GPL15048	Steven,,Eschrich	Steven.Eschrich@moffitt.org	Biostatistics & Bioinformatics	Moffitt Cancer Center	12902 Magnolia Drive	Tampa	FL	33612	USA	ftp://ftp.ncbi.nlm.nih.gov/geo/samples/GSM1854nnn/GSM1854816/suppl/GSM1854816__52070900779630091810408278055605.CEL.gz	60607
GSM1854817	Public on Oct 21 2015	Aug 14 2015	Oct 23 2015	RNA	1	lung adenocarcinoma	Homo sapiens	barcode_microarray: @52070900779631091810408278055638	filename_microarray: @52070900779631091810408278055638.CEL	rna_barin: 7.3	patient_id: K354	gender: M	age_at_diagnosis: 80	race: WHITE	spanish_hispanic: Non Spanish/Hispanic	smoking_status: Missing	vital_status: Alive	survival_time_in_days: 297	Stage: 1A	kras_status: Mut	egfr_status: WT	stk11_status: Mut	tp53_status: WT	kras_aa_mut: G12GC	stk11_aa_mut: S216F		total RNA	Samples are processed in parallel in 96-well plates to minimize potential variation. Reaction purification is achieved using magnetic binding beads for cDNA and Qiagen RNeasy kits for cRNA purification. Isolated total RNA samples were assayed for quality (Agilent Bioanalyzer) and yield (Ribogreen) metrics prior to amplification.	biotin	Samples were amplified and labeled using a custom automated version of the NuGEN Ovation v2 with WB (whole blood) reagents protocol (using Ribo-SPIA amplification). The labeled molecules are biotinylated-cRNA. Sample amplification and labeling were performed by LabCorp Clinical Trials-Genomic Services in Seattle, Washington.	9606	GeneChip microarrays are loaded with the fragmented target sample/hybridization buffer mix using standard manual techniques. Arrays are hybridized for 18 hours at 45C with vigorous mixing. Unbound sample is removed and staining is accomplished through the binding of streptavidin conjugated phycoerythrin to the hybridized target. Excess label is removed. Washing and staining steps are performed by…	Arrays are scanned using a GeneChip Scanner 3000 7G with a 48 array autoloader. The scanner maintains the optimal temperature for the arrays prior to and during scanning.	IRON normalization was performed on the dataset, batch corrected for RNA quality using PLS	GPL15048	Steven,,Eschrich	Steven.Eschrich@moffitt.org	Biostatistics & Bioinformatics	Moffitt Cancer Center	12902 Magnolia Drive	Tampa	FL	33612	USA	ftp://ftp.ncbi.nlm.nih.gov/geo/samples/GSM1854nnn/GSM1854817/suppl/GSM1854817__52070900779631091810408278055638.CEL.gz	60607
GSM1854818	Public on Oct 21 2015	Aug 14 2015	Oct 23 2015	RNA	1	lung adenocarcinoma	Homo sapiens	barcode_microarray: @52070900779631091810408278055652	filename_microarray: @52070900779631091810408278055652.CEL	rna_barin: 8.7	patient_id: K119	gender: F	age_at_diagnosis: 63	race: WHITE	spanish_hispanic: Non Spanish/Hispanic	smoking_status: Ever	vital_status: Alive	survival_time_in_days: 582	Stage: 1A	kras_status: WT	egfr_status: WT	stk11_status: WT	tp53_status: WT				total RNA	Samples are processed in parallel in 96-well plates to minimize potential variation. Reaction purification is achieved using magnetic binding beads for cDNA and Qiagen RNeasy kits for cRNA purification. Isolated total RNA samples were assayed for quality (Agilent Bioanalyzer) and yield (Ribogreen) metrics prior to amplification.	biotin	Samples were amplified and labeled using a custom automated version of the NuGEN Ovation v2 with WB (whole blood) reagents protocol (using Ribo-SPIA amplification). The labeled molecules are biotinylated-cRNA. Sample amplification and labeling were performed by LabCorp Clinical Trials-Genomic Services in Seattle, Washington.	9606	GeneChip microarrays are loaded with the fragmented target sample/hybridization buffer mix using standard manual techniques. Arrays are hybridized for 18 hours at 45C with vigorous mixing. Unbound sample is removed and staining is accomplished through the binding of streptavidin conjugated phycoerythrin to the hybridized target. Excess label is removed. Washing and staining steps are performed by…	Arrays are scanned using a GeneChip Scanner 3000 7G with a 48 array autoloader. The scanner maintains the optimal temperature for the arrays prior to and during scanning.	IRON normalization was performed on the dataset, batch corrected for RNA quality using PLS	GPL15048	Steven,,Eschrich	Steven.Eschrich@moffitt.org	Biostatistics & Bioinformatics	Moffitt Cancer Center	12902 Magnolia Drive	Tampa	FL	33612	USA	ftp://ftp.ncbi.nlm.nih.gov/geo/samples/GSM1854nnn/GSM1854818/suppl/GSM1854818__52070900779631091810408278055652.CEL.gz	60607
GSM1854819	Public on Oct 21 2015	Aug 14 2015	Oct 23 2015	RNA	1	lung adenocarcinoma	Homo sapiens	barcode_microarray: @52070900779813082509406072409450	filename_microarray: @52070900779813082509406072409450_1_1.CEL	rna_barin: 6.7	patient_id: K028	gender: M	age_at_diagnosis: 67	race: WHITE	spanish_hispanic: Non Spanish/Hispanic	smoking_status: Ever	vital_status: Alive	survival_time_in_days: 28	Stage: 3A	kras_status: WT	egfr_status: WT	stk11_status: WT	tp53_status: WT				total RNA	Samples are processed in parallel in 96-well plates to minimize potential variation. Reaction purification is achieved using magnetic binding beads for cDNA and Qiagen RNeasy kits for cRNA purification. Isolated total RNA samples were assayed for quality (Agilent Bioanalyzer) and yield (Ribogreen) metrics prior to amplification.	biotin	Samples were amplified and labeled using a custom automated version of the NuGEN Ovation v2 with WB (whole blood) reagents protocol (using Ribo-SPIA amplification). The labeled molecules are biotinylated-cRNA. Sample amplification and labeling were performed by LabCorp Clinical Trials-Genomic Services in Seattle, Washington.	9606	GeneChip microarrays are loaded with the fragmented target sample/hybridization buffer mix using standard manual techniques. Arrays are hybridized for 18 hours at 45C with vigorous mixing. Unbound sample is removed and staining is accomplished through the binding of streptavidin conjugated phycoerythrin to the hybridized target. Excess label is removed. Washing and staining steps are performed by…	Arrays are scanned using a GeneChip Scanner 3000 7G with a 48 array autoloader. The scanner maintains the optimal temperature for the arrays prior to and during scanning.	IRON normalization was performed on the dataset, batch corrected for RNA quality using PLS	GPL15048	Steven,,Eschrich	Steven.Eschrich@moffitt.org	Biostatistics & Bioinformatics	Moffitt Cancer Center	12902 Magnolia Drive	Tampa	FL	33612	USA	ftp://ftp.ncbi.nlm.nih.gov/geo/samples/GSM1854nnn/GSM1854819/suppl/GSM1854819__52070900779813082509406072409450_1_1.CEL.gz	60607
GSM1854820	Public on Oct 21 2015	Aug 14 2015	Oct 23 2015	RNA	1	lung adenocarcinoma	Homo sapiens	barcode_microarray: @52070900779813082509406072409466	filename_microarray: @52070900779813082509406072409466_1_1.CEL	rna_barin: 9.2	patient_id: K401	gender: F	age_at_diagnosis: 72	race: WHITE	spanish_hispanic: Non Spanish/Hispanic	smoking_status: Ever	vital_status: Alive	survival_time_in_days: 22	Stage: 1A	kras_status: WT	egfr_status: WT	stk11_status: WT	tp53_status: WT				total RNA	Samples are processed in parallel in 96-well plates to minimize potential variation. Reaction purification is achieved using magnetic binding beads for cDNA and Qiagen RNeasy kits for cRNA purification. Isolated total RNA samples were assayed for quality (Agilent Bioanalyzer) and yield (Ribogreen) metrics prior to amplification.	biotin	Samples were amplified and labeled using a custom automated version of the NuGEN Ovation v2 with WB (whole blood) reagents protocol (using Ribo-SPIA amplification). The labeled molecules are biotinylated-cRNA. Sample amplification and labeling were performed by LabCorp Clinical Trials-Genomic Services in Seattle, Washington.	9606	GeneChip microarrays are loaded with the fragmented target sample/hybridization buffer mix using standard manual techniques. Arrays are hybridized for 18 hours at 45C with vigorous mixing. Unbound sample is removed and staining is accomplished through the binding of streptavidin conjugated phycoerythrin to the hybridized target. Excess label is removed. Washing and staining steps are performed by…	Arrays are scanned using a GeneChip Scanner 3000 7G with a 48 array autoloader. The scanner maintains the optimal temperature for the arrays prior to and during scanning.	IRON normalization was performed on the dataset, batch corrected for RNA quality using PLS	GPL15048	Steven,,Eschrich	Steven.Eschrich@moffitt.org	Biostatistics & Bioinformatics	Moffitt Cancer Center	12902 Magnolia Drive	Tampa	FL	33612	USA	ftp://ftp.ncbi.nlm.nih.gov/geo/samples/GSM1854nnn/GSM1854820/suppl/GSM1854820__52070900779813082509406072409466_1_1.CEL.gz	60607
GSM1854821	Public on Oct 21 2015	Aug 14 2015	Oct 23 2015	RNA	1	lung adenocarcinoma	Homo sapiens	barcode_microarray: @52070900779813082509406072409470	filename_microarray: @52070900779813082509406072409470_1_1.CEL	rna_barin: 7.7	patient_id: K267	gender: M	age_at_diagnosis: 83	race: WHITE	spanish_hispanic: Non Spanish/Hispanic	smoking_status: Ever	vital_status: Alive	survival_time_in_days: 1260	Stage: 2B	kras_status: WT	egfr_status: Mut	stk11_status: WT	tp53_status: Mut	egfr_aa_mut: G719GC;E709A	tp53_aa_mut: R196*		total RNA	Samples are processed in parallel in 96-well plates to minimize potential variation. Reaction purification is achieved using magnetic binding beads for cDNA and Qiagen RNeasy kits for cRNA purification. Isolated total RNA samples were assayed for quality (Agilent Bioanalyzer) and yield (Ribogreen) metrics prior to amplification.	biotin	Samples were amplified and labeled using a custom automated version of the NuGEN Ovation v2 with WB (whole blood) reagents protocol (using Ribo-SPIA amplification). The labeled molecules are biotinylated-cRNA. Sample amplification and labeling were performed by LabCorp Clinical Trials-Genomic Services in Seattle, Washington.	9606	GeneChip microarrays are loaded with the fragmented target sample/hybridization buffer mix using standard manual techniques. Arrays are hybridized for 18 hours at 45C with vigorous mixing. Unbound sample is removed and staining is accomplished through the binding of streptavidin conjugated phycoerythrin to the hybridized target. Excess label is removed. Washing and staining steps are performed by…	Arrays are scanned using a GeneChip Scanner 3000 7G with a 48 array autoloader. The scanner maintains the optimal temperature for the arrays prior to and during scanning.	IRON normalization was performed on the dataset, batch corrected for RNA quality using PLS	GPL15048	Steven,,Eschrich	Steven.Eschrich@moffitt.org	Biostatistics & Bioinformatics	Moffitt Cancer Center	12902 Magnolia Drive	Tampa	FL	33612	USA	ftp://ftp.ncbi.nlm.nih.gov/geo/samples/GSM1854nnn/GSM1854821/suppl/GSM1854821__52070900779813082509406072409470_1_1.CEL.gz	60607
GSM1854822	Public on Oct 21 2015	Aug 14 2015	Oct 23 2015	RNA	1	lung adenocarcinoma	Homo sapiens	barcode_microarray: @52070900779813082509406072409482	filename_microarray: @52070900779813082509406072409482_1_1.CEL	rna_barin: 6.5	patient_id: K241	gender: M	age_at_diagnosis: 65	race: WHITE	spanish_hispanic: Non Spanish/Hispanic	smoking_status: Ever	vital_status: Alive	survival_time_in_days: 1402	Stage: 1B	kras_status: WT	egfr_status: WT	stk11_status: Mut	tp53_status: WT	stk11_aa_mut: S143fs*19			total RNA	Samples are processed in parallel in 96-well plates to minimize potential variation. Reaction purification is achieved using magnetic binding beads for cDNA and Qiagen RNeasy kits for cRNA purification. Isolated total RNA samples were assayed for quality (Agilent Bioanalyzer) and yield (Ribogreen) metrics prior to amplification.	biotin	Samples were amplified and labeled using a custom automated version of the NuGEN Ovation v2 with WB (whole blood) reagents protocol (using Ribo-SPIA amplification). The labeled molecules are biotinylated-cRNA. Sample amplification and labeling were performed by LabCorp Clinical Trials-Genomic Services in Seattle, Washington.	9606	GeneChip microarrays are loaded with the fragmented target sample/hybridization buffer mix using standard manual techniques. Arrays are hybridized for 18 hours at 45C with vigorous mixing. Unbound sample is removed and staining is accomplished through the binding of streptavidin conjugated phycoerythrin to the hybridized target. Excess label is removed. Washing and staining steps are performed by…	Arrays are scanned using a GeneChip Scanner 3000 7G with a 48 array autoloader. The scanner maintains the optimal temperature for the arrays prior to and during scanning.	IRON normalization was performed on the dataset, batch corrected for RNA quality using PLS	GPL15048	Steven,,Eschrich	Steven.Eschrich@moffitt.org	Biostatistics & Bioinformatics	Moffitt Cancer Center	12902 Magnolia Drive	Tampa	FL	33612	USA	ftp://ftp.ncbi.nlm.nih.gov/geo/samples/GSM1854nnn/GSM1854822/suppl/GSM1854822__52070900779813082509406072409482_1_1.CEL.gz	60607
GSM1854823	Public on Oct 21 2015	Aug 14 2015	Oct 23 2015	RNA	1	lung adenocarcinoma	Homo sapiens	barcode_microarray: @52070900779813082509406072409492	filename_microarray: @52070900779813082509406072409492_1_1.CEL	rna_barin: 6.7	patient_id: K240	gender: F	age_at_diagnosis: 57	race: WHITE	spanish_hispanic: Non Spanish/Hispanic	smoking_status: Ever	vital_status: Alive	survival_time_in_days: 799	Stage: 2B	kras_status: WT	egfr_status: WT	stk11_status: WT	tp53_status: Mut	tp53_aa_mut: E180*			total RNA	Samples are processed in parallel in 96-well plates to minimize potential variation. Reaction purification is achieved using magnetic binding beads for cDNA and Qiagen RNeasy kits for cRNA purification. Isolated total RNA samples were assayed for quality (Agilent Bioanalyzer) and yield (Ribogreen) metrics prior to amplification.	biotin	Samples were amplified and labeled using a custom automated version of the NuGEN Ovation v2 with WB (whole blood) reagents protocol (using Ribo-SPIA amplification). The labeled molecules are biotinylated-cRNA. Sample amplification and labeling were performed by LabCorp Clinical Trials-Genomic Services in Seattle, Washington.	9606	GeneChip microarrays are loaded with the fragmented target sample/hybridization buffer mix using standard manual techniques. Arrays are hybridized for 18 hours at 45C with vigorous mixing. Unbound sample is removed and staining is accomplished through the binding of streptavidin conjugated phycoerythrin to the hybridized target. Excess label is removed. Washing and staining steps are performed by…	Arrays are scanned using a GeneChip Scanner 3000 7G with a 48 array autoloader. The scanner maintains the optimal temperature for the arrays prior to and during scanning.	IRON normalization was performed on the dataset, batch corrected for RNA quality using PLS	GPL15048	Steven,,Eschrich	Steven.Eschrich@moffitt.org	Biostatistics & Bioinformatics	Moffitt Cancer Center	12902 Magnolia Drive	Tampa	FL	33612	USA	ftp://ftp.ncbi.nlm.nih.gov/geo/samples/GSM1854nnn/GSM1854823/suppl/GSM1854823__52070900779813082509406072409492_1_1.CEL.gz	60607
GSM1854824	Public on Oct 21 2015	Aug 14 2015	Oct 23 2015	RNA	1	lung adenocarcinoma	Homo sapiens	barcode_microarray: @52070900779814082509406072409504	filename_microarray: @52070900779814082509406072409504_1_1.CEL	rna_barin: 8.7	patient_id: K313	gender: F	age_at_diagnosis: 67	race: WHITE	spanish_hispanic: Non Spanish/Hispanic	smoking_status: Ever	vital_status: Alive	survival_time_in_days: NA	Stage: 2B	kras_status: WT	egfr_status: Mut	stk11_status: WT	tp53_status: WT	egfr_aa_mut: L858LR			total RNA	Samples are processed in parallel in 96-well plates to minimize potential variation. Reaction purification is achieved using magnetic binding beads for cDNA and Qiagen RNeasy kits for cRNA purification. Isolated total RNA samples were assayed for quality (Agilent Bioanalyzer) and yield (Ribogreen) metrics prior to amplification.	biotin	Samples were amplified and labeled using a custom automated version of the NuGEN Ovation v2 with WB (whole blood) reagents protocol (using Ribo-SPIA amplification). The labeled molecules are biotinylated-cRNA. Sample amplification and labeling were performed by LabCorp Clinical Trials-Genomic Services in Seattle, Washington.	9606	GeneChip microarrays are loaded with the fragmented target sample/hybridization buffer mix using standard manual techniques. Arrays are hybridized for 18 hours at 45C with vigorous mixing. Unbound sample is removed and staining is accomplished through the binding of streptavidin conjugated phycoerythrin to the hybridized target. Excess label is removed. Washing and staining steps are performed by…	Arrays are scanned using a GeneChip Scanner 3000 7G with a 48 array autoloader. The scanner maintains the optimal temperature for the arrays prior to and during scanning.	IRON normalization was performed on the dataset, batch corrected for RNA quality using PLS	GPL15048	Steven,,Eschrich	Steven.Eschrich@moffitt.org	Biostatistics & Bioinformatics	Moffitt Cancer Center	12902 Magnolia Drive	Tampa	FL	33612	USA	ftp://ftp.ncbi.nlm.nih.gov/geo/samples/GSM1854nnn/GSM1854824/suppl/GSM1854824__52070900779814082509406072409504_1_1.CEL.gz	60607
GSM1854825	Public on Oct 21 2015	Aug 14 2015	Oct 23 2015	RNA	1	lung adenocarcinoma	Homo sapiens	barcode_microarray: @52070900779814082509406072409511	filename_microarray: @52070900779814082509406072409511_1_1.CEL	rna_barin: 8	patient_id: K296	gender: F	age_at_diagnosis: 54	race: WHITE	spanish_hispanic: Non Spanish/Hispanic	smoking_status: Missing	vital_status: Alive	survival_time_in_days: 1329	Stage: 1A	kras_status: WT	egfr_status: WT	stk11_status: WT	tp53_status: Mut	tp53_aa_mut: Y234*			total RNA	Samples are processed in parallel in 96-well plates to minimize potential variation. Reaction purification is achieved using magnetic binding beads for cDNA and Qiagen RNeasy kits for cRNA purification. Isolated total RNA samples were assayed for quality (Agilent Bioanalyzer) and yield (Ribogreen) metrics prior to amplification.	biotin	Samples were amplified and labeled using a custom automated version of the NuGEN Ovation v2 with WB (whole blood) reagents protocol (using Ribo-SPIA amplification). The labeled molecules are biotinylated-cRNA. Sample amplification and labeling were performed by LabCorp Clinical Trials-Genomic Services in Seattle, Washington.	9606	GeneChip microarrays are loaded with the fragmented target sample/hybridization buffer mix using standard manual techniques. Arrays are hybridized for 18 hours at 45C with vigorous mixing. Unbound sample is removed and staining is accomplished through the binding of streptavidin conjugated phycoerythrin to the hybridized target. Excess label is removed. Washing and staining steps are performed by…	Arrays are scanned using a GeneChip Scanner 3000 7G with a 48 array autoloader. The scanner maintains the optimal temperature for the arrays prior to and during scanning.	IRON normalization was performed on the dataset, batch corrected for RNA quality using PLS	GPL15048	Steven,,Eschrich	Steven.Eschrich@moffitt.org	Biostatistics & Bioinformatics	Moffitt Cancer Center	12902 Magnolia Drive	Tampa	FL	33612	USA	ftp://ftp.ncbi.nlm.nih.gov/geo/samples/GSM1854nnn/GSM1854825/suppl/GSM1854825__52070900779814082509406072409511_1_1.CEL.gz	60607
GSM1854826	Public on Oct 21 2015	Aug 14 2015	Oct 23 2015	RNA	1	lung adenocarcinoma	Homo sapiens	barcode_microarray: @52070900779814082509406072409522	filename_microarray: @52070900779814082509406072409522_1_1.CEL	rna_barin: 7.9	patient_id: K330	gender: M	age_at_diagnosis: 69	race: WHITE	spanish_hispanic: Non Spanish/Hispanic	smoking_status: Ever	vital_status: Alive	survival_time_in_days: 1488	Stage: 1B	kras_status: WT	egfr_status: WT	stk11_status: WT	tp53_status: WT				total RNA	Samples are processed in parallel in 96-well plates to minimize potential variation. Reaction purification is achieved using magnetic binding beads for cDNA and Qiagen RNeasy kits for cRNA purification. Isolated total RNA samples were assayed for quality (Agilent Bioanalyzer) and yield (Ribogreen) metrics prior to amplification.	biotin	Samples were amplified and labeled using a custom automated version of the NuGEN Ovation v2 with WB (whole blood) reagents protocol (using Ribo-SPIA amplification). The labeled molecules are biotinylated-cRNA. Sample amplification and labeling were performed by LabCorp Clinical Trials-Genomic Services in Seattle, Washington.	9606	GeneChip microarrays are loaded with the fragmented target sample/hybridization buffer mix using standard manual techniques. Arrays are hybridized for 18 hours at 45C with vigorous mixing. Unbound sample is removed and staining is accomplished through the binding of streptavidin conjugated phycoerythrin to the hybridized target. Excess label is removed. Washing and staining steps are performed by…	Arrays are scanned using a GeneChip Scanner 3000 7G with a 48 array autoloader. The scanner maintains the optimal temperature for the arrays prior to and during scanning.	IRON normalization was performed on the dataset, batch corrected for RNA quality using PLS	GPL15048	Steven,,Eschrich	Steven.Eschrich@moffitt.org	Biostatistics & Bioinformatics	Moffitt Cancer Center	12902 Magnolia Drive	Tampa	FL	33612	USA	ftp://ftp.ncbi.nlm.nih.gov/geo/samples/GSM1854nnn/GSM1854826/suppl/GSM1854826__52070900779814082509406072409522_1_1.CEL.gz	60607
GSM1854827	Public on Oct 21 2015	Aug 14 2015	Oct 23 2015	RNA	1	lung adenocarcinoma	Homo sapiens	barcode_microarray: @52070900779814082509406072409525	filename_microarray: @52070900779814082509406072409525_1_1.CEL	rna_barin: 7.3	patient_id: K423	gender: F	age_at_diagnosis: 66	race: WHITE	spanish_hispanic: Non Spanish/Hispanic	smoking_status: Ever	vital_status: Alive	survival_time_in_days: 579	Stage: 1B	kras_status: Mut	egfr_status: WT	stk11_status: WT	tp53_status: Mut	kras_aa_mut: G12GA;Q61QE	tp53_aa_mut: C242F		total RNA	Samples are processed in parallel in 96-well plates to minimize potential variation. Reaction purification is achieved using magnetic binding beads for cDNA and Qiagen RNeasy kits for cRNA purification. Isolated total RNA samples were assayed for quality (Agilent Bioanalyzer) and yield (Ribogreen) metrics prior to amplification.	biotin	Samples were amplified and labeled using a custom automated version of the NuGEN Ovation v2 with WB (whole blood) reagents protocol (using Ribo-SPIA amplification). The labeled molecules are biotinylated-cRNA. Sample amplification and labeling were performed by LabCorp Clinical Trials-Genomic Services in Seattle, Washington.	9606	GeneChip microarrays are loaded with the fragmented target sample/hybridization buffer mix using standard manual techniques. Arrays are hybridized for 18 hours at 45C with vigorous mixing. Unbound sample is removed and staining is accomplished through the binding of streptavidin conjugated phycoerythrin to the hybridized target. Excess label is removed. Washing and staining steps are performed by…	Arrays are scanned using a GeneChip Scanner 3000 7G with a 48 array autoloader. The scanner maintains the optimal temperature for the arrays prior to and during scanning.	IRON normalization was performed on the dataset, batch corrected for RNA quality using PLS	GPL15048	Steven,,Eschrich	Steven.Eschrich@moffitt.org	Biostatistics & Bioinformatics	Moffitt Cancer Center	12902 Magnolia Drive	Tampa	FL	33612	USA	ftp://ftp.ncbi.nlm.nih.gov/geo/samples/GSM1854nnn/GSM1854827/suppl/GSM1854827__52070900779814082509406072409525_1_1.CEL.gz	60607
GSM1854828	Public on Oct 21 2015	Aug 14 2015	Oct 23 2015	RNA	1	lung adenocarcinoma	Homo sapiens	barcode_microarray: @52070900779814082509406072409530	filename_microarray: @52070900779814082509406072409530_1_1.CEL	rna_barin: 7.6	patient_id: K343	gender: F	age_at_diagnosis: 73	race: WHITE	spanish_hispanic: Non Spanish/Hispanic	smoking_status: Ever	vital_status: Alive	survival_time_in_days: 1186	Stage: 3B	kras_status: WT	egfr_status: WT	stk11_status: WT	tp53_status: Mut	tp53_aa_mut: Y163C;R196*			total RNA	Samples are processed in parallel in 96-well plates to minimize potential variation. Reaction purification is achieved using magnetic binding beads for cDNA and Qiagen RNeasy kits for cRNA purification. Isolated total RNA samples were assayed for quality (Agilent Bioanalyzer) and yield (Ribogreen) metrics prior to amplification.	biotin	Samples were amplified and labeled using a custom automated version of the NuGEN Ovation v2 with WB (whole blood) reagents protocol (using Ribo-SPIA amplification). The labeled molecules are biotinylated-cRNA. Sample amplification and labeling were performed by LabCorp Clinical Trials-Genomic Services in Seattle, Washington.	9606	GeneChip microarrays are loaded with the fragmented target sample/hybridization buffer mix using standard manual techniques. Arrays are hybridized for 18 hours at 45C with vigorous mixing. Unbound sample is removed and staining is accomplished through the binding of streptavidin conjugated phycoerythrin to the hybridized target. Excess label is removed. Washing and staining steps are performed by…	Arrays are scanned using a GeneChip Scanner 3000 7G with a 48 array autoloader. The scanner maintains the optimal temperature for the arrays prior to and during scanning.	IRON normalization was performed on the dataset, batch corrected for RNA quality using PLS	GPL15048	Steven,,Eschrich	Steven.Eschrich@moffitt.org	Biostatistics & Bioinformatics	Moffitt Cancer Center	12902 Magnolia Drive	Tampa	FL	33612	USA	ftp://ftp.ncbi.nlm.nih.gov/geo/samples/GSM1854nnn/GSM1854828/suppl/GSM1854828__52070900779814082509406072409530_1_1.CEL.gz	60607
GSM1854829	Public on Oct 21 2015	Aug 14 2015	Oct 23 2015	RNA	1	lung adenocarcinoma	Homo sapiens	barcode_microarray: @52070900779814082509406072409535	filename_microarray: @52070900779814082509406072409535_1_1.CEL	rna_barin: 9.3	patient_id: K007	gender: M	age_at_diagnosis: 69	race: WHITE	spanish_hispanic: Non Spanish/Hispanic	smoking_status: Ever	vital_status: Alive	survival_time_in_days: 1151	Stage: 3A	kras_status: WT	egfr_status: WT	stk11_status: WT	tp53_status: Mut	tp53_aa_mut: V37fs*6			total RNA	Samples are processed in parallel in 96-well plates to minimize potential variation. Reaction purification is achieved using magnetic binding beads for cDNA and Qiagen RNeasy kits for cRNA purification. Isolated total RNA samples were assayed for quality (Agilent Bioanalyzer) and yield (Ribogreen) metrics prior to amplification.	biotin	Samples were amplified and labeled using a custom automated version of the NuGEN Ovation v2 with WB (whole blood) reagents protocol (using Ribo-SPIA amplification). The labeled molecules are biotinylated-cRNA. Sample amplification and labeling were performed by LabCorp Clinical Trials-Genomic Services in Seattle, Washington.	9606	GeneChip microarrays are loaded with the fragmented target sample/hybridization buffer mix using standard manual techniques. Arrays are hybridized for 18 hours at 45C with vigorous mixing. Unbound sample is removed and staining is accomplished through the binding of streptavidin conjugated phycoerythrin to the hybridized target. Excess label is removed. Washing and staining steps are performed by…	Arrays are scanned using a GeneChip Scanner 3000 7G with a 48 array autoloader. The scanner maintains the optimal temperature for the arrays prior to and during scanning.	IRON normalization was performed on the dataset, batch corrected for RNA quality using PLS	GPL15048	Steven,,Eschrich	Steven.Eschrich@moffitt.org	Biostatistics & Bioinformatics	Moffitt Cancer Center	12902 Magnolia Drive	Tampa	FL	33612	USA	ftp://ftp.ncbi.nlm.nih.gov/geo/samples/GSM1854nnn/GSM1854829/suppl/GSM1854829__52070900779814082509406072409535_1_1.CEL.gz	60607
GSM1854830	Public on Oct 21 2015	Aug 14 2015	Oct 23 2015	RNA	1	lung adenocarcinoma	Homo sapiens	barcode_microarray: @52070900779814082509406072409543	filename_microarray: @52070900779814082509406072409543_1_1.CEL	rna_barin: 8.8	patient_id: K087	gender: F	age_at_diagnosis: 69	race: WHITE	spanish_hispanic: Non Spanish/Hispanic	smoking_status: Ever	vital_status: Alive	survival_time_in_days: 1323	Stage: 3B	kras_status: WT	egfr_status: WT	stk11_status: WT	tp53_status: WT				total RNA	Samples are processed in parallel in 96-well plates to minimize potential variation. Reaction purification is achieved using magnetic binding beads for cDNA and Qiagen RNeasy kits for cRNA purification. Isolated total RNA samples were assayed for quality (Agilent Bioanalyzer) and yield (Ribogreen) metrics prior to amplification.	biotin	Samples were amplified and labeled using a custom automated version of the NuGEN Ovation v2 with WB (whole blood) reagents protocol (using Ribo-SPIA amplification). The labeled molecules are biotinylated-cRNA. Sample amplification and labeling were performed by LabCorp Clinical Trials-Genomic Services in Seattle, Washington.	9606	GeneChip microarrays are loaded with the fragmented target sample/hybridization buffer mix using standard manual techniques. Arrays are hybridized for 18 hours at 45C with vigorous mixing. Unbound sample is removed and staining is accomplished through the binding of streptavidin conjugated phycoerythrin to the hybridized target. Excess label is removed. Washing and staining steps are performed by…	Arrays are scanned using a GeneChip Scanner 3000 7G with a 48 array autoloader. The scanner maintains the optimal temperature for the arrays prior to and during scanning.	IRON normalization was performed on the dataset, batch corrected for RNA quality using PLS	GPL15048	Steven,,Eschrich	Steven.Eschrich@moffitt.org	Biostatistics & Bioinformatics	Moffitt Cancer Center	12902 Magnolia Drive	Tampa	FL	33612	USA	ftp://ftp.ncbi.nlm.nih.gov/geo/samples/GSM1854nnn/GSM1854830/suppl/GSM1854830__52070900779814082509406072409543_1_1.CEL.gz	60607
GSM1854831	Public on Oct 21 2015	Aug 14 2015	Oct 23 2015	RNA	1	lung adenocarcinoma	Homo sapiens	barcode_microarray: @52070900779815082509406072409580	filename_microarray: @52070900779815082509406072409580_1_1.CEL	rna_barin: 7	patient_id: K032	gender: M	age_at_diagnosis: 77	race: WHITE	spanish_hispanic: Non Spanish/Hispanic	smoking_status: Ever	vital_status: Dead	survival_time_in_days: 314	Stage: 3A	kras_status: Mut	egfr_status: WT	stk11_status: Mut	tp53_status: WT	kras_aa_mut: G13GD	stk11_aa_mut: A43fs*8		total RNA	Samples are processed in parallel in 96-well plates to minimize potential variation. Reaction purification is achieved using magnetic binding beads for cDNA and Qiagen RNeasy kits for cRNA purification. Isolated total RNA samples were assayed for quality (Agilent Bioanalyzer) and yield (Ribogreen) metrics prior to amplification.	biotin	Samples were amplified and labeled using a custom automated version of the NuGEN Ovation v2 with WB (whole blood) reagents protocol (using Ribo-SPIA amplification). The labeled molecules are biotinylated-cRNA. Sample amplification and labeling were performed by LabCorp Clinical Trials-Genomic Services in Seattle, Washington.	9606	GeneChip microarrays are loaded with the fragmented target sample/hybridization buffer mix using standard manual techniques. Arrays are hybridized for 18 hours at 45C with vigorous mixing. Unbound sample is removed and staining is accomplished through the binding of streptavidin conjugated phycoerythrin to the hybridized target. Excess label is removed. Washing and staining steps are performed by…	Arrays are scanned using a GeneChip Scanner 3000 7G with a 48 array autoloader. The scanner maintains the optimal temperature for the arrays prior to and during scanning.	IRON normalization was performed on the dataset, batch corrected for RNA quality using PLS	GPL15048	Steven,,Eschrich	Steven.Eschrich@moffitt.org	Biostatistics & Bioinformatics	Moffitt Cancer Center	12902 Magnolia Drive	Tampa	FL	33612	USA	ftp://ftp.ncbi.nlm.nih.gov/geo/samples/GSM1854nnn/GSM1854831/suppl/GSM1854831__52070900779815082509406072409580_1_1.CEL.gz	60607
GSM1854832	Public on Oct 21 2015	Aug 14 2015	Oct 23 2015	RNA	1	lung adenocarcinoma	Homo sapiens	barcode_microarray: @52070900779815082509406072409582	filename_microarray: @52070900779815082509406072409582_1_1.CEL	rna_barin: 8.8	patient_id: K216	gender: F	age_at_diagnosis: 63	race: WHITE	spanish_hispanic: Non Spanish/Hispanic	smoking_status: Ever	vital_status: Alive	survival_time_in_days: 1110	Stage: 1A	kras_status: WT	egfr_status: WT	stk11_status: WT	tp53_status: WT				total RNA	Samples are processed in parallel in 96-well plates to minimize potential variation. Reaction purification is achieved using magnetic binding beads for cDNA and Qiagen RNeasy kits for cRNA purification. Isolated total RNA samples were assayed for quality (Agilent Bioanalyzer) and yield (Ribogreen) metrics prior to amplification.	biotin	Samples were amplified and labeled using a custom automated version of the NuGEN Ovation v2 with WB (whole blood) reagents protocol (using Ribo-SPIA amplification). The labeled molecules are biotinylated-cRNA. Sample amplification and labeling were performed by LabCorp Clinical Trials-Genomic Services in Seattle, Washington.	9606	GeneChip microarrays are loaded with the fragmented target sample/hybridization buffer mix using standard manual techniques. Arrays are hybridized for 18 hours at 45C with vigorous mixing. Unbound sample is removed and staining is accomplished through the binding of streptavidin conjugated phycoerythrin to the hybridized target. Excess label is removed. Washing and staining steps are performed by…	Arrays are scanned using a GeneChip Scanner 3000 7G with a 48 array autoloader. The scanner maintains the optimal temperature for the arrays prior to and during scanning.	IRON normalization was performed on the dataset, batch corrected for RNA quality using PLS	GPL15048	Steven,,Eschrich	Steven.Eschrich@moffitt.org	Biostatistics & Bioinformatics	Moffitt Cancer Center	12902 Magnolia Drive	Tampa	FL	33612	USA	ftp://ftp.ncbi.nlm.nih.gov/geo/samples/GSM1854nnn/GSM1854832/suppl/GSM1854832__52070900779815082509406072409582_1_1.CEL.gz	60607
GSM1854833	Public on Oct 21 2015	Aug 14 2015	Oct 23 2015	RNA	1	lung adenocarcinoma	Homo sapiens	barcode_microarray: @52070900779815082509406072409585	filename_microarray: @52070900779815082509406072409585_1_1.CEL	rna_barin: 8	patient_id: K113	gender: M	age_at_diagnosis: 79	race: WHITE	spanish_hispanic: Non Spanish/Hispanic	smoking_status: Ever	vital_status: Alive	survival_time_in_days: 1494	Stage: 2B	kras_status: WT	egfr_status: WT	stk11_status: WT	tp53_status: WT				total RNA	Samples are processed in parallel in 96-well plates to minimize potential variation. Reaction purification is achieved using magnetic binding beads for cDNA and Qiagen RNeasy kits for cRNA purification. Isolated total RNA samples were assayed for quality (Agilent Bioanalyzer) and yield (Ribogreen) metrics prior to amplification.	biotin	Samples were amplified and labeled using a custom automated version of the NuGEN Ovation v2 with WB (whole blood) reagents protocol (using Ribo-SPIA amplification). The labeled molecules are biotinylated-cRNA. Sample amplification and labeling were performed by LabCorp Clinical Trials-Genomic Services in Seattle, Washington.	9606	GeneChip microarrays are loaded with the fragmented target sample/hybridization buffer mix using standard manual techniques. Arrays are hybridized for 18 hours at 45C with vigorous mixing. Unbound sample is removed and staining is accomplished through the binding of streptavidin conjugated phycoerythrin to the hybridized target. Excess label is removed. Washing and staining steps are performed by…	Arrays are scanned using a GeneChip Scanner 3000 7G with a 48 array autoloader. The scanner maintains the optimal temperature for the arrays prior to and during scanning.	IRON normalization was performed on the dataset, batch corrected for RNA quality using PLS	GPL15048	Steven,,Eschrich	Steven.Eschrich@moffitt.org	Biostatistics & Bioinformatics	Moffitt Cancer Center	12902 Magnolia Drive	Tampa	FL	33612	USA	ftp://ftp.ncbi.nlm.nih.gov/geo/samples/GSM1854nnn/GSM1854833/suppl/GSM1854833__52070900779815082509406072409585_1_1.CEL.gz	60607
GSM1854834	Public on Oct 21 2015	Aug 14 2015	Oct 23 2015	RNA	1	lung adenocarcinoma	Homo sapiens	barcode_microarray: @52070900779815082509406072409587	filename_microarray: @52070900779815082509406072409587_1_1.CEL	rna_barin: 8.4	patient_id: K156	gender: F	age_at_diagnosis: 66	race: WHITE	spanish_hispanic: Non Spanish/Hispanic	smoking_status: Ever	vital_status: Alive	survival_time_in_days: 1024	Stage: 1B	kras_status: WT	egfr_status: Mut	stk11_status: WT	tp53_status: WT	egfr_aa_mut: delE746-A750			total RNA	Samples are processed in parallel in 96-well plates to minimize potential variation. Reaction purification is achieved using magnetic binding beads for cDNA and Qiagen RNeasy kits for cRNA purification. Isolated total RNA samples were assayed for quality (Agilent Bioanalyzer) and yield (Ribogreen) metrics prior to amplification.	biotin	Samples were amplified and labeled using a custom automated version of the NuGEN Ovation v2 with WB (whole blood) reagents protocol (using Ribo-SPIA amplification). The labeled molecules are biotinylated-cRNA. Sample amplification and labeling were performed by LabCorp Clinical Trials-Genomic Services in Seattle, Washington.	9606	GeneChip microarrays are loaded with the fragmented target sample/hybridization buffer mix using standard manual techniques. Arrays are hybridized for 18 hours at 45C with vigorous mixing. Unbound sample is removed and staining is accomplished through the binding of streptavidin conjugated phycoerythrin to the hybridized target. Excess label is removed. Washing and staining steps are performed by…	Arrays are scanned using a GeneChip Scanner 3000 7G with a 48 array autoloader. The scanner maintains the optimal temperature for the arrays prior to and during scanning.	IRON normalization was performed on the dataset, batch corrected for RNA quality using PLS	GPL15048	Steven,,Eschrich	Steven.Eschrich@moffitt.org	Biostatistics & Bioinformatics	Moffitt Cancer Center	12902 Magnolia Drive	Tampa	FL	33612	USA	ftp://ftp.ncbi.nlm.nih.gov/geo/samples/GSM1854nnn/GSM1854834/suppl/GSM1854834__52070900779815082509406072409587_1_1.CEL.gz	60607
GSM1854835	Public on Oct 21 2015	Aug 14 2015	Oct 23 2015	RNA	1	lung adenocarcinoma	Homo sapiens	barcode_microarray: @52070900779815082509406072409589	filename_microarray: @52070900779815082509406072409589_1_1.CEL	rna_barin: 9.4	patient_id: K285	gender: F	age_at_diagnosis: 44	race: WHITE	spanish_hispanic: Non Spanish/Hispanic	smoking_status: Ever	vital_status: Alive	survival_time_in_days: 1134	Stage: 1A	kras_status: WT	egfr_status: WT	stk11_status: WT	tp53_status: WT				total RNA	Samples are processed in parallel in 96-well plates to minimize potential variation. Reaction purification is achieved using magnetic binding beads for cDNA and Qiagen RNeasy kits for cRNA purification. Isolated total RNA samples were assayed for quality (Agilent Bioanalyzer) and yield (Ribogreen) metrics prior to amplification.	biotin	Samples were amplified and labeled using a custom automated version of the NuGEN Ovation v2 with WB (whole blood) reagents protocol (using Ribo-SPIA amplification). The labeled molecules are biotinylated-cRNA. Sample amplification and labeling were performed by LabCorp Clinical Trials-Genomic Services in Seattle, Washington.	9606	GeneChip microarrays are loaded with the fragmented target sample/hybridization buffer mix using standard manual techniques. Arrays are hybridized for 18 hours at 45C with vigorous mixing. Unbound sample is removed and staining is accomplished through the binding of streptavidin conjugated phycoerythrin to the hybridized target. Excess label is removed. Washing and staining steps are performed by…	Arrays are scanned using a GeneChip Scanner 3000 7G with a 48 array autoloader. The scanner maintains the optimal temperature for the arrays prior to and during scanning.	IRON normalization was performed on the dataset, batch corrected for RNA quality using PLS	GPL15048	Steven,,Eschrich	Steven.Eschrich@moffitt.org	Biostatistics & Bioinformatics	Moffitt Cancer Center	12902 Magnolia Drive	Tampa	FL	33612	USA	ftp://ftp.ncbi.nlm.nih.gov/geo/samples/GSM1854nnn/GSM1854835/suppl/GSM1854835__52070900779815082509406072409589_1_1.CEL.gz	60607
GSM1854836	Public on Oct 21 2015	Aug 14 2015	Oct 23 2015	RNA	1	lung adenocarcinoma	Homo sapiens	barcode_microarray: @52070900779816082509406072409615	filename_microarray: @52070900779816082509406072409615_1_1.CEL	rna_barin: 7.8	patient_id: K352	gender: M	age_at_diagnosis: 74	race: WHITE	spanish_hispanic: Non Spanish/Hispanic	smoking_status: Ever	vital_status: Dead	survival_time_in_days: 508	Stage: 1A	kras_status: Mut	egfr_status: WT	stk11_status: Mut	tp53_status: WT	kras_aa_mut: G12GA	stk11_aa_mut: E293*		total RNA	Samples are processed in parallel in 96-well plates to minimize potential variation. Reaction purification is achieved using magnetic binding beads for cDNA and Qiagen RNeasy kits for cRNA purification. Isolated total RNA samples were assayed for quality (Agilent Bioanalyzer) and yield (Ribogreen) metrics prior to amplification.	biotin	Samples were amplified and labeled using a custom automated version of the NuGEN Ovation v2 with WB (whole blood) reagents protocol (using Ribo-SPIA amplification). The labeled molecules are biotinylated-cRNA. Sample amplification and labeling were performed by LabCorp Clinical Trials-Genomic Services in Seattle, Washington.	9606	GeneChip microarrays are loaded with the fragmented target sample/hybridization buffer mix using standard manual techniques. Arrays are hybridized for 18 hours at 45C with vigorous mixing. Unbound sample is removed and staining is accomplished through the binding of streptavidin conjugated phycoerythrin to the hybridized target. Excess label is removed. Washing and staining steps are performed by…	Arrays are scanned using a GeneChip Scanner 3000 7G with a 48 array autoloader. The scanner maintains the optimal temperature for the arrays prior to and during scanning.	IRON normalization was performed on the dataset, batch corrected for RNA quality using PLS	GPL15048	Steven,,Eschrich	Steven.Eschrich@moffitt.org	Biostatistics & Bioinformatics	Moffitt Cancer Center	12902 Magnolia Drive	Tampa	FL	33612	USA	ftp://ftp.ncbi.nlm.nih.gov/geo/samples/GSM1854nnn/GSM1854836/suppl/GSM1854836__52070900779816082509406072409615_1_1.CEL.gz	60607
GSM1854837	Public on Oct 21 2015	Aug 14 2015	Oct 23 2015	RNA	1	lung adenocarcinoma	Homo sapiens	barcode_microarray: @52070900779816082509406072409616	filename_microarray: @52070900779816082509406072409616_1_1.CEL	rna_barin: 7.5	patient_id: K136	gender: F	age_at_diagnosis: 78	race: WHITE	spanish_hispanic: Non Spanish/Hispanic	smoking_status: Missing	vital_status: Dead	survival_time_in_days: 46	Stage: 2B	kras_status: Mut	egfr_status: WT	stk11_status: WT	tp53_status: WT	kras_aa_mut: Q61QH;Q61QL			total RNA	Samples are processed in parallel in 96-well plates to minimize potential variation. Reaction purification is achieved using magnetic binding beads for cDNA and Qiagen RNeasy kits for cRNA purification. Isolated total RNA samples were assayed for quality (Agilent Bioanalyzer) and yield (Ribogreen) metrics prior to amplification.	biotin	Samples were amplified and labeled using a custom automated version of the NuGEN Ovation v2 with WB (whole blood) reagents protocol (using Ribo-SPIA amplification). The labeled molecules are biotinylated-cRNA. Sample amplification and labeling were performed by LabCorp Clinical Trials-Genomic Services in Seattle, Washington.	9606	GeneChip microarrays are loaded with the fragmented target sample/hybridization buffer mix using standard manual techniques. Arrays are hybridized for 18 hours at 45C with vigorous mixing. Unbound sample is removed and staining is accomplished through the binding of streptavidin conjugated phycoerythrin to the hybridized target. Excess label is removed. Washing and staining steps are performed by…	Arrays are scanned using a GeneChip Scanner 3000 7G with a 48 array autoloader. The scanner maintains the optimal temperature for the arrays prior to and during scanning.	IRON normalization was performed on the dataset, batch corrected for RNA quality using PLS	GPL15048	Steven,,Eschrich	Steven.Eschrich@moffitt.org	Biostatistics & Bioinformatics	Moffitt Cancer Center	12902 Magnolia Drive	Tampa	FL	33612	USA	ftp://ftp.ncbi.nlm.nih.gov/geo/samples/GSM1854nnn/GSM1854837/suppl/GSM1854837__52070900779816082509406072409616_1_1.CEL.gz	60607
GSM1854838	Public on Oct 21 2015	Aug 14 2015	Oct 23 2015	RNA	1	lung adenocarcinoma	Homo sapiens	barcode_microarray: @52070900779816082509406072409640	filename_microarray: @52070900779816082509406072409640_1_1.CEL	rna_barin: 7.3	patient_id: K041	gender: F	age_at_diagnosis: 50	race: WHITE	spanish_hispanic: Non Spanish/Hispanic	smoking_status: Ever	vital_status: Dead	survival_time_in_days: 1231	Stage: 1B	kras_status: WT	egfr_status: WT	stk11_status: WT	tp53_status: WT				total RNA	Samples are processed in parallel in 96-well plates to minimize potential variation. Reaction purification is achieved using magnetic binding beads for cDNA and Qiagen RNeasy kits for cRNA purification. Isolated total RNA samples were assayed for quality (Agilent Bioanalyzer) and yield (Ribogreen) metrics prior to amplification.	biotin	Samples were amplified and labeled using a custom automated version of the NuGEN Ovation v2 with WB (whole blood) reagents protocol (using Ribo-SPIA amplification). The labeled molecules are biotinylated-cRNA. Sample amplification and labeling were performed by LabCorp Clinical Trials-Genomic Services in Seattle, Washington.	9606	GeneChip microarrays are loaded with the fragmented target sample/hybridization buffer mix using standard manual techniques. Arrays are hybridized for 18 hours at 45C with vigorous mixing. Unbound sample is removed and staining is accomplished through the binding of streptavidin conjugated phycoerythrin to the hybridized target. Excess label is removed. Washing and staining steps are performed by…	Arrays are scanned using a GeneChip Scanner 3000 7G with a 48 array autoloader. The scanner maintains the optimal temperature for the arrays prior to and during scanning.	IRON normalization was performed on the dataset, batch corrected for RNA quality using PLS	GPL15048	Steven,,Eschrich	Steven.Eschrich@moffitt.org	Biostatistics & Bioinformatics	Moffitt Cancer Center	12902 Magnolia Drive	Tampa	FL	33612	USA	ftp://ftp.ncbi.nlm.nih.gov/geo/samples/GSM1854nnn/GSM1854838/suppl/GSM1854838__52070900779816082509406072409640_1_1.CEL.gz	60607
GSM1854839	Public on Oct 21 2015	Aug 14 2015	Oct 23 2015	RNA	1	lung adenocarcinoma	Homo sapiens	barcode_microarray: @52070900779816082509406072409641	filename_microarray: @52070900779816082509406072409641_1_1.CEL	rna_barin: 7.8	patient_id: K462	gender: F	age_at_diagnosis: 70	race: WHITE	spanish_hispanic: Non Spanish/Hispanic	smoking_status: Ever	vital_status: Alive	survival_time_in_days: 917	Stage: 4	kras_status: WT	egfr_status: Mut	stk11_status: WT	tp53_status: WT	egfr_aa_mut: delE746-A750			total RNA	Samples are processed in parallel in 96-well plates to minimize potential variation. Reaction purification is achieved using magnetic binding beads for cDNA and Qiagen RNeasy kits for cRNA purification. Isolated total RNA samples were assayed for quality (Agilent Bioanalyzer) and yield (Ribogreen) metrics prior to amplification.	biotin	Samples were amplified and labeled using a custom automated version of the NuGEN Ovation v2 with WB (whole blood) reagents protocol (using Ribo-SPIA amplification). The labeled molecules are biotinylated-cRNA. Sample amplification and labeling were performed by LabCorp Clinical Trials-Genomic Services in Seattle, Washington.	9606	GeneChip microarrays are loaded with the fragmented target sample/hybridization buffer mix using standard manual techniques. Arrays are hybridized for 18 hours at 45C with vigorous mixing. Unbound sample is removed and staining is accomplished through the binding of streptavidin conjugated phycoerythrin to the hybridized target. Excess label is removed. Washing and staining steps are performed by…	Arrays are scanned using a GeneChip Scanner 3000 7G with a 48 array autoloader. The scanner maintains the optimal temperature for the arrays prior to and during scanning.	IRON normalization was performed on the dataset, batch corrected for RNA quality using PLS	GPL15048	Steven,,Eschrich	Steven.Eschrich@moffitt.org	Biostatistics & Bioinformatics	Moffitt Cancer Center	12902 Magnolia Drive	Tampa	FL	33612	USA	ftp://ftp.ncbi.nlm.nih.gov/geo/samples/GSM1854nnn/GSM1854839/suppl/GSM1854839__52070900779816082509406072409641_1_1.CEL.gz	60607
GSM1854840	Public on Oct 21 2015	Aug 14 2015	Oct 23 2015	RNA	1	lung adenocarcinoma	Homo sapiens	barcode_microarray: @52070900779816082509406072409647	filename_microarray: @52070900779816082509406072409647_1_1.CEL	rna_barin: 6.7	patient_id: K084	gender: M	age_at_diagnosis: 72	race: WHITE	spanish_hispanic: Non Spanish/Hispanic	smoking_status: Ever	vital_status: Dead	survival_time_in_days: 488	Stage: 1A	kras_status: WT	egfr_status: WT	stk11_status: WT	tp53_status: WT				total RNA	Samples are processed in parallel in 96-well plates to minimize potential variation. Reaction purification is achieved using magnetic binding beads for cDNA and Qiagen RNeasy kits for cRNA purification. Isolated total RNA samples were assayed for quality (Agilent Bioanalyzer) and yield (Ribogreen) metrics prior to amplification.	biotin	Samples were amplified and labeled using a custom automated version of the NuGEN Ovation v2 with WB (whole blood) reagents protocol (using Ribo-SPIA amplification). The labeled molecules are biotinylated-cRNA. Sample amplification and labeling were performed by LabCorp Clinical Trials-Genomic Services in Seattle, Washington.	9606	GeneChip microarrays are loaded with the fragmented target sample/hybridization buffer mix using standard manual techniques. Arrays are hybridized for 18 hours at 45C with vigorous mixing. Unbound sample is removed and staining is accomplished through the binding of streptavidin conjugated phycoerythrin to the hybridized target. Excess label is removed. Washing and staining steps are performed by…	Arrays are scanned using a GeneChip Scanner 3000 7G with a 48 array autoloader. The scanner maintains the optimal temperature for the arrays prior to and during scanning.	IRON normalization was performed on the dataset, batch corrected for RNA quality using PLS	GPL15048	Steven,,Eschrich	Steven.Eschrich@moffitt.org	Biostatistics & Bioinformatics	Moffitt Cancer Center	12902 Magnolia Drive	Tampa	FL	33612	USA	ftp://ftp.ncbi.nlm.nih.gov/geo/samples/GSM1854nnn/GSM1854840/suppl/GSM1854840__52070900779816082509406072409647_1_1.CEL.gz	60607
GSM1854841	Public on Oct 21 2015	Aug 14 2015	Oct 23 2015	RNA	1	lung adenocarcinoma	Homo sapiens	barcode_microarray: @52070900779816082509406072409656	filename_microarray: @52070900779816082509406072409656_1_1.CEL	rna_barin: 8.1	patient_id: K282	gender: F	age_at_diagnosis: 65	race: WHITE	spanish_hispanic: Non Spanish/Hispanic	smoking_status: Ever	vital_status: Alive	survival_time_in_days: 730	Stage: 1B	kras_status: Mut	egfr_status: WT	stk11_status: WT	tp53_status: WT	kras_aa_mut: G13GD	stk11_aa_inherited: K178M;E223K		total RNA	Samples are processed in parallel in 96-well plates to minimize potential variation. Reaction purification is achieved using magnetic binding beads for cDNA and Qiagen RNeasy kits for cRNA purification. Isolated total RNA samples were assayed for quality (Agilent Bioanalyzer) and yield (Ribogreen) metrics prior to amplification.	biotin	Samples were amplified and labeled using a custom automated version of the NuGEN Ovation v2 with WB (whole blood) reagents protocol (using Ribo-SPIA amplification). The labeled molecules are biotinylated-cRNA. Sample amplification and labeling were performed by LabCorp Clinical Trials-Genomic Services in Seattle, Washington.	9606	GeneChip microarrays are loaded with the fragmented target sample/hybridization buffer mix using standard manual techniques. Arrays are hybridized for 18 hours at 45C with vigorous mixing. Unbound sample is removed and staining is accomplished through the binding of streptavidin conjugated phycoerythrin to the hybridized target. Excess label is removed. Washing and staining steps are performed by…	Arrays are scanned using a GeneChip Scanner 3000 7G with a 48 array autoloader. The scanner maintains the optimal temperature for the arrays prior to and during scanning.	IRON normalization was performed on the dataset, batch corrected for RNA quality using PLS	GPL15048	Steven,,Eschrich	Steven.Eschrich@moffitt.org	Biostatistics & Bioinformatics	Moffitt Cancer Center	12902 Magnolia Drive	Tampa	FL	33612	USA	ftp://ftp.ncbi.nlm.nih.gov/geo/samples/GSM1854nnn/GSM1854841/suppl/GSM1854841__52070900779816082509406072409656_1_1.CEL.gz	60607
GSM1854842	Public on Oct 21 2015	Aug 14 2015	Oct 23 2015	RNA	1	lung adenocarcinoma	Homo sapiens	barcode_microarray: @52070900779825082509406072609706	filename_microarray: @52070900779825082509406072609706_1_1.CEL	rna_barin: 7	patient_id: K460	gender: F	age_at_diagnosis: 75	race: WHITE	spanish_hispanic: Non Spanish/Hispanic	smoking_status: Ever	vital_status: Dead	survival_time_in_days: 1079	Stage: 3A	kras_status: WT	egfr_status: WT	stk11_status: WT	tp53_status: WT				total RNA	Samples are processed in parallel in 96-well plates to minimize potential variation. Reaction purification is achieved using magnetic binding beads for cDNA and Qiagen RNeasy kits for cRNA purification. Isolated total RNA samples were assayed for quality (Agilent Bioanalyzer) and yield (Ribogreen) metrics prior to amplification.	biotin	Samples were amplified and labeled using a custom automated version of the NuGEN Ovation v2 with WB (whole blood) reagents protocol (using Ribo-SPIA amplification). The labeled molecules are biotinylated-cRNA. Sample amplification and labeling were performed by LabCorp Clinical Trials-Genomic Services in Seattle, Washington.	9606	GeneChip microarrays are loaded with the fragmented target sample/hybridization buffer mix using standard manual techniques. Arrays are hybridized for 18 hours at 45C with vigorous mixing. Unbound sample is removed and staining is accomplished through the binding of streptavidin conjugated phycoerythrin to the hybridized target. Excess label is removed. Washing and staining steps are performed by…	Arrays are scanned using a GeneChip Scanner 3000 7G with a 48 array autoloader. The scanner maintains the optimal temperature for the arrays prior to and during scanning.	IRON normalization was performed on the dataset, batch corrected for RNA quality using PLS	GPL15048	Steven,,Eschrich	Steven.Eschrich@moffitt.org	Biostatistics & Bioinformatics	Moffitt Cancer Center	12902 Magnolia Drive	Tampa	FL	33612	USA	ftp://ftp.ncbi.nlm.nih.gov/geo/samples/GSM1854nnn/GSM1854842/suppl/GSM1854842__52070900779825082509406072609706_1_1.CEL.gz	60607
GSM1854843	Public on Oct 21 2015	Aug 14 2015	Oct 23 2015	RNA	1	lung adenocarcinoma	Homo sapiens	barcode_microarray: @52070900779940082209406071606649	filename_microarray: @52070900779940082209406071606649_1_1.CEL	rna_barin: 8.1	patient_id: K173	gender: M	age_at_diagnosis: 66	race: WHITE	spanish_hispanic: Non Spanish/Hispanic	smoking_status: Ever	vital_status: Alive	survival_time_in_days: 1127	Stage: 1B	kras_status: WT	egfr_status: Mut	stk11_status: WT	tp53_status: WT	egfr_aa_mut: G719GC			total RNA	Samples are processed in parallel in 96-well plates to minimize potential variation. Reaction purification is achieved using magnetic binding beads for cDNA and Qiagen RNeasy kits for cRNA purification. Isolated total RNA samples were assayed for quality (Agilent Bioanalyzer) and yield (Ribogreen) metrics prior to amplification.	biotin	Samples were amplified and labeled using a custom automated version of the NuGEN Ovation v2 with WB (whole blood) reagents protocol (using Ribo-SPIA amplification). The labeled molecules are biotinylated-cRNA. Sample amplification and labeling were performed by LabCorp Clinical Trials-Genomic Services in Seattle, Washington.	9606	GeneChip microarrays are loaded with the fragmented target sample/hybridization buffer mix using standard manual techniques. Arrays are hybridized for 18 hours at 45C with vigorous mixing. Unbound sample is removed and staining is accomplished through the binding of streptavidin conjugated phycoerythrin to the hybridized target. Excess label is removed. Washing and staining steps are performed by…	Arrays are scanned using a GeneChip Scanner 3000 7G with a 48 array autoloader. The scanner maintains the optimal temperature for the arrays prior to and during scanning.	IRON normalization was performed on the dataset, batch corrected for RNA quality using PLS	GPL15048	Steven,,Eschrich	Steven.Eschrich@moffitt.org	Biostatistics & Bioinformatics	Moffitt Cancer Center	12902 Magnolia Drive	Tampa	FL	33612	USA	ftp://ftp.ncbi.nlm.nih.gov/geo/samples/GSM1854nnn/GSM1854843/suppl/GSM1854843__52070900779940082209406071606649_1_1.CEL.gz	60607
GSM1854844	Public on Oct 21 2015	Aug 14 2015	Oct 23 2015	RNA	1	lung adenocarcinoma	Homo sapiens	barcode_microarray: @52070900779940082209406071606684	filename_microarray: @52070900779940082209406071606684_1_1.CEL	rna_barin: 7.9	patient_id: K299	gender: F	age_at_diagnosis: 52	race: WHITE	spanish_hispanic: Non Spanish/Hispanic	smoking_status: Ever	vital_status: Dead	survival_time_in_days: 193	Stage: 3A	kras_status: Mut	egfr_status: WT	stk11_status: Mut	tp53_status: WT	kras_aa_mut: G12GC	stk11_aa_mut: D284fs*4		total RNA	Samples are processed in parallel in 96-well plates to minimize potential variation. Reaction purification is achieved using magnetic binding beads for cDNA and Qiagen RNeasy kits for cRNA purification. Isolated total RNA samples were assayed for quality (Agilent Bioanalyzer) and yield (Ribogreen) metrics prior to amplification.	biotin	Samples were amplified and labeled using a custom automated version of the NuGEN Ovation v2 with WB (whole blood) reagents protocol (using Ribo-SPIA amplification). The labeled molecules are biotinylated-cRNA. Sample amplification and labeling were performed by LabCorp Clinical Trials-Genomic Services in Seattle, Washington.	9606	GeneChip microarrays are loaded with the fragmented target sample/hybridization buffer mix using standard manual techniques. Arrays are hybridized for 18 hours at 45C with vigorous mixing. Unbound sample is removed and staining is accomplished through the binding of streptavidin conjugated phycoerythrin to the hybridized target. Excess label is removed. Washing and staining steps are performed by…	Arrays are scanned using a GeneChip Scanner 3000 7G with a 48 array autoloader. The scanner maintains the optimal temperature for the arrays prior to and during scanning.	IRON normalization was performed on the dataset, batch corrected for RNA quality using PLS	GPL15048	Steven,,Eschrich	Steven.Eschrich@moffitt.org	Biostatistics & Bioinformatics	Moffitt Cancer Center	12902 Magnolia Drive	Tampa	FL	33612	USA	ftp://ftp.ncbi.nlm.nih.gov/geo/samples/GSM1854nnn/GSM1854844/suppl/GSM1854844__52070900779940082209406071606684_1_1.CEL.gz	60607
GSM1854845	Public on Oct 21 2015	Aug 14 2015	Oct 23 2015	RNA	1	lung adenocarcinoma	Homo sapiens	barcode_microarray: @52070900779942082209406071606713	filename_microarray: @52070900779942082209406071606713_1_1.CEL	rna_barin: 7	patient_id: K034	gender: F	age_at_diagnosis: 63	race: WHITE	spanish_hispanic: Non Spanish/Hispanic	smoking_status: Ever	vital_status: Dead	survival_time_in_days: NA	Stage: 1B	kras_status: WT	egfr_status: WT	stk11_status: WT	tp53_status: WT				total RNA	Samples are processed in parallel in 96-well plates to minimize potential variation. Reaction purification is achieved using magnetic binding beads for cDNA and Qiagen RNeasy kits for cRNA purification. Isolated total RNA samples were assayed for quality (Agilent Bioanalyzer) and yield (Ribogreen) metrics prior to amplification.	biotin	Samples were amplified and labeled using a custom automated version of the NuGEN Ovation v2 with WB (whole blood) reagents protocol (using Ribo-SPIA amplification). The labeled molecules are biotinylated-cRNA. Sample amplification and labeling were performed by LabCorp Clinical Trials-Genomic Services in Seattle, Washington.	9606	GeneChip microarrays are loaded with the fragmented target sample/hybridization buffer mix using standard manual techniques. Arrays are hybridized for 18 hours at 45C with vigorous mixing. Unbound sample is removed and staining is accomplished through the binding of streptavidin conjugated phycoerythrin to the hybridized target. Excess label is removed. Washing and staining steps are performed by…	Arrays are scanned using a GeneChip Scanner 3000 7G with a 48 array autoloader. The scanner maintains the optimal temperature for the arrays prior to and during scanning.	IRON normalization was performed on the dataset, batch corrected for RNA quality using PLS	GPL15048	Steven,,Eschrich	Steven.Eschrich@moffitt.org	Biostatistics & Bioinformatics	Moffitt Cancer Center	12902 Magnolia Drive	Tampa	FL	33612	USA	ftp://ftp.ncbi.nlm.nih.gov/geo/samples/GSM1854nnn/GSM1854845/suppl/GSM1854845__52070900779942082209406071606713_1_1.CEL.gz	60607
GSM1854846	Public on Oct 21 2015	Aug 14 2015	Oct 23 2015	RNA	1	lung adenocarcinoma	Homo sapiens	barcode_microarray: @52070900779942082209406071606725	filename_microarray: @52070900779942082209406071606725_1_1.CEL	rna_barin: 7.8	patient_id: K195	gender: F	age_at_diagnosis: 80	race: WHITE	spanish_hispanic: Non Spanish/Hispanic	smoking_status: Ever	vital_status: Alive	survival_time_in_days: 833	Stage: 1A	kras_status: Mut	egfr_status: WT	stk11_status: WT	tp53_status: WT	kras_aa_mut: Q61QH			total RNA	Samples are processed in parallel in 96-well plates to minimize potential variation. Reaction purification is achieved using magnetic binding beads for cDNA and Qiagen RNeasy kits for cRNA purification. Isolated total RNA samples were assayed for quality (Agilent Bioanalyzer) and yield (Ribogreen) metrics prior to amplification.	biotin	Samples were amplified and labeled using a custom automated version of the NuGEN Ovation v2 with WB (whole blood) reagents protocol (using Ribo-SPIA amplification). The labeled molecules are biotinylated-cRNA. Sample amplification and labeling were performed by LabCorp Clinical Trials-Genomic Services in Seattle, Washington.	9606	GeneChip microarrays are loaded with the fragmented target sample/hybridization buffer mix using standard manual techniques. Arrays are hybridized for 18 hours at 45C with vigorous mixing. Unbound sample is removed and staining is accomplished through the binding of streptavidin conjugated phycoerythrin to the hybridized target. Excess label is removed. Washing and staining steps are performed by…	Arrays are scanned using a GeneChip Scanner 3000 7G with a 48 array autoloader. The scanner maintains the optimal temperature for the arrays prior to and during scanning.	IRON normalization was performed on the dataset, batch corrected for RNA quality using PLS	GPL15048	Steven,,Eschrich	Steven.Eschrich@moffitt.org	Biostatistics & Bioinformatics	Moffitt Cancer Center	12902 Magnolia Drive	Tampa	FL	33612	USA	ftp://ftp.ncbi.nlm.nih.gov/geo/samples/GSM1854nnn/GSM1854846/suppl/GSM1854846__52070900779942082209406071606725_1_1.CEL.gz	60607
GSM1854847	Public on Oct 21 2015	Aug 14 2015	Oct 23 2015	RNA	1	lung adenocarcinoma	Homo sapiens	barcode_microarray: @52070900779942082209406071606736	filename_microarray: @52070900779942082209406071606736_1_1.CEL	rna_barin: 7.1	patient_id: K411	gender: M	age_at_diagnosis: 56	race: WHITE	spanish_hispanic: NA	smoking_status: Ever	vital_status: Alive	survival_time_in_days: 708	Stage: 1A	kras_status: WT	egfr_status: WT	stk11_status: WT	tp53_status: WT				total RNA	Samples are processed in parallel in 96-well plates to minimize potential variation. Reaction purification is achieved using magnetic binding beads for cDNA and Qiagen RNeasy kits for cRNA purification. Isolated total RNA samples were assayed for quality (Agilent Bioanalyzer) and yield (Ribogreen) metrics prior to amplification.	biotin	Samples were amplified and labeled using a custom automated version of the NuGEN Ovation v2 with WB (whole blood) reagents protocol (using Ribo-SPIA amplification). The labeled molecules are biotinylated-cRNA. Sample amplification and labeling were performed by LabCorp Clinical Trials-Genomic Services in Seattle, Washington.	9606	GeneChip microarrays are loaded with the fragmented target sample/hybridization buffer mix using standard manual techniques. Arrays are hybridized for 18 hours at 45C with vigorous mixing. Unbound sample is removed and staining is accomplished through the binding of streptavidin conjugated phycoerythrin to the hybridized target. Excess label is removed. Washing and staining steps are performed by…	Arrays are scanned using a GeneChip Scanner 3000 7G with a 48 array autoloader. The scanner maintains the optimal temperature for the arrays prior to and during scanning.	IRON normalization was performed on the dataset, batch corrected for RNA quality using PLS	GPL15048	Steven,,Eschrich	Steven.Eschrich@moffitt.org	Biostatistics & Bioinformatics	Moffitt Cancer Center	12902 Magnolia Drive	Tampa	FL	33612	USA	ftp://ftp.ncbi.nlm.nih.gov/geo/samples/GSM1854nnn/GSM1854847/suppl/GSM1854847__52070900779942082209406071606736_1_1.CEL.gz	60607
GSM1854848	Public on Oct 21 2015	Aug 14 2015	Oct 23 2015	RNA	1	lung adenocarcinoma	Homo sapiens	barcode_microarray: @52070900779942082209406071606744	filename_microarray: @52070900779942082209406071606744_1_1.CEL	rna_barin: 8	patient_id: K333	gender: F	age_at_diagnosis: 61	race: WHITE	spanish_hispanic: Non Spanish/Hispanic	smoking_status: Missing	vital_status: Alive	survival_time_in_days: 1240	Stage: 1A	kras_status: WT	egfr_status: WT	stk11_status: WT	tp53_status: WT				total RNA	Samples are processed in parallel in 96-well plates to minimize potential variation. Reaction purification is achieved using magnetic binding beads for cDNA and Qiagen RNeasy kits for cRNA purification. Isolated total RNA samples were assayed for quality (Agilent Bioanalyzer) and yield (Ribogreen) metrics prior to amplification.	biotin	Samples were amplified and labeled using a custom automated version of the NuGEN Ovation v2 with WB (whole blood) reagents protocol (using Ribo-SPIA amplification). The labeled molecules are biotinylated-cRNA. Sample amplification and labeling were performed by LabCorp Clinical Trials-Genomic Services in Seattle, Washington.	9606	GeneChip microarrays are loaded with the fragmented target sample/hybridization buffer mix using standard manual techniques. Arrays are hybridized for 18 hours at 45C with vigorous mixing. Unbound sample is removed and staining is accomplished through the binding of streptavidin conjugated phycoerythrin to the hybridized target. Excess label is removed. Washing and staining steps are performed by…	Arrays are scanned using a GeneChip Scanner 3000 7G with a 48 array autoloader. The scanner maintains the optimal temperature for the arrays prior to and during scanning.	IRON normalization was performed on the dataset, batch corrected for RNA quality using PLS	GPL15048	Steven,,Eschrich	Steven.Eschrich@moffitt.org	Biostatistics & Bioinformatics	Moffitt Cancer Center	12902 Magnolia Drive	Tampa	FL	33612	USA	ftp://ftp.ncbi.nlm.nih.gov/geo/samples/GSM1854nnn/GSM1854848/suppl/GSM1854848__52070900779942082209406071606744_1_1.CEL.gz	60607
GSM1854849	Public on Oct 21 2015	Aug 14 2015	Oct 23 2015	RNA	1	lung adenocarcinoma	Homo sapiens	barcode_microarray: @52070900779943082209406072106773	filename_microarray: @52070900779943082209406072106773_1_1.CEL	rna_barin: 7.8	patient_id: K204	gender: M	age_at_diagnosis: 77	race: WHITE	spanish_hispanic: Non Spanish/Hispanic	smoking_status: Ever	vital_status: Alive	survival_time_in_days: 1465	Stage: 1B	kras_status: Mut	egfr_status: WT	stk11_status: WT	tp53_status: WT	kras_aa_mut: G12GV;Q61QE			total RNA	Samples are processed in parallel in 96-well plates to minimize potential variation. Reaction purification is achieved using magnetic binding beads for cDNA and Qiagen RNeasy kits for cRNA purification. Isolated total RNA samples were assayed for quality (Agilent Bioanalyzer) and yield (Ribogreen) metrics prior to amplification.	biotin	Samples were amplified and labeled using a custom automated version of the NuGEN Ovation v2 with WB (whole blood) reagents protocol (using Ribo-SPIA amplification). The labeled molecules are biotinylated-cRNA. Sample amplification and labeling were performed by LabCorp Clinical Trials-Genomic Services in Seattle, Washington.	9606	GeneChip microarrays are loaded with the fragmented target sample/hybridization buffer mix using standard manual techniques. Arrays are hybridized for 18 hours at 45C with vigorous mixing. Unbound sample is removed and staining is accomplished through the binding of streptavidin conjugated phycoerythrin to the hybridized target. Excess label is removed. Washing and staining steps are performed by…	Arrays are scanned using a GeneChip Scanner 3000 7G with a 48 array autoloader. The scanner maintains the optimal temperature for the arrays prior to and during scanning.	IRON normalization was performed on the dataset, batch corrected for RNA quality using PLS	GPL15048	Steven,,Eschrich	Steven.Eschrich@moffitt.org	Biostatistics & Bioinformatics	Moffitt Cancer Center	12902 Magnolia Drive	Tampa	FL	33612	USA	ftp://ftp.ncbi.nlm.nih.gov/geo/samples/GSM1854nnn/GSM1854849/suppl/GSM1854849__52070900779943082209406072106773_1_1.CEL.gz	60607
GSM1854850	Public on Oct 21 2015	Aug 14 2015	Oct 23 2015	RNA	1	lung adenocarcinoma	Homo sapiens	barcode_microarray: @52070900779943082209406072106807	filename_microarray: @52070900779943082209406072106807_1_1.CEL	rna_barin: 7.8	patient_id: K287	gender: M	age_at_diagnosis: 86	race: WHITE	spanish_hispanic: Non Spanish/Hispanic	smoking_status: Ever	vital_status: Alive	survival_time_in_days: 1685	Stage: 1A	kras_status: Mut	egfr_status: WT	stk11_status: Mut	tp53_status: WT	kras_aa_mut: G12GS	stk11_aa_mut: W332*		total RNA	Samples are processed in parallel in 96-well plates to minimize potential variation. Reaction purification is achieved using magnetic binding beads for cDNA and Qiagen RNeasy kits for cRNA purification. Isolated total RNA samples were assayed for quality (Agilent Bioanalyzer) and yield (Ribogreen) metrics prior to amplification.	biotin	Samples were amplified and labeled using a custom automated version of the NuGEN Ovation v2 with WB (whole blood) reagents protocol (using Ribo-SPIA amplification). The labeled molecules are biotinylated-cRNA. Sample amplification and labeling were performed by LabCorp Clinical Trials-Genomic Services in Seattle, Washington.	9606	GeneChip microarrays are loaded with the fragmented target sample/hybridization buffer mix using standard manual techniques. Arrays are hybridized for 18 hours at 45C with vigorous mixing. Unbound sample is removed and staining is accomplished through the binding of streptavidin conjugated phycoerythrin to the hybridized target. Excess label is removed. Washing and staining steps are performed by…	Arrays are scanned using a GeneChip Scanner 3000 7G with a 48 array autoloader. The scanner maintains the optimal temperature for the arrays prior to and during scanning.	IRON normalization was performed on the dataset, batch corrected for RNA quality using PLS	GPL15048	Steven,,Eschrich	Steven.Eschrich@moffitt.org	Biostatistics & Bioinformatics	Moffitt Cancer Center	12902 Magnolia Drive	Tampa	FL	33612	USA	ftp://ftp.ncbi.nlm.nih.gov/geo/samples/GSM1854nnn/GSM1854850/suppl/GSM1854850__52070900779943082209406072106807_1_1.CEL.gz	60607
GSM1854851	Public on Oct 21 2015	Aug 14 2015	Oct 23 2015	RNA	1	lung adenocarcinoma	Homo sapiens	barcode_microarray: @52070900779948082309406072207623	filename_microarray: @52070900779948082309406072207623_1_1.CEL	rna_barin: 7.4	patient_id: K132	gender: F	age_at_diagnosis: 63	race: WHITE	spanish_hispanic: Non Spanish/Hispanic	smoking_status: Ever	vital_status: Alive	survival_time_in_days: 1949	Stage: 1	kras_status: WT	egfr_status: Mut	stk11_status: WT	tp53_status: Mut	egfr_aa_mut: delL747-T751	tp53_aa_mut: A276D		total RNA	Samples are processed in parallel in 96-well plates to minimize potential variation. Reaction purification is achieved using magnetic binding beads for cDNA and Qiagen RNeasy kits for cRNA purification. Isolated total RNA samples were assayed for quality (Agilent Bioanalyzer) and yield (Ribogreen) metrics prior to amplification.	biotin	Samples were amplified and labeled using a custom automated version of the NuGEN Ovation v2 with WB (whole blood) reagents protocol (using Ribo-SPIA amplification). The labeled molecules are biotinylated-cRNA. Sample amplification and labeling were performed by LabCorp Clinical Trials-Genomic Services in Seattle, Washington.	9606	GeneChip microarrays are loaded with the fragmented target sample/hybridization buffer mix using standard manual techniques. Arrays are hybridized for 18 hours at 45C with vigorous mixing. Unbound sample is removed and staining is accomplished through the binding of streptavidin conjugated phycoerythrin to the hybridized target. Excess label is removed. Washing and staining steps are performed by…	Arrays are scanned using a GeneChip Scanner 3000 7G with a 48 array autoloader. The scanner maintains the optimal temperature for the arrays prior to and during scanning.	IRON normalization was performed on the dataset, batch corrected for RNA quality using PLS	GPL15048	Steven,,Eschrich	Steven.Eschrich@moffitt.org	Biostatistics & Bioinformatics	Moffitt Cancer Center	12902 Magnolia Drive	Tampa	FL	33612	USA	ftp://ftp.ncbi.nlm.nih.gov/geo/samples/GSM1854nnn/GSM1854851/suppl/GSM1854851__52070900779948082309406072207623_1_1.CEL.gz	60607
GSM1854852	Public on Oct 21 2015	Aug 14 2015	Oct 23 2015	RNA	1	lung adenocarcinoma	Homo sapiens	barcode_microarray: @52070900779948082309406072207676	filename_microarray: @52070900779948082309406072207676_1_1.CEL	rna_barin: 7.6	patient_id: K438	gender: F	age_at_diagnosis: 76	race: WHITE	spanish_hispanic: Non Spanish/Hispanic	smoking_status: Ever	vital_status: Alive	survival_time_in_days: 1569	Stage: 1A	kras_status: WT	egfr_status: Mut	stk11_status: WT	tp53_status: WT	egfr_aa_mut: L858LR	stk11_aa_inherited: F354L		total RNA	Samples are processed in parallel in 96-well plates to minimize potential variation. Reaction purification is achieved using magnetic binding beads for cDNA and Qiagen RNeasy kits for cRNA purification. Isolated total RNA samples were assayed for quality (Agilent Bioanalyzer) and yield (Ribogreen) metrics prior to amplification.	biotin	Samples were amplified and labeled using a custom automated version of the NuGEN Ovation v2 with WB (whole blood) reagents protocol (using Ribo-SPIA amplification). The labeled molecules are biotinylated-cRNA. Sample amplification and labeling were performed by LabCorp Clinical Trials-Genomic Services in Seattle, Washington.	9606	GeneChip microarrays are loaded with the fragmented target sample/hybridization buffer mix using standard manual techniques. Arrays are hybridized for 18 hours at 45C with vigorous mixing. Unbound sample is removed and staining is accomplished through the binding of streptavidin conjugated phycoerythrin to the hybridized target. Excess label is removed. Washing and staining steps are performed by…	Arrays are scanned using a GeneChip Scanner 3000 7G with a 48 array autoloader. The scanner maintains the optimal temperature for the arrays prior to and during scanning.	IRON normalization was performed on the dataset, batch corrected for RNA quality using PLS	GPL15048	Steven,,Eschrich	Steven.Eschrich@moffitt.org	Biostatistics & Bioinformatics	Moffitt Cancer Center	12902 Magnolia Drive	Tampa	FL	33612	USA	ftp://ftp.ncbi.nlm.nih.gov/geo/samples/GSM1854nnn/GSM1854852/suppl/GSM1854852__52070900779948082309406072207676_1_1.CEL.gz	60607
GSM1854853	Public on Oct 21 2015	Aug 14 2015	Oct 23 2015	RNA	1	lung adenocarcinoma	Homo sapiens	barcode_microarray: @52070900779949082309406072207699	filename_microarray: @52070900779949082309406072207699_1_1.CEL	rna_barin: 7.3	patient_id: K375	gender: M	age_at_diagnosis: 67	race: WHITE	spanish_hispanic: Non Spanish/Hispanic	smoking_status: Ever	vital_status: Alive	survival_time_in_days: 275	Stage: 1A	kras_status: WT	egfr_status: WT	stk11_status: WT	tp53_status: WT				total RNA	Samples are processed in parallel in 96-well plates to minimize potential variation. Reaction purification is achieved using magnetic binding beads for cDNA and Qiagen RNeasy kits for cRNA purification. Isolated total RNA samples were assayed for quality (Agilent Bioanalyzer) and yield (Ribogreen) metrics prior to amplification.	biotin	Samples were amplified and labeled using a custom automated version of the NuGEN Ovation v2 with WB (whole blood) reagents protocol (using Ribo-SPIA amplification). The labeled molecules are biotinylated-cRNA. Sample amplification and labeling were performed by LabCorp Clinical Trials-Genomic Services in Seattle, Washington.	9606	GeneChip microarrays are loaded with the fragmented target sample/hybridization buffer mix using standard manual techniques. Arrays are hybridized for 18 hours at 45C with vigorous mixing. Unbound sample is removed and staining is accomplished through the binding of streptavidin conjugated phycoerythrin to the hybridized target. Excess label is removed. Washing and staining steps are performed by…	Arrays are scanned using a GeneChip Scanner 3000 7G with a 48 array autoloader. The scanner maintains the optimal temperature for the arrays prior to and during scanning.	IRON normalization was performed on the dataset, batch corrected for RNA quality using PLS	GPL15048	Steven,,Eschrich	Steven.Eschrich@moffitt.org	Biostatistics & Bioinformatics	Moffitt Cancer Center	12902 Magnolia Drive	Tampa	FL	33612	USA	ftp://ftp.ncbi.nlm.nih.gov/geo/samples/GSM1854nnn/GSM1854853/suppl/GSM1854853__52070900779949082309406072207699_1_1.CEL.gz	60607
GSM1854854	Public on Oct 21 2015	Aug 14 2015	Oct 23 2015	RNA	1	lung adenocarcinoma	Homo sapiens	barcode_microarray: @52070900780154082209406072106840	filename_microarray: @52070900780154082209406072106840_1_1.CEL	rna_barin: 6.9	patient_id: K300	gender: M	age_at_diagnosis: 64	race: WHITE	spanish_hispanic: Non Spanish/Hispanic	smoking_status: Ever	vital_status: Alive	survival_time_in_days: 1507	Stage: 1A	kras_status: WT	egfr_status: Mut	stk11_status: WT	tp53_status: WT	egfr_aa_mut: delL747-A750inP			total RNA	Samples are processed in parallel in 96-well plates to minimize potential variation. Reaction purification is achieved using magnetic binding beads for cDNA and Qiagen RNeasy kits for cRNA purification. Isolated total RNA samples were assayed for quality (Agilent Bioanalyzer) and yield (Ribogreen) metrics prior to amplification.	biotin	Samples were amplified and labeled using a custom automated version of the NuGEN Ovation v2 with WB (whole blood) reagents protocol (using Ribo-SPIA amplification). The labeled molecules are biotinylated-cRNA. Sample amplification and labeling were performed by LabCorp Clinical Trials-Genomic Services in Seattle, Washington.	9606	GeneChip microarrays are loaded with the fragmented target sample/hybridization buffer mix using standard manual techniques. Arrays are hybridized for 18 hours at 45C with vigorous mixing. Unbound sample is removed and staining is accomplished through the binding of streptavidin conjugated phycoerythrin to the hybridized target. Excess label is removed. Washing and staining steps are performed by…	Arrays are scanned using a GeneChip Scanner 3000 7G with a 48 array autoloader. The scanner maintains the optimal temperature for the arrays prior to and during scanning.	IRON normalization was performed on the dataset, batch corrected for RNA quality using PLS	GPL15048	Steven,,Eschrich	Steven.Eschrich@moffitt.org	Biostatistics & Bioinformatics	Moffitt Cancer Center	12902 Magnolia Drive	Tampa	FL	33612	USA	ftp://ftp.ncbi.nlm.nih.gov/geo/samples/GSM1854nnn/GSM1854854/suppl/GSM1854854__52070900780154082209406072106840_1_1.CEL.gz	60607
GSM1854855	Public on Oct 21 2015	Aug 14 2015	Oct 23 2015	RNA	1	lung adenocarcinoma	Homo sapiens	barcode_microarray: @52070900780154082209406072106857	filename_microarray: @52070900780154082209406072106857_1_1.CEL	rna_barin: 6.6	patient_id: K213	gender: M	age_at_diagnosis: 84	race: WHITE	spanish_hispanic: Non Spanish/Hispanic	smoking_status: Ever	vital_status: Dead	survival_time_in_days: 307	Stage: 1B	kras_status: WT	egfr_status: WT	stk11_status: WT	tp53_status: Mut	tp53_aa_mut: G244A			total RNA	Samples are processed in parallel in 96-well plates to minimize potential variation. Reaction purification is achieved using magnetic binding beads for cDNA and Qiagen RNeasy kits for cRNA purification. Isolated total RNA samples were assayed for quality (Agilent Bioanalyzer) and yield (Ribogreen) metrics prior to amplification.	biotin	Samples were amplified and labeled using a custom automated version of the NuGEN Ovation v2 with WB (whole blood) reagents protocol (using Ribo-SPIA amplification). The labeled molecules are biotinylated-cRNA. Sample amplification and labeling were performed by LabCorp Clinical Trials-Genomic Services in Seattle, Washington.	9606	GeneChip microarrays are loaded with the fragmented target sample/hybridization buffer mix using standard manual techniques. Arrays are hybridized for 18 hours at 45C with vigorous mixing. Unbound sample is removed and staining is accomplished through the binding of streptavidin conjugated phycoerythrin to the hybridized target. Excess label is removed. Washing and staining steps are performed by…	Arrays are scanned using a GeneChip Scanner 3000 7G with a 48 array autoloader. The scanner maintains the optimal temperature for the arrays prior to and during scanning.	IRON normalization was performed on the dataset, batch corrected for RNA quality using PLS	GPL15048	Steven,,Eschrich	Steven.Eschrich@moffitt.org	Biostatistics & Bioinformatics	Moffitt Cancer Center	12902 Magnolia Drive	Tampa	FL	33612	USA	ftp://ftp.ncbi.nlm.nih.gov/geo/samples/GSM1854nnn/GSM1854855/suppl/GSM1854855__52070900780154082209406072106857_1_1.CEL.gz	60607
GSM1854856	Public on Oct 21 2015	Aug 14 2015	Oct 23 2015	RNA	1	lung adenocarcinoma	Homo sapiens	barcode_microarray: @52070900780154082209406072106858	filename_microarray: @52070900780154082209406072106858_1_1.CEL	rna_barin: 6.7	patient_id: K453	gender: F	age_at_diagnosis: 78	race: WHITE	spanish_hispanic: Non Spanish/Hispanic	smoking_status: Never	vital_status: Dead	survival_time_in_days: 905	Stage: 3A	kras_status: WT	egfr_status: WT	stk11_status: WT	tp53_status: WT				total RNA	Samples are processed in parallel in 96-well plates to minimize potential variation. Reaction purification is achieved using magnetic binding beads for cDNA and Qiagen RNeasy kits for cRNA purification. Isolated total RNA samples were assayed for quality (Agilent Bioanalyzer) and yield (Ribogreen) metrics prior to amplification.	biotin	Samples were amplified and labeled using a custom automated version of the NuGEN Ovation v2 with WB (whole blood) reagents protocol (using Ribo-SPIA amplification). The labeled molecules are biotinylated-cRNA. Sample amplification and labeling were performed by LabCorp Clinical Trials-Genomic Services in Seattle, Washington.	9606	GeneChip microarrays are loaded with the fragmented target sample/hybridization buffer mix using standard manual techniques. Arrays are hybridized for 18 hours at 45C with vigorous mixing. Unbound sample is removed and staining is accomplished through the binding of streptavidin conjugated phycoerythrin to the hybridized target. Excess label is removed. Washing and staining steps are performed by…	Arrays are scanned using a GeneChip Scanner 3000 7G with a 48 array autoloader. The scanner maintains the optimal temperature for the arrays prior to and during scanning.	IRON normalization was performed on the dataset, batch corrected for RNA quality using PLS	GPL15048	Steven,,Eschrich	Steven.Eschrich@moffitt.org	Biostatistics & Bioinformatics	Moffitt Cancer Center	12902 Magnolia Drive	Tampa	FL	33612	USA	ftp://ftp.ncbi.nlm.nih.gov/geo/samples/GSM1854nnn/GSM1854856/suppl/GSM1854856__52070900780154082209406072106858_1_1.CEL.gz	60607
GSM1854857	Public on Oct 21 2015	Aug 14 2015	Oct 23 2015	RNA	1	lung adenocarcinoma	Homo sapiens	barcode_microarray: @52070900780156082209406072106942	filename_microarray: @52070900780156082209406072106942_1_1.CEL	rna_barin: 7.8	patient_id: K247	gender: F	age_at_diagnosis: 75	race: WHITE	spanish_hispanic: Non Spanish/Hispanic	smoking_status: Ever	vital_status: Alive	survival_time_in_days: 1388	Stage: 1B	kras_status: Mut	egfr_status: WT	stk11_status: WT	tp53_status: Mut	kras_aa_mut: G12GV	tp53_aa_mut: C277F		total RNA	Samples are processed in parallel in 96-well plates to minimize potential variation. Reaction purification is achieved using magnetic binding beads for cDNA and Qiagen RNeasy kits for cRNA purification. Isolated total RNA samples were assayed for quality (Agilent Bioanalyzer) and yield (Ribogreen) metrics prior to amplification.	biotin	Samples were amplified and labeled using a custom automated version of the NuGEN Ovation v2 with WB (whole blood) reagents protocol (using Ribo-SPIA amplification). The labeled molecules are biotinylated-cRNA. Sample amplification and labeling were performed by LabCorp Clinical Trials-Genomic Services in Seattle, Washington.	9606	GeneChip microarrays are loaded with the fragmented target sample/hybridization buffer mix using standard manual techniques. Arrays are hybridized for 18 hours at 45C with vigorous mixing. Unbound sample is removed and staining is accomplished through the binding of streptavidin conjugated phycoerythrin to the hybridized target. Excess label is removed. Washing and staining steps are performed by…	Arrays are scanned using a GeneChip Scanner 3000 7G with a 48 array autoloader. The scanner maintains the optimal temperature for the arrays prior to and during scanning.	IRON normalization was performed on the dataset, batch corrected for RNA quality using PLS	GPL15048	Steven,,Eschrich	Steven.Eschrich@moffitt.org	Biostatistics & Bioinformatics	Moffitt Cancer Center	12902 Magnolia Drive	Tampa	FL	33612	USA	ftp://ftp.ncbi.nlm.nih.gov/geo/samples/GSM1854nnn/GSM1854857/suppl/GSM1854857__52070900780156082209406072106942_1_1.CEL.gz	60607
GSM1854858	Public on Oct 21 2015	Aug 14 2015	Oct 23 2015	RNA	1	lung adenocarcinoma	Homo sapiens	barcode_microarray: @52070900780156082209406072106943	filename_microarray: @52070900780156082209406072106943_1_1.CEL	rna_barin: 7.4	patient_id: K151	gender: M	age_at_diagnosis: 73	race: WHITE	spanish_hispanic: Non Spanish/Hispanic	smoking_status: Ever	vital_status: Dead	survival_time_in_days: NA	Stage: 2B	kras_status: Mut	egfr_status: WT	stk11_status: WT	tp53_status: Mut	kras_aa_mut: G12GC	tp53_aa_mut: Y220C		total RNA	Samples are processed in parallel in 96-well plates to minimize potential variation. Reaction purification is achieved using magnetic binding beads for cDNA and Qiagen RNeasy kits for cRNA purification. Isolated total RNA samples were assayed for quality (Agilent Bioanalyzer) and yield (Ribogreen) metrics prior to amplification.	biotin	Samples were amplified and labeled using a custom automated version of the NuGEN Ovation v2 with WB (whole blood) reagents protocol (using Ribo-SPIA amplification). The labeled molecules are biotinylated-cRNA. Sample amplification and labeling were performed by LabCorp Clinical Trials-Genomic Services in Seattle, Washington.	9606	GeneChip microarrays are loaded with the fragmented target sample/hybridization buffer mix using standard manual techniques. Arrays are hybridized for 18 hours at 45C with vigorous mixing. Unbound sample is removed and staining is accomplished through the binding of streptavidin conjugated phycoerythrin to the hybridized target. Excess label is removed. Washing and staining steps are performed by…	Arrays are scanned using a GeneChip Scanner 3000 7G with a 48 array autoloader. The scanner maintains the optimal temperature for the arrays prior to and during scanning.	IRON normalization was performed on the dataset, batch corrected for RNA quality using PLS	GPL15048	Steven,,Eschrich	Steven.Eschrich@moffitt.org	Biostatistics & Bioinformatics	Moffitt Cancer Center	12902 Magnolia Drive	Tampa	FL	33612	USA	ftp://ftp.ncbi.nlm.nih.gov/geo/samples/GSM1854nnn/GSM1854858/suppl/GSM1854858__52070900780156082209406072106943_1_1.CEL.gz	60607
GSM1854859	Public on Oct 21 2015	Aug 14 2015	Oct 23 2015	RNA	1	lung adenocarcinoma	Homo sapiens	barcode_microarray: @52070900780156082209406072106970	filename_microarray: @52070900780156082209406072106970_1_1.CEL	rna_barin: 6.7	patient_id: K334	gender: F	age_at_diagnosis: 74	race: WHITE	spanish_hispanic: Non Spanish/Hispanic	smoking_status: Ever	vital_status: Dead	survival_time_in_days: 814	Stage: 3A	kras_status: Mut	egfr_status: WT	stk11_status: Mut	tp53_status: WT	kras_aa_mut: G12GA	stk11_aa_mut: P311fs*3		total RNA	Samples are processed in parallel in 96-well plates to minimize potential variation. Reaction purification is achieved using magnetic binding beads for cDNA and Qiagen RNeasy kits for cRNA purification. Isolated total RNA samples were assayed for quality (Agilent Bioanalyzer) and yield (Ribogreen) metrics prior to amplification.	biotin	Samples were amplified and labeled using a custom automated version of the NuGEN Ovation v2 with WB (whole blood) reagents protocol (using Ribo-SPIA amplification). The labeled molecules are biotinylated-cRNA. Sample amplification and labeling were performed by LabCorp Clinical Trials-Genomic Services in Seattle, Washington.	9606	GeneChip microarrays are loaded with the fragmented target sample/hybridization buffer mix using standard manual techniques. Arrays are hybridized for 18 hours at 45C with vigorous mixing. Unbound sample is removed and staining is accomplished through the binding of streptavidin conjugated phycoerythrin to the hybridized target. Excess label is removed. Washing and staining steps are performed by…	Arrays are scanned using a GeneChip Scanner 3000 7G with a 48 array autoloader. The scanner maintains the optimal temperature for the arrays prior to and during scanning.	IRON normalization was performed on the dataset, batch corrected for RNA quality using PLS	GPL15048	Steven,,Eschrich	Steven.Eschrich@moffitt.org	Biostatistics & Bioinformatics	Moffitt Cancer Center	12902 Magnolia Drive	Tampa	FL	33612	USA	ftp://ftp.ncbi.nlm.nih.gov/geo/samples/GSM1854nnn/GSM1854859/suppl/GSM1854859__52070900780156082209406072106970_1_1.CEL.gz	60607
GSM1854860	Public on Oct 21 2015	Aug 14 2015	Oct 23 2015	RNA	1	lung adenocarcinoma	Homo sapiens	barcode_microarray: @52070900780156082209406072106972	filename_microarray: @52070900780156082209406072106972_1_1.CEL	rna_barin: 7.5	patient_id: K097	gender: M	age_at_diagnosis: 81	race: WHITE	spanish_hispanic: Non Spanish/Hispanic	smoking_status: Ever	vital_status: Dead	survival_time_in_days: 436	Stage: 4	kras_status: Mut	egfr_status: WT	stk11_status: WT	tp53_status: Mut	kras_aa_mut: G12GV	tp53_aa_mut: P151S		total RNA	Samples are processed in parallel in 96-well plates to minimize potential variation. Reaction purification is achieved using magnetic binding beads for cDNA and Qiagen RNeasy kits for cRNA purification. Isolated total RNA samples were assayed for quality (Agilent Bioanalyzer) and yield (Ribogreen) metrics prior to amplification.	biotin	Samples were amplified and labeled using a custom automated version of the NuGEN Ovation v2 with WB (whole blood) reagents protocol (using Ribo-SPIA amplification). The labeled molecules are biotinylated-cRNA. Sample amplification and labeling were performed by LabCorp Clinical Trials-Genomic Services in Seattle, Washington.	9606	GeneChip microarrays are loaded with the fragmented target sample/hybridization buffer mix using standard manual techniques. Arrays are hybridized for 18 hours at 45C with vigorous mixing. Unbound sample is removed and staining is accomplished through the binding of streptavidin conjugated phycoerythrin to the hybridized target. Excess label is removed. Washing and staining steps are performed by…	Arrays are scanned using a GeneChip Scanner 3000 7G with a 48 array autoloader. The scanner maintains the optimal temperature for the arrays prior to and during scanning.	IRON normalization was performed on the dataset, batch corrected for RNA quality using PLS	GPL15048	Steven,,Eschrich	Steven.Eschrich@moffitt.org	Biostatistics & Bioinformatics	Moffitt Cancer Center	12902 Magnolia Drive	Tampa	FL	33612	USA	ftp://ftp.ncbi.nlm.nih.gov/geo/samples/GSM1854nnn/GSM1854860/suppl/GSM1854860__52070900780156082209406072106972_1_1.CEL.gz	60607
GSM1854861	Public on Oct 21 2015	Aug 14 2015	Oct 23 2015	RNA	1	lung adenocarcinoma	Homo sapiens	barcode_microarray: @52070900780156082209406072106975	filename_microarray: @52070900780156082209406072106975_1_1.CEL	rna_barin: 7.9	patient_id: K412	gender: M	age_at_diagnosis: 67	race: WHITE	spanish_hispanic: Non Spanish/Hispanic	smoking_status: Ever	vital_status: Dead	survival_time_in_days: 73	Stage: 3B	kras_status: WT	egfr_status: WT	stk11_status: WT	tp53_status: WT				total RNA	Samples are processed in parallel in 96-well plates to minimize potential variation. Reaction purification is achieved using magnetic binding beads for cDNA and Qiagen RNeasy kits for cRNA purification. Isolated total RNA samples were assayed for quality (Agilent Bioanalyzer) and yield (Ribogreen) metrics prior to amplification.	biotin	Samples were amplified and labeled using a custom automated version of the NuGEN Ovation v2 with WB (whole blood) reagents protocol (using Ribo-SPIA amplification). The labeled molecules are biotinylated-cRNA. Sample amplification and labeling were performed by LabCorp Clinical Trials-Genomic Services in Seattle, Washington.	9606	GeneChip microarrays are loaded with the fragmented target sample/hybridization buffer mix using standard manual techniques. Arrays are hybridized for 18 hours at 45C with vigorous mixing. Unbound sample is removed and staining is accomplished through the binding of streptavidin conjugated phycoerythrin to the hybridized target. Excess label is removed. Washing and staining steps are performed by…	Arrays are scanned using a GeneChip Scanner 3000 7G with a 48 array autoloader. The scanner maintains the optimal temperature for the arrays prior to and during scanning.	IRON normalization was performed on the dataset, batch corrected for RNA quality using PLS	GPL15048	Steven,,Eschrich	Steven.Eschrich@moffitt.org	Biostatistics & Bioinformatics	Moffitt Cancer Center	12902 Magnolia Drive	Tampa	FL	33612	USA	ftp://ftp.ncbi.nlm.nih.gov/geo/samples/GSM1854nnn/GSM1854861/suppl/GSM1854861__52070900780156082209406072106975_1_1.CEL.gz	60607
GSM1854862	Public on Oct 21 2015	Aug 14 2015	Oct 23 2015	RNA	1	lung adenocarcinoma	Homo sapiens	barcode_microarray: @52070900780156082209406072106981	filename_microarray: @52070900780156082209406072106981_1_1.CEL	rna_barin: 6.9	patient_id: K403	gender: F	age_at_diagnosis: 73	race: WHITE	spanish_hispanic: Non Spanish/Hispanic	smoking_status: Ever	vital_status: Alive	survival_time_in_days: 1596	Stage: 1A	kras_status: WT	egfr_status: WT	stk11_status: Mut	tp53_status: Mut	stk11_aa_mut: L282fs*3	tp53_aa_mut: F201fs*8		total RNA	Samples are processed in parallel in 96-well plates to minimize potential variation. Reaction purification is achieved using magnetic binding beads for cDNA and Qiagen RNeasy kits for cRNA purification. Isolated total RNA samples were assayed for quality (Agilent Bioanalyzer) and yield (Ribogreen) metrics prior to amplification.	biotin	Samples were amplified and labeled using a custom automated version of the NuGEN Ovation v2 with WB (whole blood) reagents protocol (using Ribo-SPIA amplification). The labeled molecules are biotinylated-cRNA. Sample amplification and labeling were performed by LabCorp Clinical Trials-Genomic Services in Seattle, Washington.	9606	GeneChip microarrays are loaded with the fragmented target sample/hybridization buffer mix using standard manual techniques. Arrays are hybridized for 18 hours at 45C with vigorous mixing. Unbound sample is removed and staining is accomplished through the binding of streptavidin conjugated phycoerythrin to the hybridized target. Excess label is removed. Washing and staining steps are performed by…	Arrays are scanned using a GeneChip Scanner 3000 7G with a 48 array autoloader. The scanner maintains the optimal temperature for the arrays prior to and during scanning.	IRON normalization was performed on the dataset, batch corrected for RNA quality using PLS	GPL15048	Steven,,Eschrich	Steven.Eschrich@moffitt.org	Biostatistics & Bioinformatics	Moffitt Cancer Center	12902 Magnolia Drive	Tampa	FL	33612	USA	ftp://ftp.ncbi.nlm.nih.gov/geo/samples/GSM1854nnn/GSM1854862/suppl/GSM1854862__52070900780156082209406072106981_1_1.CEL.gz	60607
GSM1854863	Public on Oct 21 2015	Aug 14 2015	Oct 23 2015	RNA	1	lung adenocarcinoma	Homo sapiens	barcode_microarray: @52070900780614100509406331655305	filename_microarray: @52070900780614100509406331655305_1_1.CEL	rna_barin: 6.9	patient_id: K349	gender: F	age_at_diagnosis: 71	race: WHITE	spanish_hispanic: Non Spanish/Hispanic	smoking_status: Ever	vital_status: Alive	survival_time_in_days: 1488	Stage: 1B	kras_status: WT	egfr_status: WT	stk11_status: WT	tp53_status: Mut	tp53_aa_mut: E294*			total RNA	Samples are processed in parallel in 96-well plates to minimize potential variation. Reaction purification is achieved using magnetic binding beads for cDNA and Qiagen RNeasy kits for cRNA purification. Isolated total RNA samples were assayed for quality (Agilent Bioanalyzer) and yield (Ribogreen) metrics prior to amplification.	biotin	Samples were amplified and labeled using a custom automated version of the NuGEN Ovation v2 with WB (whole blood) reagents protocol (using Ribo-SPIA amplification). The labeled molecules are biotinylated-cRNA. Sample amplification and labeling were performed by LabCorp Clinical Trials-Genomic Services in Seattle, Washington.	9606	GeneChip microarrays are loaded with the fragmented target sample/hybridization buffer mix using standard manual techniques. Arrays are hybridized for 18 hours at 45C with vigorous mixing. Unbound sample is removed and staining is accomplished through the binding of streptavidin conjugated phycoerythrin to the hybridized target. Excess label is removed. Washing and staining steps are performed by…	Arrays are scanned using a GeneChip Scanner 3000 7G with a 48 array autoloader. The scanner maintains the optimal temperature for the arrays prior to and during scanning.	IRON normalization was performed on the dataset, batch corrected for RNA quality using PLS	GPL15048	Steven,,Eschrich	Steven.Eschrich@moffitt.org	Biostatistics & Bioinformatics	Moffitt Cancer Center	12902 Magnolia Drive	Tampa	FL	33612	USA	ftp://ftp.ncbi.nlm.nih.gov/geo/samples/GSM1854nnn/GSM1854863/suppl/GSM1854863__52070900780614100509406331655305_1_1.CEL.gz	60607
GSM1854864	Public on Oct 21 2015	Aug 14 2015	Oct 23 2015	RNA	1	lung adenocarcinoma	Homo sapiens	barcode_microarray: @52070900780614100509406331655325	filename_microarray: @52070900780614100509406331655325_1_1.CEL	rna_barin: 6.9	patient_id: K297	gender: F	age_at_diagnosis: 79	race: WHITE	spanish_hispanic: Non Spanish/Hispanic	smoking_status: Ever	vital_status: Dead	survival_time_in_days: 398	Stage: 3B	kras_status: WT	egfr_status: Mut	stk11_status: WT	tp53_status: WT	egfr_aa_mut: delE746-A750			total RNA	Samples are processed in parallel in 96-well plates to minimize potential variation. Reaction purification is achieved using magnetic binding beads for cDNA and Qiagen RNeasy kits for cRNA purification. Isolated total RNA samples were assayed for quality (Agilent Bioanalyzer) and yield (Ribogreen) metrics prior to amplification.	biotin	Samples were amplified and labeled using a custom automated version of the NuGEN Ovation v2 with WB (whole blood) reagents protocol (using Ribo-SPIA amplification). The labeled molecules are biotinylated-cRNA. Sample amplification and labeling were performed by LabCorp Clinical Trials-Genomic Services in Seattle, Washington.	9606	GeneChip microarrays are loaded with the fragmented target sample/hybridization buffer mix using standard manual techniques. Arrays are hybridized for 18 hours at 45C with vigorous mixing. Unbound sample is removed and staining is accomplished through the binding of streptavidin conjugated phycoerythrin to the hybridized target. Excess label is removed. Washing and staining steps are performed by…	Arrays are scanned using a GeneChip Scanner 3000 7G with a 48 array autoloader. The scanner maintains the optimal temperature for the arrays prior to and during scanning.	IRON normalization was performed on the dataset, batch corrected for RNA quality using PLS	GPL15048	Steven,,Eschrich	Steven.Eschrich@moffitt.org	Biostatistics & Bioinformatics	Moffitt Cancer Center	12902 Magnolia Drive	Tampa	FL	33612	USA	ftp://ftp.ncbi.nlm.nih.gov/geo/samples/GSM1854nnn/GSM1854864/suppl/GSM1854864__52070900780614100509406331655325_1_1.CEL.gz	60607
GSM1854865	Public on Oct 21 2015	Aug 14 2015	Oct 23 2015	RNA	1	lung adenocarcinoma	Homo sapiens	barcode_microarray: @52070900780614100509406331655329	filename_microarray: @52070900780614100509406331655329_1_1.CEL	rna_barin: 7.6	patient_id: K139	gender: M	age_at_diagnosis: 62	race: WHITE	spanish_hispanic: Non Spanish/Hispanic	smoking_status: Ever	vital_status: Alive	survival_time_in_days: 1623	Stage: 2B	kras_status: Mut	egfr_status: WT	stk11_status: Mut	tp53_status: WT	kras_aa_mut: G12GC	stk11_aa_mut: L282fs*5		total RNA	Samples are processed in parallel in 96-well plates to minimize potential variation. Reaction purification is achieved using magnetic binding beads for cDNA and Qiagen RNeasy kits for cRNA purification. Isolated total RNA samples were assayed for quality (Agilent Bioanalyzer) and yield (Ribogreen) metrics prior to amplification.	biotin	Samples were amplified and labeled using a custom automated version of the NuGEN Ovation v2 with WB (whole blood) reagents protocol (using Ribo-SPIA amplification). The labeled molecules are biotinylated-cRNA. Sample amplification and labeling were performed by LabCorp Clinical Trials-Genomic Services in Seattle, Washington.	9606	GeneChip microarrays are loaded with the fragmented target sample/hybridization buffer mix using standard manual techniques. Arrays are hybridized for 18 hours at 45C with vigorous mixing. Unbound sample is removed and staining is accomplished through the binding of streptavidin conjugated phycoerythrin to the hybridized target. Excess label is removed. Washing and staining steps are performed by…	Arrays are scanned using a GeneChip Scanner 3000 7G with a 48 array autoloader. The scanner maintains the optimal temperature for the arrays prior to and during scanning.	IRON normalization was performed on the dataset, batch corrected for RNA quality using PLS	GPL15048	Steven,,Eschrich	Steven.Eschrich@moffitt.org	Biostatistics & Bioinformatics	Moffitt Cancer Center	12902 Magnolia Drive	Tampa	FL	33612	USA	ftp://ftp.ncbi.nlm.nih.gov/geo/samples/GSM1854nnn/GSM1854865/suppl/GSM1854865__52070900780614100509406331655329_1_1.CEL.gz	60607
GSM1854866	Public on Oct 21 2015	Aug 14 2015	Oct 23 2015	RNA	1	lung adenocarcinoma	Homo sapiens	barcode_microarray: @52070900780614100509406331655332	filename_microarray: @52070900780614100509406331655332_1_1.CEL	rna_barin: 7.2	patient_id: K071	gender: F	age_at_diagnosis: 72	race: WHITE	spanish_hispanic: Non Spanish/Hispanic	smoking_status: Ever	vital_status: Alive	survival_time_in_days: 1238	Stage: 1B	kras_status: WT	egfr_status: WT	stk11_status: Mut	tp53_status: WT	stk11_aa_mut: SpliceSite			total RNA	Samples are processed in parallel in 96-well plates to minimize potential variation. Reaction purification is achieved using magnetic binding beads for cDNA and Qiagen RNeasy kits for cRNA purification. Isolated total RNA samples were assayed for quality (Agilent Bioanalyzer) and yield (Ribogreen) metrics prior to amplification.	biotin	Samples were amplified and labeled using a custom automated version of the NuGEN Ovation v2 with WB (whole blood) reagents protocol (using Ribo-SPIA amplification). The labeled molecules are biotinylated-cRNA. Sample amplification and labeling were performed by LabCorp Clinical Trials-Genomic Services in Seattle, Washington.	9606	GeneChip microarrays are loaded with the fragmented target sample/hybridization buffer mix using standard manual techniques. Arrays are hybridized for 18 hours at 45C with vigorous mixing. Unbound sample is removed and staining is accomplished through the binding of streptavidin conjugated phycoerythrin to the hybridized target. Excess label is removed. Washing and staining steps are performed by…	Arrays are scanned using a GeneChip Scanner 3000 7G with a 48 array autoloader. The scanner maintains the optimal temperature for the arrays prior to and during scanning.	IRON normalization was performed on the dataset, batch corrected for RNA quality using PLS	GPL15048	Steven,,Eschrich	Steven.Eschrich@moffitt.org	Biostatistics & Bioinformatics	Moffitt Cancer Center	12902 Magnolia Drive	Tampa	FL	33612	USA	ftp://ftp.ncbi.nlm.nih.gov/geo/samples/GSM1854nnn/GSM1854866/suppl/GSM1854866__52070900780614100509406331655332_1_1.CEL.gz	60607
GSM1854867	Public on Oct 21 2015	Aug 14 2015	Oct 23 2015	RNA	1	lung adenocarcinoma	Homo sapiens	barcode_microarray: @52070900780616100509406331655375	filename_microarray: @52070900780616100509406331655375.CEL	rna_barin: 8.4	patient_id: K428	gender: M	age_at_diagnosis: 64	race: WHITE	spanish_hispanic: Non Spanish/Hispanic	smoking_status: Ever	vital_status: Alive	survival_time_in_days: 1481	Stage: 1B	kras_status: Mut	egfr_status: WT	stk11_status: WT	tp53_status: WT	kras_aa_mut: G12GC			total RNA	Samples are processed in parallel in 96-well plates to minimize potential variation. Reaction purification is achieved using magnetic binding beads for cDNA and Qiagen RNeasy kits for cRNA purification. Isolated total RNA samples were assayed for quality (Agilent Bioanalyzer) and yield (Ribogreen) metrics prior to amplification.	biotin	Samples were amplified and labeled using a custom automated version of the NuGEN Ovation v2 with WB (whole blood) reagents protocol (using Ribo-SPIA amplification). The labeled molecules are biotinylated-cRNA. Sample amplification and labeling were performed by LabCorp Clinical Trials-Genomic Services in Seattle, Washington.	9606	GeneChip microarrays are loaded with the fragmented target sample/hybridization buffer mix using standard manual techniques. Arrays are hybridized for 18 hours at 45C with vigorous mixing. Unbound sample is removed and staining is accomplished through the binding of streptavidin conjugated phycoerythrin to the hybridized target. Excess label is removed. Washing and staining steps are performed by…	Arrays are scanned using a GeneChip Scanner 3000 7G with a 48 array autoloader. The scanner maintains the optimal temperature for the arrays prior to and during scanning.	IRON normalization was performed on the dataset, batch corrected for RNA quality using PLS	GPL15048	Steven,,Eschrich	Steven.Eschrich@moffitt.org	Biostatistics & Bioinformatics	Moffitt Cancer Center	12902 Magnolia Drive	Tampa	FL	33612	USA	ftp://ftp.ncbi.nlm.nih.gov/geo/samples/GSM1854nnn/GSM1854867/suppl/GSM1854867__52070900780616100509406331655375.CEL.gz	60607
GSM1854868	Public on Oct 21 2015	Aug 14 2015	Oct 23 2015	RNA	1	lung adenocarcinoma	Homo sapiens	barcode_microarray: @52070900780616100509406331655378	filename_microarray: @52070900780616100509406331655378_1_1.CEL	rna_barin: 7	patient_id: K406	gender: M	age_at_diagnosis: 66	race: WHITE	spanish_hispanic: Non Spanish/Hispanic	smoking_status: Ever	vital_status: Dead	survival_time_in_days: 430	Stage: 2B	kras_status: Mut	egfr_status: WT	stk11_status: WT	tp53_status: Mut	kras_aa_mut: G12V	tp53_aa_mut: R158L		total RNA	Samples are processed in parallel in 96-well plates to minimize potential variation. Reaction purification is achieved using magnetic binding beads for cDNA and Qiagen RNeasy kits for cRNA purification. Isolated total RNA samples were assayed for quality (Agilent Bioanalyzer) and yield (Ribogreen) metrics prior to amplification.	biotin	Samples were amplified and labeled using a custom automated version of the NuGEN Ovation v2 with WB (whole blood) reagents protocol (using Ribo-SPIA amplification). The labeled molecules are biotinylated-cRNA. Sample amplification and labeling were performed by LabCorp Clinical Trials-Genomic Services in Seattle, Washington.	9606	GeneChip microarrays are loaded with the fragmented target sample/hybridization buffer mix using standard manual techniques. Arrays are hybridized for 18 hours at 45C with vigorous mixing. Unbound sample is removed and staining is accomplished through the binding of streptavidin conjugated phycoerythrin to the hybridized target. Excess label is removed. Washing and staining steps are performed by…	Arrays are scanned using a GeneChip Scanner 3000 7G with a 48 array autoloader. The scanner maintains the optimal temperature for the arrays prior to and during scanning.	IRON normalization was performed on the dataset, batch corrected for RNA quality using PLS	GPL15048	Steven,,Eschrich	Steven.Eschrich@moffitt.org	Biostatistics & Bioinformatics	Moffitt Cancer Center	12902 Magnolia Drive	Tampa	FL	33612	USA	ftp://ftp.ncbi.nlm.nih.gov/geo/samples/GSM1854nnn/GSM1854868/suppl/GSM1854868__52070900780616100509406331655378_1_1.CEL.gz	60607
GSM1854869	Public on Oct 21 2015	Aug 14 2015	Oct 23 2015	RNA	1	lung adenocarcinoma	Homo sapiens	barcode_microarray: @52070900781746012110406842626844	filename_microarray: @52070900781746012110406842626844_1_1.CEL	rna_barin: 7.5	patient_id: K196	gender: M	age_at_diagnosis: 65	race: WHITE	spanish_hispanic: Non Spanish/Hispanic	smoking_status: Ever	vital_status: Alive	survival_time_in_days: 771	Stage: 1A	kras_status: Mut	egfr_status: WT	stk11_status: Mut	tp53_status: WT	kras_aa_mut: G12GC	stk11_aa_mut: E65*		total RNA	Samples are processed in parallel in 96-well plates to minimize potential variation. Reaction purification is achieved using magnetic binding beads for cDNA and Qiagen RNeasy kits for cRNA purification. Isolated total RNA samples were assayed for quality (Agilent Bioanalyzer) and yield (Ribogreen) metrics prior to amplification.	biotin	Samples were amplified and labeled using a custom automated version of the NuGEN Ovation v2 with WB (whole blood) reagents protocol (using Ribo-SPIA amplification). The labeled molecules are biotinylated-cRNA. Sample amplification and labeling were performed by LabCorp Clinical Trials-Genomic Services in Seattle, Washington.	9606	GeneChip microarrays are loaded with the fragmented target sample/hybridization buffer mix using standard manual techniques. Arrays are hybridized for 18 hours at 45C with vigorous mixing. Unbound sample is removed and staining is accomplished through the binding of streptavidin conjugated phycoerythrin to the hybridized target. Excess label is removed. Washing and staining steps are performed by…	Arrays are scanned using a GeneChip Scanner 3000 7G with a 48 array autoloader. The scanner maintains the optimal temperature for the arrays prior to and during scanning.	IRON normalization was performed on the dataset, batch corrected for RNA quality using PLS	GPL15048	Steven,,Eschrich	Steven.Eschrich@moffitt.org	Biostatistics & Bioinformatics	Moffitt Cancer Center	12902 Magnolia Drive	Tampa	FL	33612	USA	ftp://ftp.ncbi.nlm.nih.gov/geo/samples/GSM1854nnn/GSM1854869/suppl/GSM1854869__52070900781746012110406842626844_1_1.CEL.gz	60607
GSM1854870	Public on Oct 21 2015	Aug 14 2015	Oct 23 2015	RNA	1	lung adenocarcinoma	Homo sapiens	barcode_microarray: @52070900781746012110406842626878	filename_microarray: @52070900781746012110406842626878_1_1.CEL	rna_barin: 7.2	patient_id: K218	gender: M	age_at_diagnosis: 47	race: WHITE	spanish_hispanic: Non Spanish/Hispanic	smoking_status: Ever	vital_status: Alive	survival_time_in_days: 1109	Stage: 1A	kras_status: WT	egfr_status: WT	stk11_status: WT	tp53_status: Mut	tp53_aa_mut: Q118fs*5			total RNA	Samples are processed in parallel in 96-well plates to minimize potential variation. Reaction purification is achieved using magnetic binding beads for cDNA and Qiagen RNeasy kits for cRNA purification. Isolated total RNA samples were assayed for quality (Agilent Bioanalyzer) and yield (Ribogreen) metrics prior to amplification.	biotin	Samples were amplified and labeled using a custom automated version of the NuGEN Ovation v2 with WB (whole blood) reagents protocol (using Ribo-SPIA amplification). The labeled molecules are biotinylated-cRNA. Sample amplification and labeling were performed by LabCorp Clinical Trials-Genomic Services in Seattle, Washington.	9606	GeneChip microarrays are loaded with the fragmented target sample/hybridization buffer mix using standard manual techniques. Arrays are hybridized for 18 hours at 45C with vigorous mixing. Unbound sample is removed and staining is accomplished through the binding of streptavidin conjugated phycoerythrin to the hybridized target. Excess label is removed. Washing and staining steps are performed by…	Arrays are scanned using a GeneChip Scanner 3000 7G with a 48 array autoloader. The scanner maintains the optimal temperature for the arrays prior to and during scanning.	IRON normalization was performed on the dataset, batch corrected for RNA quality using PLS	GPL15048	Steven,,Eschrich	Steven.Eschrich@moffitt.org	Biostatistics & Bioinformatics	Moffitt Cancer Center	12902 Magnolia Drive	Tampa	FL	33612	USA	ftp://ftp.ncbi.nlm.nih.gov/geo/samples/GSM1854nnn/GSM1854870/suppl/GSM1854870__52070900781746012110406842626878_1_1.CEL.gz	60607
GSM1854871	Public on Oct 21 2015	Aug 14 2015	Oct 23 2015	RNA	1	lung adenocarcinoma	Homo sapiens	barcode_microarray: @52070900781747012110406842626923	filename_microarray: @52070900781747012110406842626923_1_1.CEL	rna_barin: 7.8	patient_id: K001	gender: F	age_at_diagnosis: 78	race: WHITE	spanish_hispanic: Non Spanish/Hispanic	smoking_status: Ever	vital_status: Alive	survival_time_in_days: 1120	Stage: 2B	kras_status: WT	egfr_status: Mut	stk11_status: WT	tp53_status: WT	egfr_aa_mut: delE746-A750			total RNA	Samples are processed in parallel in 96-well plates to minimize potential variation. Reaction purification is achieved using magnetic binding beads for cDNA and Qiagen RNeasy kits for cRNA purification. Isolated total RNA samples were assayed for quality (Agilent Bioanalyzer) and yield (Ribogreen) metrics prior to amplification.	biotin	Samples were amplified and labeled using a custom automated version of the NuGEN Ovation v2 with WB (whole blood) reagents protocol (using Ribo-SPIA amplification). The labeled molecules are biotinylated-cRNA. Sample amplification and labeling were performed by LabCorp Clinical Trials-Genomic Services in Seattle, Washington.	9606	GeneChip microarrays are loaded with the fragmented target sample/hybridization buffer mix using standard manual techniques. Arrays are hybridized for 18 hours at 45C with vigorous mixing. Unbound sample is removed and staining is accomplished through the binding of streptavidin conjugated phycoerythrin to the hybridized target. Excess label is removed. Washing and staining steps are performed by…	Arrays are scanned using a GeneChip Scanner 3000 7G with a 48 array autoloader. The scanner maintains the optimal temperature for the arrays prior to and during scanning.	IRON normalization was performed on the dataset, batch corrected for RNA quality using PLS	GPL15048	Steven,,Eschrich	Steven.Eschrich@moffitt.org	Biostatistics & Bioinformatics	Moffitt Cancer Center	12902 Magnolia Drive	Tampa	FL	33612	USA	ftp://ftp.ncbi.nlm.nih.gov/geo/samples/GSM1854nnn/GSM1854871/suppl/GSM1854871__52070900781747012110406842626923_1_1.CEL.gz	60607
GSM1854872	Public on Oct 21 2015	Aug 14 2015	Oct 23 2015	RNA	1	lung adenocarcinoma	Homo sapiens	barcode_microarray: @52070900781749012110406842627026	filename_microarray: @52070900781749012110406842627026_1_1.CEL	rna_barin: 7.7	patient_id: K405	gender: F	age_at_diagnosis: 76	race: BLACK	spanish_hispanic: Non Spanish/Hispanic	smoking_status: Ever	vital_status: Alive	survival_time_in_days: 844	Stage: 1A	kras_status: WT	egfr_status: WT	stk11_status: WT	tp53_status: WT				total RNA	Samples are processed in parallel in 96-well plates to minimize potential variation. Reaction purification is achieved using magnetic binding beads for cDNA and Qiagen RNeasy kits for cRNA purification. Isolated total RNA samples were assayed for quality (Agilent Bioanalyzer) and yield (Ribogreen) metrics prior to amplification.	biotin	Samples were amplified and labeled using a custom automated version of the NuGEN Ovation v2 with WB (whole blood) reagents protocol (using Ribo-SPIA amplification). The labeled molecules are biotinylated-cRNA. Sample amplification and labeling were performed by LabCorp Clinical Trials-Genomic Services in Seattle, Washington.	9606	GeneChip microarrays are loaded with the fragmented target sample/hybridization buffer mix using standard manual techniques. Arrays are hybridized for 18 hours at 45C with vigorous mixing. Unbound sample is removed and staining is accomplished through the binding of streptavidin conjugated phycoerythrin to the hybridized target. Excess label is removed. Washing and staining steps are performed by…	Arrays are scanned using a GeneChip Scanner 3000 7G with a 48 array autoloader. The scanner maintains the optimal temperature for the arrays prior to and during scanning.	IRON normalization was performed on the dataset, batch corrected for RNA quality using PLS	GPL15048	Steven,,Eschrich	Steven.Eschrich@moffitt.org	Biostatistics & Bioinformatics	Moffitt Cancer Center	12902 Magnolia Drive	Tampa	FL	33612	USA	ftp://ftp.ncbi.nlm.nih.gov/geo/samples/GSM1854nnn/GSM1854872/suppl/GSM1854872__52070900781749012110406842627026_1_1.CEL.gz	60607
GSM1854873	Public on Oct 21 2015	Aug 14 2015	Oct 23 2015	RNA	1	lung adenocarcinoma	Homo sapiens	barcode_microarray: @52070900781749012110406842627062	filename_microarray: @52070900781749012110406842627062_1_1.CEL	rna_barin: 9	patient_id: K149	gender: M	age_at_diagnosis: 68	race: UNKNOWN	spanish_hispanic: NA	smoking_status: Ever	vital_status: Alive	survival_time_in_days: 1086	Stage: 1A	kras_status: WT	egfr_status: WT	stk11_status: WT	tp53_status: WT				total RNA	Samples are processed in parallel in 96-well plates to minimize potential variation. Reaction purification is achieved using magnetic binding beads for cDNA and Qiagen RNeasy kits for cRNA purification. Isolated total RNA samples were assayed for quality (Agilent Bioanalyzer) and yield (Ribogreen) metrics prior to amplification.	biotin	Samples were amplified and labeled using a custom automated version of the NuGEN Ovation v2 with WB (whole blood) reagents protocol (using Ribo-SPIA amplification). The labeled molecules are biotinylated-cRNA. Sample amplification and labeling were performed by LabCorp Clinical Trials-Genomic Services in Seattle, Washington.	9606	GeneChip microarrays are loaded with the fragmented target sample/hybridization buffer mix using standard manual techniques. Arrays are hybridized for 18 hours at 45C with vigorous mixing. Unbound sample is removed and staining is accomplished through the binding of streptavidin conjugated phycoerythrin to the hybridized target. Excess label is removed. Washing and staining steps are performed by…	Arrays are scanned using a GeneChip Scanner 3000 7G with a 48 array autoloader. The scanner maintains the optimal temperature for the arrays prior to and during scanning.	IRON normalization was performed on the dataset, batch corrected for RNA quality using PLS	GPL15048	Steven,,Eschrich	Steven.Eschrich@moffitt.org	Biostatistics & Bioinformatics	Moffitt Cancer Center	12902 Magnolia Drive	Tampa	FL	33612	USA	ftp://ftp.ncbi.nlm.nih.gov/geo/samples/GSM1854nnn/GSM1854873/suppl/GSM1854873__52070900781749012110406842627062_1_1.CEL.gz	60607
GSM1854874	Public on Oct 21 2015	Aug 14 2015	Oct 23 2015	RNA	1	lung adenocarcinoma	Homo sapiens	barcode_microarray: @52070900781749012110406842627066	filename_microarray: @52070900781749012110406842627066_1_1.CEL	rna_barin: 8.8	patient_id: K187	gender: F	age_at_diagnosis: 72	race: WHITE	spanish_hispanic: Non Spanish/Hispanic	smoking_status: Ever	vital_status: Dead	survival_time_in_days: 871	Stage: 2A	kras_status: Mut	egfr_status: WT	stk11_status: WT	tp53_status: WT	kras_aa_mut: G12GA			total RNA	Samples are processed in parallel in 96-well plates to minimize potential variation. Reaction purification is achieved using magnetic binding beads for cDNA and Qiagen RNeasy kits for cRNA purification. Isolated total RNA samples were assayed for quality (Agilent Bioanalyzer) and yield (Ribogreen) metrics prior to amplification.	biotin	Samples were amplified and labeled using a custom automated version of the NuGEN Ovation v2 with WB (whole blood) reagents protocol (using Ribo-SPIA amplification). The labeled molecules are biotinylated-cRNA. Sample amplification and labeling were performed by LabCorp Clinical Trials-Genomic Services in Seattle, Washington.	9606	GeneChip microarrays are loaded with the fragmented target sample/hybridization buffer mix using standard manual techniques. Arrays are hybridized for 18 hours at 45C with vigorous mixing. Unbound sample is removed and staining is accomplished through the binding of streptavidin conjugated phycoerythrin to the hybridized target. Excess label is removed. Washing and staining steps are performed by…	Arrays are scanned using a GeneChip Scanner 3000 7G with a 48 array autoloader. The scanner maintains the optimal temperature for the arrays prior to and during scanning.	IRON normalization was performed on the dataset, batch corrected for RNA quality using PLS	GPL15048	Steven,,Eschrich	Steven.Eschrich@moffitt.org	Biostatistics & Bioinformatics	Moffitt Cancer Center	12902 Magnolia Drive	Tampa	FL	33612	USA	ftp://ftp.ncbi.nlm.nih.gov/geo/samples/GSM1854nnn/GSM1854874/suppl/GSM1854874__52070900781749012110406842627066_1_1.CEL.gz	60607
GSM1854875	Public on Oct 21 2015	Aug 14 2015	Oct 23 2015	RNA	1	lung adenocarcinoma	Homo sapiens	barcode_microarray: @52070900782662072010407829805053	filename_microarray: @52070900782662072010407829805053_1_1.CEL	rna_barin: 8.7	patient_id: K210	gender: M	age_at_diagnosis: 64	race: WHITE	spanish_hispanic: Non Spanish/Hispanic	smoking_status: Ever	vital_status: Alive	survival_time_in_days: 1063	Stage: 2B	kras_status: Mut	egfr_status: WT	stk11_status: WT	tp53_status: WT	kras_aa_mut: G12GD	tp53_aa_inherited: P72R		total RNA	Samples are processed in parallel in 96-well plates to minimize potential variation. Reaction purification is achieved using magnetic binding beads for cDNA and Qiagen RNeasy kits for cRNA purification. Isolated total RNA samples were assayed for quality (Agilent Bioanalyzer) and yield (Ribogreen) metrics prior to amplification.	biotin	Samples were amplified and labeled using a custom automated version of the NuGEN Ovation v2 with WB (whole blood) reagents protocol (using Ribo-SPIA amplification). The labeled molecules are biotinylated-cRNA. Sample amplification and labeling were performed by LabCorp Clinical Trials-Genomic Services in Seattle, Washington.	9606	GeneChip microarrays are loaded with the fragmented target sample/hybridization buffer mix using standard manual techniques. Arrays are hybridized for 18 hours at 45C with vigorous mixing. Unbound sample is removed and staining is accomplished through the binding of streptavidin conjugated phycoerythrin to the hybridized target. Excess label is removed. Washing and staining steps are performed by…	Arrays are scanned using a GeneChip Scanner 3000 7G with a 48 array autoloader. The scanner maintains the optimal temperature for the arrays prior to and during scanning.	IRON normalization was performed on the dataset, batch corrected for RNA quality using PLS	GPL15048	Steven,,Eschrich	Steven.Eschrich@moffitt.org	Biostatistics & Bioinformatics	Moffitt Cancer Center	12902 Magnolia Drive	Tampa	FL	33612	USA	ftp://ftp.ncbi.nlm.nih.gov/geo/samples/GSM1854nnn/GSM1854875/suppl/GSM1854875__52070900782662072010407829805053_1_1.CEL.gz	60607
GSM1854876	Public on Oct 21 2015	Aug 14 2015	Oct 23 2015	RNA	1	lung adenocarcinoma	Homo sapiens	barcode_microarray: @52070900782662072010407829805061	filename_microarray: @52070900782662072010407829805061_1_1.CEL	rna_barin: 8.9	patient_id: K015	gender: F	age_at_diagnosis: 74	race: WHITE	spanish_hispanic: Non Spanish/Hispanic	smoking_status: Ever	vital_status: Alive	survival_time_in_days: 907	Stage: 2B	kras_status: WT	egfr_status: WT	stk11_status: WT	tp53_status: WT				total RNA	Samples are processed in parallel in 96-well plates to minimize potential variation. Reaction purification is achieved using magnetic binding beads for cDNA and Qiagen RNeasy kits for cRNA purification. Isolated total RNA samples were assayed for quality (Agilent Bioanalyzer) and yield (Ribogreen) metrics prior to amplification.	biotin	Samples were amplified and labeled using a custom automated version of the NuGEN Ovation v2 with WB (whole blood) reagents protocol (using Ribo-SPIA amplification). The labeled molecules are biotinylated-cRNA. Sample amplification and labeling were performed by LabCorp Clinical Trials-Genomic Services in Seattle, Washington.	9606	GeneChip microarrays are loaded with the fragmented target sample/hybridization buffer mix using standard manual techniques. Arrays are hybridized for 18 hours at 45C with vigorous mixing. Unbound sample is removed and staining is accomplished through the binding of streptavidin conjugated phycoerythrin to the hybridized target. Excess label is removed. Washing and staining steps are performed by…	Arrays are scanned using a GeneChip Scanner 3000 7G with a 48 array autoloader. The scanner maintains the optimal temperature for the arrays prior to and during scanning.	IRON normalization was performed on the dataset, batch corrected for RNA quality using PLS	GPL15048	Steven,,Eschrich	Steven.Eschrich@moffitt.org	Biostatistics & Bioinformatics	Moffitt Cancer Center	12902 Magnolia Drive	Tampa	FL	33612	USA	ftp://ftp.ncbi.nlm.nih.gov/geo/samples/GSM1854nnn/GSM1854876/suppl/GSM1854876__52070900782662072010407829805061_1_1.CEL.gz	60607
GSM1854877	Public on Oct 21 2015	Aug 14 2015	Oct 23 2015	RNA	1	lung adenocarcinoma	Homo sapiens	barcode_microarray: @52070900782665072010407829805235	filename_microarray: @52070900782665072010407829805235_1_1.CEL	rna_barin: 8.6	patient_id: K468	gender: F	age_at_diagnosis: 83	race: WHITE	spanish_hispanic: Non Spanish/Hispanic	smoking_status: Ever	vital_status: Alive	survival_time_in_days: 776	Stage: 1A	kras_status: Mut	egfr_status: WT	stk11_status: Mut	tp53_status: WT	kras_aa_mut: G12GC	stk11_aa_mut: Y261fs*26		total RNA	Samples are processed in parallel in 96-well plates to minimize potential variation. Reaction purification is achieved using magnetic binding beads for cDNA and Qiagen RNeasy kits for cRNA purification. Isolated total RNA samples were assayed for quality (Agilent Bioanalyzer) and yield (Ribogreen) metrics prior to amplification.	biotin	Samples were amplified and labeled using a custom automated version of the NuGEN Ovation v2 with WB (whole blood) reagents protocol (using Ribo-SPIA amplification). The labeled molecules are biotinylated-cRNA. Sample amplification and labeling were performed by LabCorp Clinical Trials-Genomic Services in Seattle, Washington.	9606	GeneChip microarrays are loaded with the fragmented target sample/hybridization buffer mix using standard manual techniques. Arrays are hybridized for 18 hours at 45C with vigorous mixing. Unbound sample is removed and staining is accomplished through the binding of streptavidin conjugated phycoerythrin to the hybridized target. Excess label is removed. Washing and staining steps are performed by…	Arrays are scanned using a GeneChip Scanner 3000 7G with a 48 array autoloader. The scanner maintains the optimal temperature for the arrays prior to and during scanning.	IRON normalization was performed on the dataset, batch corrected for RNA quality using PLS	GPL15048	Steven,,Eschrich	Steven.Eschrich@moffitt.org	Biostatistics & Bioinformatics	Moffitt Cancer Center	12902 Magnolia Drive	Tampa	FL	33612	USA	ftp://ftp.ncbi.nlm.nih.gov/geo/samples/GSM1854nnn/GSM1854877/suppl/GSM1854877__52070900782665072010407829805235_1_1.CEL.gz	60607
GSM1854878	Public on Oct 21 2015	Aug 14 2015	Oct 23 2015	RNA	1	lung adenocarcinoma	Homo sapiens	barcode_microarray: @52070900782665072010407829805244	filename_microarray: @52070900782665072010407829805244_1_1.CEL	rna_barin: 9.8	patient_id: K006	gender: F	age_at_diagnosis: NA	race: NA	spanish_hispanic: NA	smoking_status: Ever	vital_status: NA	survival_time_in_days: NA	Stage: NA	kras_status: WT	egfr_status: Mut	stk11_status: WT	tp53_status: Mut	egfr_aa_mut: delP741-R748inQGIKRSNIS	tp53_aa_mut: 168fs*1		total RNA	Samples are processed in parallel in 96-well plates to minimize potential variation. Reaction purification is achieved using magnetic binding beads for cDNA and Qiagen RNeasy kits for cRNA purification. Isolated total RNA samples were assayed for quality (Agilent Bioanalyzer) and yield (Ribogreen) metrics prior to amplification.	biotin	Samples were amplified and labeled using a custom automated version of the NuGEN Ovation v2 with WB (whole blood) reagents protocol (using Ribo-SPIA amplification). The labeled molecules are biotinylated-cRNA. Sample amplification and labeling were performed by LabCorp Clinical Trials-Genomic Services in Seattle, Washington.	9606	GeneChip microarrays are loaded with the fragmented target sample/hybridization buffer mix using standard manual techniques. Arrays are hybridized for 18 hours at 45C with vigorous mixing. Unbound sample is removed and staining is accomplished through the binding of streptavidin conjugated phycoerythrin to the hybridized target. Excess label is removed. Washing and staining steps are performed by…	Arrays are scanned using a GeneChip Scanner 3000 7G with a 48 array autoloader. The scanner maintains the optimal temperature for the arrays prior to and during scanning.	IRON normalization was performed on the dataset, batch corrected for RNA quality using PLS	GPL15048	Steven,,Eschrich	Steven.Eschrich@moffitt.org	Biostatistics & Bioinformatics	Moffitt Cancer Center	12902 Magnolia Drive	Tampa	FL	33612	USA	ftp://ftp.ncbi.nlm.nih.gov/geo/samples/GSM1854nnn/GSM1854878/suppl/GSM1854878__52070900782665072010407829805244_1_1.CEL.gz	60607
GSM1854879	Public on Oct 21 2015	Aug 14 2015	Oct 23 2015	RNA	1	lung adenocarcinoma	Homo sapiens	barcode_microarray: @52070900782665072010407829805255	filename_microarray: @52070900782665072010407829805255_1_1.CEL	rna_barin: 7.4	patient_id: K394	gender: F	age_at_diagnosis: 81	race: WHITE	spanish_hispanic: Non Spanish/Hispanic	smoking_status: Ever	vital_status: Alive	survival_time_in_days: 974	Stage: 4	kras_status: WT	egfr_status: WT	stk11_status: WT	tp53_status: WT				total RNA	Samples are processed in parallel in 96-well plates to minimize potential variation. Reaction purification is achieved using magnetic binding beads for cDNA and Qiagen RNeasy kits for cRNA purification. Isolated total RNA samples were assayed for quality (Agilent Bioanalyzer) and yield (Ribogreen) metrics prior to amplification.	biotin	Samples were amplified and labeled using a custom automated version of the NuGEN Ovation v2 with WB (whole blood) reagents protocol (using Ribo-SPIA amplification). The labeled molecules are biotinylated-cRNA. Sample amplification and labeling were performed by LabCorp Clinical Trials-Genomic Services in Seattle, Washington.	9606	GeneChip microarrays are loaded with the fragmented target sample/hybridization buffer mix using standard manual techniques. Arrays are hybridized for 18 hours at 45C with vigorous mixing. Unbound sample is removed and staining is accomplished through the binding of streptavidin conjugated phycoerythrin to the hybridized target. Excess label is removed. Washing and staining steps are performed by…	Arrays are scanned using a GeneChip Scanner 3000 7G with a 48 array autoloader. The scanner maintains the optimal temperature for the arrays prior to and during scanning.	IRON normalization was performed on the dataset, batch corrected for RNA quality using PLS	GPL15048	Steven,,Eschrich	Steven.Eschrich@moffitt.org	Biostatistics & Bioinformatics	Moffitt Cancer Center	12902 Magnolia Drive	Tampa	FL	33612	USA	ftp://ftp.ncbi.nlm.nih.gov/geo/samples/GSM1854nnn/GSM1854879/suppl/GSM1854879__52070900782665072010407829805255_1_1.CEL.gz	60607
GSM1854880	Public on Oct 21 2015	Aug 14 2015	Oct 23 2015	RNA	1	lung adenocarcinoma	Homo sapiens	barcode_microarray: @52070900782665072010407829805257	filename_microarray: @52070900782665072010407829805257_1_1.CEL	rna_barin: 8.9	patient_id: K053	gender: F	age_at_diagnosis: 80	race: WHITE	spanish_hispanic: Non Spanish/Hispanic	smoking_status: Ever	vital_status: Alive	survival_time_in_days: 852	Stage: 1A	kras_status: WT	egfr_status: WT	stk11_status: WT	tp53_status: WT				total RNA	Samples are processed in parallel in 96-well plates to minimize potential variation. Reaction purification is achieved using magnetic binding beads for cDNA and Qiagen RNeasy kits for cRNA purification. Isolated total RNA samples were assayed for quality (Agilent Bioanalyzer) and yield (Ribogreen) metrics prior to amplification.	biotin	Samples were amplified and labeled using a custom automated version of the NuGEN Ovation v2 with WB (whole blood) reagents protocol (using Ribo-SPIA amplification). The labeled molecules are biotinylated-cRNA. Sample amplification and labeling were performed by LabCorp Clinical Trials-Genomic Services in Seattle, Washington.	9606	GeneChip microarrays are loaded with the fragmented target sample/hybridization buffer mix using standard manual techniques. Arrays are hybridized for 18 hours at 45C with vigorous mixing. Unbound sample is removed and staining is accomplished through the binding of streptavidin conjugated phycoerythrin to the hybridized target. Excess label is removed. Washing and staining steps are performed by…	Arrays are scanned using a GeneChip Scanner 3000 7G with a 48 array autoloader. The scanner maintains the optimal temperature for the arrays prior to and during scanning.	IRON normalization was performed on the dataset, batch corrected for RNA quality using PLS	GPL15048	Steven,,Eschrich	Steven.Eschrich@moffitt.org	Biostatistics & Bioinformatics	Moffitt Cancer Center	12902 Magnolia Drive	Tampa	FL	33612	USA	ftp://ftp.ncbi.nlm.nih.gov/geo/samples/GSM1854nnn/GSM1854880/suppl/GSM1854880__52070900782665072010407829805257_1_1.CEL.gz	60607
GSM1854881	Public on Oct 21 2015	Aug 14 2015	Oct 23 2015	RNA	1	lung adenocarcinoma	Homo sapiens	barcode_microarray: @52070900782665072010407829805258	filename_microarray: @52070900782665072010407829805258_1_1.CEL	rna_barin: 8.7	patient_id: K308	gender: M	age_at_diagnosis: 76	race: WHITE	spanish_hispanic: Non Spanish/Hispanic	smoking_status: Ever	vital_status: Dead	survival_time_in_days: 732	Stage: 2B	kras_status: WT	egfr_status: WT	stk11_status: WT	tp53_status: WT				total RNA	Samples are processed in parallel in 96-well plates to minimize potential variation. Reaction purification is achieved using magnetic binding beads for cDNA and Qiagen RNeasy kits for cRNA purification. Isolated total RNA samples were assayed for quality (Agilent Bioanalyzer) and yield (Ribogreen) metrics prior to amplification.	biotin	Samples were amplified and labeled using a custom automated version of the NuGEN Ovation v2 with WB (whole blood) reagents protocol (using Ribo-SPIA amplification). The labeled molecules are biotinylated-cRNA. Sample amplification and labeling were performed by LabCorp Clinical Trials-Genomic Services in Seattle, Washington.	9606	GeneChip microarrays are loaded with the fragmented target sample/hybridization buffer mix using standard manual techniques. Arrays are hybridized for 18 hours at 45C with vigorous mixing. Unbound sample is removed and staining is accomplished through the binding of streptavidin conjugated phycoerythrin to the hybridized target. Excess label is removed. Washing and staining steps are performed by…	Arrays are scanned using a GeneChip Scanner 3000 7G with a 48 array autoloader. The scanner maintains the optimal temperature for the arrays prior to and during scanning.	IRON normalization was performed on the dataset, batch corrected for RNA quality using PLS	GPL15048	Steven,,Eschrich	Steven.Eschrich@moffitt.org	Biostatistics & Bioinformatics	Moffitt Cancer Center	12902 Magnolia Drive	Tampa	FL	33612	USA	ftp://ftp.ncbi.nlm.nih.gov/geo/samples/GSM1854nnn/GSM1854881/suppl/GSM1854881__52070900782665072010407829805258_1_1.CEL.gz	60607
GSM1854882	Public on Oct 21 2015	Aug 14 2015	Oct 23 2015	RNA	1	lung adenocarcinoma	Homo sapiens	barcode_microarray: @52070900782665072010407829805264	filename_microarray: @52070900782665072010407829805264_1_1.CEL	rna_barin: 8.3	patient_id: K112	gender: F	age_at_diagnosis: 70	race: WHITE	spanish_hispanic: Non Spanish/Hispanic	smoking_status: Ever	vital_status: Alive	survival_time_in_days: 557	Stage: 1A	kras_status: Mut	egfr_status: WT	stk11_status: WT	tp53_status: WT	kras_aa_mut: G12GD			total RNA	Samples are processed in parallel in 96-well plates to minimize potential variation. Reaction purification is achieved using magnetic binding beads for cDNA and Qiagen RNeasy kits for cRNA purification. Isolated total RNA samples were assayed for quality (Agilent Bioanalyzer) and yield (Ribogreen) metrics prior to amplification.	biotin	Samples were amplified and labeled using a custom automated version of the NuGEN Ovation v2 with WB (whole blood) reagents protocol (using Ribo-SPIA amplification). The labeled molecules are biotinylated-cRNA. Sample amplification and labeling were performed by LabCorp Clinical Trials-Genomic Services in Seattle, Washington.	9606	GeneChip microarrays are loaded with the fragmented target sample/hybridization buffer mix using standard manual techniques. Arrays are hybridized for 18 hours at 45C with vigorous mixing. Unbound sample is removed and staining is accomplished through the binding of streptavidin conjugated phycoerythrin to the hybridized target. Excess label is removed. Washing and staining steps are performed by…	Arrays are scanned using a GeneChip Scanner 3000 7G with a 48 array autoloader. The scanner maintains the optimal temperature for the arrays prior to and during scanning.	IRON normalization was performed on the dataset, batch corrected for RNA quality using PLS	GPL15048	Steven,,Eschrich	Steven.Eschrich@moffitt.org	Biostatistics & Bioinformatics	Moffitt Cancer Center	12902 Magnolia Drive	Tampa	FL	33612	USA	ftp://ftp.ncbi.nlm.nih.gov/geo/samples/GSM1854nnn/GSM1854882/suppl/GSM1854882__52070900782665072010407829805264_1_1.CEL.gz	60607
GSM1854883	Public on Oct 21 2015	Aug 14 2015	Oct 23 2015	RNA	1	lung adenocarcinoma	Homo sapiens	barcode_microarray: @52070900782909012910406843030709	filename_microarray: @52070900782909012910406843030709.CEL	rna_barin: 9	patient_id: K327	gender: F	age_at_diagnosis: 62	race: WHITE	spanish_hispanic: Non Spanish/Hispanic	smoking_status: Ever	vital_status: Dead	survival_time_in_days: 1074	Stage: 3B	kras_status: WT	egfr_status: WT	stk11_status: WT	tp53_status: WT				total RNA	Samples are processed in parallel in 96-well plates to minimize potential variation. Reaction purification is achieved using magnetic binding beads for cDNA and Qiagen RNeasy kits for cRNA purification. Isolated total RNA samples were assayed for quality (Agilent Bioanalyzer) and yield (Ribogreen) metrics prior to amplification.	biotin	Samples were amplified and labeled using a custom automated version of the NuGEN Ovation v2 with WB (whole blood) reagents protocol (using Ribo-SPIA amplification). The labeled molecules are biotinylated-cRNA. Sample amplification and labeling were performed by LabCorp Clinical Trials-Genomic Services in Seattle, Washington.	9606	GeneChip microarrays are loaded with the fragmented target sample/hybridization buffer mix using standard manual techniques. Arrays are hybridized for 18 hours at 45C with vigorous mixing. Unbound sample is removed and staining is accomplished through the binding of streptavidin conjugated phycoerythrin to the hybridized target. Excess label is removed. Washing and staining steps are performed by…	Arrays are scanned using a GeneChip Scanner 3000 7G with a 48 array autoloader. The scanner maintains the optimal temperature for the arrays prior to and during scanning.	IRON normalization was performed on the dataset, batch corrected for RNA quality using PLS	GPL15048	Steven,,Eschrich	Steven.Eschrich@moffitt.org	Biostatistics & Bioinformatics	Moffitt Cancer Center	12902 Magnolia Drive	Tampa	FL	33612	USA	ftp://ftp.ncbi.nlm.nih.gov/geo/samples/GSM1854nnn/GSM1854883/suppl/GSM1854883__52070900782909012910406843030709.CEL.gz	60607
GSM1854884	Public on Oct 21 2015	Aug 14 2015	Oct 23 2015	RNA	1	lung adenocarcinoma	Homo sapiens	barcode_microarray: @52070900782909012910406843030715	filename_microarray: @52070900782909012910406843030715_1_1.CEL	rna_barin: 7.4	patient_id: K257	gender: M	age_at_diagnosis: 64	race: WHITE	spanish_hispanic: Non Spanish/Hispanic	smoking_status: Ever	vital_status: Dead	survival_time_in_days: 328	Stage: 3A	kras_status: WT	egfr_status: WT	stk11_status: WT	tp53_status: WT				total RNA	Samples are processed in parallel in 96-well plates to minimize potential variation. Reaction purification is achieved using magnetic binding beads for cDNA and Qiagen RNeasy kits for cRNA purification. Isolated total RNA samples were assayed for quality (Agilent Bioanalyzer) and yield (Ribogreen) metrics prior to amplification.	biotin	Samples were amplified and labeled using a custom automated version of the NuGEN Ovation v2 with WB (whole blood) reagents protocol (using Ribo-SPIA amplification). The labeled molecules are biotinylated-cRNA. Sample amplification and labeling were performed by LabCorp Clinical Trials-Genomic Services in Seattle, Washington.	9606	GeneChip microarrays are loaded with the fragmented target sample/hybridization buffer mix using standard manual techniques. Arrays are hybridized for 18 hours at 45C with vigorous mixing. Unbound sample is removed and staining is accomplished through the binding of streptavidin conjugated phycoerythrin to the hybridized target. Excess label is removed. Washing and staining steps are performed by…	Arrays are scanned using a GeneChip Scanner 3000 7G with a 48 array autoloader. The scanner maintains the optimal temperature for the arrays prior to and during scanning.	IRON normalization was performed on the dataset, batch corrected for RNA quality using PLS	GPL15048	Steven,,Eschrich	Steven.Eschrich@moffitt.org	Biostatistics & Bioinformatics	Moffitt Cancer Center	12902 Magnolia Drive	Tampa	FL	33612	USA	ftp://ftp.ncbi.nlm.nih.gov/geo/samples/GSM1854nnn/GSM1854884/suppl/GSM1854884__52070900782909012910406843030715_1_1.CEL.gz	60607
GSM1854885	Public on Oct 21 2015	Aug 14 2015	Oct 23 2015	RNA	1	lung adenocarcinoma	Homo sapiens	barcode_microarray: @52070900782909012910406843030725	filename_microarray: @52070900782909012910406843030725_1_1.CEL	rna_barin: 8.5	patient_id: K081	gender: M	age_at_diagnosis: 82	race: WHITE	spanish_hispanic: Non Spanish/Hispanic	smoking_status: Ever	vital_status: Dead	survival_time_in_days: 528	Stage: 1B	kras_status: Mut	egfr_status: WT	stk11_status: WT	tp53_status: WT	kras_aa_mut: G12GS			total RNA	Samples are processed in parallel in 96-well plates to minimize potential variation. Reaction purification is achieved using magnetic binding beads for cDNA and Qiagen RNeasy kits for cRNA purification. Isolated total RNA samples were assayed for quality (Agilent Bioanalyzer) and yield (Ribogreen) metrics prior to amplification.	biotin	Samples were amplified and labeled using a custom automated version of the NuGEN Ovation v2 with WB (whole blood) reagents protocol (using Ribo-SPIA amplification). The labeled molecules are biotinylated-cRNA. Sample amplification and labeling were performed by LabCorp Clinical Trials-Genomic Services in Seattle, Washington.	9606	GeneChip microarrays are loaded with the fragmented target sample/hybridization buffer mix using standard manual techniques. Arrays are hybridized for 18 hours at 45C with vigorous mixing. Unbound sample is removed and staining is accomplished through the binding of streptavidin conjugated phycoerythrin to the hybridized target. Excess label is removed. Washing and staining steps are performed by…	Arrays are scanned using a GeneChip Scanner 3000 7G with a 48 array autoloader. The scanner maintains the optimal temperature for the arrays prior to and during scanning.	IRON normalization was performed on the dataset, batch corrected for RNA quality using PLS	GPL15048	Steven,,Eschrich	Steven.Eschrich@moffitt.org	Biostatistics & Bioinformatics	Moffitt Cancer Center	12902 Magnolia Drive	Tampa	FL	33612	USA	ftp://ftp.ncbi.nlm.nih.gov/geo/samples/GSM1854nnn/GSM1854885/suppl/GSM1854885__52070900782909012910406843030725_1_1.CEL.gz	60607
GSM1854886	Public on Oct 21 2015	Aug 14 2015	Oct 23 2015	RNA	1	lung adenocarcinoma	Homo sapiens	barcode_microarray: @52070900782909012910406843030726	filename_microarray: @52070900782909012910406843030726_1_1.CEL	rna_barin: 9.5	patient_id: K069	gender: M	age_at_diagnosis: 59	race: WHITE	spanish_hispanic: Non Spanish/Hispanic	smoking_status: Never	vital_status: Dead	survival_time_in_days: 415	Stage: 3A	kras_status: WT	egfr_status: WT	stk11_status: WT	tp53_status: WT				total RNA	Samples are processed in parallel in 96-well plates to minimize potential variation. Reaction purification is achieved using magnetic binding beads for cDNA and Qiagen RNeasy kits for cRNA purification. Isolated total RNA samples were assayed for quality (Agilent Bioanalyzer) and yield (Ribogreen) metrics prior to amplification.	biotin	Samples were amplified and labeled using a custom automated version of the NuGEN Ovation v2 with WB (whole blood) reagents protocol (using Ribo-SPIA amplification). The labeled molecules are biotinylated-cRNA. Sample amplification and labeling were performed by LabCorp Clinical Trials-Genomic Services in Seattle, Washington.	9606	GeneChip microarrays are loaded with the fragmented target sample/hybridization buffer mix using standard manual techniques. Arrays are hybridized for 18 hours at 45C with vigorous mixing. Unbound sample is removed and staining is accomplished through the binding of streptavidin conjugated phycoerythrin to the hybridized target. Excess label is removed. Washing and staining steps are performed by…	Arrays are scanned using a GeneChip Scanner 3000 7G with a 48 array autoloader. The scanner maintains the optimal temperature for the arrays prior to and during scanning.	IRON normalization was performed on the dataset, batch corrected for RNA quality using PLS	GPL15048	Steven,,Eschrich	Steven.Eschrich@moffitt.org	Biostatistics & Bioinformatics	Moffitt Cancer Center	12902 Magnolia Drive	Tampa	FL	33612	USA	ftp://ftp.ncbi.nlm.nih.gov/geo/samples/GSM1854nnn/GSM1854886/suppl/GSM1854886__52070900782909012910406843030726_1_1.CEL.gz	60607
GSM1854887	Public on Oct 21 2015	Aug 14 2015	Oct 23 2015	RNA	1	lung adenocarcinoma	Homo sapiens	barcode_microarray: @52070900782913012910406843030766	filename_microarray: @52070900782913012910406843030766_1_1.CEL	rna_barin: 9.3	patient_id: K073	gender: F	age_at_diagnosis: 78	race: WHITE	spanish_hispanic: Non Spanish/Hispanic	smoking_status: Ever	vital_status: Alive	survival_time_in_days: 406	Stage: 1A	kras_status: WT	egfr_status: WT	stk11_status: Mut	tp53_status: WT	stk11_aa_mut: D53fs*11			total RNA	Samples are processed in parallel in 96-well plates to minimize potential variation. Reaction purification is achieved using magnetic binding beads for cDNA and Qiagen RNeasy kits for cRNA purification. Isolated total RNA samples were assayed for quality (Agilent Bioanalyzer) and yield (Ribogreen) metrics prior to amplification.	biotin	Samples were amplified and labeled using a custom automated version of the NuGEN Ovation v2 with WB (whole blood) reagents protocol (using Ribo-SPIA amplification). The labeled molecules are biotinylated-cRNA. Sample amplification and labeling were performed by LabCorp Clinical Trials-Genomic Services in Seattle, Washington.	9606	GeneChip microarrays are loaded with the fragmented target sample/hybridization buffer mix using standard manual techniques. Arrays are hybridized for 18 hours at 45C with vigorous mixing. Unbound sample is removed and staining is accomplished through the binding of streptavidin conjugated phycoerythrin to the hybridized target. Excess label is removed. Washing and staining steps are performed by…	Arrays are scanned using a GeneChip Scanner 3000 7G with a 48 array autoloader. The scanner maintains the optimal temperature for the arrays prior to and during scanning.	IRON normalization was performed on the dataset, batch corrected for RNA quality using PLS	GPL15048	Steven,,Eschrich	Steven.Eschrich@moffitt.org	Biostatistics & Bioinformatics	Moffitt Cancer Center	12902 Magnolia Drive	Tampa	FL	33612	USA	ftp://ftp.ncbi.nlm.nih.gov/geo/samples/GSM1854nnn/GSM1854887/suppl/GSM1854887__52070900782913012910406843030766_1_1.CEL.gz	60607
GSM1854888	Public on Oct 21 2015	Aug 14 2015	Oct 23 2015	RNA	1	lung adenocarcinoma	Homo sapiens	barcode_microarray: @52070900782913012910406843030770	filename_microarray: @52070900782913012910406843030770_1_1.CEL	rna_barin: 8.6	patient_id: K232	gender: M	age_at_diagnosis: 69	race: WHITE	spanish_hispanic: Non Spanish/Hispanic	smoking_status: Ever	vital_status: Alive	survival_time_in_days: 840	Stage: 1A	kras_status: Mut	egfr_status: WT	stk11_status: Mut	tp53_status: WT	kras_aa_mut: G12GV;G12GC	stk11_aa_mut: E293*		total RNA	Samples are processed in parallel in 96-well plates to minimize potential variation. Reaction purification is achieved using magnetic binding beads for cDNA and Qiagen RNeasy kits for cRNA purification. Isolated total RNA samples were assayed for quality (Agilent Bioanalyzer) and yield (Ribogreen) metrics prior to amplification.	biotin	Samples were amplified and labeled using a custom automated version of the NuGEN Ovation v2 with WB (whole blood) reagents protocol (using Ribo-SPIA amplification). The labeled molecules are biotinylated-cRNA. Sample amplification and labeling were performed by LabCorp Clinical Trials-Genomic Services in Seattle, Washington.	9606	GeneChip microarrays are loaded with the fragmented target sample/hybridization buffer mix using standard manual techniques. Arrays are hybridized for 18 hours at 45C with vigorous mixing. Unbound sample is removed and staining is accomplished through the binding of streptavidin conjugated phycoerythrin to the hybridized target. Excess label is removed. Washing and staining steps are performed by…	Arrays are scanned using a GeneChip Scanner 3000 7G with a 48 array autoloader. The scanner maintains the optimal temperature for the arrays prior to and during scanning.	IRON normalization was performed on the dataset, batch corrected for RNA quality using PLS	GPL15048	Steven,,Eschrich	Steven.Eschrich@moffitt.org	Biostatistics & Bioinformatics	Moffitt Cancer Center	12902 Magnolia Drive	Tampa	FL	33612	USA	ftp://ftp.ncbi.nlm.nih.gov/geo/samples/GSM1854nnn/GSM1854888/suppl/GSM1854888__52070900782913012910406843030770_1_1.CEL.gz	60607
GSM1854889	Public on Oct 21 2015	Aug 14 2015	Oct 23 2015	RNA	1	lung adenocarcinoma	Homo sapiens	barcode_microarray: @52070900782913012910406843030771	filename_microarray: @52070900782913012910406843030771_1_1.CEL	rna_barin: 7	patient_id: K189	gender: M	age_at_diagnosis: 67	race: WHITE	spanish_hispanic: Non Spanish/Hispanic	smoking_status: Ever	vital_status: Dead	survival_time_in_days: 383	Stage: 3A	kras_status: WT	egfr_status: WT	stk11_status: Mut	tp53_status: Mut	stk11_aa_mut: P281fs*6	tp53_aa_mut: L252F		total RNA	Samples are processed in parallel in 96-well plates to minimize potential variation. Reaction purification is achieved using magnetic binding beads for cDNA and Qiagen RNeasy kits for cRNA purification. Isolated total RNA samples were assayed for quality (Agilent Bioanalyzer) and yield (Ribogreen) metrics prior to amplification.	biotin	Samples were amplified and labeled using a custom automated version of the NuGEN Ovation v2 with WB (whole blood) reagents protocol (using Ribo-SPIA amplification). The labeled molecules are biotinylated-cRNA. Sample amplification and labeling were performed by LabCorp Clinical Trials-Genomic Services in Seattle, Washington.	9606	GeneChip microarrays are loaded with the fragmented target sample/hybridization buffer mix using standard manual techniques. Arrays are hybridized for 18 hours at 45C with vigorous mixing. Unbound sample is removed and staining is accomplished through the binding of streptavidin conjugated phycoerythrin to the hybridized target. Excess label is removed. Washing and staining steps are performed by…	Arrays are scanned using a GeneChip Scanner 3000 7G with a 48 array autoloader. The scanner maintains the optimal temperature for the arrays prior to and during scanning.	IRON normalization was performed on the dataset, batch corrected for RNA quality using PLS	GPL15048	Steven,,Eschrich	Steven.Eschrich@moffitt.org	Biostatistics & Bioinformatics	Moffitt Cancer Center	12902 Magnolia Drive	Tampa	FL	33612	USA	ftp://ftp.ncbi.nlm.nih.gov/geo/samples/GSM1854nnn/GSM1854889/suppl/GSM1854889__52070900782913012910406843030771_1_1.CEL.gz	60607
GSM1854890	Public on Oct 21 2015	Aug 14 2015	Oct 23 2015	RNA	1	lung adenocarcinoma	Homo sapiens	barcode_microarray: @52070900782913012910406843030797	filename_microarray: @52070900782913012910406843030797_1_1.CEL	rna_barin: 8.8	patient_id: K061	gender: M	age_at_diagnosis: 68	race: WHITE	spanish_hispanic: Non Spanish/Hispanic	smoking_status: Ever	vital_status: Alive	survival_time_in_days: 1112	Stage: 2B	kras_status: Mut	egfr_status: WT	stk11_status: Mut	tp53_status: WT	kras_aa_mut: G12GA	stk11_aa_mut: P281fs*4		total RNA	Samples are processed in parallel in 96-well plates to minimize potential variation. Reaction purification is achieved using magnetic binding beads for cDNA and Qiagen RNeasy kits for cRNA purification. Isolated total RNA samples were assayed for quality (Agilent Bioanalyzer) and yield (Ribogreen) metrics prior to amplification.	biotin	Samples were amplified and labeled using a custom automated version of the NuGEN Ovation v2 with WB (whole blood) reagents protocol (using Ribo-SPIA amplification). The labeled molecules are biotinylated-cRNA. Sample amplification and labeling were performed by LabCorp Clinical Trials-Genomic Services in Seattle, Washington.	9606	GeneChip microarrays are loaded with the fragmented target sample/hybridization buffer mix using standard manual techniques. Arrays are hybridized for 18 hours at 45C with vigorous mixing. Unbound sample is removed and staining is accomplished through the binding of streptavidin conjugated phycoerythrin to the hybridized target. Excess label is removed. Washing and staining steps are performed by…	Arrays are scanned using a GeneChip Scanner 3000 7G with a 48 array autoloader. The scanner maintains the optimal temperature for the arrays prior to and during scanning.	IRON normalization was performed on the dataset, batch corrected for RNA quality using PLS	GPL15048	Steven,,Eschrich	Steven.Eschrich@moffitt.org	Biostatistics & Bioinformatics	Moffitt Cancer Center	12902 Magnolia Drive	Tampa	FL	33612	USA	ftp://ftp.ncbi.nlm.nih.gov/geo/samples/GSM1854nnn/GSM1854890/suppl/GSM1854890__52070900782913012910406843030797_1_1.CEL.gz	60607
GSM1854891	Public on Oct 21 2015	Aug 14 2015	Oct 23 2015	RNA	1	lung adenocarcinoma	Homo sapiens	barcode_microarray: @52070900782915110409406473783396	filename_microarray: @52070900782915110409406473783396_1_1.CEL	rna_barin: 6.4	patient_id: K206	gender: M	age_at_diagnosis: 71	race: WHITE	spanish_hispanic: Non Spanish/Hispanic	smoking_status: Ever	vital_status: Dead	survival_time_in_days: 442	Stage: 3B	kras_status: Mut	egfr_status: WT	stk11_status: WT	tp53_status: Mut	kras_aa_mut: G12GC	tp53_aa_mut: Q331*		total RNA	Samples are processed in parallel in 96-well plates to minimize potential variation. Reaction purification is achieved using magnetic binding beads for cDNA and Qiagen RNeasy kits for cRNA purification. Isolated total RNA samples were assayed for quality (Agilent Bioanalyzer) and yield (Ribogreen) metrics prior to amplification.	biotin	Samples were amplified and labeled using a custom automated version of the NuGEN Ovation v2 with WB (whole blood) reagents protocol (using Ribo-SPIA amplification). The labeled molecules are biotinylated-cRNA. Sample amplification and labeling were performed by LabCorp Clinical Trials-Genomic Services in Seattle, Washington.	9606	GeneChip microarrays are loaded with the fragmented target sample/hybridization buffer mix using standard manual techniques. Arrays are hybridized for 18 hours at 45C with vigorous mixing. Unbound sample is removed and staining is accomplished through the binding of streptavidin conjugated phycoerythrin to the hybridized target. Excess label is removed. Washing and staining steps are performed by…	Arrays are scanned using a GeneChip Scanner 3000 7G with a 48 array autoloader. The scanner maintains the optimal temperature for the arrays prior to and during scanning.	IRON normalization was performed on the dataset, batch corrected for RNA quality using PLS	GPL15048	Steven,,Eschrich	Steven.Eschrich@moffitt.org	Biostatistics & Bioinformatics	Moffitt Cancer Center	12902 Magnolia Drive	Tampa	FL	33612	USA	ftp://ftp.ncbi.nlm.nih.gov/geo/samples/GSM1854nnn/GSM1854891/suppl/GSM1854891__52070900782915110409406473783396_1_1.CEL.gz	60607
GSM1854892	Public on Oct 21 2015	Aug 14 2015	Oct 23 2015	RNA	1	lung adenocarcinoma	Homo sapiens	barcode_microarray: @52070900782916110409406473783481	filename_microarray: @52070900782916110409406473783481_1_1.CEL	rna_barin: 7	patient_id: K373	gender: M	age_at_diagnosis: 85	race: WHITE	spanish_hispanic: Non Spanish/Hispanic	smoking_status: Ever	vital_status: Dead	survival_time_in_days: 244	Stage: 2B	kras_status: WT	egfr_status: WT	stk11_status: WT	tp53_status: WT				total RNA	Samples are processed in parallel in 96-well plates to minimize potential variation. Reaction purification is achieved using magnetic binding beads for cDNA and Qiagen RNeasy kits for cRNA purification. Isolated total RNA samples were assayed for quality (Agilent Bioanalyzer) and yield (Ribogreen) metrics prior to amplification.	biotin	Samples were amplified and labeled using a custom automated version of the NuGEN Ovation v2 with WB (whole blood) reagents protocol (using Ribo-SPIA amplification). The labeled molecules are biotinylated-cRNA. Sample amplification and labeling were performed by LabCorp Clinical Trials-Genomic Services in Seattle, Washington.	9606	GeneChip microarrays are loaded with the fragmented target sample/hybridization buffer mix using standard manual techniques. Arrays are hybridized for 18 hours at 45C with vigorous mixing. Unbound sample is removed and staining is accomplished through the binding of streptavidin conjugated phycoerythrin to the hybridized target. Excess label is removed. Washing and staining steps are performed by…	Arrays are scanned using a GeneChip Scanner 3000 7G with a 48 array autoloader. The scanner maintains the optimal temperature for the arrays prior to and during scanning.	IRON normalization was performed on the dataset, batch corrected for RNA quality using PLS	GPL15048	Steven,,Eschrich	Steven.Eschrich@moffitt.org	Biostatistics & Bioinformatics	Moffitt Cancer Center	12902 Magnolia Drive	Tampa	FL	33612	USA	ftp://ftp.ncbi.nlm.nih.gov/geo/samples/GSM1854nnn/GSM1854892/suppl/GSM1854892__52070900782916110409406473783481_1_1.CEL.gz	60607
GSM1854893	Public on Oct 21 2015	Aug 14 2015	Oct 23 2015	RNA	1	lung adenocarcinoma	Homo sapiens	barcode_microarray: @52070900782917110409406473783541	filename_microarray: @52070900782917110409406473783541_1_1.CEL	rna_barin: 6.9	patient_id: K148	gender: F	age_at_diagnosis: 47	race: WHITE	spanish_hispanic: Non Spanish/Hispanic	smoking_status: Missing	vital_status: Dead	survival_time_in_days: 3	Stage: 2B	kras_status: Mut	egfr_status: WT	stk11_status: WT	tp53_status: Mut	kras_aa_mut: G12GD	tp53_aa_mut: I332M		total RNA	Samples are processed in parallel in 96-well plates to minimize potential variation. Reaction purification is achieved using magnetic binding beads for cDNA and Qiagen RNeasy kits for cRNA purification. Isolated total RNA samples were assayed for quality (Agilent Bioanalyzer) and yield (Ribogreen) metrics prior to amplification.	biotin	Samples were amplified and labeled using a custom automated version of the NuGEN Ovation v2 with WB (whole blood) reagents protocol (using Ribo-SPIA amplification). The labeled molecules are biotinylated-cRNA. Sample amplification and labeling were performed by LabCorp Clinical Trials-Genomic Services in Seattle, Washington.	9606	GeneChip microarrays are loaded with the fragmented target sample/hybridization buffer mix using standard manual techniques. Arrays are hybridized for 18 hours at 45C with vigorous mixing. Unbound sample is removed and staining is accomplished through the binding of streptavidin conjugated phycoerythrin to the hybridized target. Excess label is removed. Washing and staining steps are performed by…	Arrays are scanned using a GeneChip Scanner 3000 7G with a 48 array autoloader. The scanner maintains the optimal temperature for the arrays prior to and during scanning.	IRON normalization was performed on the dataset, batch corrected for RNA quality using PLS	GPL15048	Steven,,Eschrich	Steven.Eschrich@moffitt.org	Biostatistics & Bioinformatics	Moffitt Cancer Center	12902 Magnolia Drive	Tampa	FL	33612	USA	ftp://ftp.ncbi.nlm.nih.gov/geo/samples/GSM1854nnn/GSM1854893/suppl/GSM1854893__52070900782917110409406473783541_1_1.CEL.gz	60607
GSM1854894	Public on Oct 21 2015	Aug 14 2015	Oct 23 2015	RNA	1	lung adenocarcinoma	Homo sapiens	barcode_microarray: @52070900782917110409406473783543	filename_microarray: @52070900782917110409406473783543_1_1.CEL	rna_barin: 7	patient_id: K024	gender: F	age_at_diagnosis: NA	race: NA	spanish_hispanic: NA	smoking_status: Missing	vital_status: NA	survival_time_in_days: NA	Stage: NA	kras_status: WT	egfr_status: WT	stk11_status: WT	tp53_status: WT				total RNA	Samples are processed in parallel in 96-well plates to minimize potential variation. Reaction purification is achieved using magnetic binding beads for cDNA and Qiagen RNeasy kits for cRNA purification. Isolated total RNA samples were assayed for quality (Agilent Bioanalyzer) and yield (Ribogreen) metrics prior to amplification.	biotin	Samples were amplified and labeled using a custom automated version of the NuGEN Ovation v2 with WB (whole blood) reagents protocol (using Ribo-SPIA amplification). The labeled molecules are biotinylated-cRNA. Sample amplification and labeling were performed by LabCorp Clinical Trials-Genomic Services in Seattle, Washington.	9606	GeneChip microarrays are loaded with the fragmented target sample/hybridization buffer mix using standard manual techniques. Arrays are hybridized for 18 hours at 45C with vigorous mixing. Unbound sample is removed and staining is accomplished through the binding of streptavidin conjugated phycoerythrin to the hybridized target. Excess label is removed. Washing and staining steps are performed by…	Arrays are scanned using a GeneChip Scanner 3000 7G with a 48 array autoloader. The scanner maintains the optimal temperature for the arrays prior to and during scanning.	IRON normalization was performed on the dataset, batch corrected for RNA quality using PLS	GPL15048	Steven,,Eschrich	Steven.Eschrich@moffitt.org	Biostatistics & Bioinformatics	Moffitt Cancer Center	12902 Magnolia Drive	Tampa	FL	33612	USA	ftp://ftp.ncbi.nlm.nih.gov/geo/samples/GSM1854nnn/GSM1854894/suppl/GSM1854894__52070900782917110409406473783543_1_1.CEL.gz	60607
GSM1854895	Public on Oct 21 2015	Aug 14 2015	Oct 23 2015	RNA	1	lung adenocarcinoma	Homo sapiens	barcode_microarray: @52070900783436082609406072010708	filename_microarray: @52070900783436082609406072010708_1_1.CEL	rna_barin: 6.9	patient_id: K393	gender: F	age_at_diagnosis: 74	race: WHITE	spanish_hispanic: Non Spanish/Hispanic	smoking_status: Missing	vital_status: Dead	survival_time_in_days: 313	Stage: 3A	kras_status: Mut	egfr_status: WT	stk11_status: WT	tp53_status: WT	kras_aa_mut: G12GC			total RNA	Samples are processed in parallel in 96-well plates to minimize potential variation. Reaction purification is achieved using magnetic binding beads for cDNA and Qiagen RNeasy kits for cRNA purification. Isolated total RNA samples were assayed for quality (Agilent Bioanalyzer) and yield (Ribogreen) metrics prior to amplification.	biotin	Samples were amplified and labeled using a custom automated version of the NuGEN Ovation v2 with WB (whole blood) reagents protocol (using Ribo-SPIA amplification). The labeled molecules are biotinylated-cRNA. Sample amplification and labeling were performed by LabCorp Clinical Trials-Genomic Services in Seattle, Washington.	9606	GeneChip microarrays are loaded with the fragmented target sample/hybridization buffer mix using standard manual techniques. Arrays are hybridized for 18 hours at 45C with vigorous mixing. Unbound sample is removed and staining is accomplished through the binding of streptavidin conjugated phycoerythrin to the hybridized target. Excess label is removed. Washing and staining steps are performed by…	Arrays are scanned using a GeneChip Scanner 3000 7G with a 48 array autoloader. The scanner maintains the optimal temperature for the arrays prior to and during scanning.	IRON normalization was performed on the dataset, batch corrected for RNA quality using PLS	GPL15048	Steven,,Eschrich	Steven.Eschrich@moffitt.org	Biostatistics & Bioinformatics	Moffitt Cancer Center	12902 Magnolia Drive	Tampa	FL	33612	USA	ftp://ftp.ncbi.nlm.nih.gov/geo/samples/GSM1854nnn/GSM1854895/suppl/GSM1854895__52070900783436082609406072010708_1_1.CEL.gz	60607
GSM1854896	Public on Oct 21 2015	Aug 14 2015	Oct 23 2015	RNA	1	lung adenocarcinoma	Homo sapiens	barcode_microarray: @52070900784110111909406528599140	filename_microarray: @52070900784110111909406528599140_1_1.CEL	rna_barin: 7.3	patient_id: K389	gender: M	age_at_diagnosis: 75	race: WHITE	spanish_hispanic: Non Spanish/Hispanic	smoking_status: Ever	vital_status: Dead	survival_time_in_days: 1045	Stage: 3B	kras_status: Mut	egfr_status: WT	stk11_status: WT	tp53_status: Mut	kras_aa_mut: G12GV	tp53_aa_mut: E56fs*1		total RNA	Samples are processed in parallel in 96-well plates to minimize potential variation. Reaction purification is achieved using magnetic binding beads for cDNA and Qiagen RNeasy kits for cRNA purification. Isolated total RNA samples were assayed for quality (Agilent Bioanalyzer) and yield (Ribogreen) metrics prior to amplification.	biotin	Samples were amplified and labeled using a custom automated version of the NuGEN Ovation v2 with WB (whole blood) reagents protocol (using Ribo-SPIA amplification). The labeled molecules are biotinylated-cRNA. Sample amplification and labeling were performed by LabCorp Clinical Trials-Genomic Services in Seattle, Washington.	9606	GeneChip microarrays are loaded with the fragmented target sample/hybridization buffer mix using standard manual techniques. Arrays are hybridized for 18 hours at 45C with vigorous mixing. Unbound sample is removed and staining is accomplished through the binding of streptavidin conjugated phycoerythrin to the hybridized target. Excess label is removed. Washing and staining steps are performed by…	Arrays are scanned using a GeneChip Scanner 3000 7G with a 48 array autoloader. The scanner maintains the optimal temperature for the arrays prior to and during scanning.	IRON normalization was performed on the dataset, batch corrected for RNA quality using PLS	GPL15048	Steven,,Eschrich	Steven.Eschrich@moffitt.org	Biostatistics & Bioinformatics	Moffitt Cancer Center	12902 Magnolia Drive	Tampa	FL	33612	USA	ftp://ftp.ncbi.nlm.nih.gov/geo/samples/GSM1854nnn/GSM1854896/suppl/GSM1854896__52070900784110111909406528599140_1_1.CEL.gz	60607
GSM1854897	Public on Oct 21 2015	Aug 14 2015	Oct 23 2015	RNA	1	lung adenocarcinoma	Homo sapiens	barcode_microarray: @52070900784110111909406528599151	filename_microarray: @52070900784110111909406528599151_1_1.CEL	rna_barin: 9.4	patient_id: K470	gender: M	age_at_diagnosis: 68	race: WHITE	spanish_hispanic: Non Spanish/Hispanic	smoking_status: Ever	vital_status: Dead	survival_time_in_days: 347	Stage: 1A	kras_status: Mut	egfr_status: WT	stk11_status: WT	tp53_status: Mut	kras_aa_mut: G12GV	tp53_aa_mut: G245A		total RNA	Samples are processed in parallel in 96-well plates to minimize potential variation. Reaction purification is achieved using magnetic binding beads for cDNA and Qiagen RNeasy kits for cRNA purification. Isolated total RNA samples were assayed for quality (Agilent Bioanalyzer) and yield (Ribogreen) metrics prior to amplification.	biotin	Samples were amplified and labeled using a custom automated version of the NuGEN Ovation v2 with WB (whole blood) reagents protocol (using Ribo-SPIA amplification). The labeled molecules are biotinylated-cRNA. Sample amplification and labeling were performed by LabCorp Clinical Trials-Genomic Services in Seattle, Washington.	9606	GeneChip microarrays are loaded with the fragmented target sample/hybridization buffer mix using standard manual techniques. Arrays are hybridized for 18 hours at 45C with vigorous mixing. Unbound sample is removed and staining is accomplished through the binding of streptavidin conjugated phycoerythrin to the hybridized target. Excess label is removed. Washing and staining steps are performed by…	Arrays are scanned using a GeneChip Scanner 3000 7G with a 48 array autoloader. The scanner maintains the optimal temperature for the arrays prior to and during scanning.	IRON normalization was performed on the dataset, batch corrected for RNA quality using PLS	GPL15048	Steven,,Eschrich	Steven.Eschrich@moffitt.org	Biostatistics & Bioinformatics	Moffitt Cancer Center	12902 Magnolia Drive	Tampa	FL	33612	USA	ftp://ftp.ncbi.nlm.nih.gov/geo/samples/GSM1854nnn/GSM1854897/suppl/GSM1854897__52070900784110111909406528599151_1_1.CEL.gz	60607
GSM1854898	Public on Oct 21 2015	Aug 14 2015	Oct 23 2015	RNA	1	lung adenocarcinoma	Homo sapiens	barcode_microarray: @52070900784110111909406528599168	filename_microarray: @52070900784110111909406528599168_1_1.CEL	rna_barin: 8.6	patient_id: K188	gender: M	age_at_diagnosis: 64	race: WHITE	spanish_hispanic: Non Spanish/Hispanic	smoking_status: Ever	vital_status: Alive	survival_time_in_days: 16	Stage: 1A	kras_status: WT	egfr_status: WT	stk11_status: WT	tp53_status: WT				total RNA	Samples are processed in parallel in 96-well plates to minimize potential variation. Reaction purification is achieved using magnetic binding beads for cDNA and Qiagen RNeasy kits for cRNA purification. Isolated total RNA samples were assayed for quality (Agilent Bioanalyzer) and yield (Ribogreen) metrics prior to amplification.	biotin	Samples were amplified and labeled using a custom automated version of the NuGEN Ovation v2 with WB (whole blood) reagents protocol (using Ribo-SPIA amplification). The labeled molecules are biotinylated-cRNA. Sample amplification and labeling were performed by LabCorp Clinical Trials-Genomic Services in Seattle, Washington.	9606	GeneChip microarrays are loaded with the fragmented target sample/hybridization buffer mix using standard manual techniques. Arrays are hybridized for 18 hours at 45C with vigorous mixing. Unbound sample is removed and staining is accomplished through the binding of streptavidin conjugated phycoerythrin to the hybridized target. Excess label is removed. Washing and staining steps are performed by…	Arrays are scanned using a GeneChip Scanner 3000 7G with a 48 array autoloader. The scanner maintains the optimal temperature for the arrays prior to and during scanning.	IRON normalization was performed on the dataset, batch corrected for RNA quality using PLS	GPL15048	Steven,,Eschrich	Steven.Eschrich@moffitt.org	Biostatistics & Bioinformatics	Moffitt Cancer Center	12902 Magnolia Drive	Tampa	FL	33612	USA	ftp://ftp.ncbi.nlm.nih.gov/geo/samples/GSM1854nnn/GSM1854898/suppl/GSM1854898__52070900784110111909406528599168_1_1.CEL.gz	60607
GSM1854899	Public on Oct 21 2015	Aug 14 2015	Oct 23 2015	RNA	1	lung adenocarcinoma	Homo sapiens	barcode_microarray: @52070900784114110609406473387493	filename_microarray: @52070900784114110609406473387493_1_1.CEL	rna_barin: 8.3	patient_id: K226	gender: M	age_at_diagnosis: 73	race: WHITE	spanish_hispanic: Non Spanish/Hispanic	smoking_status: Ever	vital_status: Dead	survival_time_in_days: 131	Stage: 4	kras_status: WT	egfr_status: WT	stk11_status: WT	tp53_status: WT				total RNA	Samples are processed in parallel in 96-well plates to minimize potential variation. Reaction purification is achieved using magnetic binding beads for cDNA and Qiagen RNeasy kits for cRNA purification. Isolated total RNA samples were assayed for quality (Agilent Bioanalyzer) and yield (Ribogreen) metrics prior to amplification.	biotin	Samples were amplified and labeled using a custom automated version of the NuGEN Ovation v2 with WB (whole blood) reagents protocol (using Ribo-SPIA amplification). The labeled molecules are biotinylated-cRNA. Sample amplification and labeling were performed by LabCorp Clinical Trials-Genomic Services in Seattle, Washington.	9606	GeneChip microarrays are loaded with the fragmented target sample/hybridization buffer mix using standard manual techniques. Arrays are hybridized for 18 hours at 45C with vigorous mixing. Unbound sample is removed and staining is accomplished through the binding of streptavidin conjugated phycoerythrin to the hybridized target. Excess label is removed. Washing and staining steps are performed by…	Arrays are scanned using a GeneChip Scanner 3000 7G with a 48 array autoloader. The scanner maintains the optimal temperature for the arrays prior to and during scanning.	IRON normalization was performed on the dataset, batch corrected for RNA quality using PLS	GPL15048	Steven,,Eschrich	Steven.Eschrich@moffitt.org	Biostatistics & Bioinformatics	Moffitt Cancer Center	12902 Magnolia Drive	Tampa	FL	33612	USA	ftp://ftp.ncbi.nlm.nih.gov/geo/samples/GSM1854nnn/GSM1854899/suppl/GSM1854899__52070900784114110609406473387493_1_1.CEL.gz	60607
GSM1854900	Public on Oct 21 2015	Aug 14 2015	Oct 23 2015	RNA	1	lung adenocarcinoma	Homo sapiens	barcode_microarray: @52070900784114110609406473387514	filename_microarray: @52070900784114110609406473387514_1_1.CEL	rna_barin: 8	patient_id: K228	gender: F	age_at_diagnosis: 69	race: WHITE	spanish_hispanic: Non Spanish/Hispanic	smoking_status: Never	vital_status: Alive	survival_time_in_days: 907	Stage: NA	kras_status: WT	egfr_status: WT	stk11_status: WT	tp53_status: WT				total RNA	Samples are processed in parallel in 96-well plates to minimize potential variation. Reaction purification is achieved using magnetic binding beads for cDNA and Qiagen RNeasy kits for cRNA purification. Isolated total RNA samples were assayed for quality (Agilent Bioanalyzer) and yield (Ribogreen) metrics prior to amplification.	biotin	Samples were amplified and labeled using a custom automated version of the NuGEN Ovation v2 with WB (whole blood) reagents protocol (using Ribo-SPIA amplification). The labeled molecules are biotinylated-cRNA. Sample amplification and labeling were performed by LabCorp Clinical Trials-Genomic Services in Seattle, Washington.	9606	GeneChip microarrays are loaded with the fragmented target sample/hybridization buffer mix using standard manual techniques. Arrays are hybridized for 18 hours at 45C with vigorous mixing. Unbound sample is removed and staining is accomplished through the binding of streptavidin conjugated phycoerythrin to the hybridized target. Excess label is removed. Washing and staining steps are performed by…	Arrays are scanned using a GeneChip Scanner 3000 7G with a 48 array autoloader. The scanner maintains the optimal temperature for the arrays prior to and during scanning.	IRON normalization was performed on the dataset, batch corrected for RNA quality using PLS	GPL15048	Steven,,Eschrich	Steven.Eschrich@moffitt.org	Biostatistics & Bioinformatics	Moffitt Cancer Center	12902 Magnolia Drive	Tampa	FL	33612	USA	ftp://ftp.ncbi.nlm.nih.gov/geo/samples/GSM1854nnn/GSM1854900/suppl/GSM1854900__52070900784114110609406473387514_1_1.CEL.gz	60607
GSM1854901	Public on Oct 21 2015	Aug 14 2015	Oct 23 2015	RNA	1	lung adenocarcinoma	Homo sapiens	barcode_microarray: @52070900784114110609406473387515	filename_microarray: @52070900784114110609406473387515_1_1.CEL	rna_barin: 7.9	patient_id: K236	gender: M	age_at_diagnosis: NA	race: NA	spanish_hispanic: NA	smoking_status: Missing	vital_status: NA	survival_time_in_days: NA	Stage: NA	kras_status: Mut	egfr_status: WT	stk11_status: Mut	tp53_status: WT	kras_aa_mut: G12GC	stk11_aa_mut: D194Y		total RNA	Samples are processed in parallel in 96-well plates to minimize potential variation. Reaction purification is achieved using magnetic binding beads for cDNA and Qiagen RNeasy kits for cRNA purification. Isolated total RNA samples were assayed for quality (Agilent Bioanalyzer) and yield (Ribogreen) metrics prior to amplification.	biotin	Samples were amplified and labeled using a custom automated version of the NuGEN Ovation v2 with WB (whole blood) reagents protocol (using Ribo-SPIA amplification). The labeled molecules are biotinylated-cRNA. Sample amplification and labeling were performed by LabCorp Clinical Trials-Genomic Services in Seattle, Washington.	9606	GeneChip microarrays are loaded with the fragmented target sample/hybridization buffer mix using standard manual techniques. Arrays are hybridized for 18 hours at 45C with vigorous mixing. Unbound sample is removed and staining is accomplished through the binding of streptavidin conjugated phycoerythrin to the hybridized target. Excess label is removed. Washing and staining steps are performed by…	Arrays are scanned using a GeneChip Scanner 3000 7G with a 48 array autoloader. The scanner maintains the optimal temperature for the arrays prior to and during scanning.	IRON normalization was performed on the dataset, batch corrected for RNA quality using PLS	GPL15048	Steven,,Eschrich	Steven.Eschrich@moffitt.org	Biostatistics & Bioinformatics	Moffitt Cancer Center	12902 Magnolia Drive	Tampa	FL	33612	USA	ftp://ftp.ncbi.nlm.nih.gov/geo/samples/GSM1854nnn/GSM1854901/suppl/GSM1854901__52070900784114110609406473387515_1_1.CEL.gz	60607
GSM1854902	Public on Oct 21 2015	Aug 14 2015	Oct 23 2015	RNA	1	lung adenocarcinoma	Homo sapiens	barcode_microarray: @52070900784117110509406473287223	filename_microarray: @52070900784117110509406473287223_1_1.CEL	rna_barin: 6.3	patient_id: K402	gender: M	age_at_diagnosis: 75	race: WHITE	spanish_hispanic: Non Spanish/Hispanic	smoking_status: Ever	vital_status: Alive	survival_time_in_days: 27	Stage: 1A	kras_status: Mut	egfr_status: WT	stk11_status: WT	tp53_status: WT	kras_aa_mut: G12GC			total RNA	Samples are processed in parallel in 96-well plates to minimize potential variation. Reaction purification is achieved using magnetic binding beads for cDNA and Qiagen RNeasy kits for cRNA purification. Isolated total RNA samples were assayed for quality (Agilent Bioanalyzer) and yield (Ribogreen) metrics prior to amplification.	biotin	Samples were amplified and labeled using a custom automated version of the NuGEN Ovation v2 with WB (whole blood) reagents protocol (using Ribo-SPIA amplification). The labeled molecules are biotinylated-cRNA. Sample amplification and labeling were performed by LabCorp Clinical Trials-Genomic Services in Seattle, Washington.	9606	GeneChip microarrays are loaded with the fragmented target sample/hybridization buffer mix using standard manual techniques. Arrays are hybridized for 18 hours at 45C with vigorous mixing. Unbound sample is removed and staining is accomplished through the binding of streptavidin conjugated phycoerythrin to the hybridized target. Excess label is removed. Washing and staining steps are performed by…	Arrays are scanned using a GeneChip Scanner 3000 7G with a 48 array autoloader. The scanner maintains the optimal temperature for the arrays prior to and during scanning.	IRON normalization was performed on the dataset, batch corrected for RNA quality using PLS	GPL15048	Steven,,Eschrich	Steven.Eschrich@moffitt.org	Biostatistics & Bioinformatics	Moffitt Cancer Center	12902 Magnolia Drive	Tampa	FL	33612	USA	ftp://ftp.ncbi.nlm.nih.gov/geo/samples/GSM1854nnn/GSM1854902/suppl/GSM1854902__52070900784117110509406473287223_1_1.CEL.gz	60607
GSM1854903	Public on Oct 21 2015	Aug 14 2015	Oct 23 2015	RNA	1	lung adenocarcinoma	Homo sapiens	barcode_microarray: @52070900784123110609406473387600	filename_microarray: @52070900784123110609406473387600_1_1.CEL	rna_barin: 8.3	patient_id: K002	gender: F	age_at_diagnosis: 74	race: WHITE	spanish_hispanic: Non Spanish/Hispanic	smoking_status: Ever	vital_status: Dead	survival_time_in_days: 558	Stage: 3B	kras_status: WT	egfr_status: WT	stk11_status: WT	tp53_status: WT				total RNA	Samples are processed in parallel in 96-well plates to minimize potential variation. Reaction purification is achieved using magnetic binding beads for cDNA and Qiagen RNeasy kits for cRNA purification. Isolated total RNA samples were assayed for quality (Agilent Bioanalyzer) and yield (Ribogreen) metrics prior to amplification.	biotin	Samples were amplified and labeled using a custom automated version of the NuGEN Ovation v2 with WB (whole blood) reagents protocol (using Ribo-SPIA amplification). The labeled molecules are biotinylated-cRNA. Sample amplification and labeling were performed by LabCorp Clinical Trials-Genomic Services in Seattle, Washington.	9606	GeneChip microarrays are loaded with the fragmented target sample/hybridization buffer mix using standard manual techniques. Arrays are hybridized for 18 hours at 45C with vigorous mixing. Unbound sample is removed and staining is accomplished through the binding of streptavidin conjugated phycoerythrin to the hybridized target. Excess label is removed. Washing and staining steps are performed by…	Arrays are scanned using a GeneChip Scanner 3000 7G with a 48 array autoloader. The scanner maintains the optimal temperature for the arrays prior to and during scanning.	IRON normalization was performed on the dataset, batch corrected for RNA quality using PLS	GPL15048	Steven,,Eschrich	Steven.Eschrich@moffitt.org	Biostatistics & Bioinformatics	Moffitt Cancer Center	12902 Magnolia Drive	Tampa	FL	33612	USA	ftp://ftp.ncbi.nlm.nih.gov/geo/samples/GSM1854nnn/GSM1854903/suppl/GSM1854903__52070900784123110609406473387600_1_1.CEL.gz	60607
GSM1854904	Public on Oct 21 2015	Aug 14 2015	Oct 23 2015	RNA	1	lung adenocarcinoma	Homo sapiens	barcode_microarray: @52070900784123110609406473387606	filename_microarray: @52070900784123110609406473387606_1_1.CEL	rna_barin: 7.8	patient_id: K435	gender: F	age_at_diagnosis: 62	race: WHITE	spanish_hispanic: Non Spanish/Hispanic	smoking_status: Ever	vital_status: Alive	survival_time_in_days: 1061	Stage: 1B	kras_status: WT	egfr_status: WT	stk11_status: WT	tp53_status: WT				total RNA	Samples are processed in parallel in 96-well plates to minimize potential variation. Reaction purification is achieved using magnetic binding beads for cDNA and Qiagen RNeasy kits for cRNA purification. Isolated total RNA samples were assayed for quality (Agilent Bioanalyzer) and yield (Ribogreen) metrics prior to amplification.	biotin	Samples were amplified and labeled using a custom automated version of the NuGEN Ovation v2 with WB (whole blood) reagents protocol (using Ribo-SPIA amplification). The labeled molecules are biotinylated-cRNA. Sample amplification and labeling were performed by LabCorp Clinical Trials-Genomic Services in Seattle, Washington.	9606	GeneChip microarrays are loaded with the fragmented target sample/hybridization buffer mix using standard manual techniques. Arrays are hybridized for 18 hours at 45C with vigorous mixing. Unbound sample is removed and staining is accomplished through the binding of streptavidin conjugated phycoerythrin to the hybridized target. Excess label is removed. Washing and staining steps are performed by…	Arrays are scanned using a GeneChip Scanner 3000 7G with a 48 array autoloader. The scanner maintains the optimal temperature for the arrays prior to and during scanning.	IRON normalization was performed on the dataset, batch corrected for RNA quality using PLS	GPL15048	Steven,,Eschrich	Steven.Eschrich@moffitt.org	Biostatistics & Bioinformatics	Moffitt Cancer Center	12902 Magnolia Drive	Tampa	FL	33612	USA	ftp://ftp.ncbi.nlm.nih.gov/geo/samples/GSM1854nnn/GSM1854904/suppl/GSM1854904__52070900784123110609406473387606_1_1.CEL.gz	60607
GSM1854905	Public on Oct 21 2015	Aug 14 2015	Oct 23 2015	RNA	1	lung adenocarcinoma	Homo sapiens	barcode_microarray: @52070900784123110609406473387607	filename_microarray: @52070900784123110609406473387607_1_1.CEL	rna_barin: 8.1	patient_id: K166	gender: M	age_at_diagnosis: NA	race: NA	spanish_hispanic: NA	smoking_status: Ever	vital_status: NA	survival_time_in_days: NA	Stage: NA	kras_status: WT	egfr_status: WT	stk11_status: WT	tp53_status: Mut	tp53_aa_mut: E298*			total RNA	Samples are processed in parallel in 96-well plates to minimize potential variation. Reaction purification is achieved using magnetic binding beads for cDNA and Qiagen RNeasy kits for cRNA purification. Isolated total RNA samples were assayed for quality (Agilent Bioanalyzer) and yield (Ribogreen) metrics prior to amplification.	biotin	Samples were amplified and labeled using a custom automated version of the NuGEN Ovation v2 with WB (whole blood) reagents protocol (using Ribo-SPIA amplification). The labeled molecules are biotinylated-cRNA. Sample amplification and labeling were performed by LabCorp Clinical Trials-Genomic Services in Seattle, Washington.	9606	GeneChip microarrays are loaded with the fragmented target sample/hybridization buffer mix using standard manual techniques. Arrays are hybridized for 18 hours at 45C with vigorous mixing. Unbound sample is removed and staining is accomplished through the binding of streptavidin conjugated phycoerythrin to the hybridized target. Excess label is removed. Washing and staining steps are performed by…	Arrays are scanned using a GeneChip Scanner 3000 7G with a 48 array autoloader. The scanner maintains the optimal temperature for the arrays prior to and during scanning.	IRON normalization was performed on the dataset, batch corrected for RNA quality using PLS	GPL15048	Steven,,Eschrich	Steven.Eschrich@moffitt.org	Biostatistics & Bioinformatics	Moffitt Cancer Center	12902 Magnolia Drive	Tampa	FL	33612	USA	ftp://ftp.ncbi.nlm.nih.gov/geo/samples/GSM1854nnn/GSM1854905/suppl/GSM1854905__52070900784123110609406473387607_1_1.CEL.gz	60607
GSM1854906	Public on Oct 21 2015	Aug 14 2015	Oct 23 2015	RNA	1	lung adenocarcinoma	Homo sapiens	barcode_microarray: @52070900784123110609406473387618	filename_microarray: @52070900784123110609406473387618_1_1.CEL	rna_barin: 7.1	patient_id: K451	gender: F	age_at_diagnosis: 61	race: WHITE	spanish_hispanic: Non Spanish/Hispanic	smoking_status: Ever	vital_status: Alive	survival_time_in_days: 1146	Stage: 1A	kras_status: WT	egfr_status: WT	stk11_status: WT	tp53_status: WT				total RNA	Samples are processed in parallel in 96-well plates to minimize potential variation. Reaction purification is achieved using magnetic binding beads for cDNA and Qiagen RNeasy kits for cRNA purification. Isolated total RNA samples were assayed for quality (Agilent Bioanalyzer) and yield (Ribogreen) metrics prior to amplification.	biotin	Samples were amplified and labeled using a custom automated version of the NuGEN Ovation v2 with WB (whole blood) reagents protocol (using Ribo-SPIA amplification). The labeled molecules are biotinylated-cRNA. Sample amplification and labeling were performed by LabCorp Clinical Trials-Genomic Services in Seattle, Washington.	9606	GeneChip microarrays are loaded with the fragmented target sample/hybridization buffer mix using standard manual techniques. Arrays are hybridized for 18 hours at 45C with vigorous mixing. Unbound sample is removed and staining is accomplished through the binding of streptavidin conjugated phycoerythrin to the hybridized target. Excess label is removed. Washing and staining steps are performed by…	Arrays are scanned using a GeneChip Scanner 3000 7G with a 48 array autoloader. The scanner maintains the optimal temperature for the arrays prior to and during scanning.	IRON normalization was performed on the dataset, batch corrected for RNA quality using PLS	GPL15048	Steven,,Eschrich	Steven.Eschrich@moffitt.org	Biostatistics & Bioinformatics	Moffitt Cancer Center	12902 Magnolia Drive	Tampa	FL	33612	USA	ftp://ftp.ncbi.nlm.nih.gov/geo/samples/GSM1854nnn/GSM1854906/suppl/GSM1854906__52070900784123110609406473387618_1_1.CEL.gz	60607
GSM1854907	Public on Oct 21 2015	Aug 14 2015	Oct 23 2015	RNA	1	lung adenocarcinoma	Homo sapiens	barcode_microarray: @52070900784123110609406473387631	filename_microarray: @52070900784123110609406473387631_1_1.CEL	rna_barin: 9.1	patient_id: K248	gender: M	age_at_diagnosis: 70	race: WHITE	spanish_hispanic: Non Spanish/Hispanic	smoking_status: Ever	vital_status: Alive	survival_time_in_days: 1070	Stage: 1A	kras_status: WT	egfr_status: WT	stk11_status: Mut	tp53_status: WT	stk11_aa_mut: K48fs*178			total RNA	Samples are processed in parallel in 96-well plates to minimize potential variation. Reaction purification is achieved using magnetic binding beads for cDNA and Qiagen RNeasy kits for cRNA purification. Isolated total RNA samples were assayed for quality (Agilent Bioanalyzer) and yield (Ribogreen) metrics prior to amplification.	biotin	Samples were amplified and labeled using a custom automated version of the NuGEN Ovation v2 with WB (whole blood) reagents protocol (using Ribo-SPIA amplification). The labeled molecules are biotinylated-cRNA. Sample amplification and labeling were performed by LabCorp Clinical Trials-Genomic Services in Seattle, Washington.	9606	GeneChip microarrays are loaded with the fragmented target sample/hybridization buffer mix using standard manual techniques. Arrays are hybridized for 18 hours at 45C with vigorous mixing. Unbound sample is removed and staining is accomplished through the binding of streptavidin conjugated phycoerythrin to the hybridized target. Excess label is removed. Washing and staining steps are performed by…	Arrays are scanned using a GeneChip Scanner 3000 7G with a 48 array autoloader. The scanner maintains the optimal temperature for the arrays prior to and during scanning.	IRON normalization was performed on the dataset, batch corrected for RNA quality using PLS	GPL15048	Steven,,Eschrich	Steven.Eschrich@moffitt.org	Biostatistics & Bioinformatics	Moffitt Cancer Center	12902 Magnolia Drive	Tampa	FL	33612	USA	ftp://ftp.ncbi.nlm.nih.gov/geo/samples/GSM1854nnn/GSM1854907/suppl/GSM1854907__52070900784123110609406473387631_1_1.CEL.gz	60607
GSM1854908	Public on Oct 21 2015	Aug 14 2015	Oct 23 2015	RNA	1	lung adenocarcinoma	Homo sapiens	barcode_microarray: @52070900784123110609406473387638	filename_microarray: @52070900784123110609406473387638_1_1.CEL	rna_barin: 9.1	patient_id: K469	gender: F	age_at_diagnosis: 73	race: WHITE	spanish_hispanic: Non Spanish/Hispanic	smoking_status: Ever	vital_status: Alive	survival_time_in_days: 1141	Stage: 1A	kras_status: WT	egfr_status: Mut	stk11_status: WT	tp53_status: WT	egfr_aa_mut: L858LR			total RNA	Samples are processed in parallel in 96-well plates to minimize potential variation. Reaction purification is achieved using magnetic binding beads for cDNA and Qiagen RNeasy kits for cRNA purification. Isolated total RNA samples were assayed for quality (Agilent Bioanalyzer) and yield (Ribogreen) metrics prior to amplification.	biotin	Samples were amplified and labeled using a custom automated version of the NuGEN Ovation v2 with WB (whole blood) reagents protocol (using Ribo-SPIA amplification). The labeled molecules are biotinylated-cRNA. Sample amplification and labeling were performed by LabCorp Clinical Trials-Genomic Services in Seattle, Washington.	9606	GeneChip microarrays are loaded with the fragmented target sample/hybridization buffer mix using standard manual techniques. Arrays are hybridized for 18 hours at 45C with vigorous mixing. Unbound sample is removed and staining is accomplished through the binding of streptavidin conjugated phycoerythrin to the hybridized target. Excess label is removed. Washing and staining steps are performed by…	Arrays are scanned using a GeneChip Scanner 3000 7G with a 48 array autoloader. The scanner maintains the optimal temperature for the arrays prior to and during scanning.	IRON normalization was performed on the dataset, batch corrected for RNA quality using PLS	GPL15048	Steven,,Eschrich	Steven.Eschrich@moffitt.org	Biostatistics & Bioinformatics	Moffitt Cancer Center	12902 Magnolia Drive	Tampa	FL	33612	USA	ftp://ftp.ncbi.nlm.nih.gov/geo/samples/GSM1854nnn/GSM1854908/suppl/GSM1854908__52070900784123110609406473387638_1_1.CEL.gz	60607
GSM1854909	Public on Oct 21 2015	Aug 14 2015	Oct 23 2015	RNA	1	lung adenocarcinoma	Homo sapiens	barcode_microarray: @52070900784123110609406473387640	filename_microarray: @52070900784123110609406473387640_1_1.CEL	rna_barin: 7.9	patient_id: K337	gender: F	age_at_diagnosis: 81	race: BLACK	spanish_hispanic: Non Spanish/Hispanic	smoking_status: Ever	vital_status: Alive	survival_time_in_days: 889	Stage: 1	kras_status: WT	egfr_status: WT	stk11_status: WT	tp53_status: WT				total RNA	Samples are processed in parallel in 96-well plates to minimize potential variation. Reaction purification is achieved using magnetic binding beads for cDNA and Qiagen RNeasy kits for cRNA purification. Isolated total RNA samples were assayed for quality (Agilent Bioanalyzer) and yield (Ribogreen) metrics prior to amplification.	biotin	Samples were amplified and labeled using a custom automated version of the NuGEN Ovation v2 with WB (whole blood) reagents protocol (using Ribo-SPIA amplification). The labeled molecules are biotinylated-cRNA. Sample amplification and labeling were performed by LabCorp Clinical Trials-Genomic Services in Seattle, Washington.	9606	GeneChip microarrays are loaded with the fragmented target sample/hybridization buffer mix using standard manual techniques. Arrays are hybridized for 18 hours at 45C with vigorous mixing. Unbound sample is removed and staining is accomplished through the binding of streptavidin conjugated phycoerythrin to the hybridized target. Excess label is removed. Washing and staining steps are performed by…	Arrays are scanned using a GeneChip Scanner 3000 7G with a 48 array autoloader. The scanner maintains the optimal temperature for the arrays prior to and during scanning.	IRON normalization was performed on the dataset, batch corrected for RNA quality using PLS	GPL15048	Steven,,Eschrich	Steven.Eschrich@moffitt.org	Biostatistics & Bioinformatics	Moffitt Cancer Center	12902 Magnolia Drive	Tampa	FL	33612	USA	ftp://ftp.ncbi.nlm.nih.gov/geo/samples/GSM1854nnn/GSM1854909/suppl/GSM1854909__52070900784123110609406473387640_1_1.CEL.gz	60607
GSM1854910	Public on Oct 21 2015	Aug 14 2015	Oct 23 2015	RNA	1	lung adenocarcinoma	Homo sapiens	barcode_microarray: @52070900784123110609406473387643	filename_microarray: @52070900784123110609406473387643_1_1.CEL	rna_barin: 8.8	patient_id: K279	gender: F	age_at_diagnosis: 77	race: WHITE	spanish_hispanic: Non Spanish/Hispanic	smoking_status: Ever	vital_status: Alive	survival_time_in_days: 1147	Stage: 1A	kras_status: WT	egfr_status: WT	stk11_status: WT	tp53_status: WT				total RNA	Samples are processed in parallel in 96-well plates to minimize potential variation. Reaction purification is achieved using magnetic binding beads for cDNA and Qiagen RNeasy kits for cRNA purification. Isolated total RNA samples were assayed for quality (Agilent Bioanalyzer) and yield (Ribogreen) metrics prior to amplification.	biotin	Samples were amplified and labeled using a custom automated version of the NuGEN Ovation v2 with WB (whole blood) reagents protocol (using Ribo-SPIA amplification). The labeled molecules are biotinylated-cRNA. Sample amplification and labeling were performed by LabCorp Clinical Trials-Genomic Services in Seattle, Washington.	9606	GeneChip microarrays are loaded with the fragmented target sample/hybridization buffer mix using standard manual techniques. Arrays are hybridized for 18 hours at 45C with vigorous mixing. Unbound sample is removed and staining is accomplished through the binding of streptavidin conjugated phycoerythrin to the hybridized target. Excess label is removed. Washing and staining steps are performed by…	Arrays are scanned using a GeneChip Scanner 3000 7G with a 48 array autoloader. The scanner maintains the optimal temperature for the arrays prior to and during scanning.	IRON normalization was performed on the dataset, batch corrected for RNA quality using PLS	GPL15048	Steven,,Eschrich	Steven.Eschrich@moffitt.org	Biostatistics & Bioinformatics	Moffitt Cancer Center	12902 Magnolia Drive	Tampa	FL	33612	USA	ftp://ftp.ncbi.nlm.nih.gov/geo/samples/GSM1854nnn/GSM1854910/suppl/GSM1854910__52070900784123110609406473387643_1_1.CEL.gz	60607
GSM1854911	Public on Oct 21 2015	Aug 14 2015	Oct 23 2015	RNA	1	lung adenocarcinoma	Homo sapiens	barcode_microarray: @52070900784124110609406473387665	filename_microarray: @52070900784124110609406473387665_1_1.CEL	rna_barin: 7.8	patient_id: K110	gender: M	age_at_diagnosis: 69	race: UNKNOWN	spanish_hispanic: NA	smoking_status: Ever	vital_status: Dead	survival_time_in_days: 999	Stage: 1B	kras_status: WT	egfr_status: WT	stk11_status: WT	tp53_status: Mut	tp53_aa_mut: E180*			total RNA	Samples are processed in parallel in 96-well plates to minimize potential variation. Reaction purification is achieved using magnetic binding beads for cDNA and Qiagen RNeasy kits for cRNA purification. Isolated total RNA samples were assayed for quality (Agilent Bioanalyzer) and yield (Ribogreen) metrics prior to amplification.	biotin	Samples were amplified and labeled using a custom automated version of the NuGEN Ovation v2 with WB (whole blood) reagents protocol (using Ribo-SPIA amplification). The labeled molecules are biotinylated-cRNA. Sample amplification and labeling were performed by LabCorp Clinical Trials-Genomic Services in Seattle, Washington.	9606	GeneChip microarrays are loaded with the fragmented target sample/hybridization buffer mix using standard manual techniques. Arrays are hybridized for 18 hours at 45C with vigorous mixing. Unbound sample is removed and staining is accomplished through the binding of streptavidin conjugated phycoerythrin to the hybridized target. Excess label is removed. Washing and staining steps are performed by…	Arrays are scanned using a GeneChip Scanner 3000 7G with a 48 array autoloader. The scanner maintains the optimal temperature for the arrays prior to and during scanning.	IRON normalization was performed on the dataset, batch corrected for RNA quality using PLS	GPL15048	Steven,,Eschrich	Steven.Eschrich@moffitt.org	Biostatistics & Bioinformatics	Moffitt Cancer Center	12902 Magnolia Drive	Tampa	FL	33612	USA	ftp://ftp.ncbi.nlm.nih.gov/geo/samples/GSM1854nnn/GSM1854911/suppl/GSM1854911__52070900784124110609406473387665_1_1.CEL.gz	60607
GSM1854912	Public on Oct 21 2015	Aug 14 2015	Oct 23 2015	RNA	1	lung adenocarcinoma	Homo sapiens	barcode_microarray: @52070900784124110609406473387666	filename_microarray: @52070900784124110609406473387666_1_1.CEL	rna_barin: 7	patient_id: K070	gender: F	age_at_diagnosis: NA	race: NA	spanish_hispanic: NA	smoking_status: Never	vital_status: NA	survival_time_in_days: NA	Stage: NA	kras_status: WT	egfr_status: WT	stk11_status: WT	tp53_status: Mut	tp53_aa_mut: Q342fs*3			total RNA	Samples are processed in parallel in 96-well plates to minimize potential variation. Reaction purification is achieved using magnetic binding beads for cDNA and Qiagen RNeasy kits for cRNA purification. Isolated total RNA samples were assayed for quality (Agilent Bioanalyzer) and yield (Ribogreen) metrics prior to amplification.	biotin	Samples were amplified and labeled using a custom automated version of the NuGEN Ovation v2 with WB (whole blood) reagents protocol (using Ribo-SPIA amplification). The labeled molecules are biotinylated-cRNA. Sample amplification and labeling were performed by LabCorp Clinical Trials-Genomic Services in Seattle, Washington.	9606	GeneChip microarrays are loaded with the fragmented target sample/hybridization buffer mix using standard manual techniques. Arrays are hybridized for 18 hours at 45C with vigorous mixing. Unbound sample is removed and staining is accomplished through the binding of streptavidin conjugated phycoerythrin to the hybridized target. Excess label is removed. Washing and staining steps are performed by…	Arrays are scanned using a GeneChip Scanner 3000 7G with a 48 array autoloader. The scanner maintains the optimal temperature for the arrays prior to and during scanning.	IRON normalization was performed on the dataset, batch corrected for RNA quality using PLS	GPL15048	Steven,,Eschrich	Steven.Eschrich@moffitt.org	Biostatistics & Bioinformatics	Moffitt Cancer Center	12902 Magnolia Drive	Tampa	FL	33612	USA	ftp://ftp.ncbi.nlm.nih.gov/geo/samples/GSM1854nnn/GSM1854912/suppl/GSM1854912__52070900784124110609406473387666_1_1.CEL.gz	60607
GSM1854913	Public on Oct 21 2015	Aug 14 2015	Oct 23 2015	RNA	1	lung adenocarcinoma	Homo sapiens	barcode_microarray: @52070900784124110609406473387681	filename_microarray: @52070900784124110609406473387681_1_1.CEL	rna_barin: 8.4	patient_id: K324	gender: F	age_at_diagnosis: 73	race: WHITE	spanish_hispanic: Non Spanish/Hispanic	smoking_status: Ever	vital_status: Alive	survival_time_in_days: 676	Stage: 1B	kras_status: WT	egfr_status: WT	stk11_status: Mut	tp53_status: WT	stk11_aa_mut: W239S			total RNA	Samples are processed in parallel in 96-well plates to minimize potential variation. Reaction purification is achieved using magnetic binding beads for cDNA and Qiagen RNeasy kits for cRNA purification. Isolated total RNA samples were assayed for quality (Agilent Bioanalyzer) and yield (Ribogreen) metrics prior to amplification.	biotin	Samples were amplified and labeled using a custom automated version of the NuGEN Ovation v2 with WB (whole blood) reagents protocol (using Ribo-SPIA amplification). The labeled molecules are biotinylated-cRNA. Sample amplification and labeling were performed by LabCorp Clinical Trials-Genomic Services in Seattle, Washington.	9606	GeneChip microarrays are loaded with the fragmented target sample/hybridization buffer mix using standard manual techniques. Arrays are hybridized for 18 hours at 45C with vigorous mixing. Unbound sample is removed and staining is accomplished through the binding of streptavidin conjugated phycoerythrin to the hybridized target. Excess label is removed. Washing and staining steps are performed by…	Arrays are scanned using a GeneChip Scanner 3000 7G with a 48 array autoloader. The scanner maintains the optimal temperature for the arrays prior to and during scanning.	IRON normalization was performed on the dataset, batch corrected for RNA quality using PLS	GPL15048	Steven,,Eschrich	Steven.Eschrich@moffitt.org	Biostatistics & Bioinformatics	Moffitt Cancer Center	12902 Magnolia Drive	Tampa	FL	33612	USA	ftp://ftp.ncbi.nlm.nih.gov/geo/samples/GSM1854nnn/GSM1854913/suppl/GSM1854913__52070900784124110609406473387681_1_1.CEL.gz	60607
GSM1854914	Public on Oct 21 2015	Aug 14 2015	Oct 23 2015	RNA	1	lung adenocarcinoma	Homo sapiens	barcode_microarray: @52070900784124110609406473387695	filename_microarray: @52070900784124110609406473387695_1_1.CEL	rna_barin: 8.6	patient_id: K254	gender: F	age_at_diagnosis: NA	race: NA	spanish_hispanic: NA	smoking_status: Ever	vital_status: NA	survival_time_in_days: NA	Stage: NA	kras_status: Mut	egfr_status: WT	stk11_status: WT	tp53_status: WT	kras_aa_mut: G12GC	stk11_aa_inherited: F354L		total RNA	Samples are processed in parallel in 96-well plates to minimize potential variation. Reaction purification is achieved using magnetic binding beads for cDNA and Qiagen RNeasy kits for cRNA purification. Isolated total RNA samples were assayed for quality (Agilent Bioanalyzer) and yield (Ribogreen) metrics prior to amplification.	biotin	Samples were amplified and labeled using a custom automated version of the NuGEN Ovation v2 with WB (whole blood) reagents protocol (using Ribo-SPIA amplification). The labeled molecules are biotinylated-cRNA. Sample amplification and labeling were performed by LabCorp Clinical Trials-Genomic Services in Seattle, Washington.	9606	GeneChip microarrays are loaded with the fragmented target sample/hybridization buffer mix using standard manual techniques. Arrays are hybridized for 18 hours at 45C with vigorous mixing. Unbound sample is removed and staining is accomplished through the binding of streptavidin conjugated phycoerythrin to the hybridized target. Excess label is removed. Washing and staining steps are performed by…	Arrays are scanned using a GeneChip Scanner 3000 7G with a 48 array autoloader. The scanner maintains the optimal temperature for the arrays prior to and during scanning.	IRON normalization was performed on the dataset, batch corrected for RNA quality using PLS	GPL15048	Steven,,Eschrich	Steven.Eschrich@moffitt.org	Biostatistics & Bioinformatics	Moffitt Cancer Center	12902 Magnolia Drive	Tampa	FL	33612	USA	ftp://ftp.ncbi.nlm.nih.gov/geo/samples/GSM1854nnn/GSM1854914/suppl/GSM1854914__52070900784124110609406473387695_1_1.CEL.gz	60607
GSM1854915	Public on Oct 21 2015	Aug 14 2015	Oct 23 2015	RNA	1	lung adenocarcinoma	Homo sapiens	barcode_microarray: @52070900784124110609406473387696	filename_microarray: @52070900784124110609406473387696_1_1.CEL	rna_barin: 7.3	patient_id: K422	gender: F	age_at_diagnosis: 77	race: WHITE	spanish_hispanic: Non Spanish/Hispanic	smoking_status: Missing	vital_status: Alive	survival_time_in_days: 140	Stage: 1A	kras_status: WT	egfr_status: WT	stk11_status: WT	tp53_status: WT				total RNA	Samples are processed in parallel in 96-well plates to minimize potential variation. Reaction purification is achieved using magnetic binding beads for cDNA and Qiagen RNeasy kits for cRNA purification. Isolated total RNA samples were assayed for quality (Agilent Bioanalyzer) and yield (Ribogreen) metrics prior to amplification.	biotin	Samples were amplified and labeled using a custom automated version of the NuGEN Ovation v2 with WB (whole blood) reagents protocol (using Ribo-SPIA amplification). The labeled molecules are biotinylated-cRNA. Sample amplification and labeling were performed by LabCorp Clinical Trials-Genomic Services in Seattle, Washington.	9606	GeneChip microarrays are loaded with the fragmented target sample/hybridization buffer mix using standard manual techniques. Arrays are hybridized for 18 hours at 45C with vigorous mixing. Unbound sample is removed and staining is accomplished through the binding of streptavidin conjugated phycoerythrin to the hybridized target. Excess label is removed. Washing and staining steps are performed by…	Arrays are scanned using a GeneChip Scanner 3000 7G with a 48 array autoloader. The scanner maintains the optimal temperature for the arrays prior to and during scanning.	IRON normalization was performed on the dataset, batch corrected for RNA quality using PLS	GPL15048	Steven,,Eschrich	Steven.Eschrich@moffitt.org	Biostatistics & Bioinformatics	Moffitt Cancer Center	12902 Magnolia Drive	Tampa	FL	33612	USA	ftp://ftp.ncbi.nlm.nih.gov/geo/samples/GSM1854nnn/GSM1854915/suppl/GSM1854915__52070900784124110609406473387696_1_1.CEL.gz	60607
GSM1854916	Public on Oct 21 2015	Aug 14 2015	Oct 23 2015	RNA	1	lung adenocarcinoma	Homo sapiens	barcode_microarray: @52070900784124110609406473387706	filename_microarray: @52070900784124110609406473387706_1_1.CEL	rna_barin: 8.8	patient_id: K056	gender: M	age_at_diagnosis: 78	race: WHITE	spanish_hispanic: Non Spanish/Hispanic	smoking_status: Ever	vital_status: Alive	survival_time_in_days: 1153	Stage: 1A	kras_status: Mut	egfr_status: WT	stk11_status: Mut	tp53_status: WT	kras_aa_mut: G12GC	stk11_aa_mut: D270V		total RNA	Samples are processed in parallel in 96-well plates to minimize potential variation. Reaction purification is achieved using magnetic binding beads for cDNA and Qiagen RNeasy kits for cRNA purification. Isolated total RNA samples were assayed for quality (Agilent Bioanalyzer) and yield (Ribogreen) metrics prior to amplification.	biotin	Samples were amplified and labeled using a custom automated version of the NuGEN Ovation v2 with WB (whole blood) reagents protocol (using Ribo-SPIA amplification). The labeled molecules are biotinylated-cRNA. Sample amplification and labeling were performed by LabCorp Clinical Trials-Genomic Services in Seattle, Washington.	9606	GeneChip microarrays are loaded with the fragmented target sample/hybridization buffer mix using standard manual techniques. Arrays are hybridized for 18 hours at 45C with vigorous mixing. Unbound sample is removed and staining is accomplished through the binding of streptavidin conjugated phycoerythrin to the hybridized target. Excess label is removed. Washing and staining steps are performed by…	Arrays are scanned using a GeneChip Scanner 3000 7G with a 48 array autoloader. The scanner maintains the optimal temperature for the arrays prior to and during scanning.	IRON normalization was performed on the dataset, batch corrected for RNA quality using PLS	GPL15048	Steven,,Eschrich	Steven.Eschrich@moffitt.org	Biostatistics & Bioinformatics	Moffitt Cancer Center	12902 Magnolia Drive	Tampa	FL	33612	USA	ftp://ftp.ncbi.nlm.nih.gov/geo/samples/GSM1854nnn/GSM1854916/suppl/GSM1854916__52070900784124110609406473387706_1_1.CEL.gz	60607
GSM1854917	Public on Oct 21 2015	Aug 14 2015	Oct 23 2015	RNA	1	lung adenocarcinoma	Homo sapiens	barcode_microarray: @52070900784141110309406472681650	filename_microarray: @52070900784141110309406472681650_1_1.CEL	rna_barin: 9.6	patient_id: K031	gender: F	age_at_diagnosis: 75	race: WHITE	spanish_hispanic: Non Spanish/Hispanic	smoking_status: Never	vital_status: Alive	survival_time_in_days: 1239	Stage: 1A	kras_status: WT	egfr_status: Mut	stk11_status: WT	tp53_status: WT	egfr_aa_mut: delL747-S752inQ			total RNA	Samples are processed in parallel in 96-well plates to minimize potential variation. Reaction purification is achieved using magnetic binding beads for cDNA and Qiagen RNeasy kits for cRNA purification. Isolated total RNA samples were assayed for quality (Agilent Bioanalyzer) and yield (Ribogreen) metrics prior to amplification.	biotin	Samples were amplified and labeled using a custom automated version of the NuGEN Ovation v2 with WB (whole blood) reagents protocol (using Ribo-SPIA amplification). The labeled molecules are biotinylated-cRNA. Sample amplification and labeling were performed by LabCorp Clinical Trials-Genomic Services in Seattle, Washington.	9606	GeneChip microarrays are loaded with the fragmented target sample/hybridization buffer mix using standard manual techniques. Arrays are hybridized for 18 hours at 45C with vigorous mixing. Unbound sample is removed and staining is accomplished through the binding of streptavidin conjugated phycoerythrin to the hybridized target. Excess label is removed. Washing and staining steps are performed by…	Arrays are scanned using a GeneChip Scanner 3000 7G with a 48 array autoloader. The scanner maintains the optimal temperature for the arrays prior to and during scanning.	IRON normalization was performed on the dataset, batch corrected for RNA quality using PLS	GPL15048	Steven,,Eschrich	Steven.Eschrich@moffitt.org	Biostatistics & Bioinformatics	Moffitt Cancer Center	12902 Magnolia Drive	Tampa	FL	33612	USA	ftp://ftp.ncbi.nlm.nih.gov/geo/samples/GSM1854nnn/GSM1854917/suppl/GSM1854917__52070900784141110309406472681650_1_1.CEL.gz	60607
GSM1854918	Public on Oct 21 2015	Aug 14 2015	Oct 23 2015	RNA	1	lung adenocarcinoma	Homo sapiens	barcode_microarray: @52070900784141110309406472681662	filename_microarray: @52070900784141110309406472681662_1_1.CEL	rna_barin: 7.8	patient_id: K042	gender: F	age_at_diagnosis: 72	race: WHITE	spanish_hispanic: Non Spanish/Hispanic	smoking_status: Never	vital_status: Alive	survival_time_in_days: 1156	Stage: 2A	kras_status: Mut	egfr_status: WT	stk11_status: WT	tp53_status: WT	kras_aa_mut: G12GC			total RNA	Samples are processed in parallel in 96-well plates to minimize potential variation. Reaction purification is achieved using magnetic binding beads for cDNA and Qiagen RNeasy kits for cRNA purification. Isolated total RNA samples were assayed for quality (Agilent Bioanalyzer) and yield (Ribogreen) metrics prior to amplification.	biotin	Samples were amplified and labeled using a custom automated version of the NuGEN Ovation v2 with WB (whole blood) reagents protocol (using Ribo-SPIA amplification). The labeled molecules are biotinylated-cRNA. Sample amplification and labeling were performed by LabCorp Clinical Trials-Genomic Services in Seattle, Washington.	9606	GeneChip microarrays are loaded with the fragmented target sample/hybridization buffer mix using standard manual techniques. Arrays are hybridized for 18 hours at 45C with vigorous mixing. Unbound sample is removed and staining is accomplished through the binding of streptavidin conjugated phycoerythrin to the hybridized target. Excess label is removed. Washing and staining steps are performed by…	Arrays are scanned using a GeneChip Scanner 3000 7G with a 48 array autoloader. The scanner maintains the optimal temperature for the arrays prior to and during scanning.	IRON normalization was performed on the dataset, batch corrected for RNA quality using PLS	GPL15048	Steven,,Eschrich	Steven.Eschrich@moffitt.org	Biostatistics & Bioinformatics	Moffitt Cancer Center	12902 Magnolia Drive	Tampa	FL	33612	USA	ftp://ftp.ncbi.nlm.nih.gov/geo/samples/GSM1854nnn/GSM1854918/suppl/GSM1854918__52070900784141110309406472681662_1_1.CEL.gz	60607
GSM1854919	Public on Oct 21 2015	Aug 14 2015	Oct 23 2015	RNA	1	lung adenocarcinoma	Homo sapiens	barcode_microarray: @52070900784141110309406472681676	filename_microarray: @52070900784141110309406472681676_1_1.CEL	rna_barin: 6.6	patient_id: K202	gender: F	age_at_diagnosis: 72	race: WHITE	spanish_hispanic: NA	smoking_status: Never	vital_status: Alive	survival_time_in_days: 982	Stage: 1A	kras_status: WT	egfr_status: Mut	stk11_status: WT	tp53_status: WT	egfr_aa_mut: delT747-S752			total RNA	Samples are processed in parallel in 96-well plates to minimize potential variation. Reaction purification is achieved using magnetic binding beads for cDNA and Qiagen RNeasy kits for cRNA purification. Isolated total RNA samples were assayed for quality (Agilent Bioanalyzer) and yield (Ribogreen) metrics prior to amplification.	biotin	Samples were amplified and labeled using a custom automated version of the NuGEN Ovation v2 with WB (whole blood) reagents protocol (using Ribo-SPIA amplification). The labeled molecules are biotinylated-cRNA. Sample amplification and labeling were performed by LabCorp Clinical Trials-Genomic Services in Seattle, Washington.	9606	GeneChip microarrays are loaded with the fragmented target sample/hybridization buffer mix using standard manual techniques. Arrays are hybridized for 18 hours at 45C with vigorous mixing. Unbound sample is removed and staining is accomplished through the binding of streptavidin conjugated phycoerythrin to the hybridized target. Excess label is removed. Washing and staining steps are performed by…	Arrays are scanned using a GeneChip Scanner 3000 7G with a 48 array autoloader. The scanner maintains the optimal temperature for the arrays prior to and during scanning.	IRON normalization was performed on the dataset, batch corrected for RNA quality using PLS	GPL15048	Steven,,Eschrich	Steven.Eschrich@moffitt.org	Biostatistics & Bioinformatics	Moffitt Cancer Center	12902 Magnolia Drive	Tampa	FL	33612	USA	ftp://ftp.ncbi.nlm.nih.gov/geo/samples/GSM1854nnn/GSM1854919/suppl/GSM1854919__52070900784141110309406472681676_1_1.CEL.gz	60607
GSM1854920	Public on Oct 21 2015	Aug 14 2015	Oct 23 2015	RNA	1	lung adenocarcinoma	Homo sapiens	barcode_microarray: @52070900784141110309406472681680	filename_microarray: @52070900784141110309406472681680_1_1.CEL	rna_barin: 7.3	patient_id: K083	gender: F	age_at_diagnosis: 85	race: WHITE	spanish_hispanic: Non Spanish/Hispanic	smoking_status: Ever	vital_status: Alive	survival_time_in_days: 950	Stage: 1B	kras_status: WT	egfr_status: WT	stk11_status: WT	tp53_status: WT				total RNA	Samples are processed in parallel in 96-well plates to minimize potential variation. Reaction purification is achieved using magnetic binding beads for cDNA and Qiagen RNeasy kits for cRNA purification. Isolated total RNA samples were assayed for quality (Agilent Bioanalyzer) and yield (Ribogreen) metrics prior to amplification.	biotin	Samples were amplified and labeled using a custom automated version of the NuGEN Ovation v2 with WB (whole blood) reagents protocol (using Ribo-SPIA amplification). The labeled molecules are biotinylated-cRNA. Sample amplification and labeling were performed by LabCorp Clinical Trials-Genomic Services in Seattle, Washington.	9606	GeneChip microarrays are loaded with the fragmented target sample/hybridization buffer mix using standard manual techniques. Arrays are hybridized for 18 hours at 45C with vigorous mixing. Unbound sample is removed and staining is accomplished through the binding of streptavidin conjugated phycoerythrin to the hybridized target. Excess label is removed. Washing and staining steps are performed by…	Arrays are scanned using a GeneChip Scanner 3000 7G with a 48 array autoloader. The scanner maintains the optimal temperature for the arrays prior to and during scanning.	IRON normalization was performed on the dataset, batch corrected for RNA quality using PLS	GPL15048	Steven,,Eschrich	Steven.Eschrich@moffitt.org	Biostatistics & Bioinformatics	Moffitt Cancer Center	12902 Magnolia Drive	Tampa	FL	33612	USA	ftp://ftp.ncbi.nlm.nih.gov/geo/samples/GSM1854nnn/GSM1854920/suppl/GSM1854920__52070900784141110309406472681680_1_1.CEL.gz	60607
GSM1854921	Public on Oct 21 2015	Aug 14 2015	Oct 23 2015	RNA	1	lung adenocarcinoma	Homo sapiens	barcode_microarray: @52070900784141110309406472681682	filename_microarray: @52070900784141110309406472681682_1_1.CEL	rna_barin: 9.3	patient_id: K134	gender: M	age_at_diagnosis: 76	race: WHITE	spanish_hispanic: NA	smoking_status: Ever	vital_status: Dead	survival_time_in_days: 50	Stage: 2A	kras_status: WT	egfr_status: WT	stk11_status: WT	tp53_status: Mut	tp53_aa_mut: G245S			total RNA	Samples are processed in parallel in 96-well plates to minimize potential variation. Reaction purification is achieved using magnetic binding beads for cDNA and Qiagen RNeasy kits for cRNA purification. Isolated total RNA samples were assayed for quality (Agilent Bioanalyzer) and yield (Ribogreen) metrics prior to amplification.	biotin	Samples were amplified and labeled using a custom automated version of the NuGEN Ovation v2 with WB (whole blood) reagents protocol (using Ribo-SPIA amplification). The labeled molecules are biotinylated-cRNA. Sample amplification and labeling were performed by LabCorp Clinical Trials-Genomic Services in Seattle, Washington.	9606	GeneChip microarrays are loaded with the fragmented target sample/hybridization buffer mix using standard manual techniques. Arrays are hybridized for 18 hours at 45C with vigorous mixing. Unbound sample is removed and staining is accomplished through the binding of streptavidin conjugated phycoerythrin to the hybridized target. Excess label is removed. Washing and staining steps are performed by…	Arrays are scanned using a GeneChip Scanner 3000 7G with a 48 array autoloader. The scanner maintains the optimal temperature for the arrays prior to and during scanning.	IRON normalization was performed on the dataset, batch corrected for RNA quality using PLS	GPL15048	Steven,,Eschrich	Steven.Eschrich@moffitt.org	Biostatistics & Bioinformatics	Moffitt Cancer Center	12902 Magnolia Drive	Tampa	FL	33612	USA	ftp://ftp.ncbi.nlm.nih.gov/geo/samples/GSM1854nnn/GSM1854921/suppl/GSM1854921__52070900784141110309406472681682_1_1.CEL.gz	60607
GSM1854922	Public on Oct 21 2015	Aug 14 2015	Oct 23 2015	RNA	1	lung adenocarcinoma	Homo sapiens	barcode_microarray: @52070900784141110309406472681692	filename_microarray: @52070900784141110309406472681692_1_1.CEL	rna_barin: 8.3	patient_id: K374	gender: F	age_at_diagnosis: 58	race: WHITE	spanish_hispanic: Non Spanish/Hispanic	smoking_status: Ever	vital_status: Alive	survival_time_in_days: 1150	Stage: 1A	kras_status: WT	egfr_status: WT	stk11_status: WT	tp53_status: WT				total RNA	Samples are processed in parallel in 96-well plates to minimize potential variation. Reaction purification is achieved using magnetic binding beads for cDNA and Qiagen RNeasy kits for cRNA purification. Isolated total RNA samples were assayed for quality (Agilent Bioanalyzer) and yield (Ribogreen) metrics prior to amplification.	biotin	Samples were amplified and labeled using a custom automated version of the NuGEN Ovation v2 with WB (whole blood) reagents protocol (using Ribo-SPIA amplification). The labeled molecules are biotinylated-cRNA. Sample amplification and labeling were performed by LabCorp Clinical Trials-Genomic Services in Seattle, Washington.	9606	GeneChip microarrays are loaded with the fragmented target sample/hybridization buffer mix using standard manual techniques. Arrays are hybridized for 18 hours at 45C with vigorous mixing. Unbound sample is removed and staining is accomplished through the binding of streptavidin conjugated phycoerythrin to the hybridized target. Excess label is removed. Washing and staining steps are performed by…	Arrays are scanned using a GeneChip Scanner 3000 7G with a 48 array autoloader. The scanner maintains the optimal temperature for the arrays prior to and during scanning.	IRON normalization was performed on the dataset, batch corrected for RNA quality using PLS	GPL15048	Steven,,Eschrich	Steven.Eschrich@moffitt.org	Biostatistics & Bioinformatics	Moffitt Cancer Center	12902 Magnolia Drive	Tampa	FL	33612	USA	ftp://ftp.ncbi.nlm.nih.gov/geo/samples/GSM1854nnn/GSM1854922/suppl/GSM1854922__52070900784141110309406472681692_1_1.CEL.gz	60607
GSM1854923	Public on Oct 21 2015	Aug 14 2015	Oct 23 2015	RNA	1	lung adenocarcinoma	Homo sapiens	barcode_microarray: @52070900784141110309406472681698	filename_microarray: @52070900784141110309406472681698_1_1.CEL	rna_barin: 8.7	patient_id: K245	gender: F	age_at_diagnosis: 79	race: WHITE	spanish_hispanic: Non Spanish/Hispanic	smoking_status: Ever	vital_status: Alive	survival_time_in_days: 1326	Stage: 1B	kras_status: Mut	egfr_status: WT	stk11_status: WT	tp53_status: WT	kras_aa_mut: G12GD			total RNA	Samples are processed in parallel in 96-well plates to minimize potential variation. Reaction purification is achieved using magnetic binding beads for cDNA and Qiagen RNeasy kits for cRNA purification. Isolated total RNA samples were assayed for quality (Agilent Bioanalyzer) and yield (Ribogreen) metrics prior to amplification.	biotin	Samples were amplified and labeled using a custom automated version of the NuGEN Ovation v2 with WB (whole blood) reagents protocol (using Ribo-SPIA amplification). The labeled molecules are biotinylated-cRNA. Sample amplification and labeling were performed by LabCorp Clinical Trials-Genomic Services in Seattle, Washington.	9606	GeneChip microarrays are loaded with the fragmented target sample/hybridization buffer mix using standard manual techniques. Arrays are hybridized for 18 hours at 45C with vigorous mixing. Unbound sample is removed and staining is accomplished through the binding of streptavidin conjugated phycoerythrin to the hybridized target. Excess label is removed. Washing and staining steps are performed by…	Arrays are scanned using a GeneChip Scanner 3000 7G with a 48 array autoloader. The scanner maintains the optimal temperature for the arrays prior to and during scanning.	IRON normalization was performed on the dataset, batch corrected for RNA quality using PLS	GPL15048	Steven,,Eschrich	Steven.Eschrich@moffitt.org	Biostatistics & Bioinformatics	Moffitt Cancer Center	12902 Magnolia Drive	Tampa	FL	33612	USA	ftp://ftp.ncbi.nlm.nih.gov/geo/samples/GSM1854nnn/GSM1854923/suppl/GSM1854923__52070900784141110309406472681698_1_1.CEL.gz	60607
GSM1854924	Public on Oct 21 2015	Aug 14 2015	Oct 23 2015	RNA	1	lung adenocarcinoma	Homo sapiens	barcode_microarray: @52070900784144110309406472681842	filename_microarray: @52070900784144110309406472681842_1_1.CEL	rna_barin: 8.7	patient_id: K062	gender: M	age_at_diagnosis: 67	race: ASIAN INDIAN OR PAKISTANI	spanish_hispanic: Non Spanish/Hispanic	smoking_status: Ever	vital_status: Alive	survival_time_in_days: 124	Stage: 1A	kras_status: WT	egfr_status: Mut	stk11_status: WT	tp53_status: WT	egfr_aa_mut: G719GA			total RNA	Samples are processed in parallel in 96-well plates to minimize potential variation. Reaction purification is achieved using magnetic binding beads for cDNA and Qiagen RNeasy kits for cRNA purification. Isolated total RNA samples were assayed for quality (Agilent Bioanalyzer) and yield (Ribogreen) metrics prior to amplification.	biotin	Samples were amplified and labeled using a custom automated version of the NuGEN Ovation v2 with WB (whole blood) reagents protocol (using Ribo-SPIA amplification). The labeled molecules are biotinylated-cRNA. Sample amplification and labeling were performed by LabCorp Clinical Trials-Genomic Services in Seattle, Washington.	9606	GeneChip microarrays are loaded with the fragmented target sample/hybridization buffer mix using standard manual techniques. Arrays are hybridized for 18 hours at 45C with vigorous mixing. Unbound sample is removed and staining is accomplished through the binding of streptavidin conjugated phycoerythrin to the hybridized target. Excess label is removed. Washing and staining steps are performed by…	Arrays are scanned using a GeneChip Scanner 3000 7G with a 48 array autoloader. The scanner maintains the optimal temperature for the arrays prior to and during scanning.	IRON normalization was performed on the dataset, batch corrected for RNA quality using PLS	GPL15048	Steven,,Eschrich	Steven.Eschrich@moffitt.org	Biostatistics & Bioinformatics	Moffitt Cancer Center	12902 Magnolia Drive	Tampa	FL	33612	USA	ftp://ftp.ncbi.nlm.nih.gov/geo/samples/GSM1854nnn/GSM1854924/suppl/GSM1854924__52070900784144110309406472681842_1_1.CEL.gz	60607
GSM1854925	Public on Oct 21 2015	Aug 14 2015	Oct 23 2015	RNA	1	lung adenocarcinoma	Homo sapiens	barcode_microarray: @52070900784144110309406472681868	filename_microarray: @52070900784144110309406472681868_1_1.CEL	rna_barin: 8.5	patient_id: K077	gender: F	age_at_diagnosis: 63	race: WHITE	spanish_hispanic: Non Spanish/Hispanic	smoking_status: Missing	vital_status: Alive	survival_time_in_days: 268	Stage: 4	kras_status: WT	egfr_status: WT	stk11_status: WT	tp53_status: WT				total RNA	Samples are processed in parallel in 96-well plates to minimize potential variation. Reaction purification is achieved using magnetic binding beads for cDNA and Qiagen RNeasy kits for cRNA purification. Isolated total RNA samples were assayed for quality (Agilent Bioanalyzer) and yield (Ribogreen) metrics prior to amplification.	biotin	Samples were amplified and labeled using a custom automated version of the NuGEN Ovation v2 with WB (whole blood) reagents protocol (using Ribo-SPIA amplification). The labeled molecules are biotinylated-cRNA. Sample amplification and labeling were performed by LabCorp Clinical Trials-Genomic Services in Seattle, Washington.	9606	GeneChip microarrays are loaded with the fragmented target sample/hybridization buffer mix using standard manual techniques. Arrays are hybridized for 18 hours at 45C with vigorous mixing. Unbound sample is removed and staining is accomplished through the binding of streptavidin conjugated phycoerythrin to the hybridized target. Excess label is removed. Washing and staining steps are performed by…	Arrays are scanned using a GeneChip Scanner 3000 7G with a 48 array autoloader. The scanner maintains the optimal temperature for the arrays prior to and during scanning.	IRON normalization was performed on the dataset, batch corrected for RNA quality using PLS	GPL15048	Steven,,Eschrich	Steven.Eschrich@moffitt.org	Biostatistics & Bioinformatics	Moffitt Cancer Center	12902 Magnolia Drive	Tampa	FL	33612	USA	ftp://ftp.ncbi.nlm.nih.gov/geo/samples/GSM1854nnn/GSM1854925/suppl/GSM1854925__52070900784144110309406472681868_1_1.CEL.gz	60607
GSM1854926	Public on Oct 21 2015	Aug 14 2015	Oct 23 2015	RNA	1	lung adenocarcinoma	Homo sapiens	barcode_microarray: @52070900784144110309406472681873	filename_microarray: @52070900784144110309406472681873_1_1.CEL	rna_barin: 8.2	patient_id: K244	gender: F	age_at_diagnosis: 67	race: WHITE	spanish_hispanic: Non Spanish/Hispanic	smoking_status: Ever	vital_status: Alive	survival_time_in_days: 262	Stage: 3A	kras_status: Mut	egfr_status: WT	stk11_status: WT	tp53_status: WT	kras_aa_mut: Q61QL			total RNA	Samples are processed in parallel in 96-well plates to minimize potential variation. Reaction purification is achieved using magnetic binding beads for cDNA and Qiagen RNeasy kits for cRNA purification. Isolated total RNA samples were assayed for quality (Agilent Bioanalyzer) and yield (Ribogreen) metrics prior to amplification.	biotin	Samples were amplified and labeled using a custom automated version of the NuGEN Ovation v2 with WB (whole blood) reagents protocol (using Ribo-SPIA amplification). The labeled molecules are biotinylated-cRNA. Sample amplification and labeling were performed by LabCorp Clinical Trials-Genomic Services in Seattle, Washington.	9606	GeneChip microarrays are loaded with the fragmented target sample/hybridization buffer mix using standard manual techniques. Arrays are hybridized for 18 hours at 45C with vigorous mixing. Unbound sample is removed and staining is accomplished through the binding of streptavidin conjugated phycoerythrin to the hybridized target. Excess label is removed. Washing and staining steps are performed by…	Arrays are scanned using a GeneChip Scanner 3000 7G with a 48 array autoloader. The scanner maintains the optimal temperature for the arrays prior to and during scanning.	IRON normalization was performed on the dataset, batch corrected for RNA quality using PLS	GPL15048	Steven,,Eschrich	Steven.Eschrich@moffitt.org	Biostatistics & Bioinformatics	Moffitt Cancer Center	12902 Magnolia Drive	Tampa	FL	33612	USA	ftp://ftp.ncbi.nlm.nih.gov/geo/samples/GSM1854nnn/GSM1854926/suppl/GSM1854926__52070900784144110309406472681873_1_1.CEL.gz	60607
GSM1854927	Public on Oct 21 2015	Aug 14 2015	Oct 23 2015	RNA	1	lung adenocarcinoma	Homo sapiens	barcode_microarray: @52070900784147110309406473181559	filename_microarray: @52070900784147110309406473181559_1_1.CEL	rna_barin: 9	patient_id: K212	gender: M	age_at_diagnosis: 83	race: WHITE	spanish_hispanic: Non Spanish/Hispanic	smoking_status: Ever	vital_status: Dead	survival_time_in_days: 76	Stage: 1A	kras_status: WT	egfr_status: WT	stk11_status: WT	tp53_status: Mut	tp53_aa_mut: L90fs*59			total RNA	Samples are processed in parallel in 96-well plates to minimize potential variation. Reaction purification is achieved using magnetic binding beads for cDNA and Qiagen RNeasy kits for cRNA purification. Isolated total RNA samples were assayed for quality (Agilent Bioanalyzer) and yield (Ribogreen) metrics prior to amplification.	biotin	Samples were amplified and labeled using a custom automated version of the NuGEN Ovation v2 with WB (whole blood) reagents protocol (using Ribo-SPIA amplification). The labeled molecules are biotinylated-cRNA. Sample amplification and labeling were performed by LabCorp Clinical Trials-Genomic Services in Seattle, Washington.	9606	GeneChip microarrays are loaded with the fragmented target sample/hybridization buffer mix using standard manual techniques. Arrays are hybridized for 18 hours at 45C with vigorous mixing. Unbound sample is removed and staining is accomplished through the binding of streptavidin conjugated phycoerythrin to the hybridized target. Excess label is removed. Washing and staining steps are performed by…	Arrays are scanned using a GeneChip Scanner 3000 7G with a 48 array autoloader. The scanner maintains the optimal temperature for the arrays prior to and during scanning.	IRON normalization was performed on the dataset, batch corrected for RNA quality using PLS	GPL15048	Steven,,Eschrich	Steven.Eschrich@moffitt.org	Biostatistics & Bioinformatics	Moffitt Cancer Center	12902 Magnolia Drive	Tampa	FL	33612	USA	ftp://ftp.ncbi.nlm.nih.gov/geo/samples/GSM1854nnn/GSM1854927/suppl/GSM1854927__52070900784147110309406473181559_1_1.CEL.gz	60607
GSM1854928	Public on Oct 21 2015	Aug 14 2015	Oct 23 2015	RNA	1	lung adenocarcinoma	Homo sapiens	barcode_microarray: @52070900784147110309406473181564	filename_microarray: @52070900784147110309406473181564_1_1.CEL	rna_barin: 8.8	patient_id: K101	gender: M	age_at_diagnosis: 63	race: WHITE	spanish_hispanic: Non Spanish/Hispanic	smoking_status: Ever	vital_status: Alive	survival_time_in_days: 1239	Stage: 1B	kras_status: WT	egfr_status: Mut	stk11_status: WT	tp53_status: WT	egfr_aa_mut: L858LR			total RNA	Samples are processed in parallel in 96-well plates to minimize potential variation. Reaction purification is achieved using magnetic binding beads for cDNA and Qiagen RNeasy kits for cRNA purification. Isolated total RNA samples were assayed for quality (Agilent Bioanalyzer) and yield (Ribogreen) metrics prior to amplification.	biotin	Samples were amplified and labeled using a custom automated version of the NuGEN Ovation v2 with WB (whole blood) reagents protocol (using Ribo-SPIA amplification). The labeled molecules are biotinylated-cRNA. Sample amplification and labeling were performed by LabCorp Clinical Trials-Genomic Services in Seattle, Washington.	9606	GeneChip microarrays are loaded with the fragmented target sample/hybridization buffer mix using standard manual techniques. Arrays are hybridized for 18 hours at 45C with vigorous mixing. Unbound sample is removed and staining is accomplished through the binding of streptavidin conjugated phycoerythrin to the hybridized target. Excess label is removed. Washing and staining steps are performed by…	Arrays are scanned using a GeneChip Scanner 3000 7G with a 48 array autoloader. The scanner maintains the optimal temperature for the arrays prior to and during scanning.	IRON normalization was performed on the dataset, batch corrected for RNA quality using PLS	GPL15048	Steven,,Eschrich	Steven.Eschrich@moffitt.org	Biostatistics & Bioinformatics	Moffitt Cancer Center	12902 Magnolia Drive	Tampa	FL	33612	USA	ftp://ftp.ncbi.nlm.nih.gov/geo/samples/GSM1854nnn/GSM1854928/suppl/GSM1854928__52070900784147110309406473181564_1_1.CEL.gz	60607
GSM1854929	Public on Oct 21 2015	Aug 14 2015	Oct 23 2015	RNA	1	lung adenocarcinoma	Homo sapiens	barcode_microarray: @52070900784184090210408219712390	filename_microarray: @52070900784184090210408219712390_1_1.CEL	rna_barin: 8.4	patient_id: K314	gender: M	age_at_diagnosis: 62	race: WHITE	spanish_hispanic: Non Spanish/Hispanic	smoking_status: Ever	vital_status: Alive	survival_time_in_days: 683	Stage: 1B	kras_status: WT	egfr_status: WT	stk11_status: WT	tp53_status: WT				total RNA	Samples are processed in parallel in 96-well plates to minimize potential variation. Reaction purification is achieved using magnetic binding beads for cDNA and Qiagen RNeasy kits for cRNA purification. Isolated total RNA samples were assayed for quality (Agilent Bioanalyzer) and yield (Ribogreen) metrics prior to amplification.	biotin	Samples were amplified and labeled using a custom automated version of the NuGEN Ovation v2 with WB (whole blood) reagents protocol (using Ribo-SPIA amplification). The labeled molecules are biotinylated-cRNA. Sample amplification and labeling were performed by LabCorp Clinical Trials-Genomic Services in Seattle, Washington.	9606	GeneChip microarrays are loaded with the fragmented target sample/hybridization buffer mix using standard manual techniques. Arrays are hybridized for 18 hours at 45C with vigorous mixing. Unbound sample is removed and staining is accomplished through the binding of streptavidin conjugated phycoerythrin to the hybridized target. Excess label is removed. Washing and staining steps are performed by…	Arrays are scanned using a GeneChip Scanner 3000 7G with a 48 array autoloader. The scanner maintains the optimal temperature for the arrays prior to and during scanning.	IRON normalization was performed on the dataset, batch corrected for RNA quality using PLS	GPL15048	Steven,,Eschrich	Steven.Eschrich@moffitt.org	Biostatistics & Bioinformatics	Moffitt Cancer Center	12902 Magnolia Drive	Tampa	FL	33612	USA	ftp://ftp.ncbi.nlm.nih.gov/geo/samples/GSM1854nnn/GSM1854929/suppl/GSM1854929__52070900784184090210408219712390_1_1.CEL.gz	60607
GSM1854930	Public on Oct 21 2015	Aug 14 2015	Oct 23 2015	RNA	1	lung adenocarcinoma	Homo sapiens	barcode_microarray: @52070900784184090210408219712393	filename_microarray: @52070900784184090210408219712393_1_1.CEL	rna_barin: 9	patient_id: K444	gender: M	age_at_diagnosis: 76	race: WHITE	spanish_hispanic: Non Spanish/Hispanic	smoking_status: Ever	vital_status: Alive	survival_time_in_days: 926	Stage: 1B	kras_status: WT	egfr_status: WT	stk11_status: Mut	tp53_status: WT	stk11_aa_mut: K81fs*81			total RNA	Samples are processed in parallel in 96-well plates to minimize potential variation. Reaction purification is achieved using magnetic binding beads for cDNA and Qiagen RNeasy kits for cRNA purification. Isolated total RNA samples were assayed for quality (Agilent Bioanalyzer) and yield (Ribogreen) metrics prior to amplification.	biotin	Samples were amplified and labeled using a custom automated version of the NuGEN Ovation v2 with WB (whole blood) reagents protocol (using Ribo-SPIA amplification). The labeled molecules are biotinylated-cRNA. Sample amplification and labeling were performed by LabCorp Clinical Trials-Genomic Services in Seattle, Washington.	9606	GeneChip microarrays are loaded with the fragmented target sample/hybridization buffer mix using standard manual techniques. Arrays are hybridized for 18 hours at 45C with vigorous mixing. Unbound sample is removed and staining is accomplished through the binding of streptavidin conjugated phycoerythrin to the hybridized target. Excess label is removed. Washing and staining steps are performed by…	Arrays are scanned using a GeneChip Scanner 3000 7G with a 48 array autoloader. The scanner maintains the optimal temperature for the arrays prior to and during scanning.	IRON normalization was performed on the dataset, batch corrected for RNA quality using PLS	GPL15048	Steven,,Eschrich	Steven.Eschrich@moffitt.org	Biostatistics & Bioinformatics	Moffitt Cancer Center	12902 Magnolia Drive	Tampa	FL	33612	USA	ftp://ftp.ncbi.nlm.nih.gov/geo/samples/GSM1854nnn/GSM1854930/suppl/GSM1854930__52070900784184090210408219712393_1_1.CEL.gz	60607
GSM1854931	Public on Oct 21 2015	Aug 14 2015	Oct 23 2015	RNA	1	lung adenocarcinoma	Homo sapiens	barcode_microarray: @52070900784184090210408219712399	filename_microarray: @52070900784184090210408219712399_1_1.CEL	rna_barin: 9	patient_id: K431	gender: F	age_at_diagnosis: 76	race: WHITE	spanish_hispanic: Non Spanish/Hispanic	smoking_status: Ever	vital_status: Alive	survival_time_in_days: 956	Stage: 1B	kras_status: WT	egfr_status: WT	stk11_status: WT	tp53_status: WT				total RNA	Samples are processed in parallel in 96-well plates to minimize potential variation. Reaction purification is achieved using magnetic binding beads for cDNA and Qiagen RNeasy kits for cRNA purification. Isolated total RNA samples were assayed for quality (Agilent Bioanalyzer) and yield (Ribogreen) metrics prior to amplification.	biotin	Samples were amplified and labeled using a custom automated version of the NuGEN Ovation v2 with WB (whole blood) reagents protocol (using Ribo-SPIA amplification). The labeled molecules are biotinylated-cRNA. Sample amplification and labeling were performed by LabCorp Clinical Trials-Genomic Services in Seattle, Washington.	9606	GeneChip microarrays are loaded with the fragmented target sample/hybridization buffer mix using standard manual techniques. Arrays are hybridized for 18 hours at 45C with vigorous mixing. Unbound sample is removed and staining is accomplished through the binding of streptavidin conjugated phycoerythrin to the hybridized target. Excess label is removed. Washing and staining steps are performed by…	Arrays are scanned using a GeneChip Scanner 3000 7G with a 48 array autoloader. The scanner maintains the optimal temperature for the arrays prior to and during scanning.	IRON normalization was performed on the dataset, batch corrected for RNA quality using PLS	GPL15048	Steven,,Eschrich	Steven.Eschrich@moffitt.org	Biostatistics & Bioinformatics	Moffitt Cancer Center	12902 Magnolia Drive	Tampa	FL	33612	USA	ftp://ftp.ncbi.nlm.nih.gov/geo/samples/GSM1854nnn/GSM1854931/suppl/GSM1854931__52070900784184090210408219712399_1_1.CEL.gz	60607
GSM1854932	Public on Oct 21 2015	Aug 14 2015	Oct 23 2015	RNA	1	lung adenocarcinoma	Homo sapiens	barcode_microarray: @52070900784184090210408219712403	filename_microarray: @52070900784184090210408219712403_1_1.CEL	rna_barin: 8.9	patient_id: K040	gender: F	age_at_diagnosis: 59	race: WHITE	spanish_hispanic: Non Spanish/Hispanic	smoking_status: Ever	vital_status: Alive	survival_time_in_days: 802	Stage: 2B	kras_status: WT	egfr_status: Mut	stk11_status: WT	tp53_status: Mut	egfr_aa_mut: L858LR	tp53_aa_mut: P278L		total RNA	Samples are processed in parallel in 96-well plates to minimize potential variation. Reaction purification is achieved using magnetic binding beads for cDNA and Qiagen RNeasy kits for cRNA purification. Isolated total RNA samples were assayed for quality (Agilent Bioanalyzer) and yield (Ribogreen) metrics prior to amplification.	biotin	Samples were amplified and labeled using a custom automated version of the NuGEN Ovation v2 with WB (whole blood) reagents protocol (using Ribo-SPIA amplification). The labeled molecules are biotinylated-cRNA. Sample amplification and labeling were performed by LabCorp Clinical Trials-Genomic Services in Seattle, Washington.	9606	GeneChip microarrays are loaded with the fragmented target sample/hybridization buffer mix using standard manual techniques. Arrays are hybridized for 18 hours at 45C with vigorous mixing. Unbound sample is removed and staining is accomplished through the binding of streptavidin conjugated phycoerythrin to the hybridized target. Excess label is removed. Washing and staining steps are performed by…	Arrays are scanned using a GeneChip Scanner 3000 7G with a 48 array autoloader. The scanner maintains the optimal temperature for the arrays prior to and during scanning.	IRON normalization was performed on the dataset, batch corrected for RNA quality using PLS	GPL15048	Steven,,Eschrich	Steven.Eschrich@moffitt.org	Biostatistics & Bioinformatics	Moffitt Cancer Center	12902 Magnolia Drive	Tampa	FL	33612	USA	ftp://ftp.ncbi.nlm.nih.gov/geo/samples/GSM1854nnn/GSM1854932/suppl/GSM1854932__52070900784184090210408219712403_1_1.CEL.gz	60607
GSM1854933	Public on Oct 21 2015	Aug 14 2015	Oct 23 2015	RNA	1	lung adenocarcinoma	Homo sapiens	barcode_microarray: @52070900784184090210408219712408	filename_microarray: @52070900784184090210408219712408_1_1.CEL	rna_barin: 9	patient_id: K011	gender: M	age_at_diagnosis: 74	race: WHITE	spanish_hispanic: Non Spanish/Hispanic	smoking_status: Ever	vital_status: Alive	survival_time_in_days: 818	Stage: 1A	kras_status: WT	egfr_status: WT	stk11_status: Mut	tp53_status: WT	stk11_aa_mut: K81*;V338A	tp53_aa_inherited: D28V		total RNA	Samples are processed in parallel in 96-well plates to minimize potential variation. Reaction purification is achieved using magnetic binding beads for cDNA and Qiagen RNeasy kits for cRNA purification. Isolated total RNA samples were assayed for quality (Agilent Bioanalyzer) and yield (Ribogreen) metrics prior to amplification.	biotin	Samples were amplified and labeled using a custom automated version of the NuGEN Ovation v2 with WB (whole blood) reagents protocol (using Ribo-SPIA amplification). The labeled molecules are biotinylated-cRNA. Sample amplification and labeling were performed by LabCorp Clinical Trials-Genomic Services in Seattle, Washington.	9606	GeneChip microarrays are loaded with the fragmented target sample/hybridization buffer mix using standard manual techniques. Arrays are hybridized for 18 hours at 45C with vigorous mixing. Unbound sample is removed and staining is accomplished through the binding of streptavidin conjugated phycoerythrin to the hybridized target. Excess label is removed. Washing and staining steps are performed by…	Arrays are scanned using a GeneChip Scanner 3000 7G with a 48 array autoloader. The scanner maintains the optimal temperature for the arrays prior to and during scanning.	IRON normalization was performed on the dataset, batch corrected for RNA quality using PLS	GPL15048	Steven,,Eschrich	Steven.Eschrich@moffitt.org	Biostatistics & Bioinformatics	Moffitt Cancer Center	12902 Magnolia Drive	Tampa	FL	33612	USA	ftp://ftp.ncbi.nlm.nih.gov/geo/samples/GSM1854nnn/GSM1854933/suppl/GSM1854933__52070900784184090210408219712408_1_1.CEL.gz	60607
GSM1854934	Public on Oct 21 2015	Aug 14 2015	Oct 23 2015	RNA	1	lung adenocarcinoma	Homo sapiens	barcode_microarray: @52070900784184090210408219712411	filename_microarray: @52070900784184090210408219712411_1_1.CEL	rna_barin: 8.7	patient_id: K160	gender: M	age_at_diagnosis: 72	race: WHITE	spanish_hispanic: Non Spanish/Hispanic	smoking_status: Ever	vital_status: Alive	survival_time_in_days: 849	Stage: 1B	kras_status: WT	egfr_status: WT	stk11_status: WT	tp53_status: WT				total RNA	Samples are processed in parallel in 96-well plates to minimize potential variation. Reaction purification is achieved using magnetic binding beads for cDNA and Qiagen RNeasy kits for cRNA purification. Isolated total RNA samples were assayed for quality (Agilent Bioanalyzer) and yield (Ribogreen) metrics prior to amplification.	biotin	Samples were amplified and labeled using a custom automated version of the NuGEN Ovation v2 with WB (whole blood) reagents protocol (using Ribo-SPIA amplification). The labeled molecules are biotinylated-cRNA. Sample amplification and labeling were performed by LabCorp Clinical Trials-Genomic Services in Seattle, Washington.	9606	GeneChip microarrays are loaded with the fragmented target sample/hybridization buffer mix using standard manual techniques. Arrays are hybridized for 18 hours at 45C with vigorous mixing. Unbound sample is removed and staining is accomplished through the binding of streptavidin conjugated phycoerythrin to the hybridized target. Excess label is removed. Washing and staining steps are performed by…	Arrays are scanned using a GeneChip Scanner 3000 7G with a 48 array autoloader. The scanner maintains the optimal temperature for the arrays prior to and during scanning.	IRON normalization was performed on the dataset, batch corrected for RNA quality using PLS	GPL15048	Steven,,Eschrich	Steven.Eschrich@moffitt.org	Biostatistics & Bioinformatics	Moffitt Cancer Center	12902 Magnolia Drive	Tampa	FL	33612	USA	ftp://ftp.ncbi.nlm.nih.gov/geo/samples/GSM1854nnn/GSM1854934/suppl/GSM1854934__52070900784184090210408219712411_1_1.CEL.gz	60607
GSM1854935	Public on Oct 21 2015	Aug 14 2015	Oct 23 2015	RNA	1	lung adenocarcinoma	Homo sapiens	barcode_microarray: @52070900784184090210408219712414	filename_microarray: @52070900784184090210408219712414_1_1.CEL	rna_barin: 8.9	patient_id: K380	gender: M	age_at_diagnosis: 79	race: WHITE	spanish_hispanic: Non Spanish/Hispanic	smoking_status: Never	vital_status: Dead	survival_time_in_days: 512	Stage: 2B	kras_status: WT	egfr_status: WT	stk11_status: WT	tp53_status: WT				total RNA	Samples are processed in parallel in 96-well plates to minimize potential variation. Reaction purification is achieved using magnetic binding beads for cDNA and Qiagen RNeasy kits for cRNA purification. Isolated total RNA samples were assayed for quality (Agilent Bioanalyzer) and yield (Ribogreen) metrics prior to amplification.	biotin	Samples were amplified and labeled using a custom automated version of the NuGEN Ovation v2 with WB (whole blood) reagents protocol (using Ribo-SPIA amplification). The labeled molecules are biotinylated-cRNA. Sample amplification and labeling were performed by LabCorp Clinical Trials-Genomic Services in Seattle, Washington.	9606	GeneChip microarrays are loaded with the fragmented target sample/hybridization buffer mix using standard manual techniques. Arrays are hybridized for 18 hours at 45C with vigorous mixing. Unbound sample is removed and staining is accomplished through the binding of streptavidin conjugated phycoerythrin to the hybridized target. Excess label is removed. Washing and staining steps are performed by…	Arrays are scanned using a GeneChip Scanner 3000 7G with a 48 array autoloader. The scanner maintains the optimal temperature for the arrays prior to and during scanning.	IRON normalization was performed on the dataset, batch corrected for RNA quality using PLS	GPL15048	Steven,,Eschrich	Steven.Eschrich@moffitt.org	Biostatistics & Bioinformatics	Moffitt Cancer Center	12902 Magnolia Drive	Tampa	FL	33612	USA	ftp://ftp.ncbi.nlm.nih.gov/geo/samples/GSM1854nnn/GSM1854935/suppl/GSM1854935__52070900784184090210408219712414_1_1.CEL.gz	60607
GSM1854936	Public on Oct 21 2015	Aug 14 2015	Oct 23 2015	RNA	1	lung adenocarcinoma	Homo sapiens	barcode_microarray: @52070900784184090210408219712422	filename_microarray: @52070900784184090210408219712422_1_1.CEL	rna_barin: 8.8	patient_id: K114	gender: F	age_at_diagnosis: 66	race: WHITE	spanish_hispanic: Non Spanish/Hispanic	smoking_status: Ever	vital_status: Alive	survival_time_in_days: 962	Stage: 1B	kras_status: WT	egfr_status: WT	stk11_status: Mut	tp53_status: WT	stk11_aa_mut: S59F;L282fs*5			total RNA	Samples are processed in parallel in 96-well plates to minimize potential variation. Reaction purification is achieved using magnetic binding beads for cDNA and Qiagen RNeasy kits for cRNA purification. Isolated total RNA samples were assayed for quality (Agilent Bioanalyzer) and yield (Ribogreen) metrics prior to amplification.	biotin	Samples were amplified and labeled using a custom automated version of the NuGEN Ovation v2 with WB (whole blood) reagents protocol (using Ribo-SPIA amplification). The labeled molecules are biotinylated-cRNA. Sample amplification and labeling were performed by LabCorp Clinical Trials-Genomic Services in Seattle, Washington.	9606	GeneChip microarrays are loaded with the fragmented target sample/hybridization buffer mix using standard manual techniques. Arrays are hybridized for 18 hours at 45C with vigorous mixing. Unbound sample is removed and staining is accomplished through the binding of streptavidin conjugated phycoerythrin to the hybridized target. Excess label is removed. Washing and staining steps are performed by…	Arrays are scanned using a GeneChip Scanner 3000 7G with a 48 array autoloader. The scanner maintains the optimal temperature for the arrays prior to and during scanning.	IRON normalization was performed on the dataset, batch corrected for RNA quality using PLS	GPL15048	Steven,,Eschrich	Steven.Eschrich@moffitt.org	Biostatistics & Bioinformatics	Moffitt Cancer Center	12902 Magnolia Drive	Tampa	FL	33612	USA	ftp://ftp.ncbi.nlm.nih.gov/geo/samples/GSM1854nnn/GSM1854936/suppl/GSM1854936__52070900784184090210408219712422_1_1.CEL.gz	60607
GSM1854937	Public on Oct 21 2015	Aug 14 2015	Oct 23 2015	RNA	1	lung adenocarcinoma	Homo sapiens	barcode_microarray: @52070900784184090210408219712429	filename_microarray: @52070900784184090210408219712429_1_1.CEL	rna_barin: 9.1	patient_id: K233	gender: M	age_at_diagnosis: 63	race: WHITE	spanish_hispanic: Non Spanish/Hispanic	smoking_status: Missing	vital_status: Alive	survival_time_in_days: 972	Stage: 2A	kras_status: WT	egfr_status: WT	stk11_status: WT	tp53_status: WT				total RNA	Samples are processed in parallel in 96-well plates to minimize potential variation. Reaction purification is achieved using magnetic binding beads for cDNA and Qiagen RNeasy kits for cRNA purification. Isolated total RNA samples were assayed for quality (Agilent Bioanalyzer) and yield (Ribogreen) metrics prior to amplification.	biotin	Samples were amplified and labeled using a custom automated version of the NuGEN Ovation v2 with WB (whole blood) reagents protocol (using Ribo-SPIA amplification). The labeled molecules are biotinylated-cRNA. Sample amplification and labeling were performed by LabCorp Clinical Trials-Genomic Services in Seattle, Washington.	9606	GeneChip microarrays are loaded with the fragmented target sample/hybridization buffer mix using standard manual techniques. Arrays are hybridized for 18 hours at 45C with vigorous mixing. Unbound sample is removed and staining is accomplished through the binding of streptavidin conjugated phycoerythrin to the hybridized target. Excess label is removed. Washing and staining steps are performed by…	Arrays are scanned using a GeneChip Scanner 3000 7G with a 48 array autoloader. The scanner maintains the optimal temperature for the arrays prior to and during scanning.	IRON normalization was performed on the dataset, batch corrected for RNA quality using PLS	GPL15048	Steven,,Eschrich	Steven.Eschrich@moffitt.org	Biostatistics & Bioinformatics	Moffitt Cancer Center	12902 Magnolia Drive	Tampa	FL	33612	USA	ftp://ftp.ncbi.nlm.nih.gov/geo/samples/GSM1854nnn/GSM1854937/suppl/GSM1854937__52070900784184090210408219712429_1_1.CEL.gz	60607
GSM1854938	Public on Oct 21 2015	Aug 14 2015	Oct 23 2015	RNA	1	lung adenocarcinoma	Homo sapiens	barcode_microarray: @52070900784184090210408219712434	filename_microarray: @52070900784184090210408219712434_1_1.CEL	rna_barin: 8.2	patient_id: K347	gender: F	age_at_diagnosis: 60	race: WHITE	spanish_hispanic: Non Spanish/Hispanic	smoking_status: Ever	vital_status: Alive	survival_time_in_days: 79	Stage: 2B	kras_status: WT	egfr_status: WT	stk11_status: WT	tp53_status: WT				total RNA	Samples are processed in parallel in 96-well plates to minimize potential variation. Reaction purification is achieved using magnetic binding beads for cDNA and Qiagen RNeasy kits for cRNA purification. Isolated total RNA samples were assayed for quality (Agilent Bioanalyzer) and yield (Ribogreen) metrics prior to amplification.	biotin	Samples were amplified and labeled using a custom automated version of the NuGEN Ovation v2 with WB (whole blood) reagents protocol (using Ribo-SPIA amplification). The labeled molecules are biotinylated-cRNA. Sample amplification and labeling were performed by LabCorp Clinical Trials-Genomic Services in Seattle, Washington.	9606	GeneChip microarrays are loaded with the fragmented target sample/hybridization buffer mix using standard manual techniques. Arrays are hybridized for 18 hours at 45C with vigorous mixing. Unbound sample is removed and staining is accomplished through the binding of streptavidin conjugated phycoerythrin to the hybridized target. Excess label is removed. Washing and staining steps are performed by…	Arrays are scanned using a GeneChip Scanner 3000 7G with a 48 array autoloader. The scanner maintains the optimal temperature for the arrays prior to and during scanning.	IRON normalization was performed on the dataset, batch corrected for RNA quality using PLS	GPL15048	Steven,,Eschrich	Steven.Eschrich@moffitt.org	Biostatistics & Bioinformatics	Moffitt Cancer Center	12902 Magnolia Drive	Tampa	FL	33612	USA	ftp://ftp.ncbi.nlm.nih.gov/geo/samples/GSM1854nnn/GSM1854938/suppl/GSM1854938__52070900784184090210408219712434_1_1.CEL.gz	60607
GSM1854939	Public on Oct 21 2015	Aug 14 2015	Oct 23 2015	RNA	1	lung adenocarcinoma	Homo sapiens	barcode_microarray: @52070900784184090210408219712435	filename_microarray: @52070900784184090210408219712435_1_1.CEL	rna_barin: 8.5	patient_id: K118	gender: F	age_at_diagnosis: 76	race: WHITE	spanish_hispanic: Non Spanish/Hispanic	smoking_status: Ever	vital_status: Alive	survival_time_in_days: NA	Stage: 3B	kras_status: WT	egfr_status: WT	stk11_status: WT	tp53_status: Mut	tp53_aa_mut: SpliceSite			total RNA	Samples are processed in parallel in 96-well plates to minimize potential variation. Reaction purification is achieved using magnetic binding beads for cDNA and Qiagen RNeasy kits for cRNA purification. Isolated total RNA samples were assayed for quality (Agilent Bioanalyzer) and yield (Ribogreen) metrics prior to amplification.	biotin	Samples were amplified and labeled using a custom automated version of the NuGEN Ovation v2 with WB (whole blood) reagents protocol (using Ribo-SPIA amplification). The labeled molecules are biotinylated-cRNA. Sample amplification and labeling were performed by LabCorp Clinical Trials-Genomic Services in Seattle, Washington.	9606	GeneChip microarrays are loaded with the fragmented target sample/hybridization buffer mix using standard manual techniques. Arrays are hybridized for 18 hours at 45C with vigorous mixing. Unbound sample is removed and staining is accomplished through the binding of streptavidin conjugated phycoerythrin to the hybridized target. Excess label is removed. Washing and staining steps are performed by…	Arrays are scanned using a GeneChip Scanner 3000 7G with a 48 array autoloader. The scanner maintains the optimal temperature for the arrays prior to and during scanning.	IRON normalization was performed on the dataset, batch corrected for RNA quality using PLS	GPL15048	Steven,,Eschrich	Steven.Eschrich@moffitt.org	Biostatistics & Bioinformatics	Moffitt Cancer Center	12902 Magnolia Drive	Tampa	FL	33612	USA	ftp://ftp.ncbi.nlm.nih.gov/geo/samples/GSM1854nnn/GSM1854939/suppl/GSM1854939__52070900784184090210408219712435_1_1.CEL.gz	60607
GSM1854940	Public on Oct 21 2015	Aug 14 2015	Oct 23 2015	RNA	1	lung adenocarcinoma	Homo sapiens	barcode_microarray: @52070900784184090210408219712436	filename_microarray: @52070900784184090210408219712436_1_1.CEL	rna_barin: 9	patient_id: K158	gender: F	age_at_diagnosis: 57	race: WHITE	spanish_hispanic: Non Spanish/Hispanic	smoking_status: Ever	vital_status: Alive	survival_time_in_days: 947	Stage: 1A	kras_status: WT	egfr_status: WT	stk11_status: WT	tp53_status: WT				total RNA	Samples are processed in parallel in 96-well plates to minimize potential variation. Reaction purification is achieved using magnetic binding beads for cDNA and Qiagen RNeasy kits for cRNA purification. Isolated total RNA samples were assayed for quality (Agilent Bioanalyzer) and yield (Ribogreen) metrics prior to amplification.	biotin	Samples were amplified and labeled using a custom automated version of the NuGEN Ovation v2 with WB (whole blood) reagents protocol (using Ribo-SPIA amplification). The labeled molecules are biotinylated-cRNA. Sample amplification and labeling were performed by LabCorp Clinical Trials-Genomic Services in Seattle, Washington.	9606	GeneChip microarrays are loaded with the fragmented target sample/hybridization buffer mix using standard manual techniques. Arrays are hybridized for 18 hours at 45C with vigorous mixing. Unbound sample is removed and staining is accomplished through the binding of streptavidin conjugated phycoerythrin to the hybridized target. Excess label is removed. Washing and staining steps are performed by…	Arrays are scanned using a GeneChip Scanner 3000 7G with a 48 array autoloader. The scanner maintains the optimal temperature for the arrays prior to and during scanning.	IRON normalization was performed on the dataset, batch corrected for RNA quality using PLS	GPL15048	Steven,,Eschrich	Steven.Eschrich@moffitt.org	Biostatistics & Bioinformatics	Moffitt Cancer Center	12902 Magnolia Drive	Tampa	FL	33612	USA	ftp://ftp.ncbi.nlm.nih.gov/geo/samples/GSM1854nnn/GSM1854940/suppl/GSM1854940__52070900784184090210408219712436_1_1.CEL.gz	60607
GSM1854941	Public on Oct 21 2015	Aug 14 2015	Oct 23 2015	RNA	1	lung adenocarcinoma	Homo sapiens	barcode_microarray: @52070900784184090210408219712437	filename_microarray: @52070900784184090210408219712437_1_1.CEL	rna_barin: 9.3	patient_id: K288	gender: F	age_at_diagnosis: 87	race: VIETNAMESE	spanish_hispanic: Non Spanish/Hispanic	smoking_status: Ever	vital_status: Alive	survival_time_in_days: 689	Stage: 4	kras_status: WT	egfr_status: WT	stk11_status: WT	tp53_status: WT				total RNA	Samples are processed in parallel in 96-well plates to minimize potential variation. Reaction purification is achieved using magnetic binding beads for cDNA and Qiagen RNeasy kits for cRNA purification. Isolated total RNA samples were assayed for quality (Agilent Bioanalyzer) and yield (Ribogreen) metrics prior to amplification.	biotin	Samples were amplified and labeled using a custom automated version of the NuGEN Ovation v2 with WB (whole blood) reagents protocol (using Ribo-SPIA amplification). The labeled molecules are biotinylated-cRNA. Sample amplification and labeling were performed by LabCorp Clinical Trials-Genomic Services in Seattle, Washington.	9606	GeneChip microarrays are loaded with the fragmented target sample/hybridization buffer mix using standard manual techniques. Arrays are hybridized for 18 hours at 45C with vigorous mixing. Unbound sample is removed and staining is accomplished through the binding of streptavidin conjugated phycoerythrin to the hybridized target. Excess label is removed. Washing and staining steps are performed by…	Arrays are scanned using a GeneChip Scanner 3000 7G with a 48 array autoloader. The scanner maintains the optimal temperature for the arrays prior to and during scanning.	IRON normalization was performed on the dataset, batch corrected for RNA quality using PLS	GPL15048	Steven,,Eschrich	Steven.Eschrich@moffitt.org	Biostatistics & Bioinformatics	Moffitt Cancer Center	12902 Magnolia Drive	Tampa	FL	33612	USA	ftp://ftp.ncbi.nlm.nih.gov/geo/samples/GSM1854nnn/GSM1854941/suppl/GSM1854941__52070900784184090210408219712437_1_1.CEL.gz	60607
GSM1854942	Public on Oct 21 2015	Aug 14 2015	Oct 23 2015	RNA	1	lung adenocarcinoma	Homo sapiens	barcode_microarray: @52070900784184090210408219712438	filename_microarray: @52070900784184090210408219712438_1_1.CEL	rna_barin: 7.9	patient_id: K129	gender: M	age_at_diagnosis: 68	race: WHITE	spanish_hispanic: Non Spanish/Hispanic	smoking_status: Ever	vital_status: Alive	survival_time_in_days: 527	Stage: 3A	kras_status: WT	egfr_status: WT	stk11_status: WT	tp53_status: Mut	tp53_aa_mut: R248W;R249S			total RNA	Samples are processed in parallel in 96-well plates to minimize potential variation. Reaction purification is achieved using magnetic binding beads for cDNA and Qiagen RNeasy kits for cRNA purification. Isolated total RNA samples were assayed for quality (Agilent Bioanalyzer) and yield (Ribogreen) metrics prior to amplification.	biotin	Samples were amplified and labeled using a custom automated version of the NuGEN Ovation v2 with WB (whole blood) reagents protocol (using Ribo-SPIA amplification). The labeled molecules are biotinylated-cRNA. Sample amplification and labeling were performed by LabCorp Clinical Trials-Genomic Services in Seattle, Washington.	9606	GeneChip microarrays are loaded with the fragmented target sample/hybridization buffer mix using standard manual techniques. Arrays are hybridized for 18 hours at 45C with vigorous mixing. Unbound sample is removed and staining is accomplished through the binding of streptavidin conjugated phycoerythrin to the hybridized target. Excess label is removed. Washing and staining steps are performed by…	Arrays are scanned using a GeneChip Scanner 3000 7G with a 48 array autoloader. The scanner maintains the optimal temperature for the arrays prior to and during scanning.	IRON normalization was performed on the dataset, batch corrected for RNA quality using PLS	GPL15048	Steven,,Eschrich	Steven.Eschrich@moffitt.org	Biostatistics & Bioinformatics	Moffitt Cancer Center	12902 Magnolia Drive	Tampa	FL	33612	USA	ftp://ftp.ncbi.nlm.nih.gov/geo/samples/GSM1854nnn/GSM1854942/suppl/GSM1854942__52070900784184090210408219712438_1_1.CEL.gz	60607
GSM1854943	Public on Oct 21 2015	Aug 14 2015	Oct 23 2015	RNA	1	lung adenocarcinoma	Homo sapiens	barcode_microarray: @52070900784184090210408219712440	filename_microarray: @52070900784184090210408219712440_1_1.CEL	rna_barin: 9.5	patient_id: K439	gender: M	age_at_diagnosis: NA	race: NA	spanish_hispanic: NA	smoking_status: Ever	vital_status: NA	survival_time_in_days: NA	Stage: NA	kras_status: Mut	egfr_status: WT	stk11_status: WT	tp53_status: WT	kras_aa_mut: G12GV			total RNA	Samples are processed in parallel in 96-well plates to minimize potential variation. Reaction purification is achieved using magnetic binding beads for cDNA and Qiagen RNeasy kits for cRNA purification. Isolated total RNA samples were assayed for quality (Agilent Bioanalyzer) and yield (Ribogreen) metrics prior to amplification.	biotin	Samples were amplified and labeled using a custom automated version of the NuGEN Ovation v2 with WB (whole blood) reagents protocol (using Ribo-SPIA amplification). The labeled molecules are biotinylated-cRNA. Sample amplification and labeling were performed by LabCorp Clinical Trials-Genomic Services in Seattle, Washington.	9606	GeneChip microarrays are loaded with the fragmented target sample/hybridization buffer mix using standard manual techniques. Arrays are hybridized for 18 hours at 45C with vigorous mixing. Unbound sample is removed and staining is accomplished through the binding of streptavidin conjugated phycoerythrin to the hybridized target. Excess label is removed. Washing and staining steps are performed by…	Arrays are scanned using a GeneChip Scanner 3000 7G with a 48 array autoloader. The scanner maintains the optimal temperature for the arrays prior to and during scanning.	IRON normalization was performed on the dataset, batch corrected for RNA quality using PLS	GPL15048	Steven,,Eschrich	Steven.Eschrich@moffitt.org	Biostatistics & Bioinformatics	Moffitt Cancer Center	12902 Magnolia Drive	Tampa	FL	33612	USA	ftp://ftp.ncbi.nlm.nih.gov/geo/samples/GSM1854nnn/GSM1854943/suppl/GSM1854943__52070900784184090210408219712440_1_1.CEL.gz	60607
GSM1854944	Public on Oct 21 2015	Aug 14 2015	Oct 23 2015	RNA	1	lung adenocarcinoma	Homo sapiens	barcode_microarray: @52070900784370100309406331554205	filename_microarray: @52070900784370100309406331554205.CEL	rna_barin: 8.8	patient_id: K021	gender: F	age_at_diagnosis: 77	race: WHITE	spanish_hispanic: Non Spanish/Hispanic	smoking_status: Ever	vital_status: Alive	survival_time_in_days: 1166	Stage: 1B	kras_status: WT	egfr_status: WT	stk11_status: WT	tp53_status: WT				total RNA	Samples are processed in parallel in 96-well plates to minimize potential variation. Reaction purification is achieved using magnetic binding beads for cDNA and Qiagen RNeasy kits for cRNA purification. Isolated total RNA samples were assayed for quality (Agilent Bioanalyzer) and yield (Ribogreen) metrics prior to amplification.	biotin	Samples were amplified and labeled using a custom automated version of the NuGEN Ovation v2 with WB (whole blood) reagents protocol (using Ribo-SPIA amplification). The labeled molecules are biotinylated-cRNA. Sample amplification and labeling were performed by LabCorp Clinical Trials-Genomic Services in Seattle, Washington.	9606	GeneChip microarrays are loaded with the fragmented target sample/hybridization buffer mix using standard manual techniques. Arrays are hybridized for 18 hours at 45C with vigorous mixing. Unbound sample is removed and staining is accomplished through the binding of streptavidin conjugated phycoerythrin to the hybridized target. Excess label is removed. Washing and staining steps are performed by…	Arrays are scanned using a GeneChip Scanner 3000 7G with a 48 array autoloader. The scanner maintains the optimal temperature for the arrays prior to and during scanning.	IRON normalization was performed on the dataset, batch corrected for RNA quality using PLS	GPL15048	Steven,,Eschrich	Steven.Eschrich@moffitt.org	Biostatistics & Bioinformatics	Moffitt Cancer Center	12902 Magnolia Drive	Tampa	FL	33612	USA	ftp://ftp.ncbi.nlm.nih.gov/geo/samples/GSM1854nnn/GSM1854944/suppl/GSM1854944__52070900784370100309406331554205.CEL.gz	60607
GSM1854945	Public on Oct 21 2015	Aug 14 2015	Oct 23 2015	RNA	1	lung adenocarcinoma	Homo sapiens	barcode_microarray: @52070900784370100309406331554209	filename_microarray: @52070900784370100309406331554209_1_1.CEL	rna_barin: 7.6	patient_id: K127	gender: F	age_at_diagnosis: 68	race: WHITE	spanish_hispanic: Non Spanish/Hispanic	smoking_status: Missing	vital_status: Alive	survival_time_in_days: 1984	Stage: 3A	kras_status: Mut	egfr_status: WT	stk11_status: WT	tp53_status: Mut	kras_aa_mut: G12GC	tp53_aa_mut: R249S		total RNA	Samples are processed in parallel in 96-well plates to minimize potential variation. Reaction purification is achieved using magnetic binding beads for cDNA and Qiagen RNeasy kits for cRNA purification. Isolated total RNA samples were assayed for quality (Agilent Bioanalyzer) and yield (Ribogreen) metrics prior to amplification.	biotin	Samples were amplified and labeled using a custom automated version of the NuGEN Ovation v2 with WB (whole blood) reagents protocol (using Ribo-SPIA amplification). The labeled molecules are biotinylated-cRNA. Sample amplification and labeling were performed by LabCorp Clinical Trials-Genomic Services in Seattle, Washington.	9606	GeneChip microarrays are loaded with the fragmented target sample/hybridization buffer mix using standard manual techniques. Arrays are hybridized for 18 hours at 45C with vigorous mixing. Unbound sample is removed and staining is accomplished through the binding of streptavidin conjugated phycoerythrin to the hybridized target. Excess label is removed. Washing and staining steps are performed by…	Arrays are scanned using a GeneChip Scanner 3000 7G with a 48 array autoloader. The scanner maintains the optimal temperature for the arrays prior to and during scanning.	IRON normalization was performed on the dataset, batch corrected for RNA quality using PLS	GPL15048	Steven,,Eschrich	Steven.Eschrich@moffitt.org	Biostatistics & Bioinformatics	Moffitt Cancer Center	12902 Magnolia Drive	Tampa	FL	33612	USA	ftp://ftp.ncbi.nlm.nih.gov/geo/samples/GSM1854nnn/GSM1854945/suppl/GSM1854945__52070900784370100309406331554209_1_1.CEL.gz	60607
GSM1854946	Public on Oct 21 2015	Aug 14 2015	Oct 23 2015	RNA	1	lung adenocarcinoma	Homo sapiens	barcode_microarray: @52070900784370100309406331554230	filename_microarray: @52070900784370100309406331554230_1_1.CEL	rna_barin: 6.2	patient_id: K091	gender: F	age_at_diagnosis: 60	race: WHITE	spanish_hispanic: Non Spanish/Hispanic	smoking_status: Ever	vital_status: Alive	survival_time_in_days: NA	Stage: 1A	kras_status: Mut	egfr_status: WT	stk11_status: WT	tp53_status: WT	kras_aa_mut: G12GC			total RNA	Samples are processed in parallel in 96-well plates to minimize potential variation. Reaction purification is achieved using magnetic binding beads for cDNA and Qiagen RNeasy kits for cRNA purification. Isolated total RNA samples were assayed for quality (Agilent Bioanalyzer) and yield (Ribogreen) metrics prior to amplification.	biotin	Samples were amplified and labeled using a custom automated version of the NuGEN Ovation v2 with WB (whole blood) reagents protocol (using Ribo-SPIA amplification). The labeled molecules are biotinylated-cRNA. Sample amplification and labeling were performed by LabCorp Clinical Trials-Genomic Services in Seattle, Washington.	9606	GeneChip microarrays are loaded with the fragmented target sample/hybridization buffer mix using standard manual techniques. Arrays are hybridized for 18 hours at 45C with vigorous mixing. Unbound sample is removed and staining is accomplished through the binding of streptavidin conjugated phycoerythrin to the hybridized target. Excess label is removed. Washing and staining steps are performed by…	Arrays are scanned using a GeneChip Scanner 3000 7G with a 48 array autoloader. The scanner maintains the optimal temperature for the arrays prior to and during scanning.	IRON normalization was performed on the dataset, batch corrected for RNA quality using PLS	GPL15048	Steven,,Eschrich	Steven.Eschrich@moffitt.org	Biostatistics & Bioinformatics	Moffitt Cancer Center	12902 Magnolia Drive	Tampa	FL	33612	USA	ftp://ftp.ncbi.nlm.nih.gov/geo/samples/GSM1854nnn/GSM1854946/suppl/GSM1854946__52070900784370100309406331554230_1_1.CEL.gz	60607
GSM1854947	Public on Oct 21 2015	Aug 14 2015	Oct 23 2015	RNA	1	lung adenocarcinoma	Homo sapiens	barcode_microarray: @52070900784383100309406331554283	filename_microarray: @52070900784383100309406331554283_1_1.CEL	rna_barin: 9.4	patient_id: K378	gender: M	age_at_diagnosis: 70	race: WHITE	spanish_hispanic: Non Spanish/Hispanic	smoking_status: Ever	vital_status: Dead	survival_time_in_days: 281	Stage: 2B	kras_status: WT	egfr_status: WT	stk11_status: WT	tp53_status: Mut	tp53_aa_mut: E224D;SpliceSite			total RNA	Samples are processed in parallel in 96-well plates to minimize potential variation. Reaction purification is achieved using magnetic binding beads for cDNA and Qiagen RNeasy kits for cRNA purification. Isolated total RNA samples were assayed for quality (Agilent Bioanalyzer) and yield (Ribogreen) metrics prior to amplification.	biotin	Samples were amplified and labeled using a custom automated version of the NuGEN Ovation v2 with WB (whole blood) reagents protocol (using Ribo-SPIA amplification). The labeled molecules are biotinylated-cRNA. Sample amplification and labeling were performed by LabCorp Clinical Trials-Genomic Services in Seattle, Washington.	9606	GeneChip microarrays are loaded with the fragmented target sample/hybridization buffer mix using standard manual techniques. Arrays are hybridized for 18 hours at 45C with vigorous mixing. Unbound sample is removed and staining is accomplished through the binding of streptavidin conjugated phycoerythrin to the hybridized target. Excess label is removed. Washing and staining steps are performed by…	Arrays are scanned using a GeneChip Scanner 3000 7G with a 48 array autoloader. The scanner maintains the optimal temperature for the arrays prior to and during scanning.	IRON normalization was performed on the dataset, batch corrected for RNA quality using PLS	GPL15048	Steven,,Eschrich	Steven.Eschrich@moffitt.org	Biostatistics & Bioinformatics	Moffitt Cancer Center	12902 Magnolia Drive	Tampa	FL	33612	USA	ftp://ftp.ncbi.nlm.nih.gov/geo/samples/GSM1854nnn/GSM1854947/suppl/GSM1854947__52070900784383100309406331554283_1_1.CEL.gz	60607
GSM1854948	Public on Oct 21 2015	Aug 14 2015	Oct 23 2015	RNA	1	lung adenocarcinoma	Homo sapiens	barcode_microarray: @52070900784383100309406331554285	filename_microarray: @52070900784383100309406331554285.CEL	rna_barin: 8.1	patient_id: K382	gender: F	age_at_diagnosis: 74	race: WHITE	spanish_hispanic: Non Spanish/Hispanic	smoking_status: Ever	vital_status: Dead	survival_time_in_days: 310	Stage: 1A	kras_status: Mut	egfr_status: WT	stk11_status: WT	tp53_status: WT	kras_aa_mut: G12GV			total RNA	Samples are processed in parallel in 96-well plates to minimize potential variation. Reaction purification is achieved using magnetic binding beads for cDNA and Qiagen RNeasy kits for cRNA purification. Isolated total RNA samples were assayed for quality (Agilent Bioanalyzer) and yield (Ribogreen) metrics prior to amplification.	biotin	Samples were amplified and labeled using a custom automated version of the NuGEN Ovation v2 with WB (whole blood) reagents protocol (using Ribo-SPIA amplification). The labeled molecules are biotinylated-cRNA. Sample amplification and labeling were performed by LabCorp Clinical Trials-Genomic Services in Seattle, Washington.	9606	GeneChip microarrays are loaded with the fragmented target sample/hybridization buffer mix using standard manual techniques. Arrays are hybridized for 18 hours at 45C with vigorous mixing. Unbound sample is removed and staining is accomplished through the binding of streptavidin conjugated phycoerythrin to the hybridized target. Excess label is removed. Washing and staining steps are performed by…	Arrays are scanned using a GeneChip Scanner 3000 7G with a 48 array autoloader. The scanner maintains the optimal temperature for the arrays prior to and during scanning.	IRON normalization was performed on the dataset, batch corrected for RNA quality using PLS	GPL15048	Steven,,Eschrich	Steven.Eschrich@moffitt.org	Biostatistics & Bioinformatics	Moffitt Cancer Center	12902 Magnolia Drive	Tampa	FL	33612	USA	ftp://ftp.ncbi.nlm.nih.gov/geo/samples/GSM1854nnn/GSM1854948/suppl/GSM1854948__52070900784383100309406331554285.CEL.gz	60607
GSM1854949	Public on Oct 21 2015	Aug 14 2015	Oct 23 2015	RNA	1	lung adenocarcinoma	Homo sapiens	barcode_microarray: @52070900784383100309406331554287	filename_microarray: @52070900784383100309406331554287.CEL	rna_barin: 7.1	patient_id: K272	gender: M	age_at_diagnosis: 76	race: WHITE	spanish_hispanic: Non Spanish/Hispanic	smoking_status: Ever	vital_status: Dead	survival_time_in_days: NA	Stage: 3A	kras_status: WT	egfr_status: Mut	stk11_status: WT	tp53_status: Mut	egfr_aa_mut: L858LR	tp53_aa_mut: L257V		total RNA	Samples are processed in parallel in 96-well plates to minimize potential variation. Reaction purification is achieved using magnetic binding beads for cDNA and Qiagen RNeasy kits for cRNA purification. Isolated total RNA samples were assayed for quality (Agilent Bioanalyzer) and yield (Ribogreen) metrics prior to amplification.	biotin	Samples were amplified and labeled using a custom automated version of the NuGEN Ovation v2 with WB (whole blood) reagents protocol (using Ribo-SPIA amplification). The labeled molecules are biotinylated-cRNA. Sample amplification and labeling were performed by LabCorp Clinical Trials-Genomic Services in Seattle, Washington.	9606	GeneChip microarrays are loaded with the fragmented target sample/hybridization buffer mix using standard manual techniques. Arrays are hybridized for 18 hours at 45C with vigorous mixing. Unbound sample is removed and staining is accomplished through the binding of streptavidin conjugated phycoerythrin to the hybridized target. Excess label is removed. Washing and staining steps are performed by…	Arrays are scanned using a GeneChip Scanner 3000 7G with a 48 array autoloader. The scanner maintains the optimal temperature for the arrays prior to and during scanning.	IRON normalization was performed on the dataset, batch corrected for RNA quality using PLS	GPL15048	Steven,,Eschrich	Steven.Eschrich@moffitt.org	Biostatistics & Bioinformatics	Moffitt Cancer Center	12902 Magnolia Drive	Tampa	FL	33612	USA	ftp://ftp.ncbi.nlm.nih.gov/geo/samples/GSM1854nnn/GSM1854949/suppl/GSM1854949__52070900784383100309406331554287.CEL.gz	60607
GSM1854950	Public on Oct 21 2015	Aug 14 2015	Oct 23 2015	RNA	1	lung adenocarcinoma	Homo sapiens	barcode_microarray: @52070900784383100309406331554291	filename_microarray: @52070900784383100309406331554291.CEL	rna_barin: 7.2	patient_id: K063	gender: M	age_at_diagnosis: 72	race: WHITE	spanish_hispanic: Non Spanish/Hispanic	smoking_status: Ever	vital_status: Alive	survival_time_in_days: 874	Stage: 1B	kras_status: WT	egfr_status: WT	stk11_status: WT	tp53_status: WT	stk11_aa_inherited: F354L			total RNA	Samples are processed in parallel in 96-well plates to minimize potential variation. Reaction purification is achieved using magnetic binding beads for cDNA and Qiagen RNeasy kits for cRNA purification. Isolated total RNA samples were assayed for quality (Agilent Bioanalyzer) and yield (Ribogreen) metrics prior to amplification.	biotin	Samples were amplified and labeled using a custom automated version of the NuGEN Ovation v2 with WB (whole blood) reagents protocol (using Ribo-SPIA amplification). The labeled molecules are biotinylated-cRNA. Sample amplification and labeling were performed by LabCorp Clinical Trials-Genomic Services in Seattle, Washington.	9606	GeneChip microarrays are loaded with the fragmented target sample/hybridization buffer mix using standard manual techniques. Arrays are hybridized for 18 hours at 45C with vigorous mixing. Unbound sample is removed and staining is accomplished through the binding of streptavidin conjugated phycoerythrin to the hybridized target. Excess label is removed. Washing and staining steps are performed by…	Arrays are scanned using a GeneChip Scanner 3000 7G with a 48 array autoloader. The scanner maintains the optimal temperature for the arrays prior to and during scanning.	IRON normalization was performed on the dataset, batch corrected for RNA quality using PLS	GPL15048	Steven,,Eschrich	Steven.Eschrich@moffitt.org	Biostatistics & Bioinformatics	Moffitt Cancer Center	12902 Magnolia Drive	Tampa	FL	33612	USA	ftp://ftp.ncbi.nlm.nih.gov/geo/samples/GSM1854nnn/GSM1854950/suppl/GSM1854950__52070900784383100309406331554291.CEL.gz	60607
GSM1854951	Public on Oct 21 2015	Aug 14 2015	Oct 23 2015	RNA	1	lung adenocarcinoma	Homo sapiens	barcode_microarray: @52070900784384100309406331554343	filename_microarray: @52070900784384100309406331554343_1_1.CEL	rna_barin: 8.6	patient_id: K008	gender: F	age_at_diagnosis: 70	race: WHITE	spanish_hispanic: Non Spanish/Hispanic	smoking_status: Ever	vital_status: Dead	survival_time_in_days: 80	Stage: 1A	kras_status: WT	egfr_status: WT	stk11_status: WT	tp53_status: Mut	tp53_aa_mut: SpliceSite			total RNA	Samples are processed in parallel in 96-well plates to minimize potential variation. Reaction purification is achieved using magnetic binding beads for cDNA and Qiagen RNeasy kits for cRNA purification. Isolated total RNA samples were assayed for quality (Agilent Bioanalyzer) and yield (Ribogreen) metrics prior to amplification.	biotin	Samples were amplified and labeled using a custom automated version of the NuGEN Ovation v2 with WB (whole blood) reagents protocol (using Ribo-SPIA amplification). The labeled molecules are biotinylated-cRNA. Sample amplification and labeling were performed by LabCorp Clinical Trials-Genomic Services in Seattle, Washington.	9606	GeneChip microarrays are loaded with the fragmented target sample/hybridization buffer mix using standard manual techniques. Arrays are hybridized for 18 hours at 45C with vigorous mixing. Unbound sample is removed and staining is accomplished through the binding of streptavidin conjugated phycoerythrin to the hybridized target. Excess label is removed. Washing and staining steps are performed by…	Arrays are scanned using a GeneChip Scanner 3000 7G with a 48 array autoloader. The scanner maintains the optimal temperature for the arrays prior to and during scanning.	IRON normalization was performed on the dataset, batch corrected for RNA quality using PLS	GPL15048	Steven,,Eschrich	Steven.Eschrich@moffitt.org	Biostatistics & Bioinformatics	Moffitt Cancer Center	12902 Magnolia Drive	Tampa	FL	33612	USA	ftp://ftp.ncbi.nlm.nih.gov/geo/samples/GSM1854nnn/GSM1854951/suppl/GSM1854951__52070900784384100309406331554343_1_1.CEL.gz	60607
GSM1854952	Public on Oct 21 2015	Aug 14 2015	Oct 23 2015	RNA	1	lung adenocarcinoma	Homo sapiens	barcode_microarray: @52070900784384100309406331554345	filename_microarray: @52070900784384100309406331554345_1_1.CEL	rna_barin: 9	patient_id: K147	gender: F	age_at_diagnosis: 72	race: WHITE	spanish_hispanic: Non Spanish/Hispanic	smoking_status: Missing	vital_status: Alive	survival_time_in_days: 1106	Stage: 2A	kras_status: Mut	egfr_status: WT	stk11_status: Mut	tp53_status: WT	kras_aa_mut: G12GC	stk11_aa_mut: D53fs*110		total RNA	Samples are processed in parallel in 96-well plates to minimize potential variation. Reaction purification is achieved using magnetic binding beads for cDNA and Qiagen RNeasy kits for cRNA purification. Isolated total RNA samples were assayed for quality (Agilent Bioanalyzer) and yield (Ribogreen) metrics prior to amplification.	biotin	Samples were amplified and labeled using a custom automated version of the NuGEN Ovation v2 with WB (whole blood) reagents protocol (using Ribo-SPIA amplification). The labeled molecules are biotinylated-cRNA. Sample amplification and labeling were performed by LabCorp Clinical Trials-Genomic Services in Seattle, Washington.	9606	GeneChip microarrays are loaded with the fragmented target sample/hybridization buffer mix using standard manual techniques. Arrays are hybridized for 18 hours at 45C with vigorous mixing. Unbound sample is removed and staining is accomplished through the binding of streptavidin conjugated phycoerythrin to the hybridized target. Excess label is removed. Washing and staining steps are performed by…	Arrays are scanned using a GeneChip Scanner 3000 7G with a 48 array autoloader. The scanner maintains the optimal temperature for the arrays prior to and during scanning.	IRON normalization was performed on the dataset, batch corrected for RNA quality using PLS	GPL15048	Steven,,Eschrich	Steven.Eschrich@moffitt.org	Biostatistics & Bioinformatics	Moffitt Cancer Center	12902 Magnolia Drive	Tampa	FL	33612	USA	ftp://ftp.ncbi.nlm.nih.gov/geo/samples/GSM1854nnn/GSM1854952/suppl/GSM1854952__52070900784384100309406331554345_1_1.CEL.gz	60607
GSM1854953	Public on Oct 21 2015	Aug 14 2015	Oct 23 2015	RNA	1	lung adenocarcinoma	Homo sapiens	barcode_microarray: @52070900784384100309406331554354	filename_microarray: @52070900784384100309406331554354.CEL	rna_barin: 7.5	patient_id: K381	gender: M	age_at_diagnosis: 55	race: WHITE	spanish_hispanic: Non Spanish/Hispanic	smoking_status: Ever	vital_status: Alive	survival_time_in_days: 1779	Stage: 1A	kras_status: WT	egfr_status: WT	stk11_status: Mut	tp53_status: WT	stk11_aa_mut: L282fs*3			total RNA	Samples are processed in parallel in 96-well plates to minimize potential variation. Reaction purification is achieved using magnetic binding beads for cDNA and Qiagen RNeasy kits for cRNA purification. Isolated total RNA samples were assayed for quality (Agilent Bioanalyzer) and yield (Ribogreen) metrics prior to amplification.	biotin	Samples were amplified and labeled using a custom automated version of the NuGEN Ovation v2 with WB (whole blood) reagents protocol (using Ribo-SPIA amplification). The labeled molecules are biotinylated-cRNA. Sample amplification and labeling were performed by LabCorp Clinical Trials-Genomic Services in Seattle, Washington.	9606	GeneChip microarrays are loaded with the fragmented target sample/hybridization buffer mix using standard manual techniques. Arrays are hybridized for 18 hours at 45C with vigorous mixing. Unbound sample is removed and staining is accomplished through the binding of streptavidin conjugated phycoerythrin to the hybridized target. Excess label is removed. Washing and staining steps are performed by…	Arrays are scanned using a GeneChip Scanner 3000 7G with a 48 array autoloader. The scanner maintains the optimal temperature for the arrays prior to and during scanning.	IRON normalization was performed on the dataset, batch corrected for RNA quality using PLS	GPL15048	Steven,,Eschrich	Steven.Eschrich@moffitt.org	Biostatistics & Bioinformatics	Moffitt Cancer Center	12902 Magnolia Drive	Tampa	FL	33612	USA	ftp://ftp.ncbi.nlm.nih.gov/geo/samples/GSM1854nnn/GSM1854953/suppl/GSM1854953__52070900784384100309406331554354.CEL.gz	60607
GSM1854954	Public on Oct 21 2015	Aug 14 2015	Oct 23 2015	RNA	1	lung adenocarcinoma	Homo sapiens	barcode_microarray: @52070900784384100309406331554363	filename_microarray: @52070900784384100309406331554363_1_1.CEL	rna_barin: 9.1	patient_id: K239	gender: M	age_at_diagnosis: 84	race: WHITE	spanish_hispanic: Non Spanish/Hispanic	smoking_status: Missing	vital_status: Alive	survival_time_in_days: 996	Stage: 4	kras_status: Mut	egfr_status: WT	stk11_status: WT	tp53_status: WT	kras_aa_mut: G12GC			total RNA	Samples are processed in parallel in 96-well plates to minimize potential variation. Reaction purification is achieved using magnetic binding beads for cDNA and Qiagen RNeasy kits for cRNA purification. Isolated total RNA samples were assayed for quality (Agilent Bioanalyzer) and yield (Ribogreen) metrics prior to amplification.	biotin	Samples were amplified and labeled using a custom automated version of the NuGEN Ovation v2 with WB (whole blood) reagents protocol (using Ribo-SPIA amplification). The labeled molecules are biotinylated-cRNA. Sample amplification and labeling were performed by LabCorp Clinical Trials-Genomic Services in Seattle, Washington.	9606	GeneChip microarrays are loaded with the fragmented target sample/hybridization buffer mix using standard manual techniques. Arrays are hybridized for 18 hours at 45C with vigorous mixing. Unbound sample is removed and staining is accomplished through the binding of streptavidin conjugated phycoerythrin to the hybridized target. Excess label is removed. Washing and staining steps are performed by…	Arrays are scanned using a GeneChip Scanner 3000 7G with a 48 array autoloader. The scanner maintains the optimal temperature for the arrays prior to and during scanning.	IRON normalization was performed on the dataset, batch corrected for RNA quality using PLS	GPL15048	Steven,,Eschrich	Steven.Eschrich@moffitt.org	Biostatistics & Bioinformatics	Moffitt Cancer Center	12902 Magnolia Drive	Tampa	FL	33612	USA	ftp://ftp.ncbi.nlm.nih.gov/geo/samples/GSM1854nnn/GSM1854954/suppl/GSM1854954__52070900784384100309406331554363_1_1.CEL.gz	60607
GSM1854955	Public on Oct 21 2015	Aug 14 2015	Oct 23 2015	RNA	1	lung adenocarcinoma	Homo sapiens	barcode_microarray: @52070900784438031610407113554135	filename_microarray: @52070900784438031610407113554135_1_1.CEL	rna_barin: 8.7	patient_id: K185	gender: F	age_at_diagnosis: 72	race: WHITE	spanish_hispanic: Non Spanish/Hispanic	smoking_status: Ever	vital_status: Alive	survival_time_in_days: 758	Stage: 3A	kras_status: Mut	egfr_status: WT	stk11_status: Mut	tp53_status: WT	kras_aa_mut: G12GC	stk11_aa_mut: L55fs*5		total RNA	Samples are processed in parallel in 96-well plates to minimize potential variation. Reaction purification is achieved using magnetic binding beads for cDNA and Qiagen RNeasy kits for cRNA purification. Isolated total RNA samples were assayed for quality (Agilent Bioanalyzer) and yield (Ribogreen) metrics prior to amplification.	biotin	Samples were amplified and labeled using a custom automated version of the NuGEN Ovation v2 with WB (whole blood) reagents protocol (using Ribo-SPIA amplification). The labeled molecules are biotinylated-cRNA. Sample amplification and labeling were performed by LabCorp Clinical Trials-Genomic Services in Seattle, Washington.	9606	GeneChip microarrays are loaded with the fragmented target sample/hybridization buffer mix using standard manual techniques. Arrays are hybridized for 18 hours at 45C with vigorous mixing. Unbound sample is removed and staining is accomplished through the binding of streptavidin conjugated phycoerythrin to the hybridized target. Excess label is removed. Washing and staining steps are performed by…	Arrays are scanned using a GeneChip Scanner 3000 7G with a 48 array autoloader. The scanner maintains the optimal temperature for the arrays prior to and during scanning.	IRON normalization was performed on the dataset, batch corrected for RNA quality using PLS	GPL15048	Steven,,Eschrich	Steven.Eschrich@moffitt.org	Biostatistics & Bioinformatics	Moffitt Cancer Center	12902 Magnolia Drive	Tampa	FL	33612	USA	ftp://ftp.ncbi.nlm.nih.gov/geo/samples/GSM1854nnn/GSM1854955/suppl/GSM1854955__52070900784438031610407113554135_1_1.CEL.gz	60607
GSM1854956	Public on Oct 21 2015	Aug 14 2015	Oct 23 2015	RNA	1	lung adenocarcinoma	Homo sapiens	barcode_microarray: @52070900784457090210408219712509	filename_microarray: @52070900784457090210408219712509_1_1.CEL	rna_barin: 9.3	patient_id: K180	gender: M	age_at_diagnosis: 77	race: WHITE	spanish_hispanic: Non Spanish/Hispanic	smoking_status: Ever	vital_status: Dead	survival_time_in_days: 460	Stage: 1A	kras_status: WT	egfr_status: WT	stk11_status: WT	tp53_status: Mut	tp53_aa_mut: P172fs*3			total RNA	Samples are processed in parallel in 96-well plates to minimize potential variation. Reaction purification is achieved using magnetic binding beads for cDNA and Qiagen RNeasy kits for cRNA purification. Isolated total RNA samples were assayed for quality (Agilent Bioanalyzer) and yield (Ribogreen) metrics prior to amplification.	biotin	Samples were amplified and labeled using a custom automated version of the NuGEN Ovation v2 with WB (whole blood) reagents protocol (using Ribo-SPIA amplification). The labeled molecules are biotinylated-cRNA. Sample amplification and labeling were performed by LabCorp Clinical Trials-Genomic Services in Seattle, Washington.	9606	GeneChip microarrays are loaded with the fragmented target sample/hybridization buffer mix using standard manual techniques. Arrays are hybridized for 18 hours at 45C with vigorous mixing. Unbound sample is removed and staining is accomplished through the binding of streptavidin conjugated phycoerythrin to the hybridized target. Excess label is removed. Washing and staining steps are performed by…	Arrays are scanned using a GeneChip Scanner 3000 7G with a 48 array autoloader. The scanner maintains the optimal temperature for the arrays prior to and during scanning.	IRON normalization was performed on the dataset, batch corrected for RNA quality using PLS	GPL15048	Steven,,Eschrich	Steven.Eschrich@moffitt.org	Biostatistics & Bioinformatics	Moffitt Cancer Center	12902 Magnolia Drive	Tampa	FL	33612	USA	ftp://ftp.ncbi.nlm.nih.gov/geo/samples/GSM1854nnn/GSM1854956/suppl/GSM1854956__52070900784457090210408219712509_1_1.CEL.gz	60607
GSM1854957	Public on Oct 21 2015	Aug 14 2015	Oct 23 2015	RNA	1	lung adenocarcinoma	Homo sapiens	barcode_microarray: @52070900784457090210408219712510	filename_microarray: @52070900784457090210408219712510_1_1.CEL	rna_barin: 9.2	patient_id: K066	gender: F	age_at_diagnosis: 77	race: WHITE	spanish_hispanic: Non Spanish/Hispanic	smoking_status: Ever	vital_status: Dead	survival_time_in_days: 283	Stage: 2A	kras_status: WT	egfr_status: WT	stk11_status: WT	tp53_status: WT				total RNA	Samples are processed in parallel in 96-well plates to minimize potential variation. Reaction purification is achieved using magnetic binding beads for cDNA and Qiagen RNeasy kits for cRNA purification. Isolated total RNA samples were assayed for quality (Agilent Bioanalyzer) and yield (Ribogreen) metrics prior to amplification.	biotin	Samples were amplified and labeled using a custom automated version of the NuGEN Ovation v2 with WB (whole blood) reagents protocol (using Ribo-SPIA amplification). The labeled molecules are biotinylated-cRNA. Sample amplification and labeling were performed by LabCorp Clinical Trials-Genomic Services in Seattle, Washington.	9606	GeneChip microarrays are loaded with the fragmented target sample/hybridization buffer mix using standard manual techniques. Arrays are hybridized for 18 hours at 45C with vigorous mixing. Unbound sample is removed and staining is accomplished through the binding of streptavidin conjugated phycoerythrin to the hybridized target. Excess label is removed. Washing and staining steps are performed by…	Arrays are scanned using a GeneChip Scanner 3000 7G with a 48 array autoloader. The scanner maintains the optimal temperature for the arrays prior to and during scanning.	IRON normalization was performed on the dataset, batch corrected for RNA quality using PLS	GPL15048	Steven,,Eschrich	Steven.Eschrich@moffitt.org	Biostatistics & Bioinformatics	Moffitt Cancer Center	12902 Magnolia Drive	Tampa	FL	33612	USA	ftp://ftp.ncbi.nlm.nih.gov/geo/samples/GSM1854nnn/GSM1854957/suppl/GSM1854957__52070900784457090210408219712510_1_1.CEL.gz	60607
GSM1854958	Public on Oct 21 2015	Aug 14 2015	Oct 23 2015	RNA	1	lung adenocarcinoma	Homo sapiens	barcode_microarray: @52070900784457090210408219712517	filename_microarray: @52070900784457090210408219712517_1_1.CEL	rna_barin: 8.6	patient_id: K192	gender: F	age_at_diagnosis: 79	race: WHITE	spanish_hispanic: Non Spanish/Hispanic	smoking_status: Ever	vital_status: Alive	survival_time_in_days: 921	Stage: 1A	kras_status: WT	egfr_status: WT	stk11_status: WT	tp53_status: WT				total RNA	Samples are processed in parallel in 96-well plates to minimize potential variation. Reaction purification is achieved using magnetic binding beads for cDNA and Qiagen RNeasy kits for cRNA purification. Isolated total RNA samples were assayed for quality (Agilent Bioanalyzer) and yield (Ribogreen) metrics prior to amplification.	biotin	Samples were amplified and labeled using a custom automated version of the NuGEN Ovation v2 with WB (whole blood) reagents protocol (using Ribo-SPIA amplification). The labeled molecules are biotinylated-cRNA. Sample amplification and labeling were performed by LabCorp Clinical Trials-Genomic Services in Seattle, Washington.	9606	GeneChip microarrays are loaded with the fragmented target sample/hybridization buffer mix using standard manual techniques. Arrays are hybridized for 18 hours at 45C with vigorous mixing. Unbound sample is removed and staining is accomplished through the binding of streptavidin conjugated phycoerythrin to the hybridized target. Excess label is removed. Washing and staining steps are performed by…	Arrays are scanned using a GeneChip Scanner 3000 7G with a 48 array autoloader. The scanner maintains the optimal temperature for the arrays prior to and during scanning.	IRON normalization was performed on the dataset, batch corrected for RNA quality using PLS	GPL15048	Steven,,Eschrich	Steven.Eschrich@moffitt.org	Biostatistics & Bioinformatics	Moffitt Cancer Center	12902 Magnolia Drive	Tampa	FL	33612	USA	ftp://ftp.ncbi.nlm.nih.gov/geo/samples/GSM1854nnn/GSM1854958/suppl/GSM1854958__52070900784457090210408219712517_1_1.CEL.gz	60607
GSM1854959	Public on Oct 21 2015	Aug 14 2015	Oct 23 2015	RNA	1	lung adenocarcinoma	Homo sapiens	barcode_microarray: @52070900784457090210408219712518	filename_microarray: @52070900784457090210408219712518_1_1.CEL	rna_barin: 8.6	patient_id: K045	gender: M	age_at_diagnosis: NA	race: NA	spanish_hispanic: NA	smoking_status: Ever	vital_status: NA	survival_time_in_days: NA	Stage: NA	kras_status: Mut	egfr_status: WT	stk11_status: WT	tp53_status: WT	kras_aa_mut: G12GV			total RNA	Samples are processed in parallel in 96-well plates to minimize potential variation. Reaction purification is achieved using magnetic binding beads for cDNA and Qiagen RNeasy kits for cRNA purification. Isolated total RNA samples were assayed for quality (Agilent Bioanalyzer) and yield (Ribogreen) metrics prior to amplification.	biotin	Samples were amplified and labeled using a custom automated version of the NuGEN Ovation v2 with WB (whole blood) reagents protocol (using Ribo-SPIA amplification). The labeled molecules are biotinylated-cRNA. Sample amplification and labeling were performed by LabCorp Clinical Trials-Genomic Services in Seattle, Washington.	9606	GeneChip microarrays are loaded with the fragmented target sample/hybridization buffer mix using standard manual techniques. Arrays are hybridized for 18 hours at 45C with vigorous mixing. Unbound sample is removed and staining is accomplished through the binding of streptavidin conjugated phycoerythrin to the hybridized target. Excess label is removed. Washing and staining steps are performed by…	Arrays are scanned using a GeneChip Scanner 3000 7G with a 48 array autoloader. The scanner maintains the optimal temperature for the arrays prior to and during scanning.	IRON normalization was performed on the dataset, batch corrected for RNA quality using PLS	GPL15048	Steven,,Eschrich	Steven.Eschrich@moffitt.org	Biostatistics & Bioinformatics	Moffitt Cancer Center	12902 Magnolia Drive	Tampa	FL	33612	USA	ftp://ftp.ncbi.nlm.nih.gov/geo/samples/GSM1854nnn/GSM1854959/suppl/GSM1854959__52070900784457090210408219712518_1_1.CEL.gz	60607
GSM1854960	Public on Oct 21 2015	Aug 14 2015	Oct 23 2015	RNA	1	lung adenocarcinoma	Homo sapiens	barcode_microarray: @52070900784457090210408219712519	filename_microarray: @52070900784457090210408219712519_1_1.CEL	rna_barin: 9	patient_id: K123	gender: M	age_at_diagnosis: 60	race: WHITE	spanish_hispanic: Non Spanish/Hispanic	smoking_status: Ever	vital_status: Alive	survival_time_in_days: 949	Stage: 2B	kras_status: Mut	egfr_status: WT	stk11_status: WT	tp53_status: Mut	kras_aa_mut: G12GD	stk11_aa_inherited: N226S	tp53_aa_mut: R273C	total RNA	Samples are processed in parallel in 96-well plates to minimize potential variation. Reaction purification is achieved using magnetic binding beads for cDNA and Qiagen RNeasy kits for cRNA purification. Isolated total RNA samples were assayed for quality (Agilent Bioanalyzer) and yield (Ribogreen) metrics prior to amplification.	biotin	Samples were amplified and labeled using a custom automated version of the NuGEN Ovation v2 with WB (whole blood) reagents protocol (using Ribo-SPIA amplification). The labeled molecules are biotinylated-cRNA. Sample amplification and labeling were performed by LabCorp Clinical Trials-Genomic Services in Seattle, Washington.	9606	GeneChip microarrays are loaded with the fragmented target sample/hybridization buffer mix using standard manual techniques. Arrays are hybridized for 18 hours at 45C with vigorous mixing. Unbound sample is removed and staining is accomplished through the binding of streptavidin conjugated phycoerythrin to the hybridized target. Excess label is removed. Washing and staining steps are performed by…	Arrays are scanned using a GeneChip Scanner 3000 7G with a 48 array autoloader. The scanner maintains the optimal temperature for the arrays prior to and during scanning.	IRON normalization was performed on the dataset, batch corrected for RNA quality using PLS	GPL15048	Steven,,Eschrich	Steven.Eschrich@moffitt.org	Biostatistics & Bioinformatics	Moffitt Cancer Center	12902 Magnolia Drive	Tampa	FL	33612	USA	ftp://ftp.ncbi.nlm.nih.gov/geo/samples/GSM1854nnn/GSM1854960/suppl/GSM1854960__52070900784457090210408219712519_1_1.CEL.gz	60607
GSM1854961	Public on Oct 21 2015	Aug 14 2015	Oct 23 2015	RNA	1	lung adenocarcinoma	Homo sapiens	barcode_microarray: @52070900784457090210408219712523	filename_microarray: @52070900784457090210408219712523_1_1.CEL	rna_barin: 8.6	patient_id: K255	gender: F	age_at_diagnosis: 70	race: WHITE	spanish_hispanic: Non Spanish/Hispanic	smoking_status: Missing	vital_status: Dead	survival_time_in_days: 113	Stage: 4	kras_status: WT	egfr_status: WT	stk11_status: WT	tp53_status: Mut	tp53_aa_mut: Y163S			total RNA	Samples are processed in parallel in 96-well plates to minimize potential variation. Reaction purification is achieved using magnetic binding beads for cDNA and Qiagen RNeasy kits for cRNA purification. Isolated total RNA samples were assayed for quality (Agilent Bioanalyzer) and yield (Ribogreen) metrics prior to amplification.	biotin	Samples were amplified and labeled using a custom automated version of the NuGEN Ovation v2 with WB (whole blood) reagents protocol (using Ribo-SPIA amplification). The labeled molecules are biotinylated-cRNA. Sample amplification and labeling were performed by LabCorp Clinical Trials-Genomic Services in Seattle, Washington.	9606	GeneChip microarrays are loaded with the fragmented target sample/hybridization buffer mix using standard manual techniques. Arrays are hybridized for 18 hours at 45C with vigorous mixing. Unbound sample is removed and staining is accomplished through the binding of streptavidin conjugated phycoerythrin to the hybridized target. Excess label is removed. Washing and staining steps are performed by…	Arrays are scanned using a GeneChip Scanner 3000 7G with a 48 array autoloader. The scanner maintains the optimal temperature for the arrays prior to and during scanning.	IRON normalization was performed on the dataset, batch corrected for RNA quality using PLS	GPL15048	Steven,,Eschrich	Steven.Eschrich@moffitt.org	Biostatistics & Bioinformatics	Moffitt Cancer Center	12902 Magnolia Drive	Tampa	FL	33612	USA	ftp://ftp.ncbi.nlm.nih.gov/geo/samples/GSM1854nnn/GSM1854961/suppl/GSM1854961__52070900784457090210408219712523_1_1.CEL.gz	60607
GSM1854962	Public on Oct 21 2015	Aug 14 2015	Oct 23 2015	RNA	1	lung adenocarcinoma	Homo sapiens	barcode_microarray: @52070900784457090210408219712526	filename_microarray: @52070900784457090210408219712526_1_1.CEL	rna_barin: 9.4	patient_id: K243	gender: M	age_at_diagnosis: 74	race: WHITE	spanish_hispanic: Non Spanish/Hispanic	smoking_status: Ever	vital_status: Alive	survival_time_in_days: 808	Stage: 3A	kras_status: Mut	egfr_status: WT	stk11_status: WT	tp53_status: WT	kras_aa_mut: G12GC			total RNA	Samples are processed in parallel in 96-well plates to minimize potential variation. Reaction purification is achieved using magnetic binding beads for cDNA and Qiagen RNeasy kits for cRNA purification. Isolated total RNA samples were assayed for quality (Agilent Bioanalyzer) and yield (Ribogreen) metrics prior to amplification.	biotin	Samples were amplified and labeled using a custom automated version of the NuGEN Ovation v2 with WB (whole blood) reagents protocol (using Ribo-SPIA amplification). The labeled molecules are biotinylated-cRNA. Sample amplification and labeling were performed by LabCorp Clinical Trials-Genomic Services in Seattle, Washington.	9606	GeneChip microarrays are loaded with the fragmented target sample/hybridization buffer mix using standard manual techniques. Arrays are hybridized for 18 hours at 45C with vigorous mixing. Unbound sample is removed and staining is accomplished through the binding of streptavidin conjugated phycoerythrin to the hybridized target. Excess label is removed. Washing and staining steps are performed by…	Arrays are scanned using a GeneChip Scanner 3000 7G with a 48 array autoloader. The scanner maintains the optimal temperature for the arrays prior to and during scanning.	IRON normalization was performed on the dataset, batch corrected for RNA quality using PLS	GPL15048	Steven,,Eschrich	Steven.Eschrich@moffitt.org	Biostatistics & Bioinformatics	Moffitt Cancer Center	12902 Magnolia Drive	Tampa	FL	33612	USA	ftp://ftp.ncbi.nlm.nih.gov/geo/samples/GSM1854nnn/GSM1854962/suppl/GSM1854962__52070900784457090210408219712526_1_1.CEL.gz	60607
GSM1854963	Public on Oct 21 2015	Aug 14 2015	Oct 23 2015	RNA	1	lung adenocarcinoma	Homo sapiens	barcode_microarray: @52070900784457090210408219712527	filename_microarray: @52070900784457090210408219712527_1_1.CEL	rna_barin: 7.5	patient_id: K143	gender: F	age_at_diagnosis: 72	race: WHITE	spanish_hispanic: Non Spanish/Hispanic	smoking_status: Ever	vital_status: Dead	survival_time_in_days: 35	Stage: 2A	kras_status: Mut	egfr_status: WT	stk11_status: WT	tp53_status: WT	kras_aa_mut: G13GD			total RNA	Samples are processed in parallel in 96-well plates to minimize potential variation. Reaction purification is achieved using magnetic binding beads for cDNA and Qiagen RNeasy kits for cRNA purification. Isolated total RNA samples were assayed for quality (Agilent Bioanalyzer) and yield (Ribogreen) metrics prior to amplification.	biotin	Samples were amplified and labeled using a custom automated version of the NuGEN Ovation v2 with WB (whole blood) reagents protocol (using Ribo-SPIA amplification). The labeled molecules are biotinylated-cRNA. Sample amplification and labeling were performed by LabCorp Clinical Trials-Genomic Services in Seattle, Washington.	9606	GeneChip microarrays are loaded with the fragmented target sample/hybridization buffer mix using standard manual techniques. Arrays are hybridized for 18 hours at 45C with vigorous mixing. Unbound sample is removed and staining is accomplished through the binding of streptavidin conjugated phycoerythrin to the hybridized target. Excess label is removed. Washing and staining steps are performed by…	Arrays are scanned using a GeneChip Scanner 3000 7G with a 48 array autoloader. The scanner maintains the optimal temperature for the arrays prior to and during scanning.	IRON normalization was performed on the dataset, batch corrected for RNA quality using PLS	GPL15048	Steven,,Eschrich	Steven.Eschrich@moffitt.org	Biostatistics & Bioinformatics	Moffitt Cancer Center	12902 Magnolia Drive	Tampa	FL	33612	USA	ftp://ftp.ncbi.nlm.nih.gov/geo/samples/GSM1854nnn/GSM1854963/suppl/GSM1854963__52070900784457090210408219712527_1_1.CEL.gz	60607
GSM1854964	Public on Oct 21 2015	Aug 14 2015	Oct 23 2015	RNA	1	lung adenocarcinoma	Homo sapiens	barcode_microarray: @52070900784457090210408219712528	filename_microarray: @52070900784457090210408219712528_1_1.CEL	rna_barin: 8.3	patient_id: K253	gender: M	age_at_diagnosis: 78	race: WHITE	spanish_hispanic: Non Spanish/Hispanic	smoking_status: Ever	vital_status: Alive	survival_time_in_days: 642	Stage: 1A	kras_status: Mut	egfr_status: WT	stk11_status: WT	tp53_status: WT	kras_aa_mut: G12GD			total RNA	Samples are processed in parallel in 96-well plates to minimize potential variation. Reaction purification is achieved using magnetic binding beads for cDNA and Qiagen RNeasy kits for cRNA purification. Isolated total RNA samples were assayed for quality (Agilent Bioanalyzer) and yield (Ribogreen) metrics prior to amplification.	biotin	Samples were amplified and labeled using a custom automated version of the NuGEN Ovation v2 with WB (whole blood) reagents protocol (using Ribo-SPIA amplification). The labeled molecules are biotinylated-cRNA. Sample amplification and labeling were performed by LabCorp Clinical Trials-Genomic Services in Seattle, Washington.	9606	GeneChip microarrays are loaded with the fragmented target sample/hybridization buffer mix using standard manual techniques. Arrays are hybridized for 18 hours at 45C with vigorous mixing. Unbound sample is removed and staining is accomplished through the binding of streptavidin conjugated phycoerythrin to the hybridized target. Excess label is removed. Washing and staining steps are performed by…	Arrays are scanned using a GeneChip Scanner 3000 7G with a 48 array autoloader. The scanner maintains the optimal temperature for the arrays prior to and during scanning.	IRON normalization was performed on the dataset, batch corrected for RNA quality using PLS	GPL15048	Steven,,Eschrich	Steven.Eschrich@moffitt.org	Biostatistics & Bioinformatics	Moffitt Cancer Center	12902 Magnolia Drive	Tampa	FL	33612	USA	ftp://ftp.ncbi.nlm.nih.gov/geo/samples/GSM1854nnn/GSM1854964/suppl/GSM1854964__52070900784457090210408219712528_1_1.CEL.gz	60607
GSM1854965	Public on Oct 21 2015	Aug 14 2015	Oct 23 2015	RNA	1	lung adenocarcinoma	Homo sapiens	barcode_microarray: @52070900784457090210408219712530	filename_microarray: @52070900784457090210408219712530_1_1.CEL	rna_barin: 8	patient_id: K235	gender: F	age_at_diagnosis: 71	race: WHITE	spanish_hispanic: Non Spanish/Hispanic	smoking_status: Ever	vital_status: Dead	survival_time_in_days: 680	Stage: 1A	kras_status: Mut	egfr_status: WT	stk11_status: WT	tp53_status: WT	kras_aa_mut: G12GD			total RNA	Samples are processed in parallel in 96-well plates to minimize potential variation. Reaction purification is achieved using magnetic binding beads for cDNA and Qiagen RNeasy kits for cRNA purification. Isolated total RNA samples were assayed for quality (Agilent Bioanalyzer) and yield (Ribogreen) metrics prior to amplification.	biotin	Samples were amplified and labeled using a custom automated version of the NuGEN Ovation v2 with WB (whole blood) reagents protocol (using Ribo-SPIA amplification). The labeled molecules are biotinylated-cRNA. Sample amplification and labeling were performed by LabCorp Clinical Trials-Genomic Services in Seattle, Washington.	9606	GeneChip microarrays are loaded with the fragmented target sample/hybridization buffer mix using standard manual techniques. Arrays are hybridized for 18 hours at 45C with vigorous mixing. Unbound sample is removed and staining is accomplished through the binding of streptavidin conjugated phycoerythrin to the hybridized target. Excess label is removed. Washing and staining steps are performed by…	Arrays are scanned using a GeneChip Scanner 3000 7G with a 48 array autoloader. The scanner maintains the optimal temperature for the arrays prior to and during scanning.	IRON normalization was performed on the dataset, batch corrected for RNA quality using PLS	GPL15048	Steven,,Eschrich	Steven.Eschrich@moffitt.org	Biostatistics & Bioinformatics	Moffitt Cancer Center	12902 Magnolia Drive	Tampa	FL	33612	USA	ftp://ftp.ncbi.nlm.nih.gov/geo/samples/GSM1854nnn/GSM1854965/suppl/GSM1854965__52070900784457090210408219712530_1_1.CEL.gz	60607
GSM1854966	Public on Oct 21 2015	Aug 14 2015	Oct 23 2015	RNA	1	lung adenocarcinoma	Homo sapiens	barcode_microarray: @52070900784457090210408219712537	filename_microarray: @52070900784457090210408219712537_1_1.CEL	rna_barin: 8.6	patient_id: K010	gender: M	age_at_diagnosis: 84	race: WHITE	spanish_hispanic: Non Spanish/Hispanic	smoking_status: Ever	vital_status: Dead	survival_time_in_days: 23	Stage: 4	kras_status: WT	egfr_status: WT	stk11_status: WT	tp53_status: WT				total RNA	Samples are processed in parallel in 96-well plates to minimize potential variation. Reaction purification is achieved using magnetic binding beads for cDNA and Qiagen RNeasy kits for cRNA purification. Isolated total RNA samples were assayed for quality (Agilent Bioanalyzer) and yield (Ribogreen) metrics prior to amplification.	biotin	Samples were amplified and labeled using a custom automated version of the NuGEN Ovation v2 with WB (whole blood) reagents protocol (using Ribo-SPIA amplification). The labeled molecules are biotinylated-cRNA. Sample amplification and labeling were performed by LabCorp Clinical Trials-Genomic Services in Seattle, Washington.	9606	GeneChip microarrays are loaded with the fragmented target sample/hybridization buffer mix using standard manual techniques. Arrays are hybridized for 18 hours at 45C with vigorous mixing. Unbound sample is removed and staining is accomplished through the binding of streptavidin conjugated phycoerythrin to the hybridized target. Excess label is removed. Washing and staining steps are performed by…	Arrays are scanned using a GeneChip Scanner 3000 7G with a 48 array autoloader. The scanner maintains the optimal temperature for the arrays prior to and during scanning.	IRON normalization was performed on the dataset, batch corrected for RNA quality using PLS	GPL15048	Steven,,Eschrich	Steven.Eschrich@moffitt.org	Biostatistics & Bioinformatics	Moffitt Cancer Center	12902 Magnolia Drive	Tampa	FL	33612	USA	ftp://ftp.ncbi.nlm.nih.gov/geo/samples/GSM1854nnn/GSM1854966/suppl/GSM1854966__52070900784457090210408219712537_1_1.CEL.gz	60607
GSM1854967	Public on Oct 21 2015	Aug 14 2015	Oct 23 2015	RNA	1	lung adenocarcinoma	Homo sapiens	barcode_microarray: @52070900784457090210408219712545	filename_microarray: @52070900784457090210408219712545_1_1.CEL	rna_barin: 8.5	patient_id: K025	gender: M	age_at_diagnosis: 78	race: WHITE	spanish_hispanic: Non Spanish/Hispanic	smoking_status: Ever	vital_status: Alive	survival_time_in_days: 924	Stage: 1B	kras_status: Mut	egfr_status: WT	stk11_status: WT	tp53_status: Mut	kras_aa_mut: G12GC	tp53_aa_mut: RW!60_161		total RNA	Samples are processed in parallel in 96-well plates to minimize potential variation. Reaction purification is achieved using magnetic binding beads for cDNA and Qiagen RNeasy kits for cRNA purification. Isolated total RNA samples were assayed for quality (Agilent Bioanalyzer) and yield (Ribogreen) metrics prior to amplification.	biotin	Samples were amplified and labeled using a custom automated version of the NuGEN Ovation v2 with WB (whole blood) reagents protocol (using Ribo-SPIA amplification). The labeled molecules are biotinylated-cRNA. Sample amplification and labeling were performed by LabCorp Clinical Trials-Genomic Services in Seattle, Washington.	9606	GeneChip microarrays are loaded with the fragmented target sample/hybridization buffer mix using standard manual techniques. Arrays are hybridized for 18 hours at 45C with vigorous mixing. Unbound sample is removed and staining is accomplished through the binding of streptavidin conjugated phycoerythrin to the hybridized target. Excess label is removed. Washing and staining steps are performed by…	Arrays are scanned using a GeneChip Scanner 3000 7G with a 48 array autoloader. The scanner maintains the optimal temperature for the arrays prior to and during scanning.	IRON normalization was performed on the dataset, batch corrected for RNA quality using PLS	GPL15048	Steven,,Eschrich	Steven.Eschrich@moffitt.org	Biostatistics & Bioinformatics	Moffitt Cancer Center	12902 Magnolia Drive	Tampa	FL	33612	USA	ftp://ftp.ncbi.nlm.nih.gov/geo/samples/GSM1854nnn/GSM1854967/suppl/GSM1854967__52070900784457090210408219712545_1_1.CEL.gz	60607
GSM1854968	Public on Oct 21 2015	Aug 14 2015	Oct 23 2015	RNA	1	lung adenocarcinoma	Homo sapiens	barcode_microarray: @52070900784457090210408219712547	filename_microarray: @52070900784457090210408219712547_1_1.CEL	rna_barin: 8.8	patient_id: K109	gender: F	age_at_diagnosis: NA	race: NA	spanish_hispanic: NA	smoking_status: Ever	vital_status: NA	survival_time_in_days: NA	Stage: NA	kras_status: WT	egfr_status: WT	stk11_status: WT	tp53_status: WT				total RNA	Samples are processed in parallel in 96-well plates to minimize potential variation. Reaction purification is achieved using magnetic binding beads for cDNA and Qiagen RNeasy kits for cRNA purification. Isolated total RNA samples were assayed for quality (Agilent Bioanalyzer) and yield (Ribogreen) metrics prior to amplification.	biotin	Samples were amplified and labeled using a custom automated version of the NuGEN Ovation v2 with WB (whole blood) reagents protocol (using Ribo-SPIA amplification). The labeled molecules are biotinylated-cRNA. Sample amplification and labeling were performed by LabCorp Clinical Trials-Genomic Services in Seattle, Washington.	9606	GeneChip microarrays are loaded with the fragmented target sample/hybridization buffer mix using standard manual techniques. Arrays are hybridized for 18 hours at 45C with vigorous mixing. Unbound sample is removed and staining is accomplished through the binding of streptavidin conjugated phycoerythrin to the hybridized target. Excess label is removed. Washing and staining steps are performed by…	Arrays are scanned using a GeneChip Scanner 3000 7G with a 48 array autoloader. The scanner maintains the optimal temperature for the arrays prior to and during scanning.	IRON normalization was performed on the dataset, batch corrected for RNA quality using PLS	GPL15048	Steven,,Eschrich	Steven.Eschrich@moffitt.org	Biostatistics & Bioinformatics	Moffitt Cancer Center	12902 Magnolia Drive	Tampa	FL	33612	USA	ftp://ftp.ncbi.nlm.nih.gov/geo/samples/GSM1854nnn/GSM1854968/suppl/GSM1854968__52070900784457090210408219712547_1_1.CEL.gz	60607
GSM1854969	Public on Oct 21 2015	Aug 14 2015	Oct 23 2015	RNA	1	lung adenocarcinoma	Homo sapiens	barcode_microarray: @52070900784457090210408219712551	filename_microarray: @52070900784457090210408219712551_1_1.CEL	rna_barin: 7.1	patient_id: K441	gender: F	age_at_diagnosis: 71	race: WHITE	spanish_hispanic: Non Spanish/Hispanic	smoking_status: Ever	vital_status: Alive	survival_time_in_days: 356	Stage: 1A	kras_status: WT	egfr_status: WT	stk11_status: WT	tp53_status: WT				total RNA	Samples are processed in parallel in 96-well plates to minimize potential variation. Reaction purification is achieved using magnetic binding beads for cDNA and Qiagen RNeasy kits for cRNA purification. Isolated total RNA samples were assayed for quality (Agilent Bioanalyzer) and yield (Ribogreen) metrics prior to amplification.	biotin	Samples were amplified and labeled using a custom automated version of the NuGEN Ovation v2 with WB (whole blood) reagents protocol (using Ribo-SPIA amplification). The labeled molecules are biotinylated-cRNA. Sample amplification and labeling were performed by LabCorp Clinical Trials-Genomic Services in Seattle, Washington.	9606	GeneChip microarrays are loaded with the fragmented target sample/hybridization buffer mix using standard manual techniques. Arrays are hybridized for 18 hours at 45C with vigorous mixing. Unbound sample is removed and staining is accomplished through the binding of streptavidin conjugated phycoerythrin to the hybridized target. Excess label is removed. Washing and staining steps are performed by…	Arrays are scanned using a GeneChip Scanner 3000 7G with a 48 array autoloader. The scanner maintains the optimal temperature for the arrays prior to and during scanning.	IRON normalization was performed on the dataset, batch corrected for RNA quality using PLS	GPL15048	Steven,,Eschrich	Steven.Eschrich@moffitt.org	Biostatistics & Bioinformatics	Moffitt Cancer Center	12902 Magnolia Drive	Tampa	FL	33612	USA	ftp://ftp.ncbi.nlm.nih.gov/geo/samples/GSM1854nnn/GSM1854969/suppl/GSM1854969__52070900784457090210408219712551_1_1.CEL.gz	60607
GSM1854970	Public on Oct 21 2015	Aug 14 2015	Oct 23 2015	RNA	1	lung adenocarcinoma	Homo sapiens	barcode_microarray: @52070900784457090210408219712552	filename_microarray: @52070900784457090210408219712552_1_1.CEL	rna_barin: 5.8	patient_id: K351	gender: M	age_at_diagnosis: 64	race: WHITE	spanish_hispanic: Non Spanish/Hispanic	smoking_status: Ever	vital_status: Alive	survival_time_in_days: 392	Stage: 1B	kras_status: WT	egfr_status: WT	stk11_status: WT	tp53_status: Mut	tp53_aa_mut: S241C			total RNA	Samples are processed in parallel in 96-well plates to minimize potential variation. Reaction purification is achieved using magnetic binding beads for cDNA and Qiagen RNeasy kits for cRNA purification. Isolated total RNA samples were assayed for quality (Agilent Bioanalyzer) and yield (Ribogreen) metrics prior to amplification.	biotin	Samples were amplified and labeled using a custom automated version of the NuGEN Ovation v2 with WB (whole blood) reagents protocol (using Ribo-SPIA amplification). The labeled molecules are biotinylated-cRNA. Sample amplification and labeling were performed by LabCorp Clinical Trials-Genomic Services in Seattle, Washington.	9606	GeneChip microarrays are loaded with the fragmented target sample/hybridization buffer mix using standard manual techniques. Arrays are hybridized for 18 hours at 45C with vigorous mixing. Unbound sample is removed and staining is accomplished through the binding of streptavidin conjugated phycoerythrin to the hybridized target. Excess label is removed. Washing and staining steps are performed by…	Arrays are scanned using a GeneChip Scanner 3000 7G with a 48 array autoloader. The scanner maintains the optimal temperature for the arrays prior to and during scanning.	IRON normalization was performed on the dataset, batch corrected for RNA quality using PLS	GPL15048	Steven,,Eschrich	Steven.Eschrich@moffitt.org	Biostatistics & Bioinformatics	Moffitt Cancer Center	12902 Magnolia Drive	Tampa	FL	33612	USA	ftp://ftp.ncbi.nlm.nih.gov/geo/samples/GSM1854nnn/GSM1854970/suppl/GSM1854970__52070900784457090210408219712552_1_1.CEL.gz	60607
GSM1854971	Public on Oct 21 2015	Aug 14 2015	Oct 23 2015	RNA	1	lung adenocarcinoma	Homo sapiens	barcode_microarray: @52070900784457090210408219712556	filename_microarray: @52070900784457090210408219712556_1_1.CEL	rna_barin: 7.5	patient_id: K099	gender: M	age_at_diagnosis: 83	race: WHITE	spanish_hispanic: Non Spanish/Hispanic	smoking_status: Ever	vital_status: Alive	survival_time_in_days: 489	Stage: 1B	kras_status: WT	egfr_status: WT	stk11_status: Mut	tp53_status: WT	stk11_aa_mut: D53fs*11			total RNA	Samples are processed in parallel in 96-well plates to minimize potential variation. Reaction purification is achieved using magnetic binding beads for cDNA and Qiagen RNeasy kits for cRNA purification. Isolated total RNA samples were assayed for quality (Agilent Bioanalyzer) and yield (Ribogreen) metrics prior to amplification.	biotin	Samples were amplified and labeled using a custom automated version of the NuGEN Ovation v2 with WB (whole blood) reagents protocol (using Ribo-SPIA amplification). The labeled molecules are biotinylated-cRNA. Sample amplification and labeling were performed by LabCorp Clinical Trials-Genomic Services in Seattle, Washington.	9606	GeneChip microarrays are loaded with the fragmented target sample/hybridization buffer mix using standard manual techniques. Arrays are hybridized for 18 hours at 45C with vigorous mixing. Unbound sample is removed and staining is accomplished through the binding of streptavidin conjugated phycoerythrin to the hybridized target. Excess label is removed. Washing and staining steps are performed by…	Arrays are scanned using a GeneChip Scanner 3000 7G with a 48 array autoloader. The scanner maintains the optimal temperature for the arrays prior to and during scanning.	IRON normalization was performed on the dataset, batch corrected for RNA quality using PLS	GPL15048	Steven,,Eschrich	Steven.Eschrich@moffitt.org	Biostatistics & Bioinformatics	Moffitt Cancer Center	12902 Magnolia Drive	Tampa	FL	33612	USA	ftp://ftp.ncbi.nlm.nih.gov/geo/samples/GSM1854nnn/GSM1854971/suppl/GSM1854971__52070900784457090210408219712556_1_1.CEL.gz	60607
GSM1854972	Public on Oct 21 2015	Aug 14 2015	Oct 23 2015	RNA	1	lung adenocarcinoma	Homo sapiens	barcode_microarray: @52070900784470090310408220037357	filename_microarray: @52070900784470090310408220037357_1_1.CEL	rna_barin: 9.1	patient_id: K309	gender: F	age_at_diagnosis: 64	race: WHITE	spanish_hispanic: Non Spanish/Hispanic	smoking_status: Missing	vital_status: Alive	survival_time_in_days: 919	Stage: 3B	kras_status: Mut	egfr_status: WT	stk11_status: WT	tp53_status: WT	kras_aa_mut: G12GC			total RNA	Samples are processed in parallel in 96-well plates to minimize potential variation. Reaction purification is achieved using magnetic binding beads for cDNA and Qiagen RNeasy kits for cRNA purification. Isolated total RNA samples were assayed for quality (Agilent Bioanalyzer) and yield (Ribogreen) metrics prior to amplification.	biotin	Samples were amplified and labeled using a custom automated version of the NuGEN Ovation v2 with WB (whole blood) reagents protocol (using Ribo-SPIA amplification). The labeled molecules are biotinylated-cRNA. Sample amplification and labeling were performed by LabCorp Clinical Trials-Genomic Services in Seattle, Washington.	9606	GeneChip microarrays are loaded with the fragmented target sample/hybridization buffer mix using standard manual techniques. Arrays are hybridized for 18 hours at 45C with vigorous mixing. Unbound sample is removed and staining is accomplished through the binding of streptavidin conjugated phycoerythrin to the hybridized target. Excess label is removed. Washing and staining steps are performed by…	Arrays are scanned using a GeneChip Scanner 3000 7G with a 48 array autoloader. The scanner maintains the optimal temperature for the arrays prior to and during scanning.	IRON normalization was performed on the dataset, batch corrected for RNA quality using PLS	GPL15048	Steven,,Eschrich	Steven.Eschrich@moffitt.org	Biostatistics & Bioinformatics	Moffitt Cancer Center	12902 Magnolia Drive	Tampa	FL	33612	USA	ftp://ftp.ncbi.nlm.nih.gov/geo/samples/GSM1854nnn/GSM1854972/suppl/GSM1854972__52070900784470090310408220037357_1_1.CEL.gz	60607
GSM1854973	Public on Oct 21 2015	Aug 14 2015	Oct 23 2015	RNA	1	lung adenocarcinoma	Homo sapiens	barcode_microarray: @52070900786385090410408220641464	filename_microarray: @52070900786385090410408220641464_1_1.CEL	rna_barin: 7.7	patient_id: K140	gender: M	age_at_diagnosis: 57	race: THAI	spanish_hispanic: Non Spanish/Hispanic	smoking_status: Ever	vital_status: Alive	survival_time_in_days: 913	Stage: 1A	kras_status: WT	egfr_status: Mut	stk11_status: WT	tp53_status: WT	egfr_aa_mut: L858LR			total RNA	Samples are processed in parallel in 96-well plates to minimize potential variation. Reaction purification is achieved using magnetic binding beads for cDNA and Qiagen RNeasy kits for cRNA purification. Isolated total RNA samples were assayed for quality (Agilent Bioanalyzer) and yield (Ribogreen) metrics prior to amplification.	biotin	Samples were amplified and labeled using a custom automated version of the NuGEN Ovation v2 with WB (whole blood) reagents protocol (using Ribo-SPIA amplification). The labeled molecules are biotinylated-cRNA. Sample amplification and labeling were performed by LabCorp Clinical Trials-Genomic Services in Seattle, Washington.	9606	GeneChip microarrays are loaded with the fragmented target sample/hybridization buffer mix using standard manual techniques. Arrays are hybridized for 18 hours at 45C with vigorous mixing. Unbound sample is removed and staining is accomplished through the binding of streptavidin conjugated phycoerythrin to the hybridized target. Excess label is removed. Washing and staining steps are performed by…	Arrays are scanned using a GeneChip Scanner 3000 7G with a 48 array autoloader. The scanner maintains the optimal temperature for the arrays prior to and during scanning.	IRON normalization was performed on the dataset, batch corrected for RNA quality using PLS	GPL15048	Steven,,Eschrich	Steven.Eschrich@moffitt.org	Biostatistics & Bioinformatics	Moffitt Cancer Center	12902 Magnolia Drive	Tampa	FL	33612	USA	ftp://ftp.ncbi.nlm.nih.gov/geo/samples/GSM1854nnn/GSM1854973/suppl/GSM1854973__52070900786385090410408220641464_1_1.CEL.gz	60607
GSM1854974	Public on Oct 21 2015	Aug 14 2015	Oct 23 2015	RNA	1	lung adenocarcinoma	Homo sapiens	barcode_microarray: @52070900786385090410408220641465	filename_microarray: @52070900786385090410408220641465_1_1.CEL	rna_barin: 8.3	patient_id: K281	gender: M	age_at_diagnosis: 83	race: WHITE	spanish_hispanic: Non Spanish/Hispanic	smoking_status: Never	vital_status: Alive	survival_time_in_days: 840	Stage: 2B	kras_status: WT	egfr_status: Mut	stk11_status: WT	tp53_status: WT	egfr_aa_mut: L858LR			total RNA	Samples are processed in parallel in 96-well plates to minimize potential variation. Reaction purification is achieved using magnetic binding beads for cDNA and Qiagen RNeasy kits for cRNA purification. Isolated total RNA samples were assayed for quality (Agilent Bioanalyzer) and yield (Ribogreen) metrics prior to amplification.	biotin	Samples were amplified and labeled using a custom automated version of the NuGEN Ovation v2 with WB (whole blood) reagents protocol (using Ribo-SPIA amplification). The labeled molecules are biotinylated-cRNA. Sample amplification and labeling were performed by LabCorp Clinical Trials-Genomic Services in Seattle, Washington.	9606	GeneChip microarrays are loaded with the fragmented target sample/hybridization buffer mix using standard manual techniques. Arrays are hybridized for 18 hours at 45C with vigorous mixing. Unbound sample is removed and staining is accomplished through the binding of streptavidin conjugated phycoerythrin to the hybridized target. Excess label is removed. Washing and staining steps are performed by…	Arrays are scanned using a GeneChip Scanner 3000 7G with a 48 array autoloader. The scanner maintains the optimal temperature for the arrays prior to and during scanning.	IRON normalization was performed on the dataset, batch corrected for RNA quality using PLS	GPL15048	Steven,,Eschrich	Steven.Eschrich@moffitt.org	Biostatistics & Bioinformatics	Moffitt Cancer Center	12902 Magnolia Drive	Tampa	FL	33612	USA	ftp://ftp.ncbi.nlm.nih.gov/geo/samples/GSM1854nnn/GSM1854974/suppl/GSM1854974__52070900786385090410408220641465_1_1.CEL.gz	60607
GSM1854975	Public on Oct 21 2015	Aug 14 2015	Oct 23 2015	RNA	1	lung adenocarcinoma	Homo sapiens	barcode_microarray: @52070900786385090410408220641474	filename_microarray: @52070900786385090410408220641474_1_1.CEL	rna_barin: 8.6	patient_id: K242	gender: M	age_at_diagnosis: 78	race: WHITE	spanish_hispanic: Non Spanish/Hispanic	smoking_status: Ever	vital_status: Alive	survival_time_in_days: 911	Stage: 1B	kras_status: Mut	egfr_status: WT	stk11_status: Mut	tp53_status: WT	kras_aa_mut: G13GC	stk11_aa_mut: D53fs*11		total RNA	Samples are processed in parallel in 96-well plates to minimize potential variation. Reaction purification is achieved using magnetic binding beads for cDNA and Qiagen RNeasy kits for cRNA purification. Isolated total RNA samples were assayed for quality (Agilent Bioanalyzer) and yield (Ribogreen) metrics prior to amplification.	biotin	Samples were amplified and labeled using a custom automated version of the NuGEN Ovation v2 with WB (whole blood) reagents protocol (using Ribo-SPIA amplification). The labeled molecules are biotinylated-cRNA. Sample amplification and labeling were performed by LabCorp Clinical Trials-Genomic Services in Seattle, Washington.	9606	GeneChip microarrays are loaded with the fragmented target sample/hybridization buffer mix using standard manual techniques. Arrays are hybridized for 18 hours at 45C with vigorous mixing. Unbound sample is removed and staining is accomplished through the binding of streptavidin conjugated phycoerythrin to the hybridized target. Excess label is removed. Washing and staining steps are performed by…	Arrays are scanned using a GeneChip Scanner 3000 7G with a 48 array autoloader. The scanner maintains the optimal temperature for the arrays prior to and during scanning.	IRON normalization was performed on the dataset, batch corrected for RNA quality using PLS	GPL15048	Steven,,Eschrich	Steven.Eschrich@moffitt.org	Biostatistics & Bioinformatics	Moffitt Cancer Center	12902 Magnolia Drive	Tampa	FL	33612	USA	ftp://ftp.ncbi.nlm.nih.gov/geo/samples/GSM1854nnn/GSM1854975/suppl/GSM1854975__52070900786385090410408220641474_1_1.CEL.gz	60607
GSM1854976	Public on Oct 21 2015	Aug 14 2015	Oct 23 2015	RNA	1	lung adenocarcinoma	Homo sapiens	barcode_microarray: @52070900786385090410408220641479	filename_microarray: @52070900786385090410408220641479_1_1.CEL	rna_barin: 7.5	patient_id: K303	gender: M	age_at_diagnosis: NA	race: NA	spanish_hispanic: NA	smoking_status: Missing	vital_status: NA	survival_time_in_days: NA	Stage: NA	kras_status: WT	egfr_status: WT	stk11_status: WT	tp53_status: Mut	tp53_aa_mut: R273L			total RNA	Samples are processed in parallel in 96-well plates to minimize potential variation. Reaction purification is achieved using magnetic binding beads for cDNA and Qiagen RNeasy kits for cRNA purification. Isolated total RNA samples were assayed for quality (Agilent Bioanalyzer) and yield (Ribogreen) metrics prior to amplification.	biotin	Samples were amplified and labeled using a custom automated version of the NuGEN Ovation v2 with WB (whole blood) reagents protocol (using Ribo-SPIA amplification). The labeled molecules are biotinylated-cRNA. Sample amplification and labeling were performed by LabCorp Clinical Trials-Genomic Services in Seattle, Washington.	9606	GeneChip microarrays are loaded with the fragmented target sample/hybridization buffer mix using standard manual techniques. Arrays are hybridized for 18 hours at 45C with vigorous mixing. Unbound sample is removed and staining is accomplished through the binding of streptavidin conjugated phycoerythrin to the hybridized target. Excess label is removed. Washing and staining steps are performed by…	Arrays are scanned using a GeneChip Scanner 3000 7G with a 48 array autoloader. The scanner maintains the optimal temperature for the arrays prior to and during scanning.	IRON normalization was performed on the dataset, batch corrected for RNA quality using PLS	GPL15048	Steven,,Eschrich	Steven.Eschrich@moffitt.org	Biostatistics & Bioinformatics	Moffitt Cancer Center	12902 Magnolia Drive	Tampa	FL	33612	USA	ftp://ftp.ncbi.nlm.nih.gov/geo/samples/GSM1854nnn/GSM1854976/suppl/GSM1854976__52070900786385090410408220641479_1_1.CEL.gz	60607
GSM1854977	Public on Oct 21 2015	Aug 14 2015	Oct 23 2015	RNA	1	lung adenocarcinoma	Homo sapiens	barcode_microarray: @52070900786385090410408220641482	filename_microarray: @52070900786385090410408220641482_1_1.CEL	rna_barin: 8.9	patient_id: K154	gender: M	age_at_diagnosis: 66	race: WHITE	spanish_hispanic: Non Spanish/Hispanic	smoking_status: Ever	vital_status: Alive	survival_time_in_days: 692	Stage: 1B	kras_status: WT	egfr_status: WT	stk11_status: WT	tp53_status: Mut	tp53_aa_mut: N131Y			total RNA	Samples are processed in parallel in 96-well plates to minimize potential variation. Reaction purification is achieved using magnetic binding beads for cDNA and Qiagen RNeasy kits for cRNA purification. Isolated total RNA samples were assayed for quality (Agilent Bioanalyzer) and yield (Ribogreen) metrics prior to amplification.	biotin	Samples were amplified and labeled using a custom automated version of the NuGEN Ovation v2 with WB (whole blood) reagents protocol (using Ribo-SPIA amplification). The labeled molecules are biotinylated-cRNA. Sample amplification and labeling were performed by LabCorp Clinical Trials-Genomic Services in Seattle, Washington.	9606	GeneChip microarrays are loaded with the fragmented target sample/hybridization buffer mix using standard manual techniques. Arrays are hybridized for 18 hours at 45C with vigorous mixing. Unbound sample is removed and staining is accomplished through the binding of streptavidin conjugated phycoerythrin to the hybridized target. Excess label is removed. Washing and staining steps are performed by…	Arrays are scanned using a GeneChip Scanner 3000 7G with a 48 array autoloader. The scanner maintains the optimal temperature for the arrays prior to and during scanning.	IRON normalization was performed on the dataset, batch corrected for RNA quality using PLS	GPL15048	Steven,,Eschrich	Steven.Eschrich@moffitt.org	Biostatistics & Bioinformatics	Moffitt Cancer Center	12902 Magnolia Drive	Tampa	FL	33612	USA	ftp://ftp.ncbi.nlm.nih.gov/geo/samples/GSM1854nnn/GSM1854977/suppl/GSM1854977__52070900786385090410408220641482_1_1.CEL.gz	60607
GSM1854978	Public on Oct 21 2015	Aug 14 2015	Oct 23 2015	RNA	1	lung adenocarcinoma	Homo sapiens	barcode_microarray: @52070900786385090410408220641495	filename_microarray: @52070900786385090410408220641495_1_1.CEL	rna_barin: 7.8	patient_id: K170	gender: M	age_at_diagnosis: 72	race: WHITE	spanish_hispanic: Non Spanish/Hispanic	smoking_status: Ever	vital_status: Dead	survival_time_in_days: NA	Stage: 1A	kras_status: Mut	egfr_status: WT	stk11_status: WT	tp53_status: Mut	kras_aa_mut: G12GC	tp53_aa_mut: R273L		total RNA	Samples are processed in parallel in 96-well plates to minimize potential variation. Reaction purification is achieved using magnetic binding beads for cDNA and Qiagen RNeasy kits for cRNA purification. Isolated total RNA samples were assayed for quality (Agilent Bioanalyzer) and yield (Ribogreen) metrics prior to amplification.	biotin	Samples were amplified and labeled using a custom automated version of the NuGEN Ovation v2 with WB (whole blood) reagents protocol (using Ribo-SPIA amplification). The labeled molecules are biotinylated-cRNA. Sample amplification and labeling were performed by LabCorp Clinical Trials-Genomic Services in Seattle, Washington.	9606	GeneChip microarrays are loaded with the fragmented target sample/hybridization buffer mix using standard manual techniques. Arrays are hybridized for 18 hours at 45C with vigorous mixing. Unbound sample is removed and staining is accomplished through the binding of streptavidin conjugated phycoerythrin to the hybridized target. Excess label is removed. Washing and staining steps are performed by…	Arrays are scanned using a GeneChip Scanner 3000 7G with a 48 array autoloader. The scanner maintains the optimal temperature for the arrays prior to and during scanning.	IRON normalization was performed on the dataset, batch corrected for RNA quality using PLS	GPL15048	Steven,,Eschrich	Steven.Eschrich@moffitt.org	Biostatistics & Bioinformatics	Moffitt Cancer Center	12902 Magnolia Drive	Tampa	FL	33612	USA	ftp://ftp.ncbi.nlm.nih.gov/geo/samples/GSM1854nnn/GSM1854978/suppl/GSM1854978__52070900786385090410408220641495_1_1.CEL.gz	60607
GSM1854979	Public on Oct 21 2015	Aug 14 2015	Oct 23 2015	RNA	1	lung adenocarcinoma	Homo sapiens	barcode_microarray: @52070900786385090410408220641498	filename_microarray: @52070900786385090410408220641498_1_1.CEL	rna_barin: 8.9	patient_id: K398	gender: M	age_at_diagnosis: 67	race: BLACK	spanish_hispanic: Non Spanish/Hispanic	smoking_status: Ever	vital_status: Alive	survival_time_in_days: 751	Stage: 1B	kras_status: WT	egfr_status: WT	stk11_status: Mut	tp53_status: WT	stk11_aa_mut: V133*fs28			total RNA	Samples are processed in parallel in 96-well plates to minimize potential variation. Reaction purification is achieved using magnetic binding beads for cDNA and Qiagen RNeasy kits for cRNA purification. Isolated total RNA samples were assayed for quality (Agilent Bioanalyzer) and yield (Ribogreen) metrics prior to amplification.	biotin	Samples were amplified and labeled using a custom automated version of the NuGEN Ovation v2 with WB (whole blood) reagents protocol (using Ribo-SPIA amplification). The labeled molecules are biotinylated-cRNA. Sample amplification and labeling were performed by LabCorp Clinical Trials-Genomic Services in Seattle, Washington.	9606	GeneChip microarrays are loaded with the fragmented target sample/hybridization buffer mix using standard manual techniques. Arrays are hybridized for 18 hours at 45C with vigorous mixing. Unbound sample is removed and staining is accomplished through the binding of streptavidin conjugated phycoerythrin to the hybridized target. Excess label is removed. Washing and staining steps are performed by…	Arrays are scanned using a GeneChip Scanner 3000 7G with a 48 array autoloader. The scanner maintains the optimal temperature for the arrays prior to and during scanning.	IRON normalization was performed on the dataset, batch corrected for RNA quality using PLS	GPL15048	Steven,,Eschrich	Steven.Eschrich@moffitt.org	Biostatistics & Bioinformatics	Moffitt Cancer Center	12902 Magnolia Drive	Tampa	FL	33612	USA	ftp://ftp.ncbi.nlm.nih.gov/geo/samples/GSM1854nnn/GSM1854979/suppl/GSM1854979__52070900786385090410408220641498_1_1.CEL.gz	60607
GSM1854980	Public on Oct 21 2015	Aug 14 2015	Oct 23 2015	RNA	1	lung adenocarcinoma	Homo sapiens	barcode_microarray: @52070900786386090410408220641516	filename_microarray: @52070900786386090410408220641516_1_1.CEL	rna_barin: 7	patient_id: K221	gender: F	age_at_diagnosis: 88	race: WHITE	spanish_hispanic: Non Spanish/Hispanic	smoking_status: Ever	vital_status: Alive	survival_time_in_days: 749	Stage: 1A	kras_status: WT	egfr_status: WT	stk11_status: WT	tp53_status: WT				total RNA	Samples are processed in parallel in 96-well plates to minimize potential variation. Reaction purification is achieved using magnetic binding beads for cDNA and Qiagen RNeasy kits for cRNA purification. Isolated total RNA samples were assayed for quality (Agilent Bioanalyzer) and yield (Ribogreen) metrics prior to amplification.	biotin	Samples were amplified and labeled using a custom automated version of the NuGEN Ovation v2 with WB (whole blood) reagents protocol (using Ribo-SPIA amplification). The labeled molecules are biotinylated-cRNA. Sample amplification and labeling were performed by LabCorp Clinical Trials-Genomic Services in Seattle, Washington.	9606	GeneChip microarrays are loaded with the fragmented target sample/hybridization buffer mix using standard manual techniques. Arrays are hybridized for 18 hours at 45C with vigorous mixing. Unbound sample is removed and staining is accomplished through the binding of streptavidin conjugated phycoerythrin to the hybridized target. Excess label is removed. Washing and staining steps are performed by…	Arrays are scanned using a GeneChip Scanner 3000 7G with a 48 array autoloader. The scanner maintains the optimal temperature for the arrays prior to and during scanning.	IRON normalization was performed on the dataset, batch corrected for RNA quality using PLS	GPL15048	Steven,,Eschrich	Steven.Eschrich@moffitt.org	Biostatistics & Bioinformatics	Moffitt Cancer Center	12902 Magnolia Drive	Tampa	FL	33612	USA	ftp://ftp.ncbi.nlm.nih.gov/geo/samples/GSM1854nnn/GSM1854980/suppl/GSM1854980__52070900786386090410408220641516_1_1.CEL.gz	60607
GSM1854981	Public on Oct 21 2015	Aug 14 2015	Oct 23 2015	RNA	1	lung adenocarcinoma	Homo sapiens	barcode_microarray: @52070900786386090410408220641518	filename_microarray: @52070900786386090410408220641518_1_1.CEL	rna_barin: 9.3	patient_id: K039	gender: F	age_at_diagnosis: 79	race: WHITE	spanish_hispanic: Non Spanish/Hispanic	smoking_status: Never	vital_status: Dead	survival_time_in_days: 591	Stage: 2A	kras_status: WT	egfr_status: WT	stk11_status: WT	tp53_status: WT				total RNA	Samples are processed in parallel in 96-well plates to minimize potential variation. Reaction purification is achieved using magnetic binding beads for cDNA and Qiagen RNeasy kits for cRNA purification. Isolated total RNA samples were assayed for quality (Agilent Bioanalyzer) and yield (Ribogreen) metrics prior to amplification.	biotin	Samples were amplified and labeled using a custom automated version of the NuGEN Ovation v2 with WB (whole blood) reagents protocol (using Ribo-SPIA amplification). The labeled molecules are biotinylated-cRNA. Sample amplification and labeling were performed by LabCorp Clinical Trials-Genomic Services in Seattle, Washington.	9606	GeneChip microarrays are loaded with the fragmented target sample/hybridization buffer mix using standard manual techniques. Arrays are hybridized for 18 hours at 45C with vigorous mixing. Unbound sample is removed and staining is accomplished through the binding of streptavidin conjugated phycoerythrin to the hybridized target. Excess label is removed. Washing and staining steps are performed by…	Arrays are scanned using a GeneChip Scanner 3000 7G with a 48 array autoloader. The scanner maintains the optimal temperature for the arrays prior to and during scanning.	IRON normalization was performed on the dataset, batch corrected for RNA quality using PLS	GPL15048	Steven,,Eschrich	Steven.Eschrich@moffitt.org	Biostatistics & Bioinformatics	Moffitt Cancer Center	12902 Magnolia Drive	Tampa	FL	33612	USA	ftp://ftp.ncbi.nlm.nih.gov/geo/samples/GSM1854nnn/GSM1854981/suppl/GSM1854981__52070900786386090410408220641518_1_1.CEL.gz	60607
GSM1854982	Public on Oct 21 2015	Aug 14 2015	Oct 23 2015	RNA	1	lung adenocarcinoma	Homo sapiens	barcode_microarray: @52070900786386090410408220641532	filename_microarray: @52070900786386090410408220641532_1_1.CEL	rna_barin: 8.4	patient_id: K321	gender: F	age_at_diagnosis: 58	race: WHITE	spanish_hispanic: Non Spanish/Hispanic	smoking_status: Ever	vital_status: Alive	survival_time_in_days: NA	Stage: 1	kras_status: WT	egfr_status: WT	stk11_status: WT	tp53_status: WT				total RNA	Samples are processed in parallel in 96-well plates to minimize potential variation. Reaction purification is achieved using magnetic binding beads for cDNA and Qiagen RNeasy kits for cRNA purification. Isolated total RNA samples were assayed for quality (Agilent Bioanalyzer) and yield (Ribogreen) metrics prior to amplification.	biotin	Samples were amplified and labeled using a custom automated version of the NuGEN Ovation v2 with WB (whole blood) reagents protocol (using Ribo-SPIA amplification). The labeled molecules are biotinylated-cRNA. Sample amplification and labeling were performed by LabCorp Clinical Trials-Genomic Services in Seattle, Washington.	9606	GeneChip microarrays are loaded with the fragmented target sample/hybridization buffer mix using standard manual techniques. Arrays are hybridized for 18 hours at 45C with vigorous mixing. Unbound sample is removed and staining is accomplished through the binding of streptavidin conjugated phycoerythrin to the hybridized target. Excess label is removed. Washing and staining steps are performed by…	Arrays are scanned using a GeneChip Scanner 3000 7G with a 48 array autoloader. The scanner maintains the optimal temperature for the arrays prior to and during scanning.	IRON normalization was performed on the dataset, batch corrected for RNA quality using PLS	GPL15048	Steven,,Eschrich	Steven.Eschrich@moffitt.org	Biostatistics & Bioinformatics	Moffitt Cancer Center	12902 Magnolia Drive	Tampa	FL	33612	USA	ftp://ftp.ncbi.nlm.nih.gov/geo/samples/GSM1854nnn/GSM1854982/suppl/GSM1854982__52070900786386090410408220641532_1_1.CEL.gz	60607
GSM1854983	Public on Oct 21 2015	Aug 14 2015	Oct 23 2015	RNA	1	lung adenocarcinoma	Homo sapiens	barcode_microarray: @52070900786387090410408220641577	filename_microarray: @52070900786387090410408220641577_1_1.CEL	rna_barin: 7.6	patient_id: K238	gender: M	age_at_diagnosis: 81	race: WHITE	spanish_hispanic: Non Spanish/Hispanic	smoking_status: Never	vital_status: Dead	survival_time_in_days: 116	Stage: 1B	kras_status: Mut	egfr_status: WT	stk11_status: Mut	tp53_status: WT	kras_aa_mut: G12GV	stk11_aa_mut: G188fs*99		total RNA	Samples are processed in parallel in 96-well plates to minimize potential variation. Reaction purification is achieved using magnetic binding beads for cDNA and Qiagen RNeasy kits for cRNA purification. Isolated total RNA samples were assayed for quality (Agilent Bioanalyzer) and yield (Ribogreen) metrics prior to amplification.	biotin	Samples were amplified and labeled using a custom automated version of the NuGEN Ovation v2 with WB (whole blood) reagents protocol (using Ribo-SPIA amplification). The labeled molecules are biotinylated-cRNA. Sample amplification and labeling were performed by LabCorp Clinical Trials-Genomic Services in Seattle, Washington.	9606	GeneChip microarrays are loaded with the fragmented target sample/hybridization buffer mix using standard manual techniques. Arrays are hybridized for 18 hours at 45C with vigorous mixing. Unbound sample is removed and staining is accomplished through the binding of streptavidin conjugated phycoerythrin to the hybridized target. Excess label is removed. Washing and staining steps are performed by…	Arrays are scanned using a GeneChip Scanner 3000 7G with a 48 array autoloader. The scanner maintains the optimal temperature for the arrays prior to and during scanning.	IRON normalization was performed on the dataset, batch corrected for RNA quality using PLS	GPL15048	Steven,,Eschrich	Steven.Eschrich@moffitt.org	Biostatistics & Bioinformatics	Moffitt Cancer Center	12902 Magnolia Drive	Tampa	FL	33612	USA	ftp://ftp.ncbi.nlm.nih.gov/geo/samples/GSM1854nnn/GSM1854983/suppl/GSM1854983__52070900786387090410408220641577_1_1.CEL.gz	60607
[truncated: 255 more rows]
