# Supplementary material for: A model of twenty-three metabolic-related genes predicting overall survival for lung adenocarcinoma
Source: PeerJ. 2020 Sep 24;8:e10008. doi: 10.7717/peerj.10008 (PMC7520091; doi:10.7717/peerj.10008)
Supplement: Supplemental Information 7 [file peerj-08-10008-s007.xls]

gene	conMean	treatMean	logFC	pValue	fdr
ASNS	2.661221664	8.925385015	1.745825721	2.05E-27	3.28E-26
BPNT1	7.482903102	13.76001166	0.878811694	4.33E-20	2.09E-19
ALOX5	39.78637963	11.8648334	-1.745582783	4.96E-27	7.14E-26
GUCY1A2	3.390546583	1.535063317	-1.143219702	5.16E-26	6.18E-25
ITPKA	0.705668346	6.893194734	3.288110571	2.13E-25	2.19E-24
CP	1.05331201	47.02110404	5.480303656	1.68E-22	1.10E-21
AMPD3	2.979422677	4.55696631	0.613040898	2.04E-14	6.02E-14
ALOX15B	28.30232022	19.02512575	-0.573014341	2.10E-08	3.94E-08
ADK	10.32666465	16.28492626	0.657162826	3.06E-06	4.96E-06
ENPP2	19.02440829	8.728012034	-1.124126587	2.45E-09	4.97E-09
PTGES	1.506991837	20.79583537	3.786551132	2.21E-26	2.84E-25
GSTM5	3.728891258	1.756755566	-1.085833256	5.43E-31	2.60E-29
AK7	2.998420983	1.702753256	-0.816333563	2.40E-11	5.62E-11
PMM2	2.733236248	4.296534536	0.652563326	3.72E-29	8.09E-28
POLR3G	1.092488318	1.637164534	0.583581466	2.53E-07	4.49E-07
CYP2F1	2.22400449	1.06373995	-1.064014199	2.41E-13	6.55E-13
AKR1A1	24.56557217	36.1610994	0.557800698	3.08E-11	7.15E-11
PRIM1	2.705551163	4.623778024	0.773149616	8.23E-13	2.11E-12
NMNAT2	1.188842569	3.509105162	1.561545503	1.76E-05	2.72E-05
ZNRD1	3.338148701	5.227740342	0.647139263	6.20E-18	2.45E-17
BDH1	1.858965811	3.384829131	0.86458277	4.82E-20	2.30E-19
GALC	9.711561306	6.445791312	-0.591345773	1.64E-19	7.63E-19
PLA2G3	2.846568291	1.854994698	-0.617808648	8.50E-22	5.22E-21
GGT5	4.766845429	7.351430532	0.62499017	7.63E-06	1.20E-05
MIF	13.70300663	37.00172126	1.433099909	4.76E-19	2.12E-18
ACY3	1.018817016	3.25004105	1.67356298	3.75E-20	1.84E-19
NT5E	3.277805929	15.54159998	2.245332691	2.90E-09	5.85E-09
MBOAT7	9.429303665	16.52250303	0.809209121	2.41E-16	8.19E-16
ACADL	6.351945215	1.287197295	-2.30296527	6.69E-32	4.01E-30
CA4	17.31269485	1.600983293	-3.434800151	9.61E-32	5.31E-30
RDH10	6.222531659	20.70765034	1.734590293	3.56E-07	6.23E-07
PTGIS	11.30622083	5.421822112	-1.060267096	4.21E-18	1.71E-17
ENTPD4	5.311058949	8.322479439	0.648013859	2.27E-12	5.72E-12
P4HA1	13.47251856	31.91379888	1.244160777	3.57E-18	1.47E-17
PGM2L1	1.985993171	5.728880013	1.52839246	1.02E-26	1.41E-25
PAFAH1B3	3.7126745	22.90191981	2.6249378	9.34E-29	1.81E-27
GMPS	4.715132289	8.008909209	0.764307517	1.15E-19	5.42E-19
UGT8	1.224637108	3.605369032	1.557792631	1.24E-08	2.35E-08
GPX3	261.0865661	51.22787179	-2.349527364	1.66E-30	5.69E-29
TK1	2.573145295	28.97076516	3.492992961	5.79E-28	1.01E-26
NME4	7.187329964	22.03208328	1.616078092	3.72E-25	3.66E-24
POLE2	1.496836609	3.28368442	1.133398734	6.13E-30	1.70E-28
MARS2	2.368255827	4.02332989	0.764565101	1.71E-23	1.25E-22
NME3	14.9473266	22.60542018	0.59678126	4.20E-06	6.69E-06
CPOX	4.094555773	7.579567913	0.888408668	7.62E-27	1.07E-25
ACP1	11.51605563	18.25138093	0.664358961	2.45E-21	1.39E-20
ARG2	2.070788201	3.660331464	0.821794296	3.84E-09	7.62E-09
GPX7	5.065468467	8.068376763	0.671582755	0.000133896	0.000193704
AOC3	58.65846734	10.3392942	-2.504201671	3.38E-32	3.11E-30
PDE4B	4.869035285	3.329361997	-0.548390214	1.90E-10	4.26E-10
MBOAT1	4.763353166	8.460502286	0.828765799	2.91E-12	7.30E-12
GPT	1.612580942	2.455913192	0.60688799	2.02E-10	4.47E-10
TXNRD1	11.86058542	52.48748141	2.145798151	6.33E-06	1.00E-05
CAD	3.604134506	8.233226972	1.191805145	2.72E-22	1.74E-21
ISYNA1	4.991590652	12.73662119	1.351411073	1.03E-13	2.85E-13
PTGDS	74.64211852	23.22512454	-1.684303601	7.14E-23	4.84E-22
CYP2U1	3.524195544	2.335510821	-0.593555847	5.00E-19	2.22E-18
INPPL1	12.35080904	21.27864368	0.784800647	7.91E-13	2.04E-12
TXNDC12	15.47943685	22.89903215	0.564933637	8.99E-17	3.15E-16
DNMT1	6.091215711	9.969216614	0.710749945	4.01E-14	1.15E-13
PFKFB4	2.239581613	3.342112278	0.57753096	2.08E-06	3.42E-06
FBP1	152.3001848	48.84278949	-1.64070019	4.87E-23	3.46E-22
NT5C	8.584525859	12.74040429	0.5696007	2.94E-09	5.90E-09
POLE3	15.82481443	23.21868198	0.553097497	1.51E-11	3.62E-11
PAICS	3.579775628	15.94933946	2.155555606	1.28E-32	2.44E-30
POLA2	2.804608383	4.548640319	0.697636022	1.32E-20	6.74E-20
GPD1	16.32676733	1.693189253	-3.269424026	2.79E-30	9.13E-29
NME5	3.223782781	2.193869571	-0.55527678	7.23E-07	1.25E-06
SORD	2.413134368	4.899022808	1.021585758	3.86E-25	3.75E-24
ENPP3	1.161616809	3.228093127	1.474547964	0.026550202	0.03139736
LPCAT4	4.491932087	6.937880892	0.627158957	3.12E-07	5.47E-07
GPD1L	20.62046469	13.20421427	-0.64307839	3.99E-14	1.14E-13
BST1	5.245941441	3.043604321	-0.785420888	6.43E-22	3.99E-21
POLR2D	5.043246255	8.696944342	0.786155929	1.93E-28	3.65E-27
OAT	15.20114177	35.50062527	1.223664745	6.16E-14	1.74E-13
ADCY9	8.713846251	4.822501967	-0.853527832	2.07E-19	9.48E-19
PDE5A	6.085380751	2.624649655	-1.213222671	1.09E-25	1.18E-24
PSPH	3.080222941	7.207526914	1.226469545	1.54E-17	5.78E-17
LPGAT1	4.967712016	11.89076314	1.259187863	1.80E-25	1.87E-24
ME3	3.079451356	4.82518297	0.647910311	2.90E-11	6.75E-11
HMBS	3.689331259	7.561295229	1.035274053	6.11E-25	5.56E-24
ACSL1	30.56287662	18.71266499	-0.707765302	8.12E-13	2.09E-12
LYPLA1	9.528321608	21.53346109	1.176286209	6.25E-18	2.45E-17
B4GALT1	33.57926644	53.89552225	0.682594702	1.19E-08	2.27E-08
CA2	27.85724362	10.27043651	-1.439555016	1.84E-24	1.59E-23
PCCB	3.967285174	6.08556664	0.617239498	1.40E-14	4.17E-14
GPD2	6.193887115	9.282995058	0.583745261	2.02E-11	4.78E-11
G6PD	12.58844695	41.71608656	1.728503516	1.58E-05	2.45E-05
GCAT	3.736793168	7.540292261	1.012819731	4.36E-15	1.35E-14
GOT1	9.410500619	21.27355923	1.176718049	1.07E-20	5.53E-20
INMT	74.79137138	7.078028525	-3.401452356	3.92E-32	3.11E-30
DGAT1	6.680230792	13.33729971	0.997496755	7.03E-18	2.73E-17
ITPK1	12.59284522	8.52054149	-0.563587258	4.01E-16	1.33E-15
MINPP1	5.740636326	8.314466633	0.534413056	3.82E-13	1.01E-12
LPCAT3	7.988554565	4.853702846	-0.718848702	3.97E-25	3.81E-24
GCLM	4.674391576	10.09400023	1.110647526	8.87E-10	1.88E-09
ATIC	8.348339401	22.65186418	1.440068625	1.41E-30	5.32E-29
PIP5K1B	7.513644427	2.235373705	-1.748996806	3.10E-30	9.28E-29
GAMT	3.795768416	7.701048186	1.020662849	1.92E-10	4.28E-10
ADA	2.914846087	4.474607892	0.618341559	2.92E-10	6.33E-10
IL4I1	2.310029052	7.451349664	1.689590769	5.76E-16	1.88E-15
MAOB	15.8700161	6.040544027	-1.393553199	1.31E-24	1.17E-23
ETNK2	1.764370461	3.583922628	1.022385979	4.09E-12	1.01E-11
DDO	3.688902119	2.167033598	-0.767469988	7.74E-19	3.37E-18
SGMS2	20.01296311	8.890238075	-1.170640829	2.45E-12	6.16E-12
IDH1	16.24042974	33.05394871	1.025232822	1.43E-14	4.25E-14
MDH2	24.55238735	47.66056049	0.956932606	2.03E-22	1.31E-21
LCMT1	7.770117666	11.11094223	0.515972814	3.83E-22	2.42E-21
NOS1	1.717446542	1.140177117	-0.591007241	2.65E-25	2.68E-24
LYPLA2	16.6431083	34.61295212	1.056387094	1.69E-21	9.96E-21
GART	4.404870489	9.064645542	1.041151005	3.10E-30	9.28E-29
MTHFD1L	3.061462526	6.138188549	1.003591938	5.05E-21	2.69E-20
ADSS	10.72894206	18.9464475	0.820419541	4.58E-24	3.58E-23
INPP4B	1.613902356	2.751375493	0.769599749	3.56E-06	5.75E-06
AHCY	16.58507016	38.03062211	1.197276423	3.12E-21	1.73E-20
CBR1	12.23394346	61.17797097	2.322122746	7.37E-07	1.27E-06
NEU1	14.39883088	22.69528385	0.656440857	3.12E-08	5.77E-08
FMO2	41.06111954	5.109817252	-3.006429363	2.45E-32	2.94E-30
PGD	42.17849417	73.22426758	0.795814268	0.026982708	0.031856432
POLR1C	5.378135012	9.932295245	0.885021174	1.96E-24	1.66E-23
PHPT1	21.24607701	37.79939453	0.831166647	5.37E-10	1.15E-09
AKR1C4	0.578276311	1.524579197	1.398580188	0.018980983	0.022783517
PYCR1	0.416113091	36.20952576	6.443249795	9.73E-33	2.44E-30
NUDT5	8.249402818	12.54742159	0.60502934	1.38E-14	4.15E-14
POLD2	11.16216788	22.36122526	1.002381991	1.65E-21	9.79E-21
ADCY8	1.55688157	0.88672818	-0.812095374	7.32E-29	1.50E-27
DNMT3A	2.976903088	5.158646487	0.793180329	1.10E-18	4.72E-18
SEPHS2	18.04218132	37.10084259	1.040078179	7.93E-19	3.43E-18
CYP1A1	3.68180673	1.839212042	-1.00132608	1.57E-12	3.98E-12
GCLC	2.419275198	12.74083673	2.396813233	1.11E-11	2.70E-11
ALDOA	59.7665658	184.6726302	1.627559512	5.12E-25	4.78E-24
GSTA4	17.76189176	11.28835259	-0.653950291	2.93E-12	7.32E-12
GPT2	1.097605143	10.66396829	3.280313344	4.27E-32	3.11E-30
GUCY2C	0.863554809	1.382614723	0.679039541	1.30E-09	2.73E-09
GSS	13.30646529	26.05834524	0.969618086	4.80E-24	3.71E-23
PHOSPHO1	1.722494837	1.146935206	-0.586715767	6.53E-19	2.86E-18
GFPT1	7.304087196	19.32279353	1.403527789	2.68E-28	4.82E-27
ASAH1	98.77938456	59.09994971	-0.741053077	2.60E-17	9.40E-17
PSAT1	1.088268627	12.61238612	3.534734623	6.69E-29	1.41E-27
NIT2	4.00352788	5.801503242	0.535154916	1.93E-20	9.71E-20
P4HA3	1.271445693	2.686086969	1.079036175	5.16E-24	3.95E-23
MGLL	26.64426619	18.20155307	-0.549763544	4.36E-11	1.01E-10
CYP2D6	1.481736921	2.197998314	0.568900956	2.01E-09	4.10E-09
CKM	1.02098991	1.862931115	0.867605721	4.37E-13	1.15E-12
SGPP2	7.036785359	22.04724761	1.647610148	2.87E-15	9.03E-15
CANT1	10.56559859	23.61585618	1.160381336	2.07E-24	1.73E-23
CA3	5.31211588	1.663141596	-1.675375617	2.01E-21	1.16E-20
HAL	0.894003903	2.585951269	1.532342054	8.42E-07	1.44E-06
PDE1B	2.570296701	1.621026342	-0.66502737	2.27E-24	1.88E-23
CMAS	9.216450321	17.25636841	0.904845768	1.77E-15	5.63E-15
CA9	0.316017492	11.12319415	5.137422908	5.37E-23	3.75E-22
ALDH18A1	6.789821971	26.06015375	1.940399943	7.09E-33	2.44E-30
L2HGDH	1.582758992	2.428169357	0.617427456	7.62E-23	5.12E-22
ENTPD2	1.229205028	2.356173102	0.938719961	6.34E-11	1.45E-10
TPI1	57.83343459	168.3831559	1.541772138	2.49E-26	3.14E-25
NT5C3A	5.911611819	9.520963705	0.68755607	2.98E-14	8.64E-14
OPLAH	3.056896864	7.13090759	1.22201783	1.09E-17	4.15E-17
CYP2J2	2.356073593	3.570706632	0.599825004	1.73E-09	3.57E-09
ACER3	6.322064259	4.407366592	-0.520478798	8.06E-19	3.47E-18
AOX1	4.897642099	2.87335567	-0.769350767	1.98E-17	7.32E-17
LDHB	57.74644306	138.7373732	1.264552484	1.85E-09	3.79E-09
MTHFD2	4.772741454	16.11019657	1.755084006	3.45E-22	2.19E-21
CYB5R3	52.34419574	31.01211442	-0.755197678	1.04E-21	6.33E-21
NPR2	4.420040988	3.020347508	-0.549345199	4.59E-15	1.42E-14
CDO1	5.321268075	1.638578841	-1.699324995	5.25E-30	1.51E-28
POLR3C	7.280479826	11.03949067	0.600568172	6.98E-21	3.66E-20
AK1	14.08055869	7.167133825	-0.974236381	4.81E-22	3.01E-21
GLDC	1.322478506	2.417885229	0.87050149	2.42E-08	4.50E-08
PYGB	25.42956666	48.49970547	0.931469109	2.81E-09	5.68E-09
GALE	7.470178664	17.71268344	1.245568141	1.11E-19	5.23E-19
ACHE	1.283968368	5.028634233	1.96955696	2.88E-07	5.06E-07
PDE9A	2.728782019	4.130985198	0.598228737	2.84E-08	5.27E-08
HGD	0.621348469	7.455193511	3.584771297	7.74E-09	1.49E-08
FLAD1	4.632890915	12.8588889	1.47278137	2.71E-31	1.39E-29
PYGL	8.067838683	13.64778521	0.758412704	0.000261344	0.000369894
GNPNAT1	4.052571306	10.77201157	1.410378209	2.90E-27	4.34E-26
DGKA	2.390337694	3.897104935	0.70518833	3.18E-15	9.90E-15
UGT2B15	0.789835525	2.190376258	1.471554551	2.40E-07	4.26E-07
GSTA3	2.346375004	1.21452856	-0.950037192	3.11E-21	1.73E-20
LPL	44.46737744	11.30944182	-1.975219594	9.88E-26	1.11E-24
MGST1	14.61024447	35.06050356	1.262866399	1.39E-11	3.36E-11
GUK1	24.6543671	35.76003611	0.536504975	9.90E-08	1.80E-07
SDS	2.245942627	4.632542133	1.044483024	5.61E-09	1.09E-08
ECI1	8.824576025	12.62108728	0.516237329	6.74E-09	1.31E-08
ALAS2	2.182472753	1.019075008	-1.098703399	3.10E-24	2.48E-23
GMDS	2.902608884	7.222465382	1.315141197	7.34E-28	1.23E-26
INPP5A	10.00636946	6.283988623	-0.671166152	5.37E-23	3.75E-22
TAZ	4.578545347	6.593078835	0.526063021	8.33E-10	1.77E-09
ACSS3	3.06241807	1.69410465	-0.854148251	2.66E-26	3.30E-25
CYP1A2	1.806807259	1.191924765	-0.60014944	6.94E-30	1.85E-28
CBR3	3.115115762	8.829376097	1.503025721	5.15E-09	1.01E-08
ADCY4	4.497879658	2.282937523	-0.978353684	1.33E-25	1.42E-24
AFMID	4.726038807	7.469901842	0.66045781	4.17E-13	1.10E-12
BAAT	1.4005401	2.488406014	0.829238607	0.036513093	0.042411815
PDE2A	3.781636509	2.020325074	-0.904423254	1.91E-24	1.63E-23
GPI	13.46149715	35.25685573	1.389064947	1.06E-26	1.44E-25
ALDOC	5.658186906	10.23738994	0.855436203	0.000126754	0.000183743
DNMT3B	1.547728085	2.746834555	0.827617986	1.59E-21	9.53E-21
POLR3A	2.859938412	4.21321906	0.558938849	4.63E-18	1.86E-17
DMGDH	0.741644706	1.198576557	0.692521943	0.000122195	0.00017785
TYRP1	2.159508269	1.405495706	-0.619623795	2.05E-13	5.61E-13
ACP5	112.0459698	32.2429682	-1.797034292	2.76E-27	4.22E-26
IMPDH2	23.68235603	41.74418511	0.817762633	1.75E-16	6.01E-16
SHMT2	6.377371574	20.65709693	1.695603671	2.21E-29	4.96E-28
ASPA	1.887572552	0.974179112	-0.954273144	1.06E-30	4.77E-29
TDO2	1.096306757	1.906702225	0.798428017	2.90E-14	8.43E-14
PKM	51.90619108	125.807913	1.277244136	1.30E-24	1.17E-23
PLA2G2D	2.56519582	4.749375267	0.888668792	4.08E-05	6.16E-05
INPP5K	14.40293804	7.565742787	-0.928809501	1.69E-29	4.06E-28
PC	2.607817956	7.115990755	1.448221473	1.79E-25	1.87E-24
MTHFD1	5.581098767	8.509410796	0.608510063	2.82E-18	1.17E-17
POLR2H	6.627399866	15.71904162	1.245998388	2.02E-29	4.68E-28
POLD1	4.594044257	7.033502264	0.614478489	3.21E-13	8.62E-13
MAOA	36.00020588	21.98684011	-0.711364879	9.83E-15	2.99E-14
POLR3K	5.05492372	8.955009899	0.825005705	5.55E-19	2.45E-18
UPP1	9.101115498	14.53639552	0.675554291	0.000522248	0.000719341
PRIM2	2.145285346	3.724775165	0.79598379	3.45E-25	3.44E-24
HK3	14.37349872	5.168113828	-1.475701527	8.16E-24	6.11E-23
BHMT	0.988754072	1.451562111	0.553922669	0.019356348	0.023156762
PFKP	4.157281043	29.74030418	2.838707217	1.61E-24	1.41E-23
POLR2I	10.32172415	16.67923087	0.692368783	3.33E-12	8.29E-12
ALDH3B1	27.97266051	16.40654608	-0.769745923	8.79E-14	2.46E-13
PAPSS2	47.74976284	18.27758483	-1.38541812	1.01E-25	1.11E-24
ALDH2	43.6617419	20.23578189	-1.109461094	1.11E-23	8.25E-23
AGMAT	1.190633842	2.348551727	0.980041564	7.71E-29	1.54E-27
UAP1	11.17882291	20.69803199	0.888725315	5.73E-18	2.28E-17
AK2	12.74001795	22.81793535	0.840800947	1.07E-22	7.12E-22
AZIN2	1.715220758	2.506047372	0.547019416	4.25E-18	1.71E-17
PLA2G2A	11.52652114	7.931506847	-0.53929027	4.64E-05	6.95E-05
CTPS1	4.105524462	7.278232056	0.826021519	6.29E-17	2.23E-16
DLAT	7.376668057	10.88348295	0.561099102	1.39E-14	4.16E-14
FMO3	7.342064197	4.005441096	-0.874224602	1.85E-17	6.86E-17
SYNJ2	1.783632842	3.754460555	1.073786965	3.26E-26	3.97E-25
OGDHL	1.06646188	1.65101558	0.630521335	1.55E-09	3.21E-09
ADH1B	56.90727022	5.930671284	-3.262345661	4.72E-32	3.11E-30
OTC	1.321549085	0.764567657	-0.789513934	1.49E-30	5.36E-29
PGP	5.109152244	7.711211109	0.593873539	1.51E-13	4.19E-13
XDH	1.135988928	4.793085027	2.077005759	1.72E-26	2.25E-25
AMPD2	4.68963461	6.976724311	0.573074305	5.76E-16	1.88E-15
GOT2	13.17203013	21.3947148	0.69977673	2.21E-18	9.26E-18
LDHA	31.87196001	113.3339742	1.830220756	2.40E-28	4.43E-27
IMPA2	10.63299281	19.21144566	0.853418364	0.000325416	0.00045609
ACSL4	24.77851838	13.6996568	-0.854950173	2.66E-17	9.57E-17
ACSL5	18.72377996	37.00696449	0.982925087	2.03E-06	3.35E-06
PLA2G1B	25.87757672	6.217739176	-2.057240519	7.63E-26	8.85E-25
B4GALT2	5.820540222	15.20495004	1.385316111	1.12E-27	1.84E-26
HPGDS	5.786741802	3.094440237	-0.903072815	1.95E-18	8.19E-18
KMO	2.568077572	1.609071793	-0.674460085	1.23E-17	4.64E-17
AOC1	0.462779758	9.915951216	4.421353507	7.25E-15	2.23E-14
GAD1	0.834004117	1.317128742	0.659269957	4.21E-21	2.30E-20
GNPAT	12.71144735	18.58547978	0.548047625	1.57E-17	5.89E-17
ALOX15	8.993439092	2.535266813	-1.826735323	4.25E-12	1.05E-11
EARS2	3.579565854	6.089446799	0.76652655	7.07E-26	8.34E-25
EPRS	12.43622325	28.28349062	1.185411761	2.11E-27	3.31E-26
PLA2G5	2.6870422	1.750156804	-0.618534794	1.18E-19	5.52E-19
PCYT1B	1.536738239	1.014421834	-0.599213741	1.27E-20	6.50E-20
ACMSD	0.720177369	1.289520997	0.840411095	7.30E-09	1.41E-08
MBOAT2	4.798780203	8.018624386	0.740687025	2.12E-05	3.25E-05
POLR1A	3.593109453	5.216628453	0.5378848	1.12E-14	3.41E-14
GSR	14.38751075	33.97101854	1.239487469	1.06E-09	2.22E-09
ENOPH1	12.71832428	21.11167548	0.731132481	1.99E-21	1.16E-20
ALDH1A1	68.49985056	36.52010363	-0.907409981	1.14E-18	4.84E-18
SULT1A1	6.914619962	4.003137625	-0.788518746	1.39E-20	7.04E-20
IDH2	15.96362919	46.24272412	1.534437716	2.32E-24	1.89E-23
AGK	3.515643824	5.206005252	0.566387852	1.16E-21	7.03E-21
UGDH	6.841828846	36.42841355	2.412610248	6.26E-23	4.32E-22
OCRL	5.809832485	8.769945793	0.594071359	1.84E-17	6.84E-17
ADSL	6.766252625	9.700848402	0.519753883	6.54E-13	1.70E-12
CAT	84.48786615	22.93493265	-1.88119749	1.58E-32	2.44E-30
NME1	3.851363871	17.445488	2.179412616	1.35E-30	5.32E-29
PFAS	3.477612972	5.15632874	0.568246863	2.91E-16	9.82E-16
GGCT	7.097222658	29.93111798	2.076319694	4.76E-32	3.11E-30
DGUOK	14.77745512	24.02964095	0.701417252	5.68E-18	2.27E-17
SGPL1	6.312151312	14.21712477	1.171426033	7.13E-28	1.22E-26
CEL	1.117128162	2.417928571	1.113976919	0.000825866	0.001114067
ALDH3B2	1.085568624	4.448654136	2.03491801	1.50E-16	5.20E-16
SRM	12.20291864	29.31962681	1.264640495	1.54E-22	1.02E-21
CHPT1	9.356407188	6.156294871	-0.603892314	1.18E-15	3.80E-15
CDA	2.198469986	16.10219257	2.872685406	9.34E-05	0.000136993
NPR1	14.90148753	3.450959455	-2.110386925	1.29E-30	5.32E-29
APRT	24.87165402	46.7405292	0.910171615	8.09E-16	2.62E-15
NNT	6.145906381	9.031160369	0.555285573	1.32E-07	2.39E-07
TYMP	20.84017201	37.40765593	0.84396638	1.56E-07	2.81E-07
PIP5K1A	9.130276359	14.05529954	0.622383766	3.38E-14	9.75E-14
DTYMK	4.397472322	11.92412914	1.439137503	4.49E-25	4.24E-24
RRM1	7.769965622	14.30064355	0.880099952	2.19E-21	1.25E-20
ACAA2	13.37806359	9.148813396	-0.548212765	6.68E-17	2.36E-16
POLE	2.430102613	3.744301852	0.623679511	7.72E-18	2.97E-17
ACP6	1.857604189	3.267346514	0.814676335	6.11E-25	5.56E-24
ASS1	20.8421822	43.07715561	1.047416654	3.47E-05	5.26E-05
HPRT1	8.16511555	20.29605661	1.313654241	1.86E-21	1.09E-20
PTGES2	6.879898066	13.31168833	0.952234466	8.02E-24	6.07E-23
HMGCS1	21.76275802	12.39394894	-0.812225472	6.00E-13	1.56E-12
SMS	16.80129166	31.98374897	0.928766904	2.11E-17	7.74E-17
ACY1	1.499854058	2.250349178	0.585326749	1.91E-19	8.79E-19
ENTPD6	8.217107735	16.45034092	1.001414895	2.85E-20	1.42E-19
CTPS2	4.057412851	6.267345945	0.627294521	4.92E-17	1.75E-16
HAGHL	1.93153169	2.75656471	0.513126121	2.22E-12	5.63E-12
PLA2G4A	2.2364096	17.98266979	3.007350878	1.57E-11	3.76E-11
ENTPD5	2.446789085	3.593425334	0.554469964	2.88E-17	1.03E-16
ADSSL1	1.915429141	3.903238642	1.027004015	1.03E-15	3.32E-15
POLR1B	3.554028159	5.550279651	0.643105351	6.32E-23	4.32E-22
CTH	2.127059937	3.908659346	0.877813167	4.16E-16	1.37E-15
PDE8B	2.636876802	1.479803721	-0.833424337	3.08E-24	2.48E-23
RRM2	1.753590483	11.12627135	2.665586417	1.17E-29	2.90E-28
TSTA3	8.850884056	27.71612327	1.646832009	1.18E-26	1.57E-25
TYMS	2.65930107	9.634334323	1.857137869	3.74E-27	5.48E-26
AGPAT4	2.99071287	2.035647983	-0.555001305	3.78E-20	1.84E-19
LCLAT1	2.839757885	4.23083231	0.575173573	3.19E-23	2.29E-22
GSTP1	184.0493549	286.341311	0.637643132	4.99E-05	7.45E-05
ACACB	3.248151732	2.050041216	-0.663966112	2.99E-20	1.47E-19
PLCB1	1.578221247	2.250905027	0.512205718	7.62E-05	0.000112301
GMPPA	4.836327138	9.950633874	1.040876597	1.03E-29	2.63E-28
PGM3	4.24392875	6.628144998	0.643204728	1.59E-13	4.36E-13
PNPT1	4.747660204	8.075519442	0.766338378	2.97E-20	1.47E-19
POLR2J	12.54217914	23.53993155	0.908322095	3.58E-19	1.61E-18
PAPSS1	27.64791415	16.01194653	-0.78802194	8.01E-26	9.14E-25
UCKL1	6.629002848	10.84472166	0.710129247	3.93E-13	1.04E-12
PLCE1	3.692888375	1.978108293	-0.900628245	2.52E-19	1.15E-18
TPMT	7.130815407	11.74902578	0.720402172	2.65E-19	1.20E-18
CYP26B1	3.250933618	2.139934104	-0.603287726	0.000262261	0.000370463
POLR2G	16.26454251	24.44221509	0.587644794	3.91E-14	1.12E-13
PRPS2	8.77106053	18.24358603	1.056566141	2.30E-23	1.67E-22
NADK	8.879491101	13.53134762	0.607756627	4.58E-14	1.30E-13
DGAT2	2.14467513	3.077420257	0.520962345	1.82E-07	3.25E-07
POLR2B	10.22248447	15.5161302	0.602022916	1.73E-18	7.31E-18
METTL2B	3.109990846	4.488011863	0.529166155	3.92E-18	1.60E-17
PPAT	1.850996244	4.770823695	1.365936405	1.70E-32	2.44E-30
POLR2K	17.9285939	26.42502369	0.55964242	8.92E-10	1.89E-09
PIP4K2C	12.55959701	22.41560156	0.835713042	3.86E-16	1.29E-15
HMOX1	69.06349304	22.62667893	-1.609898457	9.19E-07	1.56E-06
ALDH1B1	5.129563452	12.42451059	1.276281068	9.09E-21	4.74E-20
QPRT	4.163654003	13.41463612	1.687885829	4.04E-06	6.47E-06
ECHS1	37.20262504	59.88710397	0.686840945	3.30E-16	1.10E-15
MIOX	1.147471325	1.981670466	0.788258973	5.58E-21	2.95E-20
ITPA	11.46142039	19.80989687	0.789435525	1.44E-16	4.99E-16
