# Supplementary material for: A model of twenty-three metabolic-related genes predicting overall survival for lung adenocarcinoma
Source: PeerJ. 2020 Sep 24;8:e10008. doi: 10.7717/peerj.10008 (PMC7520091; doi:10.7717/peerj.10008)
Supplement: Supplemental Information 9 [file peerj-08-10008-s009.xls]

## Sheet: Sheet1
id	futime	fustat	AKR1A1	NT5E	PTGIS	GMPS	MBOAT1	ADCY9	B4GALT1	MAOB	INPP4B	NEU1	ALDOA	ENTPD2	GNPNAT1	GSTA3	INPP5A	PKM	HK3	ALDH2	AK2	LDHA	CHPT1	SMS	CTPS2	TYMS	riskScore	risk
TCGA-05-4389	3.75068	0	58.7331	2.6657	4.49509	9.42892	5.1868	4.35235	77.419	6.39077	2.09722	45.6307	122.398	1.46689	11.0041	0.988475	6.16149	137.702	7.05589	21.1978	24.3209	56.9912	14.6982	24.7894	6.22416	12.1477	0.667143	low
TCGA-78-7161	0.589041	0	22.6636	18.0945	4.86828	6.09344	10.88	2.96826	90.7031	2.30223	1.99316	15.4811	103.903	1.47292	13.1446	1.19299	11.2202	67.1277	1.16992	16.1541	41.544	80.7389	3.46107	17.5263	7.48737	7.39351	0.459304	low
TCGA-97-A4M5	1.73699	0	36.1755	1.99872	6.90974	3.75107	15.25	4.78055	56.107	8.92011	1.6141	14.6313	108.054	3.39818	10.7375	2.57352	8.9059	76.5481	8.99099	33.4349	18.213	72.0395	4.46278	27.2794	5.64724	4.28007	0.10021	low
TCGA-49-AARR	13.6767	0	32.4865	4.28496	9.73223	4.13099	8.72978	7.28219	40.4383	13.4477	2.97723	10.5502	53.8984	3.2527	4.34115	5.92277	8.37333	63.2634	7.81645	24.1391	11.1346	29.3931	3.68553	16.059	3.99146	3.0828	-0.359115	low
TCGA-55-7281	2.38904	0	61.5924	17.0437	3.75066	5.31341	4.36925	4.01902	70.0735	2.46657	4.14874	17.241	172.786	1.81424	4.04306	1.05233	4.24631	89.9452	5.55035	20.7362	22.5542	69.3823	3.56461	19.8471	4.86504	5.56753	0.386511	low
TCGA-49-4505	1.1726	1	42.8225	23.2446	3.04257	5.63074	6.56134	4.42526	34.9685	6.66566	4.40438	25.3184	338.145	1.1183	8.13938	1.13378	5.38803	155.345	2.89351	14.1078	28.4578	161.085	4.7276	26.4284	4.86911	3.73304	0.639988	low
TCGA-71-6725	0.70137	0	28.8028	0	1.39919	5.35347	6.11941	15.968	53.9891	0.535021	2.83111	35.9446	81.8809	2.61575	11.3086	1.05655	4.70454	106.153	2.35838	27.0487	21.9549	53.854	2.36175	36.2876	5.20429	3.82501	0.399911	low
TCGA-86-8671	2.29863	0	42.2827	4.53192	14.1755	4.31972	6.73283	5.95085	32.4017	9.63128	2.11293	22.6949	118.489	1.66307	5.11314	1.06145	6.28167	76.0043	12.3941	20.6302	20.3156	57.0914	5.48302	16.1341	3.60123	8.12514	0.0782547	low
TCGA-78-8640	17.8849	0	75.651	0.889238	4.6734	6.5084	20.2849	8.13164	43.797	1.31368	2.01898	30.0647	430.157	1.26863	12.5047	4.45443	4.12901	135.976	7.75769	35.8679	19.4103	89.7332	3.54315	15.1697	5.28943	8.77443	-0.0311257	low
TCGA-55-7573	1.33425	0	40.4375	19.5354	3.11282	6.02774	10.7135	12.9553	23.8195	8.39178	1.43467	19.8696	162.054	1.91084	4.50757	1.36721	6.69073	92.1988	2.56536	42.6295	28.4804	41.8278	8.96162	12.6718	4.43709	2.57035	-0.160861	low
TCGA-49-4512	2.47945	1	43.0641	4.36939	3.09138	6.05949	3.21184	6.88071	31.8294	3.70621	0.980901	15.1473	198.059	1.66318	5.11932	1.00135	7.17762	89.7027	6.06468	55.728	22.5601	91.8034	3.75696	32.4353	9.67201	3.22371	0.479622	low
TCGA-97-A4M3	1.47945	0	21.3694	0.377811	2.78968	3.07253	3.70509	4.19462	64.7455	7.74192	1.65053	8.5889	145.379	1.90267	8.86423	0.975085	6.96306	83.5557	2.36127	84.0098	26.1125	74.0432	11.0869	17.0936	5.50106	3.22896	0.566879	low
TCGA-44-7670	1.45479	0	27.5041	0.541684	3.29012	12.4027	14.0201	4.08347	56	1.73466	1.54582	156.082	263.681	2.72388	8.74066	1.15354	7.70043	88.5079	2.32619	10.5039	11.9981	82.1568	5.58253	35.1232	8.76716	11.8273	0.588744	low
TCGA-50-5055	5.0137	1	47.0671	8.69858	5.09456	4.66047	3.80087	2.8667	26.5575	8.85741	2.76869	39.4892	91.186	1.85721	6.36532	2.44416	7.11628	79.2471	3.31333	16.7787	17.8068	55.9164	5.24178	22.2725	4.57914	5.355	0.0905222	low
TCGA-38-4626	7.10959	0	28.9348	1.71279	6.28539	5.09122	5.98014	8.10486	48.9998	7.63334	1.48621	17.5037	97.5934	1.07646	5.02863	1.15943	6.76033	80.9131	20.8881	19.6029	15.1393	52.34	6.65744	24.4838	4.25647	4.55085	0.0520629	low
TCGA-49-AARQ	18.4438	0	59.0184	2.33561	1.13904	8.79552	8.2636	3.72014	60.9841	1.17115	1.32479	57.1013	144.674	2.84489	4.23923	1.05736	2.35645	68.3943	4.09115	24.6693	42.8879	71.3926	3.4122	27.1034	4.2155	10.5771	-0.144984	low
TCGA-49-4510	2.45479	1	31.7936	6.33699	1.79483	4.29286	2.31036	2.99694	39.1227	5.68113	1.23532	19.6705	88.3891	1.28767	4.94751	1.09716	6.83572	49.7978	1.4106	7.34325	44.2675	32.3659	9.45425	11.658	5.97126	1.54786	-0.021527	low
TCGA-49-6744	2.43836	0	64.4052	8.48368	7.92649	7.85457	6.55968	6.41514	67.9648	7.29058	2.39397	14.9144	145.577	1.18711	5.56641	0.975085	6.47534	108.931	6.84049	21.8446	25.1245	105.975	4.03738	45.2552	9.47147	5.71019	0.425081	low
TCGA-86-7713	1.15616	0	41.6563	15.513	2.09079	6.44757	7.47733	6.14259	8.59197	4.50264	2.44152	14.6343	121.004	1.08186	11.8724	1.01817	9.93988	126.178	1.7403	5.32086	68.4209	113.721	6.42532	23.9712	11.0257	19.1836	0.382029	low
TCGA-35-5375	0.723288	0	101.473	5.32435	2.63839	12.1376	4.85472	1.62071	27.5169	1.46551	0.998353	35.6407	411.348	2.21	10.5297	2.37182	3.9775	69.4221	2.35807	15.9935	34.5311	99.8181	9.99827	30.7878	5.90643	11.5901	0.428099	low
TCGA-MN-A4N1	2.26575	0	97.7311	3.26127	3.47523	5.71656	7.49064	3.62771	40.1077	0.900593	4.82872	13.4248	165.601	2.80233	7.37278	0.99161	17.3245	101.308	3.7856	11.6519	20.3958	44.5892	2.1585	22.144	6.23207	9.38345	0.25984	low
TCGA-62-A46R	4.72603	1	24.2976	6.16487	2.16443	5.3861	4.77921	4.63292	35.6521	2.16012	2.51589	25.5951	44.5548	1.1674	10.647	0.995505	5.0917	51.1004	9.02579	25.4244	28.7906	59.8421	2.73524	49.7677	11.5227	9.78711	0.664835	low
TCGA-78-7147	1.60548	1	58.425	18.9189	1.36887	16.7144	9.52973	4.8982	36.7886	18.2545	1.11277	30.9994	168.736	2.85447	7.7288	1.19168	2.41902	201.985	2.34191	20.1593	35.1821	62.7229	3.44907	41.802	8.12608	13.2644	0.171669	low
TCGA-44-7659	1.21644	0	23.3418	23.6425	1.7467	5.82682	4.70937	4.17677	39.1232	2.50343	1.04829	11.3427	83.3243	1.43563	10.3981	1.70955	4.01105	83.5928	4.14481	40.6253	33.1989	128.001	5.07262	17.0321	6.74014	5.79181	0.503609	low
TCGA-49-4487	2.34247	1	43.2199	6.02789	9.89225	14.5919	8.72926	3.6744	80.6677	4.84689	1.5809	18.2554	155.886	2.21026	5.6544	1.0081	4.62068	72.9375	3.13868	18.6447	29.8904	91.6297	4.52694	32.2974	4.35374	22.0061	0.558598	low
TCGA-4B-A93V	0.69589	0	34.6049	2.00094	1.24697	4.50402	7.51532	3.11981	27.3923	2.76514	1.05126	12.5782	377.887	1.01024	7.58786	0.992547	7.39357	152.588	2.93066	16.6255	40.1591	95.8853	4.77581	33.6817	7.06302	8.96803	0.47786	low
TCGA-50-5931	1.18904	1	28.4592	0.978519	2.39739	26.2542	26.2106	2.17869	10.4834	1.3237	1.0676	9.42675	312.951	1.54684	5.22437	5.71802	7.39352	196.877	1.14632	8.46007	26.5839	92.5159	17.2596	56.0224	8.01639	26.4138	0.5127	low
TCGA-05-4397	2.00274	1	61.9872	2.08366	1.24427	26.462	16.2519	4.8524	57.2952	60.7271	1.60549	65.2321	279.811	3.9107	9.23185	1.06224	3.39775	219.461	2.5524	10.2365	33.2673	84.6126	19.6603	98.2741	6.96717	40.7449	0.233578	low
TCGA-97-7552	5.29315	0	26.76	16.3124	5.122	6.09763	15.0067	4.80315	32.6581	17.7066	7.1673	12.5616	101.579	4.79835	7.64064	1.37568	7.78979	108.605	2.7327	25.0475	13.2427	51.5272	13.6112	23.8694	5.20934	5.12631	0.668627	low
TCGA-55-8097	1.30411	0	28.7988	46.0824	3.37389	5.99497	6.13613	13.813	20.2263	6.88337	1.17694	17.0349	59.9094	2.26323	4.54577	1.13113	9.18445	49.762	2.46238	40.8652	28.8718	34.0213	3.39154	26.2478	9.39543	4.71424	0.175112	low
TCGA-86-A4P8	1.18082	0	29.6331	1.57322	4.54243	4.70941	9.85194	9.77841	24.5073	13.0993	2.31387	11.7161	52.5237	1.09873	3.63087	1.29158	9.59448	36.3274	17.1625	34.2992	11.9888	17.2906	10.3904	19.3681	5.06981	2.85099	-0.218837	low
TCGA-69-7763	1.89041	0	28.605	7.42537	4.93325	5.47728	5.34459	3.93396	42.6946	6.97279	2.19001	9.43358	67.9978	2.31828	7.71378	1.23413	10.9405	70.5334	2.27244	15.1415	25.2577	68.765	5.48198	16.5129	5.73511	3.64474	0.329932	low
TCGA-55-A48X	1.88767	0	31.0446	14.454	4.18787	6.63682	17.9014	4.09338	39.0716	5.52534	3.93941	26.4242	115.487	1.94173	6.4338	1.32673	5.18854	71.0407	2.82718	14.0871	17.0482	57.0608	3.79046	15.7854	7.55603	8.37892	0.305807	low
TCGA-50-5068	4.10685	1	57.1322	7.23172	3.01103	3.79945	5.73454	1.61967	6.04646	2.12871	2.79754	24.4015	91.3977	1.17038	5.17286	1.42589	5.00612	98.0259	4.28607	11.1497	46.9879	166.098	9.25872	31.1064	4.08714	11.3144	0.0947753	low
TCGA-95-7948	0.364384	0	81.6021	0.32541	1.44213	6.55505	5.73031	5.56502	36.9818	1.0741	4.0772	37.9802	108.344	0.993481	3.60609	1.02865	6.13609	235.575	1.58071	10.5764	18.331	51.5985	2.78016	43.9968	8.19433	6.49328	0.313142	low
TCGA-44-6777	2.70411	1	29.4717	3.52816	17.7826	8.02407	6.77864	5.4742	31.3308	10.3037	1.50736	15.928	255.048	1.17761	6.78706	0.975085	5.31796	110.504	11.0828	9.34438	14.2302	150.218	3.70303	20.3064	4.00456	5.03221	0.528407	low
TCGA-O1-A52J	4.92603	1	17.0599	7.52087	3.8536	6.61351	6.49839	16.2962	17.8819	11.0205	0.874849	44.6873	328.891	1.02093	5.25489	2.46361	5.29592	113.982	12.9337	32.2676	27.8383	126.521	4.19891	36.5866	10.4685	5.21103	0.239882	low
TCGA-73-4662	2.49863	0	24.3504	3.40601	2.71251	5.83162	14.4296	4.60618	34.9654	3.48027	1.35086	37.1212	115.703	1.39971	5.88547	1.03983	8.92808	60.897	7.16829	18.9358	46.1455	63.9575	3.53289	21.2649	7.96	6.36649	-0.230499	low
TCGA-55-7227	2.60822	1	31.3658	23.2618	6.88683	8.39993	4.93417	6.78033	54.5388	4.62221	2.06842	9.8641	189.432	1.97798	4.23099	1.06641	6.03004	172.592	5.2727	13.4956	29.1773	148.019	3.44652	20.122	4.65216	6.78283	0.555278	low
TCGA-55-8208	1.84658	0	53.5818	3.23521	10.0765	7.75843	8.3653	3.68888	77.5307	5.94739	3.32862	28.5439	116.723	1.04483	6.54897	1.27772	5.31319	114.692	16.6307	21.3968	15.7127	91.2203	5.09966	27.691	5.23319	8.48338	0.344853	low
TCGA-J2-8192	2.02466	0	39.7222	19.0423	2.86314	5.64191	9.26668	7.1675	49.2191	12.7001	8.02955	14.2215	112.042	1.27761	8.27965	1.00751	6.04852	107.91	6.27188	26.9959	15.9271	108.673	5.43892	28.7291	7.02864	4.76091	0.632108	low
TCGA-05-4430	2.08493	0	38.1647	5.55014	3.52285	6.57494	7.5936	4.68133	52.5385	4.81376	2.8819	21.3507	140.163	2.58928	9.18434	1.15698	6.64732	111.24	3.58125	10.126	16.7859	69.2951	4.15934	37.9307	4.80339	11.3793	0.62271	low
TCGA-62-8402	4.10411	1	38.6997	2.30293	0.802016	6.38214	17.7462	6.259	56.4961	0.697653	5.6682	45.1734	119.984	0.994332	7.15988	0.975085	6.27563	149.651	7.10419	5.78586	22.9209	97.9255	5.78659	26.5985	11.8415	10.8805	0.651577	low
TCGA-44-8117	1.05479	0	28.7785	13.7367	3.01775	5.48251	8.52605	3.49765	48.8738	1.55659	1.09093	18.564	110.36	1.15813	12.6702	0.997166	8.62006	101.6	2.50929	3.80701	26.1686	82.1505	6.50097	15.0471	4.69688	8.7175	0.517071	low
TCGA-69-7765	0.452055	0	18.3117	10.6849	5.04683	7.44313	7.98953	5.0781	69.1719	2.66965	2.17004	24.8286	148.456	1.34581	9.16887	1.04352	8.81986	94.8505	1.77421	6.10688	18.5894	148.165	3.14804	18.7058	5.23641	3.07826	0.647768	low
TCGA-55-A4DG	1.66575	0	30.6613	69.7039	2.30369	5.89174	13.4535	8.32928	23.6696	9.17132	3.04949	17.5678	54.2714	1.3776	7.58622	1.04056	4.93661	25.4315	2.90503	18.6433	27.2145	23.4293	4.29781	13.0035	4.68826	4.76711	-0.03879	low
TCGA-53-7813	1.16164	0	29.3968	3.42141	2.70145	10.0563	10.2718	2.70885	42.968	3.85179	3.00996	20.883	62.449	0.986789	10.1288	0.975085	6.02046	60.8909	1.46114	14.073	41.8577	197.419	6.67677	30.1922	10.1042	8.19029	0.619426	low
TCGA-44-6147	1.20822	0	32.4276	7.6878	8.63368	7.32068	22.2425	9.61884	25.6683	7.39089	7.98181	19.6359	57.2405	1.26661	16.8868	2.16522	9.79185	30.6409	4.75677	17.5978	18.3034	52.315	4.27843	20.1074	7.94186	3.68406	0.284537	low
TCGA-62-8397	3.53151	0	50.2346	24.2633	2.07109	3.38476	2.34718	5.18465	23.3966	9.28879	0.805898	36.4714	205.343	1.41122	3.68253	0.975085	5.49138	228.305	5.49568	46.0118	30.2727	89.4599	3.46725	13.5991	5.0568	3.06201	0.0488738	low
TCGA-MP-A4TH	1.22192	0	25.715	25.6653	2.69863	4.82959	4.9472	6.09927	34.8725	6.33494	1.94765	11.8789	57.0459	1.7426	5.56636	1.09846	6.38349	72.8164	3.52395	29.6823	26.0318	46.509	5.85334	16.6731	6.58572	2.81344	0.266324	low
TCGA-05-5425	2.41644	0	37.1705	13.6818	2.10064	7.97736	7.49512	3.22175	51.7187	2.40397	1.47593	73.5755	122.324	1.41708	8.16127	0.997172	6.3619	124.389	4.16418	15.064	21.8149	82.7491	6.08991	35.9318	5.86924	9.54524	0.42443	low
TCGA-38-7271	2.19178	1	28.7215	7.11843	6.80847	6.28657	6.94349	4.31832	57.4822	14.0112	2.79967	14.8188	67.1539	1.41037	4.98736	1.06275	5.48431	57.2665	3.39126	17.5507	14.0466	47.7979	6.03225	16.7507	4.27635	4.27147	0.175415	low
TCGA-62-A46Y	1.13425	1	46.308	9.78072	2.26461	6.48608	5.80755	3.32132	23.3147	6.87279	1.41598	18.4519	195.488	1.3888	6.5495	1.06684	4.13441	142.234	9.1568	22.8417	25.0535	177.133	3.20349	27.8842	8.79671	6.10965	0.532281	low
TCGA-44-A47B	0.786301	0	16.6758	3.81281	2.36224	8.49327	10.3564	9.23484	52.9123	1.80515	2.07907	16.5976	156.083	2.59957	7.29322	0.992195	7.85605	85.2493	3.49192	23.4159	33.1953	92.3936	7.62371	26.8975	6.54975	9.9292	0.541639	low
TCGA-64-1676	4.73425	0	49.0348	4.85944	2.01866	6.38176	3.48351	2.36647	24.6874	1.10879	0.81035	26.1382	203.998	1.09994	9.37275	0.975085	3.16793	111.009	9.98035	25.2661	64.9541	140.921	4.82389	33.894	2.61982	11.2325	-0.101907	low
TCGA-67-3772	1.56986	0	72.9106	23.5328	5.17654	3.54059	15.4587	6.01392	59.3462	5.29043	6.56808	40.9843	262.784	1.48851	10.977	1.17585	4.88891	153.307	2.59008	31.1995	33.8431	127.976	12.2755	27.1713	5.05493	4.54038	0.488827	low
TCGA-49-4486	6.35068	1	30.2609	0.704395	0.741602	4.05616	2.81872	2.27399	78.3187	7.15712	0.893597	11.0617	165.688	1.02039	8.4375	1.14563	4.19914	89.2451	1.0204	58.812	24.1212	73.2209	13.6369	16.6943	4.98953	3.65152	0.588307	low
TCGA-97-8552	1.71507	0	38.4694	13.4528	2.96666	4.21537	9.00586	8.96953	18.1324	12.0768	1.36519	17.4679	110.285	1.75378	3.59501	2.00857	5.87705	81.0438	13.7948	32.5979	23.2881	19.1269	8.83593	29.4394	6.50208	3.58068	-0.225331	low
TCGA-99-AA5R	1.80274	0	28.0533	1.78432	4.87373	4.79968	6.55204	6.27497	20.2122	13.9641	2.02246	12.8937	76.0334	1.24379	3.57936	1.01666	11.229	42.7986	10.3535	23.7717	13.3951	28.9047	6.1505	17.0952	3.97586	4.63111	-0.154284	low
TCGA-67-3774	1.05479	0	26.6038	4.6728	2.97563	5.62847	5.81445	5.0756	23.1367	7.00391	1.63854	21.1331	126.459	1.96786	6.05904	1.57575	10.4768	135.817	3.21867	19.028	27.7376	79.3315	5.61658	20.6166	6.28257	6.82131	0.26791	low
TCGA-86-A4JF	1.46849	0	23.5757	4.06527	1.78991	12.9575	12.9907	3.45157	47.3312	2.59704	2.08327	20.7745	216.335	1.84066	4.92215	0.992144	3.30486	129.486	6.53183	25.8174	28.2111	105.028	1.34492	28.8009	5.6941	12.1168	0.375307	low
TCGA-67-3770	1.67123	0	87.3532	18.1856	1.52101	3.40537	5.86989	3.38188	17.3484	5.31637	1.1035	58.2243	196.458	1.12056	3.89124	1.22522	3.87508	131.375	4.27292	21.0563	42.307	112.16	8.1192	17.9235	3.48204	4.75357	-0.37488	low
TCGA-50-6593	0.920548	1	47.4173	10.8138	6.2859	7.47287	7.23577	5.03603	32.3052	3.98813	1.05861	27.4526	201.626	1.14905	8.45169	1.22745	10.1056	138.802	10.1588	22.0426	17.2914	86.309	2.60481	27.8157	3.90773	11.5067	0.298044	low
TCGA-NJ-A4YG	5.21644	0	36.561	21.1554	2.6798	5.54038	10.5557	5.38199	36.5313	2.58309	1.75003	17.1222	133.176	1.3908	7.15736	0.975085	5.09298	94.2462	6.98832	31.8041	24.7854	61.2569	2.75705	17.9215	5.85102	3.21504	0.142912	low
TCGA-05-5423	0.413699	0	42.7892	6.2748	1.98875	4.84357	7.98395	4.55534	10.8706	3.30036	1.09181	37.5739	166.994	1.0625	7.56476	1.15264	4.87167	81.1593	6.39859	23.9674	51.7325	105.558	4.49816	34.6906	8.86458	3.56514	-0.0746691	low
TCGA-78-8655	6.46575	0	54.203	19.7887	1.70335	6.56366	9.82751	2.48527	46.0251	4.99155	3.7183	27.5094	129.916	1.54607	9.29621	1.00152	5.02628	118.953	5.95227	19.3975	9.73858	98.833	4.81406	13.4424	6.02495	5.60537	0.56595	low
TCGA-78-7535	2.6	1	61.6524	2.55298	2.19304	4.90267	2.60097	4.54525	66.3769	1.8633	1.24446	12.4977	219.003	5.09987	5.72875	0.975085	3.38523	109.05	2.35651	26.1353	35.0431	50.2351	3.02835	25.5915	3.72931	5.8627	0.346936	low
TCGA-64-1681	3.19726	1	43.525	20.4414	3.15309	7.28881	7.69944	8.42851	28.4988	9.04224	1.29238	22.183	167.658	1.57256	5.6452	1.74632	5.73893	100.363	2.42714	54.6538	26.3949	85.1844	8.75488	47.5324	7.0401	3.0758	0.198273	low
TCGA-69-7980	1.12603	0	46.3541	19.989	4.76599	8.29544	22.9837	3.04913	100.609	3.30004	2.44999	14.1996	135.635	1.86928	5.7389	1.12538	6.18677	153.636	2.72261	15.6149	20.7349	44.71	4.34616	31.1623	6.73511	26.7958	0.527844	low
TCGA-J2-A4AG	1.36986	0	30.5569	4.98155	5.35605	5.97884	17.0056	11.2041	51.0894	6.55381	3.84819	13.8637	129.88	1.42119	4.47113	1.67893	4.73029	100.917	4.05609	52.1275	23.3612	66.6008	6.01756	30.6791	5.34517	4.7428	-0.00683357	low
TCGA-78-7633	2.72329	0	11.2264	1.37418	2.01432	4.47167	5.89511	4.15527	18.1517	10.0327	1.06728	15.2304	118.036	0.971339	5.93385	0.985317	7.53588	78.8975	1.4612	14.845	28.3071	38.2716	28.8367	12.2018	6.18757	4.10715	0.643521	low
TCGA-55-7725	1.21096	0	33.268	2.77289	1.20639	9.79604	11.3856	4.02363	24.054	6.98229	1.45006	10.5916	31.7393	1.04243	9.42189	1.30331	7.63068	47.5927	2.78946	27.3562	32.4656	142.341	3.12848	24.0249	8.26912	5.86531	0.103497	low
TCGA-55-8621	1.41096	0	34.0501	4.03122	6.06674	4.71258	7.83137	6.84109	27.3356	14.0295	2.14983	14.1184	127.012	1.44838	5.06608	1.99317	8.3855	99.0502	22.5913	34.9273	13.5968	67.0465	5.3206	20.7282	4.36518	4.82935	-0.149545	low
TCGA-86-8076	1.33973	0	39.4927	4.25816	4.87313	5.86725	3.76236	3.67809	65.2477	7.52005	2.82969	13.7418	137.279	1.57995	8.63611	2.102	7.32989	101.068	3.92138	31.0325	29.2212	102.421	4.56583	19.6312	5.04764	3.5189	0.293477	low
TCGA-44-2657	1.09589	0	48.8172	19.4258	6.81028	4.39925	10.2931	5.34919	28.6656	11.407	2.36961	27.1265	154.869	1.41213	4.75947	1.0525	6.07828	69.3053	5.33915	15.7636	30.0912	65.3109	8.93651	21.6908	4.30509	9.1201	-0.0207581	low
TCGA-55-7283	1.66849	0	49.9652	0.959874	3.43672	9.07345	9.69773	5.99891	31.2527	4.93744	1.7433	19.8859	119.168	1.29429	9.27022	1.18316	10.4971	68.5243	2.23056	14.0662	24.6425	77.5534	3.56418	20.8153	6.70488	4.0653	0.0973176	low
TCGA-55-A57B	1.49589	0	50.4286	4.40253	2.74952	5.12281	7.47854	4.44002	26.8213	9.34303	2.25539	14.7528	128.934	2.84325	5.34199	1.16186	6.05556	135.743	3.85121	24.7686	14.9018	37.1789	4.3697	11.5611	3.09472	4.55491	0.0676259	low
TCGA-MN-A4N5	0.230137	0	20.0051	7.82764	1.84503	6.09728	7.6433	3.3047	33.6049	2.15202	1.64498	24.6108	177.457	2.22531	5.43986	1.06798	7.05153	122.781	3.55991	6.33492	18.9567	92.9004	2.48432	11.0466	4.2034	9.91051	0.475265	low
TCGA-50-5942	2.41918	0	24.6578	126.087	4.27546	6.53117	4.49224	7.81266	26.7701	13.3748	1.48093	11.7291	79.3847	2.19136	4.53774	1.06662	8.13378	58.8353	1.43308	31.0733	28.6684	58.8318	5.32114	13.9785	5.46109	2.56313	0.356645	low
TCGA-86-A456	1.10959	0	46.3289	0.968672	1.77492	5.51457	5.14831	4.0271	45.7344	5.11822	1.40774	26.9842	125.494	1.08524	6.37182	1.02136	7.43416	53.0352	6.42647	16.3804	37.8491	43.8498	4.40419	42.9656	5.32982	5.6293	-0.117907	low
TCGA-95-A4VN	1.51507	0	33.5682	2.00567	2.60217	9.8509	8.81858	5.78982	73.8756	3.61664	1.25441	10.4249	210.239	1.42223	9.9839	1.54193	4.78065	114.564	8.08259	17.1424	18.6636	132.006	1.88576	51.6303	5.84552	11.3243	0.650709	low
TCGA-44-3918	0.539726	0	68.5923	5.76458	4.27933	8.58492	8.94674	2.29078	92.0593	3.33938	2.20391	32.4062	174.648	0.993995	16.9312	1.29282	4.15223	100.327	6.54494	7.01552	20.4182	174.388	3.64541	18.1498	5.58233	5.69092	0.653828	low
TCGA-50-5051	1.30959	1	29.4725	4.20894	2.44592	6.52126	3.42511	4.50564	62.6342	8.20435	2.02924	12.5807	212.18	1.15144	8.69508	1.0815	8.35078	101.157	1.7716	36.2623	30.0284	105.02	3.56063	23.9472	6.81318	5.64953	0.506389	low
TCGA-05-5428	1.83562	0	35.3538	18.4306	1.47027	5.092	4.97876	1.37861	15.0206	1.19903	1.28905	30.2154	202.899	0.967699	15.1673	0.975085	4.8455	124.807	1.84273	9.24716	45.522	123.568	1.84785	20.6245	3.05871	12.5405	0.385527	low
TCGA-44-8120	0.712329	0	42.6989	2.20135	5.68938	6.06181	7.3452	4.97421	56.8638	7.10609	1.13946	24.4346	181.004	1.09632	7.15058	0.975085	9.86273	99.4981	2.13541	9.76359	19.501	113.477	4.50987	29.9904	8.46836	5.48758	0.4949	low
TCGA-91-6835	0.216438	0	24.9534	3.90475	6.58669	11.7161	11.4432	6.62283	38.7354	7.92377	4.79281	25.7151	65.5431	1.67629	7.47049	1.18836	5.28189	61.0237	5.00998	11.886	17.5524	41.3524	3.91607	27.4361	6.65205	10.1966	0.398887	low
TCGA-49-4501	3.89315	1	61.9875	8.37021	6.57603	5.89552	9.65921	7.36599	38.3216	9.42476	1.43834	42.3837	180.9	2.38207	9.22422	1.00443	5.81099	91.204	2.61228	25.8402	47.8879	89.9729	4.71772	37.0995	9.19049	3.00884	-0.0213225	low
TCGA-J2-A4AE	1.83836	0	34.6127	38.5087	1.25863	7.77489	12.8215	5.16166	42.6283	9.38951	1.54174	17.638	43.5898	2.17158	3.24091	1.70838	4.90447	44.626	4.42325	21.9936	21.1923	46.5943	9.84916	21.0669	4.62325	14.8093	0.119391	low
TCGA-55-8507	1.14521	0	36.5286	3.02297	4.06622	6.08998	12.1939	5.32426	58.1016	2.20804	1.19147	30.1291	109.142	1.05188	8.46553	1.2397	7.86909	98.0923	5.55313	26.2834	32.4339	64.8958	3.00341	24.438	5.4387	6.61246	-0.0351671	low
TCGA-78-7539	0.89589	0	44.8875	35.172	2.1554	4.15214	7.43076	6.82477	37.295	6.82892	1.02728	101.155	102.838	0.971889	5.53247	0.975085	6.67837	58.1463	5.89667	19.7463	18.7789	31.3074	4.73319	19.4367	11.0601	3.95477	0.106335	low
TCGA-MP-A4TD	0.841096	1	23.6815	4.22608	9.17832	5.4081	7.66551	5.34574	36.4143	5.79568	2.00552	22.3669	143.884	1.16076	8.96519	1.07147	7.8228	56.7456	3.39988	36.7224	15.5882	49.0114	6.71713	21.041	6.58661	5.66893	0.524924	low
TCGA-62-A472	2.49315	0	22.6207	13.6789	3.07099	9.90773	5.43946	3.58869	20.3095	8.10432	1.23334	5.80164	186.916	1.73889	9.96596	1.01473	5.83311	100.943	5.52935	15.5898	30.6797	147.023	2.27508	31.4726	5.54457	6.02522	0.48603	low
TCGA-55-7914	0.512329	1	26.9141	6.85853	14.9896	8.13806	7.94503	11.5909	60.4603	1.66962	0.937692	32.6609	64.5802	1.03514	11.6547	1.01632	6.59173	75.196	1.68133	30.4322	29.3763	156.554	3.58561	38.9974	5.92061	6.10487	0.513023	low
TCGA-93-7347	0.813699	0	38.6845	17.2916	6.10033	6.39085	6.29435	7.47913	29.563	6.72046	1.67833	18.0273	134.659	1.59713	4.09838	1.18178	4.65651	91.171	5.05008	32.6923	24.6046	69.5073	3.9844	15.8834	4.35895	5.88509	0.0831193	low
TCGA-MP-A5C7	5.10137	0	25.9445	2.32535	1.54592	5.04048	6.61786	3.20019	37.0302	3.53982	1.6345	29.862	108.149	0.966304	9.17964	1.0763	16.7052	81.5136	1.2873	41.5196	16.4997	38.8436	5.5113	16.1434	7.78189	4.85265	0.394668	low
TCGA-05-4249	4.1726	0	31.765	28.3177	3.73187	6.58365	16.3764	5.89616	32.3811	4.48968	0.97702	19.9206	146.71	4.92213	7.36735	1.47522	10.8883	99.4504	2.85635	19.5684	22.2339	80.0109	3.52922	21.1645	6.05922	4.03616	0.282324	low
TCGA-97-8171	1.55616	0	38.4507	2.12609	1.63985	5.05111	10.5376	4.14214	27.0344	1.3101	0.802998	44.6522	175.386	2.70885	5.84152	0.995455	5.92304	92.4248	1.90843	34.5586	34.076	128.239	2.21729	18.9027	7.76828	9.2942	0.248635	low
TCGA-NJ-A7XG	1.69041	0	20.002	19.8265	0.845606	4.88776	7.57308	5.27422	23.2211	3.71548	1.07183	17.2846	177.922	1.50347	4.18503	1.00904	7.68911	169.212	1.07891	24.9009	21.0232	99.394	6.03709	8.1739	3.47306	4.08701	0.326594	low
TCGA-44-A47A	1.27671	0	46.3681	10.2171	2.45192	6.72878	8.77297	2.71774	26.7861	1.66144	0.879455	19.4271	177.119	2.39427	1.70638	0.995221	5.49757	85.6765	10.0799	26.2329	29.4781	160.934	3.08506	21.6758	6.28723	13.6547	0.290315	low
TCGA-97-A4M1	1.64658	0	50.9822	8.53125	3.37752	3.73471	5.43203	11.1307	8.95733	10.4673	0.922381	23.8155	93.9465	1.8049	5.24537	1.14157	6.95388	50.8678	14.7378	46.6262	22.8136	18.7125	5.83421	18.4762	7.38243	3.69935	-0.229886	low
TCGA-55-5899	2.54795	0	19.8969	3.6871	4.99674	6.34301	2.61716	4.19192	50.4747	58.2999	4.23447	35.6423	191.27	5.8876	17.4693	0.975085	7.73788	126.753	5.76064	13.8068	14.5282	55.855	3.21242	18.7184	4.43109	7.53621	0.249556	low
TCGA-49-AAR0	12.7534	0	60.2941	0.624183	3.76868	4.89628	4.63342	3.66657	30.7085	9.28118	1.04392	14.5525	254.822	2.91266	5.32449	1.23299	5.04753	113.052	8.04078	17.864	20.8813	67.9789	4.03225	30.9394	5.15037	6.56003	0.234892	low
TCGA-86-8056	0.380822	0	39.1549	6.45248	2.4328	5.93124	13.8551	16.233	48.8357	4.16832	1.93978	37.8583	79.8791	1.79312	5.67406	1.34157	8.49146	59.8942	4.40439	15.0041	19.3068	35.5167	3.17801	21.4536	9.62512	3.63165	-0.0236822	low
TCGA-93-7348	0.347945	0	41.5799	13.2947	6.5595	5.78637	6.24824	9.91948	46.2453	6.12762	5.09385	35.5446	152.79	2.48416	6.05501	1.62049	7.91787	62.6341	2.32216	13.2748	17.2208	79.0966	4.19168	24.8851	6.66647	4.55527	0.49286	low
TCGA-50-5045	5.95616	1	57.4822	16.9797	4.88785	5.84842	4.63311	2.5164	32.1226	4.85696	1.95523	30.2988	175.349	1.2963	11.6421	1.36135	5.91651	107.299	8.73825	18.3328	22.8325	118.555	3.71324	19.2731	3.12376	8.25	0.339093	low
TCGA-38-4630	2.93973	1	39.2639	2.39134	1.59694	15.2634	6.56218	2.10308	42.5343	1.94831	0.925916	33.305	119.2	3.68008	9.21216	0.984189	8.12715	120.321	3.36779	10.3906	40.194	89.6865	2.55151	41.1551	10.2494	14.3679	0.662976	low
TCGA-55-8091	1.64384	0	42.4184	53.3461	4.79717	6.30095	4.27918	5.10551	31.8069	14.9506	2.6138	11.0768	167.926	3.43825	8.24896	1.05976	4.85499	173.807	4.78509	19.1296	25.3721	119.353	7.66699	14.727	4.68899	5.07079	0.655786	low
TCGA-49-AARO	10.2986	0	31.9262	18.6901	4.44897	5.14149	12.4251	3.84023	57.0994	3.31678	1.47579	12.0765	171.628	2.03106	5.92795	1.42834	6.66445	130.439	14.1862	10.4198	14.4762	128.772	3.29173	34.3684	6.41383	6.45838	0.494088	low
TCGA-55-7724	1.93151	0	22.6555	3.62944	4.56742	10.8966	5.59935	3.68449	33.0288	11.2672	2.66097	10.6038	48.8297	1.2093	9.87675	1.62317	7.56071	127.472	2.24735	16.9824	17.9885	102.085	6.77998	38.5586	6.18507	9.44101	0.607496	low
TCGA-62-A46P	1.6274	1	37.2683	0.490237	2.36788	2.50815	1.56305	2.96764	40.0855	1.57891	1.64171	48.6922	144.929	1.43236	7.7588	0.975085	3.03226	65.7521	1.93527	31.1729	15.0031	67.6377	7.8581	14.2393	6.69608	3.1188	0.614937	low
TCGA-67-6216	0.386301	0	51.7151	65.8296	1.8059	6.1902	9.62365	4.37409	53.3762	4.97386	1.81987	11.1475	254.634	2.15693	4.57734	0.975085	5.60933	236.454	5.15788	27.1638	32.4982	164.502	2.93579	18.5639	5.18675	5.41737	0.510517	low
TCGA-38-4628	4.08767	1	47.1627	16.0218	1.89703	6.22063	13.7371	3.74305	28.351	1.21906	2.23002	58.8047	100.082	1.54473	9.23174	0.975085	5.65285	76.436	5.81792	24.8415	28.8478	52.6481	5.02856	42.7728	11.2155	17.5352	0.476572	low
TCGA-55-6987	5.85479	0	39.2881	2.08843	6.1774	7.46377	4.42909	3.69815	57.5006	3.97651	2.34148	17.2952	168.7	1.02663	10.5123	1.04399	5.69211	81.3636	8.77544	16.0704	18.3518	123.127	5.59803	20.813	3.53314	7.49111	0.591812	low
TCGA-05-4405	1.67123	0	30.9755	12.4237	8.09538	7.42927	11.7775	6.80066	37.7667	2.8245	1.63674	19.6332	68.9842	1.76281	6.82465	0.975085	7.56623	76.8434	1.90025	9.41324	21.3104	60.0972	2.05106	19.8157	5.83499	4.73293	0.181699	low
TCGA-78-7537	4.44384	1	27.0014	0.883583	3.69476	4.75756	2.86981	4.15127	63.6083	2.40975	0.925617	20.2619	96.7689	1.4821	3.59007	0.975085	6.34597	64.5168	1.41808	63.9969	21.6918	52.7018	3.28436	19.169	4.31944	3.90096	0.191619	low
TCGA-71-8520	0.575342	1	93.2033	9.72242	2.65775	6.25841	9.65076	8.85921	50.1207	2.32968	1.14753	32.4682	211.239	4.40765	6.337	0.975085	6.46669	81.0359	2.92124	10.9038	28.4757	105.003	4.0119	18.5191	6.96696	5.68313	0.170008	low
TCGA-67-3773	1.16986	0	41.5112	38.7721	2.45447	3.62681	7.86244	4.63261	17.2266	5.641	0.87278	46.9907	169.289	1.11741	3.22589	1.00416	6.03169	96.8099	2.40553	16.6035	38.9565	136.031	2.47117	11.4464	5.18529	3.96763	-0.135351	low
TCGA-38-4632	3.71781	1	44.5664	24.8693	1.77806	8.10742	6.94662	3.28849	38.8753	1.03437	0.903586	30.2554	164.734	1.06234	12.9919	1.15049	8.65409	187.014	4.83743	12.3517	35.5662	97.2604	3.36252	27.1681	4.66563	25.9679	0.646659	low
TCGA-78-8662	9.20822	1	94.5842	0.884136	1.52525	6.50645	9.05493	4.75686	24.7127	0.632374	0.840779	37.9414	133.771	1.02786	6.35512	1.08065	7.46851	145.573	2.03127	9.18374	17.2511	41.203	12.8539	38.8969	4.2919	35.1529	0.493496	low
TCGA-86-8668	1.1589	0	30.1676	5.87087	5.01117	5.44064	5.62168	14.9181	22.286	10.9205	1.16831	21.7231	251.639	2.26473	5.60352	0.975085	7.02481	113.199	3.62299	47.1121	14.3526	71.2624	3.69419	11.5309	4.13409	3.9567	0.193834	low
TCGA-93-A4JO	0.090411	1	35.4101	2.59027	4.1335	6.35136	8.23833	3.49083	33.2047	5.21246	3.34068	18.9722	92.1326	3.43722	4.93466	1.79508	5.94259	83.9116	7.73023	14.8474	17.6377	54.9449	4.65904	16.7713	3.2191	10.2506	0.252613	low
TCGA-49-AARN	3.10959	1	32.2971	38.2003	2.16364	7.21874	11.4582	3.89073	51.8607	6.76703	2.88173	18.6727	141.473	6.26864	7.96616	1.25933	6.52745	109.724	1.78712	16.0914	34.7761	53.4734	3.95229	23.0492	6.28852	4.34512	0.516376	low
TCGA-62-8395	3.33151	0	35.7289	2.08103	3.47212	4.02524	11.9711	4.84779	37.605	6.71786	2.07333	16.25	169.595	1.36149	7.95172	1.03206	8.01244	108.767	2.40534	20.4371	21.0399	78.0239	5.95806	12.6934	6.89285	3.93229	0.294229	low
TCGA-73-7498	3.25753	0	25.5045	9.84306	2.93136	4.6257	8.85498	5.83396	56.5773	7.99535	1.64977	12.8912	98.3661	1.25389	4.52841	1.04097	9.1618	93.1763	4.6104	29.3244	37.2709	42.1811	7.44714	11.7721	6.5787	2.64116	-0.0461209	low
TCGA-86-8669	2.56986	0	23.0321	11.0917	3.08783	7.63591	5.25495	4.42405	86.1384	1.98921	2.07896	55.6848	226.399	1.0141	8.39432	3.39292	6.10141	79.6022	6.23008	35.5602	15.7963	57.3417	9.08315	31.1942	6.19265	4.38636	0.540555	low
TCGA-44-2659	1.44932	0	32.493	10.8282	5.07268	6.72423	9.51205	11.2758	38.0253	5.59455	1.22589	44.1939	168.39	1.14079	6.20765	1.0116	6.34684	29.338	2.31731	22.4208	31.2975	93.0504	2.28733	9.27393	3.38142	3.92813	-0.225393	low
TCGA-64-5778	2.53699	0	66.86	62.0722	1.51363	9.25695	5.40035	1.71262	37.6073	2.97937	1.72895	36.7564	164.324	1.17275	3.99448	1.03575	2.25113	66.6785	3.83122	12.3141	34.4943	90.5649	2.69071	45.0014	6.72043	7.57491	0.233164	low
TCGA-49-AAR4	2.40822	1	52.0239	14.3114	2.96773	5.98722	8.91898	2.81864	66.459	5.65903	4.1439	18.9505	199.159	1.37774	7.05714	1.15781	5.97685	127.087	6.72982	8.92442	14.485	91.0688	2.79281	48.058	6.24394	10.1048	0.630021	low
TCGA-55-6980	5.77808	0	74.0221	20.2927	4.62565	5.13311	7.70434	5.84631	28.7368	32.1394	1.33271	20.9228	345.605	1.37774	6.85382	0.975085	5.76305	182.612	4.82167	18.7628	23.3525	200.956	2.64189	53.6207	6.93304	2.69527	0.0195963	low
TCGA-50-6597	3.47397	1	43.7098	1.44445	2.3075	4.30593	0.903486	4.82322	39.1532	9.39388	1.0046	51.3587	143.82	1.56	4.57588	0.975085	3.4179	57.5023	1.04075	20.711	28.4717	63.2943	3.7046	49.1687	16.6623	1.75339	0.581706	low
TCGA-38-4625	8.14521	0	32.8465	35.8173	2.68125	9.87245	7.42253	2.11535	61.5563	33.9114	3.93725	43.5761	180.985	4.11358	14.3283	1.00167	4.44142	151.442	4.17523	15.9405	40.7442	229.45	4.70216	115.742	5.66275	9.72698	0.624317	low
TCGA-53-7626	2.54521	1	21.9568	8.59199	7.07492	7.22836	10.8115	6.56039	56.3837	8.91382	1.67742	12.4385	78.6067	2.04166	7.49248	1.09317	10.0129	57.3806	5.07799	17.3892	20.0161	55.9758	6.90621	14.7809	3.65741	7.01822	0.183636	low
TCGA-86-8674	1.10959	0	43.1608	0.242918	0.904834	5.31398	2.12411	1.71634	70.6928	3.72097	1.19818	12.2564	186.96	1.70914	13.1161	0.975085	5.61188	134.583	1.27099	94.592	62.7285	168.762	1.87893	19.2789	6.1038	3.40585	0.23837	low
TCGA-50-5049	5.87945	0	58.7462	6.99331	7.252	6.12856	6.48292	2.59184	40.7426	4.41906	2.29999	21.0075	113.517	2.25387	7.93863	1.04289	5.03841	134.525	8.19015	14.1536	17.0271	100.588	8.2879	26.8873	3.9767	11.2515	0.566077	low
TCGA-78-7167	7.34521	1	18.5298	11.3698	2.49206	4.24534	10.2192	2.93501	25.8678	3.42706	1.14489	10.3574	107.292	2.05053	5.92383	1.1487	8.64088	95.3967	1.52076	31.4983	21.2398	56.6035	15.9207	7.945	5.17986	1.90659	0.463284	low
TCGA-55-8512	1.66301	1	28.5698	1.04552	5.47607	4.14349	9.80578	10.6521	32.0372	6.54757	1.74843	16.6214	95.0187	2.69824	4.98949	3.35458	6.79458	76.7335	4.90347	37.766	12.04	18.43	5.56837	20.9193	5.1062	3.27098	-0.0532434	low
TCGA-55-6979	0.649315	1	49.8717	19.4097	6.85211	7.6136	7.60728	4.80947	67.1481	4.65228	5.57492	19.726	79.1612	1.28538	7.85595	1.00419	4.99658	140.308	10.9304	15.6431	19.922	94.2888	3.2472	27.6202	5.35044	10.0332	0.575201	low
TCGA-78-7162	8.68219	1	22.9494	2.30804	4.29748	5.89953	5.79512	5.34817	42.1854	8.36942	1.59753	20.5329	85.7309	1.01194	6.22095	1.37608	7.95917	77.0135	1.89455	28.8564	17.6015	43.7204	12.2397	16.7374	5.14278	5.54836	0.351958	low
TCGA-55-8514	1.42466	0	46.5575	20.2857	1.94415	3.2788	6.62722	8.48998	40.353	1.54638	1.2928	37.7277	130.717	2.15219	3.0817	1.02419	6.32501	93.294	3.64911	17.5441	33.6616	82.9428	4.06667	87.3299	5.88501	2.41352	0.0657594	low
TCGA-55-8206	2.43288	0	33.6034	26.4895	5.15582	4.62131	8.68523	7.52014	26.0797	11.1611	1.33788	19.3257	73.1647	1.27189	5.91259	1.03596	5.69447	74.3251	20.6696	62.8328	28.5245	42.1458	6.54937	24.9298	7.66433	4.31236	-0.104976	low
TCGA-55-1592	1.92055	1	61.6132	8.36098	5.66923	6.93825	22.2432	9.70153	55.541	6.71026	3.18203	54.3862	120.036	2.40762	7.806	1.1089	5.56217	104.319	7.35322	14.7785	20.6374	84.4906	8.30822	18.7439	4.10546	12.4392	-0.0605566	low
TCGA-55-8510	1.47671	0	36.8125	2.87082	3.72894	5.72126	7.10332	6.89504	28.163	4.43508	1.17611	22.6624	253.164	1.16776	6.35637	1.09194	5.58201	93.2237	9.61791	17.9231	12.3781	40.3177	4.36768	49.8526	6.43355	7.52295	0.421561	low
TCGA-MN-A4N4	3.21918	0	29.8258	4.34171	6.19357	7.40067	16.0142	9.32149	66.562	2.80223	3.29296	29.4426	184.671	2.17661	9.96568	1.05005	12.1042	129.147	2.73515	7.50112	13.6069	81.6886	2.63744	26.9235	4.45233	8.49438	0.469518	low
TCGA-97-A4M6	1.55616	0	43.1341	14.1973	7.70635	3.70241	7.84466	7.48963	20.7168	9.22239	3.38704	29.5219	158.589	1.13803	3.53678	1.43669	7.75935	185.906	7.60378	21.6456	24.6826	60.9143	5.5764	25.8342	7.50492	6.76476	0.207333	low
TCGA-93-A4JP	1.58356	0	27.1335	1.41016	5.36744	6.47614	13.0273	10.1207	26.2297	17.7443	5.31573	29.8369	104.438	2.04986	7.95122	1.47477	9.66203	64.0575	10.9566	42.7414	12.7252	34.5212	9.14272	31.4571	6.86794	5.18882	0.144965	low
TCGA-50-5066	2.5863	0	67.2588	16.1695	4.80902	6.63574	3.88542	1.28216	19.2277	1.77827	1.54237	39.3427	119.02	0.995417	11.4086	0.975085	3.48525	152.232	4.62738	5.06896	27.0023	174.489	4.71158	32.0837	2.70698	21.2709	0.616145	low
TCGA-55-8614	1.46849	0	32.9546	31.1588	5.03743	7.20351	5.98229	5.26204	37.9001	3.48375	3.65218	14.2846	142.19	1.22713	8.52965	1.56335	7.84122	163.486	2.39555	14.8719	15.3284	69.1139	2.6293	18.9557	4.70356	10.2188	0.674524	low
TCGA-55-6642	6.70959	0	36.2346	8.46011	11.3945	10.336	4.88403	5.46638	55.9694	3.53831	4.23545	17.2123	109.395	1.00681	13.5913	0.975085	9.19708	106.625	2.29415	9.08726	28.3612	119.876	3.31388	15.2526	4.47962	5.49055	0.664744	low
TCGA-55-1594	3.2274	0	38.3557	0.588641	4.00024	9.82483	50.1816	19.9049	53.7839	1.8534	2.42247	118.188	161.686	0.954829	51.784	0.975085	5.49578	123.192	3.58359	10.6854	31.2566	102.041	8.07952	29.4493	12.7379	6.05156	0.596521	low
TCGA-97-7547	5.38356	0	22.7711	4.21184	11.1877	6.32468	6.24338	34.5235	54.9028	6.23951	2.2121	13.12	126.528	4.06356	2.99583	0.975085	8.82923	98.8178	2.05564	17.5942	13.9747	35.9439	3.18335	27.8707	5.21488	1.8821	0.230509	low
TCGA-86-7954	1.65753	0	34.0548	7.26933	3.12755	7.9364	31.6729	4.42457	53.8633	18.7918	2.4102	28.2539	172.748	1.06263	6.72315	2.37509	6.71434	92.8464	7.64646	27.622	26.341	69.4235	6.9541	28.6863	6.34697	8.36983	-0.597009	low
TCGA-91-8496	1.38356	0	95.6282	16.497	1.98938	3.23546	5.28327	5.12173	11.9132	6.42143	0.945347	21.1928	88.9411	1.69388	5.85309	1.07626	6.68898	92.1408	12.0818	41.3278	33.892	55.6872	5.03209	18.1815	3.79348	4.08323	-0.528957	low
TCGA-78-7152	3.29315	0	34.0636	0.808745	3.7297	6.5029	5.50724	4.06458	56.1219	3.68246	1.30523	15.6483	145.851	1.44218	10.266	0.975085	6.60013	71.7887	2.22294	29.2452	25.9261	80.3758	3.02994	29.7106	5.64945	7.40105	0.448001	low
TCGA-44-2655	1.57534	0	30.8937	9.59375	2.37943	4.43675	4.91643	2.74756	38.0622	11.0547	1.82093	19.2046	161.201	1.17793	9.23475	1.06139	5.59047	176.741	2.25618	55.2599	38.1055	96.9125	4.74196	21.1536	5.1992	4.74936	0.210866	low
TCGA-62-8399	7.3863	0	42.076	2.14706	5.31746	5.11203	12.4528	4.93826	74.7839	10.6455	2.26818	18.6229	75.909	1.41515	8.86584	1.09011	6.67481	80.0083	3.68815	9.16977	21.6879	91.0929	2.80527	22.3824	5.82648	17.7624	0.300299	low
TCGA-L9-A7SV	1.54795	0	34.9609	3.40706	1.65273	7.08706	10.7766	6.76722	30.8298	0.609	0.741811	30.2218	51.3391	2.7994	6.5042	1.06611	7.78425	29.4687	1.78125	38.1966	24.3071	9.50409	2.73209	13.4818	3.6687	7.63859	-0.147435	low
TCGA-MP-A4T6	4.90411	1	30.0599	3.98572	1.05106	3.48039	19.6913	12.5799	12.5694	4.6868	5.07034	36.4238	185.242	1.93444	5.61399	1.23695	5.25319	89.7087	5.30478	9.46767	30.5828	42.947	3.30696	22.0536	9.45852	5.23184	-0.00834645	low
TCGA-91-6849	0.0958904	0	37.373	11.7396	2.17271	4.45086	3.5146	3.13847	58.6299	11.0126	2.02388	14.3793	106.032	2.06347	7.56657	1.44264	7.10298	141.933	6.86932	36.9269	27.9802	106.098	7.71931	16.1773	4.9016	3.5878	0.31333	low
TCGA-62-A46V	6.02466	0	41.2851	3.24757	1.86424	8.49245	6.68811	2.53419	17.6725	6.19757	1.1055	29.0701	396.211	1.63526	6.27376	1.05304	5.83209	174.606	3.71544	70.484	60.9589	133.732	2.5454	22.4422	6.34474	12.0056	0.102866	low
TCGA-44-5645	1.04932	0	59.3745	6.41917	3.75711	6.63774	13.0564	13.487	8.08625	14.9844	4.129	10.5307	35.969	0.985837	6.1874	3.30756	7.01081	80.6938	3.69669	34.7789	17.0663	71.5937	4.86886	39.5151	11.3814	3.48588	-0.158818	low
TCGA-91-6828	0.884932	0	19.7857	23.4238	5.62262	8.22504	10.9078	6.40683	52.5263	4.36928	3.03617	28.5854	106.103	1.12069	5.49155	0.975085	8.13484	85.3547	8.49266	13.3827	14.0309	67.9372	7.60665	18.6135	5.77761	9.98831	0.532446	low
TCGA-50-5941	1.55342	0	30.1738	11.6353	5.54805	9.14002	7.34505	4.0308	29.981	5.47905	3.03226	29.2118	214.855	0.965062	9.56148	1.00047	5.25538	151.601	6.30095	13.4244	19.6671	133.26	4.38107	18.5136	4.01417	8.90565	0.625432	low
TCGA-91-6836	1.14247	0	18.4571	1.14775	2.28216	14.7668	12.2777	3.52142	55.5453	1.59714	0.984786	11.306	325.293	2.51121	7.75342	0.975085	5.08958	100.596	2.93521	10.4384	41.9117	58.8333	2.76934	56.408	7.71737	12.7112	0.579236	low
TCGA-05-4427	2.16712	0	34.233	31.5819	6.26058	11.2428	19.1271	4.58532	111.971	2.30307	3.16174	16.5918	85.8343	1.06902	8.90848	0.975085	5.16674	82.3835	7.26719	7.13435	26.9279	91.7632	1.936	43.9018	10.4653	9.87553	0.604	low
TCGA-44-6778	3.0411	0	31.6815	2.33517	7.14644	7.69651	5.49616	3.85375	27.5732	5.81191	2.11737	10.1736	100.35	2.70699	8.0259	1.05543	9.39545	67.5225	8.12457	14.7135	14.2438	84.933	5.03201	25.7326	3.77096	10.2008	0.521444	low
TCGA-55-A492	1.63288	0	29.6105	3.68098	1.58042	3.01095	1.31579	3.08554	16.2632	4.55495	1.08222	16.3246	226.934	1.29104	3.71198	1.08147	5.36756	156.507	2.27201	69.5568	17.8138	35.6292	9.47856	18.0687	3.99543	2.09598	0.392605	low
TCGA-05-4424	2.50137	0	17.0631	2.73145	8.88485	11.9308	28.8618	7.24234	80.1016	5.52246	5.64009	27.3081	127.813	1.49368	10.4569	0.975085	9.93418	85.1676	5.19883	20.445	10.7365	42.2442	5.91535	59.2983	7.72	14.5283	0.58893	low
TCGA-86-8280	1.92055	0	53.5068	15.1731	6.88563	5.27915	5.59352	5.80435	41.5971	20.788	2.12573	34.9103	187.264	1.30308	7.7627	1.58774	5.84695	166.366	5.70674	19.3808	24.3915	73.6713	5.86403	29.9724	7.4429	3.86634	0.117193	low
TCGA-86-8359	1.21644	1	30.6302	2.17264	2.88439	7.48832	4.2334	5.35909	90.6538	3.36513	3.78367	15.1694	130.673	1.39557	13.5139	0.975085	4.76808	30.2982	2.53451	26.1935	22.5936	93.7754	4.10253	13.2698	3.08261	4.86294	0.620176	low
TCGA-55-7574	2.72603	1	25.8499	8.68934	10.7688	6.72714	8.88249	4.80135	73.5269	5.94496	2.5863	10.9899	85.9846	1.85142	9.50514	1.10149	9.49793	59.5437	3.61156	13.4149	22.5126	70.1749	3.97569	22.9619	5.5355	5.16067	0.466338	low
TCGA-97-A4LX	1.68219	0	50.6361	2.0955	8.84355	8.75682	5.92263	4.33984	41.7717	5.45921	1.7642	18.6944	205.656	1.05601	10.205	1.375	7.27682	100.813	12.5433	17.4414	17.5837	91.7138	4.45184	19.1767	6.89387	7.61563	0.509691	low
TCGA-91-A4BD	1.65205	0	34.7994	38.519	1.44172	4.61905	3.22966	2.71993	14.0246	5.01756	0.795119	15.8759	159.792	1.30447	3.21416	1.64849	4.66554	100.17	11.075	47.6713	47.2673	115.815	4.45062	19.4502	4.52649	3.995	-0.136364	low
TCGA-55-8204	1.41096	0	39.0244	9.56376	2.65278	6.85021	7.25133	4.33659	42.7278	8.81485	2.71441	11.0617	241.591	1.54947	8.55322	4.56853	8.03238	302.709	1.7087	12.1686	15.2337	133.331	2.37517	30.1825	4.28075	8.82623	0.440573	low
TCGA-97-A4M0	1.7863	0	50.5178	75.0732	2.45849	7.87916	8.44072	6.30123	35.6586	4.59761	1.14895	11.44	159.802	2.06384	4.25787	1.11479	7.29854	108.709	7.92158	32.3184	27.6245	93.7307	2.12132	18.5278	7.4427	3.57659	0.282847	low
TCGA-38-6178	1.2274	0	33.6306	9.7455	9.01241	7.70092	15.7106	7.54439	52.3666	7.24958	3.60804	27.0908	246.171	2.41829	12.1575	0.975085	7.97404	92.7638	2.03903	17.024	31.6797	110.503	4.87222	22.7575	5.00251	5.88798	0.414854	low
TCGA-55-7570	2.25753	0	31.5087	0.925686	3.4035	11.7173	3.51725	1.74013	14.7235	132.118	1.12351	12.288	180.451	3.0404	22.0935	0.993148	7.33863	250.206	1.36795	7.55883	21.1455	85.619	9.69728	45.8934	7.92641	16.733	-0.810762	low
TCGA-S2-AA1A	1.40548	0	38.3889	26.9535	10.6424	5.46988	7.19695	5.0248	39.9517	11.3777	2.15403	32.5738	117.344	3.00988	4.58805	1.28346	8.8189	83.6486	4.02648	12.4306	11.539	46.2255	5.12921	13.3531	4.42776	3.41661	0.262689	low
TCGA-99-8025	2.90411	0	29.2052	2.65825	2.44443	6.87203	7.63882	7.13629	81.8563	4.08725	1.91481	14.028	147.287	1.8037	8.96456	2.09032	6.31612	118.27	1.87928	24.1282	16.1681	112.668	1.37086	35.5882	5.88584	4.98962	0.518826	low
TCGA-55-1596	5.65753	0	72.6613	9.28939	4.69093	11.4662	11.7098	5.10346	43.5504	1.75708	4.67126	70.6128	155.974	1.12629	15.4258	8.22153	6.29884	191.084	2.70421	16.2542	17.9119	49.0566	13.994	36.6289	7.27049	5.77679	0.159534	low
TCGA-44-2661	1.22192	0	43.8753	10.4031	9.38537	4.11243	7.12443	4.13357	20.122	8.1379	1.45247	33.4793	93.4622	1.16384	6.18129	1.38801	4.63691	119.611	8.53519	16.5976	26.9817	73.2899	5.79205	23.5739	6.32081	4.08392	0.0566742	low
TCGA-44-A4SS	1.13699	0	26.0477	0.945367	7.06734	6.67427	8.73975	2.96831	44.0877	26.4998	3.69495	18.6399	176.442	1.69384	8.53879	0.975085	4.51375	158.604	6.51694	20.5974	12.043	43.7877	12.4506	41.7881	6.55318	8.03109	0.574284	low
TCGA-97-8174	0.449315	1	26.1318	4.07148	2.26252	3.74297	3.67622	5.37802	49.0085	7.17014	1.56728	12.1755	60.8629	1.17446	3.30292	1.0335	8.35483	84.8871	2.61318	28.9552	37.9809	24.0779	16.8122	15.058	5.25029	3.17651	0.128907	low
TCGA-55-8616	0.131507	0	46.6926	3.11524	2.13973	4.5885	11.5264	5.89341	44.7908	5.65346	1.9267	21.5472	81.5157	3.64117	12.1741	1.78367	7.18494	84.6259	1.73713	27.4525	22.097	53.7974	3.37552	32.6695	5.82698	3.15571	0.197853	low
TCGA-97-A4M2	1.70959	0	39.1621	1.46007	3.60932	4.55101	7.65829	6.3153	28.1182	9.48456	1.52368	13.8719	84.073	1.29486	6.18074	1.41291	7.82292	62.9313	34.9908	40.3735	22.367	24.5694	6.96541	17.9844	5.04109	4.13916	-0.365961	low
TCGA-91-8497	1.18904	1	32.1872	17.9077	2.97435	4.73459	6.85062	7.28234	21.7028	15.4367	1.84392	27.7763	105.112	2.73673	6.4862	2.58089	6.97241	101.904	7.00264	29.2015	15.6802	34.9366	6.35388	13.3522	5.29676	2.84942	-0.0329256	low
TCGA-97-8177	1.36712	0	39.8772	4.44402	10.4348	4.21433	8.72921	5.0854	21.0095	8.46601	1.13473	39.7171	216.156	1.46766	4.69002	1.1345	6.06177	90.1717	7.4823	37.7252	15.9233	154.541	18.6052	31.3849	5.43747	5.83231	0.619639	low
TCGA-MP-A4T4	7.16986	1	42.6038	12.0538	8.22504	9.05563	7.86939	3.49474	36.7995	3.79351	2.2731	12.7319	132.18	1.63508	8.10442	0.994983	4.03966	86.2783	11.6929	10.4358	22.5095	48.1077	2.76745	35.5885	3.21835	9.69585	0.256012	low
TCGA-55-7911	1.47123	0	20.9756	5.82904	1.22928	7.98452	9.90633	2.98695	42.5489	1.71459	1.59376	18.3466	164.51	2.10052	4.07239	1.03512	4.71939	125.211	4.43214	14.8623	20.9641	130.963	1.99485	23.0669	6.02838	14.7657	0.607139	low
TCGA-44-7660	0.890411	0	144.083	0.788426	2.01659	17.9607	7.92378	2.13399	56.2148	1.36385	1.50499	10.9292	180.32	2.07456	8.79542	1.78716	4.77519	109.362	2.79264	25.9525	10.7294	65.8018	21.4747	50.4811	5.01182	11.9881	0.571473	low
TCGA-44-A47G	0.961644	0	29.6863	29.2226	4.15487	6.62374	9.64339	3.43015	47.242	9.00122	3.60932	15.6723	143.356	1.42257	6.5161	1.14786	3.98439	118.117	10.2158	22.6399	21.0318	105.927	3.19728	36.3234	6.36966	6.50406	0.467086	low
TCGA-86-7714	1.71233	1	32.9834	33.4986	2.37356	5.85093	9.71834	5.44019	47.6708	6.18174	1.36436	15.3027	143.808	1.54965	6.46371	0.975085	6.46095	138.487	1.53871	33.1196	25.6034	110.046	7.07926	16.2421	6.4397	4.01853	0.438672	low
TCGA-73-4658	4.38356	1	25.2406	8.7021	15.4576	6.09144	8.41255	5.54037	56.257	5.30429	1.97893	22.1087	250.373	1.56107	6.58591	1.01924	7.00386	107.585	6.14828	15.1595	14.134	93.0165	2.64572	58.823	4.31403	6.75484	0.64914	low
TCGA-97-A4M7	1.72329	0	30.7653	6.30068	7.84358	5.15068	11.3223	7.17794	20.7761	13.1094	1.45982	29.2781	153.121	1.85063	6.91359	1.59515	5.95184	114.021	6.52336	37.1414	20.7642	62.6236	4.94903	12.8232	4.83327	7.26601	-0.0186443	low
TCGA-78-7149	2.99452	0	36.2345	0.44128	3.85303	3.11759	2.17498	3.16878	48.4867	3.88556	1.5485	24.3287	256.878	1.31328	6.55589	1.10421	8.31076	116.481	1.1137	51.1232	32.3368	39.2986	6.10528	13.0731	3.65842	2.61303	0.208688	low
TCGA-86-A4P7	1.13699	0	28.1039	1.43159	4.60255	4.22954	14.8859	7.65913	25.2331	7.95575	2.2723	27.9968	78.0233	1.74355	7.30072	1.32734	8.89778	56.3061	10.1316	28.0488	28.7535	60.3448	5.64716	21.2487	5.57505	5.90738	-0.205461	low
TCGA-L9-A444	0.841096	0	33.7058	8.92748	3.3368	5.37953	8.83807	4.19423	74.455	2.73378	2.02135	40.3438	124.208	1.20682	7.27628	0.975085	6.7259	61.5726	9.32016	25.4426	33.9447	51.4584	1.73672	11.5629	3.44717	10.0379	-0.0602454	low
TCGA-MP-A4SW	4.87123	1	68.5564	12.9791	4.18039	4.62719	9.78095	7.38291	19.0787	1.76366	2.28267	25.1783	266.776	1.7602	9.50875	1.48051	5.95381	82.6933	12.5945	34.155	28.0464	75.1776	5.75658	25.4075	4.25597	7.82003	0.09231	low
TCGA-67-3771	1.67123	0	54.9327	0.933327	6.941	5.36951	15.7227	7.18217	55.4338	3.05848	2.38759	33.7012	204.957	4.36996	13.0126	0.975085	5.55902	177.553	6.03034	28.296	30.5952	109.243	16.1791	15.1322	3.43851	6.54972	0.619935	low
TCGA-L9-A743	1.81918	0	28.2036	9.11815	5.02025	7.34049	8.88981	4.56512	50.4912	4.39469	2.63472	14.7123	113.42	1.36886	6.34231	1.29799	7.02346	106.529	9.90419	14.368	14.919	112.251	3.45827	26.956	5.92848	10.4259	0.532977	low
TCGA-91-7771	1.34795	0	31.7366	4.32462	6.37484	6.86376	5.74515	3.95641	55.6893	14.6953	2.69911	14.102	75.6339	2.09119	19.0783	1.0606	9.65746	49.1447	3.9779	19.6359	35.3122	78.9225	9.45528	24.7917	5.92801	4.43518	0.510534	low
TCGA-99-8032	0.120548	0	38.592	2.63829	10.3595	6.95514	6.03377	3.21367	37.4656	4.76132	1.78879	17.4303	139.978	2.50931	8.62414	0.975085	5.94227	113.084	2.40954	9.27081	30.5649	88.2065	8.25115	28.6647	6.16248	8.84835	0.646242	low
TCGA-67-6217	1.15616	0	42.4983	9.7348	3.51253	4.95403	6.50587	10.5267	30.9263	6.75405	1.24065	29.6743	159.234	1.52811	7.31828	1.35099	5.59586	99.0977	2.30805	23.7304	26.1878	65.3046	4.56241	23.439	6.37977	2.00562	0.085827	low
TCGA-86-6851	0.490411	0	30.7448	72.4657	4.02743	8.71982	19.0312	6.18012	69.6229	6.89308	3.25887	24.8283	85.4978	1.27572	5.27204	0.987076	5.67744	96.1921	7.84226	19.1401	15.9251	94.5246	6.998	11.7664	5.48305	8.04979	0.376427	low
TCGA-49-4490	1.05479	1	39.6887	36.4828	6.00635	5.16297	7.77935	5.90238	46.5894	4.81235	3.53953	28.1479	332.222	3.38215	5.52979	1.00685	7.41957	133.126	1.471	17.5854	23.547	98.7403	2.69906	22.6032	4.33744	3.52421	0.631492	low
TCGA-L4-A4E6	1.19178	0	40.8642	2.45154	5.00027	3.60215	5.28425	5.11962	23.634	6.37332	1.12303	16.166	53.096	1.11717	3.38378	1.05252	6.45318	54.8651	20.9369	31.6587	11.8033	31.4799	7.21587	30.0111	3.65257	3.73809	-0.130309	low
TCGA-64-1680	3.08493	0	31.053	32.8393	1.28772	6.29586	7.73314	2.40365	19.0078	6.74981	1.93283	18.8322	157.227	1.25301	5.15978	1.45074	4.44141	118.015	1.25364	16.1468	29.7479	81.5098	4.66642	17.0498	6.98524	4.62934	0.280902	low
TCGA-44-6775	1.0137	0	37.8988	21.2642	12.6166	10.2473	13.7784	15.4595	41.8276	3.91977	6.65183	21.0827	135.802	1.32453	6.16373	0.975085	6.07186	86.2831	12.3331	13.6567	13.5058	91.2977	3.30421	31.7498	8.15489	11.0598	0.662519	low
TCGA-69-7764	1.13425	0	23.8527	13.5322	2.48996	5.08116	23.3882	5.69082	41.0391	4.19455	1.31924	27.021	101.67	1.40142	6.10126	1.12966	6.00611	132.798	1.41687	22.8264	22.558	85.2055	9.10923	14.1742	5.84578	12.2624	0.149466	low
TCGA-49-AAQV	1.85479	1	49.6757	2.29394	1.03601	8.36124	7.677	4.00661	39.1871	2.34266	3.22591	19.1112	315.755	1.52081	9.02013	1.1455	6.17166	150.488	3.60472	10.1449	28.4937	106.009	1.94396	28.8634	5.62555	9.66495	0.550963	low
TCGA-97-7553	5.12329	0	38.2212	6.14575	4.5253	5.57698	9.70003	6.19594	33.0062	9.8488	2.20395	20.8002	68.3978	1.22244	5.57229	1.35682	7.74511	98.0211	22.4104	36.0562	13.4249	38.9856	5.91783	29.4452	5.88597	6.37886	-0.0536223	low
TCGA-67-4679	1.2274	0	28.4463	10.6767	2.49276	5.30292	6.73193	7.2018	30.4804	8.72689	1.2248	19.6113	65.2274	1.17812	3.72024	1.06025	6.46519	44.8568	4.94517	34.2995	26.0399	58.6612	2.79827	14.5166	5.8559	5.071	-0.132789	low
TCGA-78-8648	3.31233	1	38.0371	6.30454	12.6173	6.36419	5.29283	4.82201	75.5451	11.5804	2.42717	18.8064	86.8422	1.5769	4.23975	1.03054	6.48738	88.4695	12.1025	16.6465	10.5676	55.8223	5.21239	23.4751	4.5337	6.64854	0.32209	low
TCGA-NJ-A4YF	5.92055	0	29.7089	0.213339	2.07775	10.4724	1.94199	3.33554	65.5146	26.4782	1.0499	42.9358	367.757	0.960808	7.81258	0.975085	9.61125	132.175	3.24732	10.1677	30.0123	192.496	3.00878	19.4672	6.85408	4.56653	0.316312	low
TCGA-73-4677	0.10411	1	20.2369	5.99058	1.27808	5.22727	5.49805	4.22611	81.1998	4.25727	1.28732	23.3453	107.078	1.42718	5.88018	1.04402	6.4296	140.616	2.02619	36.9067	28.1925	79.1812	10.6813	15.8444	4.37798	2.60798	0.40358	low
TCGA-05-4384	1.16712	0	27.1321	10.8167	3.06541	4.7927	7.61425	4.27279	93.6712	16.4131	2.71707	12.2881	179.073	1.19789	7.3486	1.40465	7.44172	152.14	6.16015	22.9592	19.3558	56.8756	10.0772	11.7596	6.66591	3.03745	0.455873	low
TCGA-05-5715	0.169863	0	35.2745	4.32557	2.62518	4.1864	12.3321	6.22069	28.3311	1.96901	3.37282	52.4242	148.35	1.47713	6.26059	1.00427	4.24436	153.824	6.0675	22.6001	13.6547	75.6119	2.70456	27.3935	6.33091	3.74279	0.29006	low
TCGA-95-7567	0.446575	0	34.9604	3.61708	2.92556	7.74227	15.2754	3.70786	59.6457	0.927389	0.87433	20.7637	129.347	1.57159	16.7676	0.986765	6.66652	97.4979	3.18501	11.0943	19.5679	79.5883	3.40433	19.2436	4.9878	4.47619	0.425551	low
TCGA-55-8087	1.26575	0	28.3329	67.7769	2.87557	5.46637	6.46756	10.0242	36.4647	5.14403	1.01842	30.9971	81.16	3.74102	5.04618	0.998494	9.22837	72.0324	3.02483	43.7884	18.1274	41.9286	3.60151	25.259	7.72944	2.03724	0.46532	low
TCGA-50-8460	2.27123	0	25.972	0.317341	3.73197	5.87897	4.21296	5.10334	17.7486	8.48686	1.03657	15.4423	267.554	1.60296	6.49764	1.20101	5.93565	75.5715	4.56559	66.7726	46.7786	97.8046	2.04583	7.69353	3.91942	6.00779	-0.110085	low
TCGA-50-8457	2.13425	0	27.5308	66.45	3.98687	5.44507	10.6478	10.5844	34.4399	9.60154	1.61047	12.483	125.382	1.27311	3.61642	1.02764	7.22417	76.6294	3.91636	47.6348	28.0412	59.3538	3.9902	16.6982	8.12524	2.67784	0.125221	low
TCGA-86-8073	2.0274	0	57.3515	3.66151	5.1213	6.87911	19.2875	2.77012	47.8687	4.66124	1.96033	29.934	55.0953	1.33514	11.7506	1.19527	5.80045	59.6969	4.66747	13.829	15.2463	46.1271	7.26828	31.7807	5.85763	5.05673	0.0540192	low
TCGA-86-8279	1.32055	0	30.0053	2.38464	4.07287	6.82004	5.66696	10.8539	24.7196	1.09217	0.757356	26.9526	185.232	1.16327	6.79635	1.01079	13.4259	196.468	3.50425	19.1936	23.2265	116.054	7.61548	30.2211	5.59299	5.80614	0.478384	low
TCGA-99-8028	3.06301	0	48.0209	5.08128	7.22646	6.5609	4.71096	3.05676	41.1093	8.61859	1.61283	19.5263	118.149	1.48056	4.29165	1.26237	4.95226	86.49	12.7087	19.864	20.3733	82.2749	3.11776	26.8501	3.39067	5.95731	-0.00199042	low
TCGA-55-8511	1.51233	0	35.2737	10.6057	4.6869	8.31733	8.48922	6.36914	78.5243	4.19166	1.5743	27.6997	182.474	2.1669	17.0843	1.02092	10.9222	70.2669	3.56574	6.13187	15.8115	53.6878	3.99736	49.1636	1.52273	16.5688	0.700107	high
TCGA-95-A4VK	1.78356	0	46.9899	21.8478	2.82586	3.31524	14.871	1.79134	62.5522	3.70935	2.24276	11.7416	193.852	2.2859	9.61787	0.994455	5.33545	124.118	2.34198	96.6813	17.4756	128.236	16.3495	18.9743	6.71043	13.0269	0.99589	high
TCGA-97-8175	1.50959	0	37.0372	25.6854	1.22948	4.37659	8.12772	1.95163	43.3132	4.9147	4.85096	59.957	93.2063	2.00411	8.8883	0.975085	2.40678	139.715	5.35698	9.39924	17.3598	176.416	4.5616	46.2465	6.91105	8.86879	0.864546	high
TCGA-55-8089	1.92329	1	34.0779	20.2544	3.57505	7.29414	3.10897	2.82274	64.7114	4.88101	3.03326	12.1632	108.558	1.23367	12.0875	0.987989	5.09636	265.445	11.7333	12.4885	15.1827	95.146	6.8867	41.3222	4.60724	17.1318	1.1323	high
TCGA-05-4250	0.331507	1	21.0531	72.3244	3.15173	9.76086	6.66849	2.80301	47.3065	1.606	9.05335	20.5089	193.194	1.31402	14.1602	1.04059	5.77854	227.568	4.41536	10.5783	16.8752	225	6.81066	68.2718	7.58611	9.25261	1.96544	high
TCGA-91-6831	0.849315	0	35.4662	5.34474	10.611	9.86227	7.03999	3.54836	107.755	7.07095	2.13696	14.8012	285.763	0.991764	10.3855	0.975085	7.78139	157.661	5.38977	18.1821	31.6101	143.667	6.74569	53.6412	7.41383	18.7415	1.11725	high
TCGA-49-4514	4.65753	0	51.3987	0.605335	1.44269	7.30893	2.39307	2.22515	32.1502	5.2677	1.68199	19.7215	182.877	3.44843	12.3728	1.07646	8.997	57.5856	1.47696	119.842	18.8457	158.829	7.52391	29.7747	4.24263	9.1723	0.775339	high
TCGA-44-7672	1.14521	0	46.3588	13.8299	9.86645	5.20629	7.34844	3.62044	56.6579	4.7297	2.20511	27.8878	177.547	2.46307	14.5981	1.05018	5.93828	107.541	9.39255	19.4906	14.0137	98.3252	4.16944	39.7007	7.53377	14.4981	1.05255	high
TCGA-35-4123	0.49863	0	50.1257	56.6957	2.4201	6.89007	9.09213	3.4268	40.7758	1.81334	1.33264	22.2878	122.452	1.48537	22.3241	0.975085	3.32616	174.897	7.73669	6.15024	36.4561	274.372	2.8496	31.1951	3.11444	14.0598	0.962462	high
TCGA-44-2656	1.59452	0	32.9997	35.7128	10.4076	8.76675	11.3681	3.35123	26.2412	2.80404	8.18301	15.5737	72.0102	0.916293	14.7254	1.00996	5.21899	70.1383	3.12044	18.8871	31.84	119.058	5.15166	59.2539	7.03192	4.847	0.903137	high
TCGA-50-5946	1.87945	0	27.439	22.6751	5.48263	10.498	10.0239	5.14905	113.347	2.63	5.53738	30.4689	123.556	5.90568	8.09322	1.04466	7.69806	89.8791	2.13645	4.98247	18.3813	58.6384	3.58303	14.5085	4.04044	10.1615	0.981354	high
TCGA-55-8203	1.49863	0	28.2608	5.40631	4.33716	5.63921	7.6727	2.6334	40.2567	2.88844	3.12764	17.3436	173.234	4.08142	13.7048	1.03739	6.82503	77.5282	3.02261	18.9099	18.4858	184.733	5.96726	20.6187	8.26489	7.14476	1.26453	high
TCGA-64-5781	3.29315	0	38.4425	16.5598	0.82719	13.6296	1.55253	2.60675	166.211	10.3269	1.79142	25.9488	255.32	2.19419	15.3287	0.975085	4.86499	154.05	1.70017	9.95792	19.62	97.5396	7.27549	25.7267	3.0809	6.87657	1.09466	high
TCGA-44-2666	0.265753	1	12.0163	9.37009	6.06229	11.1835	11.8836	5.53031	23.4263	7.22225	22.2108	4.03515	3.67712	1.99326	10.3357	1.27232	10.1396	11.9544	1.60303	10.0741	17.1217	36.8077	12.3243	16.3611	10.4623	7.68531	1.65099	high
TCGA-NJ-A4YQ	2.4274	0	36.3894	0.350584	3.27371	6.54357	9.32645	2.34011	42.9694	3.92323	2.48054	20.5946	372.827	2.17788	4.17427	0.999955	3.26969	224.11	6.66371	15.6958	11.6723	59.1682	3.3082	37.3583	5.70836	14.3024	0.838084	high
TCGA-55-8205	1.6411	0	34.7755	37.1328	4.59546	12.8809	9.00813	3.31192	42.7339	2.42702	1.72534	13.8663	156.585	1.25787	12.9601	0.975085	7.43912	128.992	24.4146	13.1661	21.7149	292.046	3.26889	59.8408	8.61115	13.5242	1.13992	high
TCGA-50-5072	0.684932	1	28.9713	2.62372	6.4352	15.4397	9.50004	2.65912	77.4765	3.05104	2.0853	9.13372	269.838	3.11962	17.3909	1.02769	5.2343	195.474	2.26117	15.7801	19.7402	121.232	13.5125	36.3979	6.02644	17.7964	1.66583	high
TCGA-L9-A443	0.528767	1	21.7199	15.8379	2.31021	5.27112	4.29509	3.23129	49.1697	5.78646	1.43403	13.8265	113.373	1.94951	5.29207	1.1281	4.30473	64.5727	1.66681	18.7836	34.5209	124.932	2.48555	18.4934	12.5907	9.46045	0.742609	high
TCGA-44-3396	1.12603	0	40.7359	28.084	10.9849	7.27367	8.15202	2.07784	45.5603	3.80786	2.69837	21.1985	145.619	1.05144	10.5797	0.975085	3.85843	199.701	8.17729	6.79525	21.1477	156.007	2.46565	23.4622	6.04501	9.12869	0.833958	high
TCGA-05-4425	1.83288	0	40.8556	8.04584	3.84803	9.69618	6.18966	4.09281	39.7253	0.736592	2.65162	16.2981	164.579	7.56742	12.6623	0.998162	6.4651	156.617	4.78207	34.523	31.4043	319.149	13.8537	26.4022	4.96507	7.45335	1.55715	high
TCGA-55-8085	2.47671	0	32.3988	0.762789	3.05633	7.71762	4.79782	1.71807	54.1055	7.07647	1.44573	36.9196	293.096	1.01257	17.219	1.02783	6.24344	205.664	7.37748	39.117	37.2782	150.084	2.40254	36.0415	5.695	10.5858	0.734545	high
TCGA-55-8092	0.421918	1	29.5029	7.53396	8.62993	7.26126	5.26888	3.42151	63.6953	5.61392	2.35577	14.5964	215.094	4.78382	6.60713	0.975085	4.30808	102.033	3.38392	25.7717	21.148	113.246	20.1839	28.9744	6.8605	5.97075	1.35678	high
TCGA-44-4112	1.0137	0	6.92537	7.02929	18.8618	10.5076	17.164	6.18736	49.163	4.06504	10.9043	4.62949	19.3657	1.09492	12.9266	1.10186	8.9408	17.7055	2.04025	8.50172	26.6266	83.577	5.76565	24.8679	9.12421	8.39271	1.04622	high
TCGA-MP-A4T8	0.441096	1	56.7064	4.09885	3.03363	5.45618	5.33766	3.10717	53.145	1.61542	2.53357	16.4673	174.264	1.50802	18.2141	0.975085	9.77159	92.0879	2.10649	10.281	39.782	101.227	4.23579	29.1485	8.53333	7.33	0.709666	high
TCGA-99-8033	1.79726	1	22.0939	4.16039	4.64392	9.55642	6.30479	1.93329	49.8227	5.0501	2.37626	13.7559	384.639	1.28504	9.00306	0.998207	6.06311	237.571	4.78276	28.3967	20.0965	303.089	8.84475	25.4659	3.32558	12.132	1.34854	high
TCGA-55-8302	1.30959	0	31.6754	35.9992	3.29434	5.23471	12.4751	2.64612	57.8839	1.77461	3.46099	13.732	286.221	1.99596	6.51985	0.975085	4.28738	231.107	5.93623	14.5341	15.7026	120.503	2.91523	79.7504	7.14533	12.7572	1.13725	high
TCGA-55-8094	1.48219	0	47.6582	10.3292	0.877624	8.45117	2.28724	1.68615	43.7018	4.34277	1.63945	89.1418	300.014	11.2032	7.72211	0.975085	3.29158	62.4029	1.09939	6.92136	21.5834	91.2572	10.2288	14.8643	4.35982	12.0315	1.24764	high
TCGA-05-4434	1.25205	1	37.7799	11.9859	6.83308	9.13182	8.37651	5.56796	61.6386	6.56776	1.83506	13.7549	233.951	2.38142	17.5629	1.11695	6.20306	226.059	9.65376	12.2613	28.1	95.6191	4.66612	54.6226	4.48078	13.1733	0.898858	high
TCGA-69-8254	1.12055	0	34.1574	9.69756	7.10604	4.99101	7.91829	6.41344	34.0585	7.96874	3.7253	20.6611	107.539	5.45779	6.53951	1.72329	6.95345	94.4995	2.77789	17.9465	12.8785	45.9537	12.9534	23.0551	5.51687	7.47753	0.817048	high
TCGA-64-1677	1.72055	1	32.3374	5.71524	1.4069	12.388	8.41799	1.40148	30.9229	0.993508	1.73263	55.272	182.498	1.53631	14.7566	1.12517	4.882	119.25	3.33037	5.03144	32.2908	144.051	6.5622	30.5259	5.51318	21.6661	0.863144	high
TCGA-97-7554	2.12329	0	23.2589	27.537	5.54819	8.17997	9.14422	6.39677	82.7602	3.79059	2.78307	34.3944	87.9142	3.71927	12.5118	1.01015	4.42559	117.664	3.36993	9.07666	16.0309	168.653	2.16	19.1273	5.26126	10.8144	1.04836	high
TCGA-MP-A4T9	3.46575	1	26.0647	43.6021	4.54159	6.5548	8.12769	5.08029	35.2553	4.45086	5.83806	22.2038	128.398	1.76987	9.97633	1.09561	6.68435	121.908	6.01429	19.0351	14.7949	58.9321	3.94919	39.2374	7.30563	7.04944	0.924646	high
TCGA-55-6981	3.77808	1	34.1592	40.51	3.47689	7.24253	5.90803	3.67504	73.3929	5.71574	4.15408	32.3611	173.802	1.32598	11.0109	1.00947	5.26372	126.472	3.33102	5.68396	16.044	222.142	3.80567	42.663	6.0019	5.61493	1.11557	high
TCGA-91-8499	0.0986301	0	42.0222	0.636773	1.28935	19.7314	14.9183	1.384	15.1692	1.6381	1.45102	20.807	163.998	1.12713	17.4212	0.975085	4.22012	136.879	3.4946	2.95619	20.2041	206.757	5.4995	70.1756	6.47929	81.1	2.01258	high
TCGA-73-4675	0.109589	0	36.4414	1.49521	3.24907	3.9301	2.07569	4.67302	56.2502	4.13297	3.50834	6.29508	222.938	3.24064	6.8848	1.12469	5.83398	163.567	4.81005	45.5914	11.3541	104.794	5.71929	23.6256	5.62718	5.04484	0.99891	high
TCGA-05-4432	2.08493	0	27.9691	2.54878	5.02496	6.79697	6.65218	6.39165	149.743	2.63013	1.752	32.6297	169.068	1.378	7.70947	1.00974	8.83038	123.028	4.53512	22.7558	19.4849	86.962	6.67599	42.4573	7.45884	7.52318	0.857119	high
TCGA-MP-A4TE	2.45479	1	24.4622	3.27743	3.11033	6.1208	5.08313	2.61895	52.4565	0.440424	1.33245	23.9103	145.666	5.58024	15.6261	1.00762	9.97634	79.2719	1.61197	25.1823	13.0991	89.8777	5.01814	29.7362	7.87969	4.24913	1.26128	high
TCGA-J2-8194	1.98356	0	24.5067	1.22518	4.31928	4.52728	5.11121	4.10587	115.636	10.4566	2.23198	18.8921	133.515	1.03022	11.2481	1.09109	8.39461	135.75	3.77165	24.8734	24.3408	101.144	5.07644	21.715	8.49775	2.84687	0.702248	high
TCGA-44-7669	1.5726	1	32.6751	0.623574	3.32838	14.7626	18.4768	5.3965	22.2163	2.69435	1.88913	13.0302	238.054	1.06741	8.94368	1.14549	2.47594	133.535	6.07518	6.66997	16.0592	175.632	7.58863	61.9313	9.34688	35.1735	1.24637	high
TCGA-86-8055	0.339726	1	27.2602	27.8379	10.8705	7.09257	5.26041	4.81812	44.3935	6.03369	3.96487	16.5251	229.845	2.61561	9.70319	0.975085	6.13866	124.29	5.90423	8.94671	14.788	132.12	6.06237	21.4929	3.74726	8.73538	1.07078	high
TCGA-MP-A4SV	7.17808	1	27.4078	17.8158	3.13934	11.3108	13.9036	4.47395	45.2063	3.58615	1.40411	20.2805	249.265	1.35864	16.8638	1.01222	6.91066	94.4457	6.46725	25.049	25.2108	116.308	3.89661	37.635	5.38242	14.8495	0.751036	high
TCGA-49-6761	0.969863	0	19.1743	5.81501	3.88883	8.34295	7.81129	4.87645	59.4497	3.9598	2.30942	16.5906	304.748	1.65478	10.3252	1.00178	6.36516	103.582	5.40434	8.44292	26.3153	172.664	1.52132	29.337	3.86423	13.3728	0.799043	high
TCGA-J2-A4AD	1.50685	1	63.2805	7.99133	5.18283	8.58968	13.273	4.20241	31.9809	2.56468	6.75144	29.172	271.86	4.272	9.88763	1.13502	4.86502	159.052	1.64743	8.39723	14.1974	91.3971	5.1665	41.7228	9.26779	11.5597	1.19065	high
TCGA-38-4631	0.969863	1	34.4247	15.9063	3.92388	12.2718	4.71711	1.36853	46.8592	1.24586	2.07913	115.731	520.267	5.81414	12.7341	0.975085	3.5354	134.293	1.75666	15.9142	28.4519	215.874	19.4365	52.6676	11.0871	24.423	2.27431	high
TCGA-NJ-A55R	1.65205	0	19.4939	5.51362	3.59658	5.75106	4.75935	3.12526	27.8176	5.69134	1.83482	20.9379	270.953	19.6306	6.92617	0.983963	6.75816	126.535	1.69369	32.2355	10.522	104.883	4.68512	12.7057	3.74684	9.70951	1.93352	high
TCGA-55-8090	1.63836	1	26.1548	126.523	2.56927	5.21213	4.57083	3.69706	26.0464	15.4823	8.07474	8.38031	270.954	3.37629	6.42339	0.99697	6.05905	303.066	4.49959	7.48988	16.1799	174.128	2.12309	20.7547	5.9842	9.59637	1.55705	high
TCGA-86-6562	1.03014	1	26.0007	15.2882	8.82536	5.62259	14.2606	4.33942	68.2815	2.75169	5.31059	18.6381	168.731	2.35092	10.3259	0.975085	7.59796	123.61	3.02305	10.488	12.2026	125.688	4.051	28.5299	7.31881	7.47961	1.0602	high
TCGA-05-4390	3.08493	0	31.5427	2.62757	4.00993	7.84764	12.8213	4.97569	72.9862	1.16548	3.24212	21.6258	232.106	1.54393	26.6468	0.975085	6.53468	149.177	3.59328	4.26139	31.7094	182.945	10.7032	18.8133	5.06576	9.65744	1.29682	high
TCGA-50-6591	0.326027	1	25.8269	3.38192	44.6632	16.3398	6.14691	2.56195	18.641	0.817439	4.80616	19.8095	164.862	1.04651	9.79726	0.975085	7.11047	130.032	1.0828	4.05016	20.6437	178.206	2.72176	57.4458	14.6949	60.6168	2.68312	high
TCGA-44-6774	0.989041	0	25.3991	10.7532	76.4068	5.28148	7.81137	5.78023	88.6471	7.70195	2.57391	20.4112	93.593	1.00689	8.48841	1.00877	9.38823	86.4646	4.15782	4.37544	13.3505	67.438	5.35526	17.8488	5.32455	3.63845	1.19389	high
TCGA-67-6215	0.476712	0	26.7608	1.01624	0.963626	7.38123	6.40733	11.4228	54.9502	2.75692	0.768435	18.114	218.344	2.26796	9.8361	0.996598	4.98418	151.509	3.96127	48.5538	19.1609	178.813	1.89413	21.8532	7.3243	7.75443	0.810622	high
TCGA-55-6970	1.27123	1	29.874	4.07066	3.09187	8.79861	7.30372	3.25876	70.9806	4.52841	1.82285	15.2164	133.65	3.89027	25.7117	0.988158	6.59515	61.3714	2.82241	16.8909	13.4605	144.485	6.92039	21.4692	6.91673	8.71037	1.48809	high
TCGA-91-6847	2.30685	0	43.5395	23.5729	0.92572	10.4195	8.65434	1.78581	26.9046	1.41811	2.04445	15.1017	104.263	2.2845	10.8209	0.975085	6.5916	122.653	1.02737	0	22.7657	84.9029	8.80949	48.3821	10.3501	23.0413	1.21809	high
TCGA-50-6595	0.517808	1	16.747	136.561	3.67726	7.15094	6.83539	3.7989	73.2605	1.48661	3.51034	16.0625	202.149	2.05583	27.1735	1.02577	5.6845	220.885	3.15754	3.99023	13.8781	151.735	3.15529	55.5807	5.88552	12.6819	2.20425	high
TCGA-78-7158	0.490411	1	29.7453	21.5402	1.48808	8.61984	9.15951	4.18533	31.4601	1.55399	0.78761	19.1995	91.5773	19.1132	9.50934	0.975085	7.02173	70.2568	3.48444	17.4537	34.2971	87.7767	1.28861	18.6356	8.41429	7.13116	1.45204	high
TCGA-55-8096	1.96986	1	40.7703	12.7906	12.0026	4.72321	5.21113	11.1173	28.6495	9.38446	4.33428	22.9939	411.273	1.64506	8.45197	0.975085	7.72412	161.962	9.64312	16.0286	17.8887	129.848	4.69031	35.2374	6.11525	7.30315	0.889183	high
TCGA-05-4396	0.830137	1	36.0056	9.19595	2.20422	6.53032	4.3547	3.1668	103.667	10.3878	2.64651	19.9373	78.1048	6.99211	9.69046	1.0663	10.2011	78.2311	1.38659	36.0404	15.2044	104.797	17.5088	22.6862	7.17636	3.09614	1.27985	high
TCGA-50-5933	6.55616	1	20.349	78.3204	4.8637	9.36479	9.25397	6.03879	58.9268	2.83451	3.24044	17.7278	236.466	1.05581	13.2392	0.975085	5.7543	161.096	8.96344	7.24998	21.7032	154.155	2.2046	37.1181	3.90906	10.9201	1.07352	high
TCGA-93-8067	0.509589	0	31.9991	2.16394	2.15453	11.3587	6.41317	2.88636	88.3597	2.75781	2.7777	13.0778	315.945	4.58124	15.2432	0.996068	7.09739	152.311	2.99799	26.3575	26.2795	100.921	10.6773	46.2748	6.00526	9.32392	1.42342	high
TCGA-78-7146	0.473973	1	20.0339	47.2799	1.9967	20.5274	7.88369	5.5577	192.688	1.03534	2.46705	15.9025	386.401	1.1743	22.431	0.975085	5.98787	203.449	3.89414	4.00451	20.0787	260.556	3.60657	39.4864	4.33116	11.9346	2.00186	high
TCGA-78-7159	3.34521	0	22.2143	3.48807	11.3044	7.53635	6.81104	4.06479	36.2754	3.16849	2.54841	21.7857	175.648	1.1703	12.9649	1.01514	7.69149	96.0912	2.33894	13.7413	41.5411	125.364	6.48771	31.7832	9.63297	9.92863	0.878562	high
TCGA-62-8394	0.380822	1	77.7068	23.0711	1.51923	15.1908	9.02055	8.16252	56.2675	8.18173	3.55348	41.7177	109.777	8.96968	8.99615	1.07961	4.09716	91.4106	3.49242	21.6454	30.1599	98.0273	5.00038	50.8923	15.6923	15.9911	1.25463	high
TCGA-50-5935	1.78904	1	16.7164	14.2242	2.95362	6.67477	7.21162	6.4254	51.9551	3.21894	1.69284	25.3623	201.37	1.26118	10.5862	1.05201	7.37369	87.4203	2.9411	24.5107	15.8886	117.14	2.78397	24.2069	14.1271	5.04396	1.13199	high
TCGA-73-4666	2.19178	0	29.2675	21.3588	1.66537	9.70887	11.4689	3.24828	124.732	1.12096	2.32615	24.2002	249.885	1.0011	12.7527	0.975085	2.56515	215.402	8.8699	15.2177	17.0332	139.593	5.05572	58.4822	2.85788	12.6392	1.04001	high
TCGA-91-6840	1.01918	0	23.4242	4.94371	2.30529	11.1724	7.58511	3.9443	37.5747	1.67725	1.3808	34.3195	71.8293	1.51296	9.48737	1.03597	4.76313	39.6956	2.74246	5.14138	16.1098	7.24501	3.63109	44.3812	8.32809	17.4728	0.679594	high
TCGA-50-5044	1.70959	1	29.8107	78.3122	1.28637	5.85701	1.36127	2.30609	50.7432	5.33814	1.5348	8.1962	421.809	2.03443	19.8803	1.06697	7.83021	378.049	2.79173	13.2433	23.4595	236.512	5.24784	84.7054	3.32612	12.5092	1.93613	high
TCGA-L4-A4E5	1.58356	0	43.1734	4.49863	1.59404	9.48765	12.4516	3.56385	67.0222	0.980705	1.51705	24.1206	257.811	4.8921	11.8963	0.9933	8.40346	70.5268	2.34556	17.8119	42.1	49.1071	3.89841	18.6161	5.40686	32.7439	0.772296	high
TCGA-L9-A50W	1.21096	1	34.9967	12.7195	3.60779	5.17218	5.9623	6.52553	23.8738	2.65736	1.41925	22.9527	176.043	8.76856	5.51611	1.14035	6.71109	139.753	1.55508	12.754	14.7942	90.2635	9.84912	21.2652	5.14612	4.24374	1.05248	high
TCGA-55-6985	3.37808	0	24.7076	16.8589	7.02246	5.24286	11.8451	4.93669	52.3699	7.30427	4.14926	20.3799	111.599	1.78824	6.82573	1.64737	5.5534	142.42	4.25616	9.97614	12.4156	97.2179	4.10471	18.8915	9.36355	7.62729	0.768052	high
TCGA-55-6972	4.47123	1	55.2152	0.384133	0.78025	6.69294	6.83432	2.41402	52.1064	1.91827	0.721797	18.2807	173.201	0.973021	8.20559	1.01199	4.02749	54.2683	1.05714	30.1367	33.7201	26.0857	21.0954	20.8608	11.9867	2.49305	0.70763	high
TCGA-69-7973	0.630137	0	26.8379	3.01979	9.10576	9.36285	17.586	5.45329	91.8195	3.94617	3.52991	14.2484	95.6294	2.62348	24.1294	0.975085	7.07896	54.0661	2.3421	7.61451	17.7196	103.601	4.69069	29.7375	16.8851	12.5266	1.6711	high
TCGA-05-4415	0.249315	1	18.7934	45.684	1.06033	11.9047	1.95028	3.1323	149.32	0.292215	1.16614	7.6769	227.914	2.89432	21.0445	0.975085	5.66628	289.488	1.80991	11.2176	17.706	948.36	6.45615	39.567	6.73985	31.0177	3.66222	high
TCGA-05-4402	0.668493	1	50.5542	25.2954	4.3683	7.12672	10.2571	4.26497	61.6817	5.33539	4.99742	33.0313	275.684	1.25899	8.64989	1.21168	5.33259	205.728	3.86111	10.9528	24.9455	172.412	7.08512	21.8215	5.14168	7.951	0.802606	high
TCGA-49-AAR3	5.1863	0	31.9021	21.9619	2.24795	5.33541	6.98795	2.72521	35.9114	1.48318	3.02499	14.1282	126.694	1.60926	14.8037	0.975085	5.59542	138.841	13.1352	14.9714	15.4142	47.1985	2.05788	70.3519	4.81293	11.5212	0.801126	high
TCGA-44-6776	5.30959	0	29.5206	6.20184	1.96513	3.78976	2.79515	7.73084	82.8352	4.67035	0.989504	24.9836	120.8	2.15324	9.69814	1.1879	8.05957	116.841	1.22437	27.8095	20.2636	72.9934	13.0812	18.1727	5.6713	2.88944	0.730748	high
TCGA-91-A4BC	0.120548	0	33.1261	0.748928	16.5863	6.97632	3.61632	4.03053	45.3083	2.92296	2.03126	15.5593	85.3581	1.23661	11.0348	0.975085	9.96752	62.3876	7.86845	13.163	20.1308	78.5284	7.40114	23.3377	5.11474	9.29682	0.715598	high
TCGA-55-A491	1.71507	0	45.0519	5.81991	8.15072	10.0137	13.5198	2.15974	36.9381	4.42996	4.12749	32.3724	135.512	1.18864	6.42326	0.975085	5.65702	111.729	6.33374	10.9467	14.8108	139.059	5.7919	33.0711	8.64784	9.34519	0.688592	high
TCGA-55-7903	1.55342	0	24.8685	0.372335	1.69093	9.19386	9.56365	3.68354	50.3913	1.82912	2.62688	18.6459	224.78	2.05146	9.18488	0.993547	5.7675	102.329	3.83434	21.1687	53.1236	116.088	2.42981	73.4293	12.1999	12.8543	0.721792	high
TCGA-05-5429	0.753425	1	47.4844	5.41949	2.51023	8.01444	17.1394	2.10599	20.3641	16.3701	5.13844	18.6805	281.798	12.0404	14.6411	1.05899	4.98858	221.57	1.20284	25.5533	38.6595	331.436	13.0169	33.5134	5.25614	7.78743	1.49164	high
TCGA-55-8615	1.22192	0	24.1046	3.85544	1.98354	5.25971	12.1162	3.12441	46.1298	2.30427	3.19927	26.0296	106.711	5.80178	9.16267	0.975085	5.10504	67.1829	3.73488	16.814	14.4674	69.0538	6.04149	23.5442	9.63447	9.02679	1.05193	high
TCGA-69-7978	0.367123	0	30.0093	30.0576	6.59234	8.96117	11.5696	4.57626	125.925	4.18828	4.24338	20.1694	174.737	2.68506	10.3453	0.988824	4.18206	110.262	11.4575	9.35118	13.9	149.369	2.48569	29.1301	4.35129	8.3779	0.97162	high
TCGA-86-8673	1.24658	0	43.2161	0.715442	3.20257	14.6082	2.00268	3.77542	110.981	2.93439	2.82202	16.9341	622.732	3.2912	8.07653	0.975085	6.35315	111.781	4.55108	11.8029	25.4752	109.854	1.21496	27.8508	3.63636	7.44877	1.09341	high
TCGA-44-3919	0.520548	0	43.6128	41.2429	3.26743	8.1187	12.4615	4.09097	57.0687	7.45359	4.18566	24.5472	197.208	2.22961	7.37599	1.10073	4.22235	93.823	3.77007	10.5049	21.9171	145.918	5.64413	23.1724	6.4624	11.0284	0.735141	high
TCGA-64-5774	6.9863	0	24.8669	1.91236	2.8867	7.10532	6.62943	2.71342	51.9339	7.65815	4.5062	21.7104	202.556	3.58111	17.9761	0.975085	4.86034	108.624	1.58988	7.26215	18.5432	131.751	3.66007	31.6391	9.20153	11.5443	1.4402	high
TCGA-55-6543	1.19178	0	32.4289	18.6594	3.37663	6.79272	3.8733	8.72134	60.0181	7.52243	3.10587	16.8019	182.311	2.121	9.72283	1.01893	4.02809	187.283	6.62236	15.8783	19.1535	182.928	6.08201	16.3853	4.43491	3.72954	0.849377	high
TCGA-78-7155	3.20822	1	40.9825	0.240156	1.279	25.7763	3.13371	1.76945	81.5092	1.31772	0.825599	22.1687	49.0711	0.990333	19.3328	0.975085	7.89378	115.766	1.68029	3.34251	27.8682	83.9137	7.52786	48.9594	8.60019	62.3466	1.88158	high
TCGA-55-7910	2.84932	0	27.5266	1.45342	4.88814	13.7102	6.73523	4.37849	73.1358	3.25504	1.72002	10.8556	235.264	1.35678	6.62967	0.975085	5.30235	170.336	2.25678	38.597	40.3137	99.9361	3.41312	11.686	11.2135	11.6548	0.796287	high
TCGA-44-7661	1.00274	0	18.3329	85.2093	6.64342	7.89448	8.54304	3.30834	94.5035	4.94354	5.99016	9.68962	163.134	1.62096	17.9742	0.987392	4.98268	192.208	10.9553	12.5989	15.662	352.238	4.31389	48.5708	3.97649	16.4917	1.99497	high
TCGA-L9-A5IP	0.158904	1	52.409	7.96938	0.801625	7.15318	2.45636	2.55419	208.087	0.557191	2.98722	8.5411	458.703	3.74489	13.7015	0.991478	4.4641	302.644	1.97038	4.94285	9.65481	199.11	3.45413	32.5283	3.20983	5.87804	1.86837	high
TCGA-78-7163	18.663	0	48.345	34.157	0.83735	7.22059	3.39261	10.5936	80.4955	22.0981	6.44106	28.0051	650.342	2.28607	5.65331	1.03035	6.38452	217.374	0.94362	36.9698	49.6374	258.269	6.06639	34.8548	8.8302	1.58306	0.949018	high
TCGA-49-AAR9	0.712329	1	21.7797	10.4741	0.838391	13.4264	6.73243	1.67124	77.1835	2.18196	10.0659	32.3677	493.204	4.19177	13.5008	0.975085	7.50434	281.351	0.968665	3.44077	12.7902	173.734	4.02807	98.8367	10.3683	12.296	2.45968	high
TCGA-44-5644	1.36438	0	34.0469	8.66034	3.51874	7.54231	2.76315	2.65141	53.2687	0.760743	1.93963	26.63	296.013	2.33524	6.60141	0.975085	9.08593	105.894	1.73302	7.27155	17.4545	67.3915	8.74528	8.61199	3.53171	10.2905	0.855539	high
TCGA-86-7955	1.39178	0	33.7554	0.244263	1.73543	10.3487	5.43874	2.27672	65.6216	1.84463	5.81283	23.076	666.061	1.38883	11.4972	0.999678	4.1435	151.822	1.17405	32.5116	17.9395	153.089	12.0259	58.9072	8.06278	14.2436	1.97215	high
TCGA-78-7542	0.879452	1	21.6615	36.6036	0.770951	9.14267	8.69895	1.30549	85.353	13.6346	4.02041	12.0865	473.212	3.30625	30.1406	0.986073	4.12619	324.659	2.55514	1.96369	21.4968	304.309	1.17681	99.092	4.18676	22.0826	2.35224	high
TCGA-55-6968	3.54247	1	46.7851	1.12209	5.28156	13.2262	7.40684	3.20142	47.0811	3.98575	1.28928	10.2886	237.045	2.21379	12.4864	0.975085	6.27657	140.49	8.73004	4.70794	10.6298	73.8892	3.53889	71.1015	6.63901	48.6015	1.527	high
TCGA-50-5939	1.26027	1	31.4315	18.0621	7.42693	6.78901	5.37737	4.52964	120.505	7.9699	2.1291	14.4197	292.309	13.128	7.55048	0.975085	5.2601	259.764	5.41513	12.6441	17.4507	123.46	5.89403	45.4462	4.6509	8.78671	1.82645	high
TCGA-86-7711	1.72603	0	25.2007	1.05726	4.30034	12.703	9.00781	9.69818	84.5496	7.03341	1.2689	51.9498	342.064	1.08328	10.1315	0.975085	6.507	369.737	3.71447	28.1025	17.2552	112.736	14.7592	61.334	3.52152	14.6252	1.12532	high
TCGA-05-4418	0.750685	1	38.4999	15.1549	4.37541	7.17181	1.88926	1.8025	59.4332	1.13713	1.35223	16.0648	330.976	4.015	17.4884	0.986604	4.42155	249.37	3.4777	20.3866	22.2857	588.595	11.1148	34.261	5.26997	10.7961	2.40795	high
TCGA-49-AARE	3.36712	1	53.4289	1.86707	1.67169	6.41114	9.6744	1.89452	64.9426	1.89571	1.27445	31.802	583.707	1.81544	7.17406	1.20256	3.54382	166.951	3.66595	35.8972	16.7212	91.9943	5.82768	40.3553	6.22234	4.90135	0.844248	high
TCGA-78-7540	2.4137	0	31.1043	24.711	11.9571	5.46357	8.60658	2.73138	31.0778	18.9755	4.77529	16.9025	114.34	12.2271	8.92997	1.26801	4.83104	273.11	1.99486	22.2611	11.2933	51.0641	18.9647	27.9723	5.50595	2.00537	1.60244	high
TCGA-86-7953	1.61918	0	33.1142	0.940224	9.095	8.07379	6.98233	10.7085	111.16	2.7626	10.2017	24.9331	244.59	1.01565	10.6347	1.01387	7.32719	172.961	12.7733	13.8225	24.1526	84.8667	3.60757	35.2798	5.51399	11.3176	1.07882	high
TCGA-38-4627	3.14247	1	31.8463	20.566	18.7954	6.03781	5.04699	4.76635	32.9908	10.2583	3.29397	22.7578	233.185	1.21804	7.37341	1.07806	6.0795	151.373	4.92927	12.8174	13.5649	134.341	6.71715	28.2284	3.78487	4.83079	0.809752	high
TCGA-99-7458	1.07397	0	23.6176	16.9755	5.2247	9.85501	7.86023	5.50612	57.2042	5.59423	2.8434	12.1932	157.424	1.91756	6.69441	1.18457	6.89386	76.7068	3.4365	20.2054	25.8993	167.051	3.12373	14.4321	8.00873	5.41329	0.685568	high
TCGA-44-2662	1.31507	0	36.0308	24.4355	6.50946	10.2758	11.3127	3.11772	79.2854	2.64952	2.22553	36.1661	405.432	1.27176	9.24847	0.975085	3.41006	195.512	17.5915	13.6086	20.9343	152.786	2.18132	78.6688	5.67515	12.124	0.946961	high
TCGA-55-7994	1.65205	0	27.0035	68.3516	2.01861	10.5866	6.67311	3.49511	97.6601	0.850314	3.47429	21.5171	208.499	3.22045	10.7399	0.975085	2.82627	171.409	9.17285	5.60705	25.8829	117.154	10.375	18.1057	3.12165	18.9317	1.39769	high
TCGA-78-7153	2.08219	0	27.6621	6.7271	2.60604	4.93835	1.52069	2.66369	40.8616	8.88341	1.40692	15.1044	132.693	3.50182	16.8255	0.975085	6.37413	84.5342	1.54253	20.9723	31.2538	98.9463	8.99745	31.4901	7.75312	6.05616	0.999861	high
TCGA-55-7815	2.11781	0	17.8325	2.641	6.55803	8.59275	7.59782	1.98817	74.6233	2.91028	4.57391	42.7939	36.6452	1.13012	19.9557	0.975085	5.95794	58.4195	1.50252	16.6786	17.8008	132.86	8.92346	18.5218	8.52654	9.86609	1.3372	high
TCGA-50-5932	3.38356	1	17.1797	2.98481	2.06696	5.05654	9.57825	3.9596	25.9657	2.44189	1.60712	25.7894	127.311	1.37437	9.92005	0.975085	10.5527	135.499	2.89462	17.6108	10.3542	66.5142	5.67399	23.4672	8.63152	5.16589	0.72944	high
TCGA-05-4417	1.24658	0	25.7382	3.09414	11.6857	7.73286	4.27485	4.78358	43.7947	4.76672	2.67692	25.2359	93.6429	1.33942	8.7843	1.00011	7.5607	55.4039	3.45813	9.67322	17.8654	77.1608	5.58302	23.4983	7.48939	5.97658	0.716664	high
TCGA-55-6984	2.08219	1	46.6328	19.9567	10.7159	8.67272	4.09504	2.23958	57.4865	35.5884	4.73141	6.03238	224.265	15.5946	9.54252	1.45148	9.34862	190.836	1.57353	9.29172	12.3323	130.896	4.06366	53.0797	6.31748	4.64298	1.48057	high
TCGA-L9-A8F4	1.30411	0	45.4814	1.61493	8.97818	13.1826	7.23688	2.61126	53.7958	6.0816	1.39549	18.7568	301.133	2.37089	10.6926	1.0939	5.91355	107.486	7.19089	6.98533	17.664	57.5199	3.56425	31.0842	10.7702	6.48486	0.924058	high
TCGA-44-2668	0.673973	0	10.4337	23.0535	10.2095	13.1284	16.6015	3.02936	93.7443	1.55311	7.41969	3.79418	57.9827	1.11069	19.9794	0.975085	7.42863	56.274	9.09372	5.16058	15.3341	139.969	5.13677	25.2324	6.39753	7.67518	1.30973	high
TCGA-38-4629	2.36712	1	34.3213	48.1299	5.21366	6.57146	6.12221	2.89045	70.9661	1.75295	3.44147	18.5823	289.838	1.15952	13.5741	0.99691	4.28131	240.161	9.69533	9.64239	17.7319	243.133	4.91499	107.604	8.44357	14.2378	1.81257	high
TCGA-55-7727	0.326027	0	24.5912	10.4051	2.33158	10.4716	14.1278	2.96652	59.2387	3.31375	4.61248	19.0254	75.3497	1.17625	8.62363	1.23815	6.25278	57.6446	1.38473	11.1236	24.4673	141.034	5.6291	44.0455	7.88722	15.6067	0.772691	high
TCGA-55-6982	2.72603	1	32.1221	7.49725	4.01992	5.54121	8.78239	5.83223	40.3393	8.70055	3.36966	66.879	298.508	1.4934	11.6779	1.03766	3.92826	166.362	5.95577	15.4863	15.6558	156.411	10.1358	52.3144	5.19457	10.6083	0.938264	high
TCGA-44-3398	0.693151	0	47.5062	34.4244	3.9315	4.42517	5.23384	1.76149	37.1325	7.55783	4.98122	19.0123	224.939	2.19926	19.4829	1.14271	4.72082	246.681	5.20752	11.712	29.5243	252.024	7.06544	23.8213	4.44624	8.52108	1.32731	high
TCGA-55-6975	0.323288	1	25.5111	5.85846	7.92414	6.56341	3.78885	3.4178	78.5109	4.45183	3.70575	17.5272	225.678	3.05299	19.3781	1.00878	7.4798	198.541	1.53202	9.19302	12.3675	203.192	7.72896	37.7803	7.38676	10.6864	1.90927	high
TCGA-78-8660	0.879452	1	32.311	5.03532	4.17128	7.14259	5.30859	4.37224	42.4872	2.74734	1.87309	31.931	359.581	1.72363	43.5356	1.17839	4.08673	195.33	7.29171	22.384	18.1743	114.834	2.40453	19.6518	3.01007	7.73996	1.65653	high
TCGA-05-5420	1.25205	0	88.9765	4.47181	6.62757	3.63807	4.13599	1.18893	16.6432	1.86221	1.32136	40.4352	120.837	1.58593	21.3083	1.07013	3.09607	95.9285	13.4807	13.7792	28.6509	177.539	10.7848	22.5529	5.67581	10.4648	0.735853	high
TCGA-50-6590	3.52877	1	19.6357	18.6162	4.00111	14.1773	3.90056	5.06332	61.57	5.26911	1.31834	16.1281	283.529	1.20777	16.5357	0.975085	6.7681	197.344	9.35233	5.16019	14.0934	127.024	4.97458	50.1169	4.80457	16.2211	1.34582	high
TCGA-73-A9RS	0.931507	1	35.5963	0	1.59562	11.95	6.50616	2.68471	83.1751	0.577588	2.09629	18.9346	235.377	1.59788	47.5443	1.5034	3.176	74.9955	1.87367	16.2205	15.0569	42.9001	6.76812	19.5513	8.19445	10.5834	2.02905	high
TCGA-55-8301	1.46301	0	39.6005	3.3217	4.07731	6.9225	5.97379	3.65162	59.6957	3.06494	1.60121	12.8138	274.417	1.17626	9.25693	0.975085	7.7222	163.408	9.61291	21.8108	20.2171	153.176	7.11799	33.0302	6.636	7.18136	0.87426	high
TCGA-50-6594	1.0137	1	28.5395	2.01897	2.69722	9.40456	5.53015	3.21918	124.59	0.944565	2.54657	16.5218	454.891	1.0164	15.8649	0.975085	5.16264	231.927	4.28215	21.5388	15.6238	120.607	1.69774	120.525	5.68282	13.9768	1.62316	high
TCGA-50-6592	2.12877	1	20.159	3.3185	17.979	17.6053	9.64459	1.85494	78.5534	5.48878	8.37282	4.08709	153.348	3.32781	13.0158	1.05966	4.98128	161.361	7.12183	21.9386	18.318	151.882	16.5499	18.8529	5.39107	14.5808	1.85022	high
TCGA-49-6767	1.85479	0	22.264	60.9398	4.44198	9.85014	11.6921	2.13838	75.6537	0.33997	7.82828	42.3783	99.0203	1.5209	21.7754	0.975085	5.72879	132.529	6.76962	10.0564	20.8372	89.3378	3.4423	64.8422	9.07839	5.9803	1.50945	high
TCGA-73-7499	1.9589	0	80.9915	30.546	1.77592	14.3494	6.65913	1.92333	23.7173	2.31007	4.27158	47.3048	180.776	6.3791	9.84617	1.27877	4.9381	77.4403	7.3869	24.2309	33.2556	78.376	6.05219	25.18	7.90498	11.5978	0.744044	high
TCGA-50-5930	0.772603	1	33.97	8.0113	5.81968	5.9415	4.25145	2.94125	110.188	4.45497	1.92567	23.6004	136.13	1.58353	9.57082	1.07155	4.79039	90.2206	2.76226	32.6621	12.9459	57.8329	6.91993	22.3371	4.16132	5.90533	0.738223	high
TCGA-69-7974	0.50411	0	28.4358	26.0134	3.79046	5.04716	4.66813	4.37552	56.9133	2.25826	1.31201	12.653	122.228	1.17557	15.6793	1.21937	4.5345	146.654	9.73523	16.7679	15.4056	157.023	2.60574	71.2736	6.54742	9.0922	1.09331	high
TCGA-05-4403	1.58356	0	37.0398	26.8632	3.71005	4.77743	11.8935	3.18836	32.4339	11.5861	5.17885	18.3719	136.567	3.98127	7.59176	1.20447	7.91905	352.517	5.19276	19.991	15.685	82.3537	17.2664	26.9538	4.66904	5.17629	0.978083	high
TCGA-73-4676	0.449315	0	35.763	27.3857	2.08558	11.2226	8.56617	3.59623	52.869	5.507	1.8648	11.7739	202.773	2.79467	10.9401	0.975085	4.49578	194.541	4.29857	17.0375	18.7124	146.682	3.48226	80.2324	7.8904	7.82202	1.09621	high
TCGA-55-A4DF	1.20548	1	31.0738	0.353907	3.20758	30.2632	20.3186	4.57334	145.446	1.75578	1.29884	20.1971	223.934	2.37931	11.7926	1.38298	3.44548	118.417	10.6463	15.0809	45.0849	225.749	9.1442	127.845	8.07526	34.9409	1.26022	high
TCGA-44-3917	1.07397	0	37.5564	0.921927	11.5943	7.74583	4.32136	1.92851	16.8021	0.977309	3.6866	23.6224	138.349	0.939998	34.7033	0.975085	4.05061	75.2151	2.80567	5.95344	23.4165	94.365	4.06559	14.2242	7.23383	8.21012	1.46673	high
TCGA-78-7150	1.82466	1	29.3877	5.57606	2.33803	11.9958	3.6561	3.50963	132.48	3.02927	2.60649	8.40298	259.857	2.239	11.3791	1.0123	5.32959	151.326	1.49898	20.0281	15.2835	379.904	13.7041	26.8426	7.68392	28.8613	2.33924	high
TCGA-44-7671	1.46575	0	24.5891	1.88277	3.3953	5.05101	5.4861	3.83886	81.4185	5.90786	1.87079	21.6846	164.472	1.80628	11.6336	1.36303	6.75379	137.858	1.52606	56.0847	17.1514	88.7421	8.43384	18.3587	4.66006	3.85892	0.735987	high
TCGA-86-7701	1.29863	0	25.3908	5.32909	15.854	9.09185	7.35843	2.94195	77.1926	3.102	5.29375	11.4589	195.261	7.15335	14.6531	1.01768	9.30979	59.9463	2.31174	12.6178	14.782	122.115	5.18359	38.8219	6.84609	11.6578	1.76363	high
TCGA-NJ-A4YP	0.136986	0	46.2768	6.55599	2.77494	5.48011	5.43475	2.15522	77.1815	1.16692	1.99412	14.0073	196.574	3.50025	16.5482	0.983335	6.84396	100.32	2.69727	34.4241	17.3526	101.326	3.42151	27.54	5.53903	7.71263	1.04918	high
TCGA-62-A46S	4.52877	1	27.0953	9.07019	2.93956	5.93161	3.05617	4.28081	28.8587	2.14019	1.78544	20.5566	92.5885	1.78643	7.68125	1.10926	8.10812	48.4959	2.86742	22.0129	15.2308	54.3755	13.1207	20.0842	7.89436	3.0298	0.786612	high
TCGA-55-6978	0.482192	1	27.0514	41.0511	7.94454	10.2285	16.3305	3.89246	48.0287	4.1805	6.36058	12.1484	113.921	1.18197	12.6252	1.0857	6.97031	160.005	11.3048	10.8447	13.2061	154.464	5.60766	60.7369	8.07045	18.5195	1.30569	high
TCGA-55-7284	0.665753	1	28.2388	34.747	4.11275	6.41809	6.26234	5.00138	34.3856	16.1747	5.58661	15.9041	111.211	13.1962	9.43679	1.09971	8.60508	131.46	2.60604	31.6185	11.631	60.6647	4.4724	37.8302	7.30718	2.6313	1.42598	high
TCGA-05-4426	2.16712	0	32.8999	39.8744	3.14798	7.40925	6.80544	5.98067	42.7841	13.3517	0.832873	21.8181	387.369	3.92531	7.14531	1.03388	5.71701	293.786	7.11338	6.25401	18.7476	245.32	2.37509	15.9849	3.84644	6.31586	0.930653	high
TCGA-55-7995	2.43562	0	49.1274	0.18562	7.32714	19.1577	24.8182	5.32618	65.8041	5.66387	2.32456	21.245	374.88	2.43575	9.92866	3.35221	6.27785	171.25	10.6464	27.267	14.9618	141.119	9.39687	46.2867	7.56582	17.6271	0.690016	high
TCGA-55-7907	0.939726	1	30.3275	47.1175	24.7619	6.29451	7.2988	2.45412	29.0072	3.82296	1.33085	18.9242	118.335	1.63237	8.4637	1.46384	8.07824	106.114	3.09598	10.3338	11.7282	57.7356	6.03786	36.857	8.24106	11.0804	1.0807	high
TCGA-95-8494	0.230137	0	45.2098	9.17337	1.67032	11.3803	8.83507	4.67787	36.496	0.877864	1.69774	10.9923	413.095	1.46537	6.5763	1.00106	6.50428	228.65	12.3553	13.9422	25.1485	183.448	3.02269	68.0939	4.53884	13.8885	0.805569	high
TCGA-44-2665	1.09589	0	51.3415	42.118	4.60822	6.8689	7.41183	4.54762	86.5902	6.70381	2.8966	15.6579	218.522	1.33576	14.3657	1.03658	5.76463	218.977	4.34277	9.72065	18.9055	164.659	2.89795	18.7069	5.03439	5.6936	0.949329	high
TCGA-44-5643	1.14247	0	20.6829	0	1.31622	19.0341	7.95796	2.26869	49.5671	2.09546	0.791292	12.3567	96.1125	1.37589	7.01225	1.13924	7.08983	124.286	1.75094	12.406	11.6323	86.923	11.9643	42.2616	6.21519	17.4498	0.997385	high
TCGA-55-7576	1.83562	0	28.0164	4.7782	3.88189	9.82392	8.31261	5.08057	34.8519	2.80631	1.90412	18.5687	109.85	3.3911	9.91598	0.975085	6.64899	79.2069	3.5186	12.2257	13.8961	62.9063	4.062	25.4848	6.24731	8.36676	0.708948	high
TCGA-62-A46O	3.98356	1	33.3444	1.47033	0.984478	13.0036	3.09668	2.25894	100.846	0.702492	0.686668	21.3663	122.121	9.08956	17.695	1.64672	5.21719	77.8923	1.19964	2.87714	27.4369	372.535	10.631	72.3028	8.79046	10.4091	2.16485	high
TCGA-55-8505	1.20548	0	50.1665	5.23811	4.28247	6.4131	5.35607	2.85391	55.8223	10.0367	2.62023	18.0577	310.288	4.25017	14.9035	0.975085	5.3368	274.405	2.26377	36.7244	17.5043	103.64	10.4986	35.7896	5.37583	13.0169	1.36118	high
TCGA-64-5775	0.169863	1	13.2439	159.712	2.91536	8.39482	2.39549	2.70325	64.8142	0.562598	1.89469	10.6955	137.814	0.930323	112.108	0.975085	5.32664	231.873	5.15632	3.66737	16.3904	197.457	3.90255	142.623	3.60186	18.8655	4.74214	high
TCGA-91-6829	3.44658	1	23.8532	27.7129	32.5208	12.826	13.0394	6.38799	95.0324	8.57793	1.96876	18.4864	68.6265	1.17059	11.5256	0.996431	6.87041	112.575	2.75409	8.62744	16.5756	89.9274	4.79841	32.1793	7.7201	12.1008	1.04103	high
TCGA-78-7160	1.85753	0	29.0825	10.4805	8.70357	6.40772	7.96397	4.03357	61.5366	3.87526	3.8544	14.6366	136.798	2.45301	16.6441	1.04524	7.99102	90.5807	3.10509	28.6186	8.41494	66.1676	8.01158	27.5383	6.05381	6.10424	1.17224	high
TCGA-91-6848	0.613699	0	24.7022	25.0214	15.7099	17.4374	5.092	3.79248	36.5321	2.6408	2.52505	13.4153	106.779	0.977302	25.1232	0.975085	6.36807	156.852	7.92322	5.34924	14.6843	109.288	4.00237	28.6811	2.65213	28.1613	1.56043	high
TCGA-44-A4SU	1.12055	1	44.6837	23.0498	3.15117	4.74647	7.90637	4.77452	37.7668	6.85609	3.58445	27.4616	245.54	1.52708	9.10977	1.10445	4.64802	102.577	2.01065	8.85558	23.4053	74.6174	5.3003	52.2338	14.689	4.81338	1.00289	high
TCGA-62-8398	1.21644	1	23.4087	22.7038	8.52619	6.00459	9.63311	2.3937	51.2318	1.57047	2.78465	11.915	391.277	4.27443	14.7411	0.975085	4.23461	344.17	4.38311	28.6557	9.15345	145.917	6.16148	50.0519	7.84556	16.0547	2.06162	high
TCGA-55-7913	1.53699	1	27.6433	1.14612	0.709398	13.5079	2.27478	2.70843	77.3305	2.38656	2.7017	29.0659	89.0454	7.54085	22.9515	1.41973	9.62906	127.18	2.07136	3.96232	19.4592	111.528	3.8573	32.1201	19.4614	8.89775	2.26535	high
TCGA-86-8585	0.967123	0	34.2083	1.04256	3.63533	5.94497	4.39646	4.68128	55.1806	5.27851	1.83551	16.636	309.458	7.72969	11.3634	1.00167	6.03735	88.3443	11.6606	20.0456	14.6102	146.406	10.8343	41.6359	7.65476	11.8222	1.60888	high
TCGA-91-6830	0.164384	0	30.3447	6.47682	11.2062	11.3531	7.11281	6.89009	69.1746	10.9954	2.94389	14.0388	228.929	1.5865	8.03198	1.03737	9.07238	150.9	3.4561	17.395	20.0726	180.883	7.29237	39.8873	7.37079	4.41865	0.919925	high
TCGA-MP-A4TF	0.920548	1	18.7719	115.74	1.02958	11.4156	4.36029	2.01027	105.24	0.521277	1.52863	19.1666	268.465	10.7951	14.3962	0.975085	6.40209	221.56	3.05876	2.78439	11.2585	158.915	9.77382	33.0116	6.90024	7.51921	2.58881	high
TCGA-MP-A4TK	1.59452	1	30.1218	44.2406	45.2268	7.06224	7.55661	3.60988	39.8121	2.07191	3.40762	18.3824	135.226	1.39109	9.35905	1.0131	7.02797	105.514	10.0565	10.2829	14.6596	85.7264	4.48431	27.5711	5.00464	13.9419	1.26039	high
TCGA-49-4506	2.73699	1	42.7628	1.47173	1.2056	6.43967	1.20101	1.36908	65.3883	0.504016	1.05069	11.5227	271.391	6.00486	19.5607	0.985859	2.25682	174.439	2.60715	4.05812	13.2086	183.727	2.25906	26.3474	2.96873	4.95913	1.5142	high
TCGA-78-7154	1.62466	1	19.9971	13.3727	4.06066	12.8388	7.80659	3.25017	46.1504	3.78433	5.14108	13.9424	140.249	1.7782	12.2211	1.17357	5.33671	214.367	1.58172	7.61722	13.668	66.6381	9.06061	32.1136	5.05795	8.0516	1.15734	high
TCGA-69-A59K	1.61918	0	34.4902	0	2.78341	11.9096	3.13966	2.52484	125.223	2.58006	1.02684	8.43121	911.718	2.60311	5.07227	1.13247	3.44225	91.2812	5.91323	9.87448	16.946	64.3785	3.01556	18.2311	3.10199	7.44494	1.23506	high
TCGA-MP-A4TA	2.60274	1	30.4594	5.09514	6.07557	10.4325	11.0379	1.99084	44.4293	3.61071	2.9704	17.7635	236.635	4.43607	13.9069	1.06133	5.54641	88.5213	5.5152	8.15972	20.0632	111.76	10.4539	41.1783	6.50726	16.3671	1.32342	high
TCGA-53-7624	2.85753	1	17.715	6.67808	3.4378	11.6957	4.22452	4.83035	104.381	1.21092	0.864565	15.6796	306.726	2.44637	11.0632	1.14022	5.20538	267.508	3.42703	1.23554	14.9576	156.608	5.44865	53.7938	4.85945	15.4982	1.53186	high
TCGA-44-7662	0.59726	0	24.8408	27.4561	5.36873	7.18432	8.7409	5.03604	57.6696	1.34067	1.33262	24.1537	177.939	1.21954	7.47542	0.975085	6.26362	166.058	7.59786	4.0405	14.5365	70.9226	3.20001	42.3682	4.45032	12.4609	0.689671	high
TCGA-44-8119	0.780822	0	23.7813	10.0342	15.9654	5.85933	10.1865	3.23562	66.9046	3.40722	2.04663	13.8102	107.412	1.79891	7.33356	1.02334	4.85535	97.5323	3.39408	17.6074	18.2238	207.55	6.49049	61.7736	6.661	15.0552	1.13631	high
TCGA-86-8358	1.78904	0	27.9228	1.07537	2.53473	12.9203	7.1934	5.33015	13.9123	1.03469	2.71196	31.6377	221.049	2.00821	10.5777	1.00499	5.00168	126.56	4.05818	1.98712	23.0154	169.232	2.82236	25.8382	3.06365	20.9369	0.841485	high
TCGA-95-7947	0.109589	0	36.9602	0.252311	2.53399	18.2723	22.2219	6.43823	91.6941	2.14747	3.12187	17.6315	188.393	2.84556	8.03381	1.24302	4.55536	99.0995	2.80792	5.96803	17.7664	76.2432	6.53611	45.1	4.67295	32.8564	0.81852	high
TCGA-78-7166	0.706849	1	55.1044	2.74863	2.07166	5.36845	2.36493	1.24998	71.1012	2.61509	1.2594	7.61548	509.772	6.4838	8.18676	0.975085	3.07026	129.933	1.7014	23.8105	15.0409	166.168	10.4855	28.6489	5.31869	7.00242	1.59583	high
TCGA-73-4668	1.27945	0	17.6725	22.775	3.9538	16.2403	16.6666	6.58452	55.6141	3.08104	1.26544	40.1425	331.105	1.2661	11.0606	0.984469	5.40117	129.929	1.92277	8.01938	20.1084	119.95	3.26139	38.3825	6.41375	8.72482	0.7333	high
TCGA-44-6779	1.36986	1	50.5239	30.9583	4.35756	5.03403	11.8831	4.33921	228.543	4.02962	4.12168	12.919	293.716	2.78071	15.583	0.975085	4.32038	364.467	4.21351	3.61743	13.6337	293.908	28.3182	22.4525	5.99746	6.57804	2.44407	high
TCGA-44-7667	1.52603	0	41.5974	0.707455	0.784513	14.855	2.58139	2.19487	18.1966	0.579902	1.30837	16.3605	215.512	3.90719	16.0573	0.975085	5.79736	101.273	3.10273	3.43955	19.3795	135.051	1.05249	24.331	5.58191	30.6997	1.38455	high
TCGA-35-4122	0.616438	0	48.9373	46.2232	5.09838	10.2806	7.89192	1.4928	27.2092	2.31995	1.92552	47.615	391.441	1.03135	17.2204	0.990843	5.03578	129.325	8.62023	9.15571	36.3224	223.307	4.6986	34.8629	2.7198	15.4193	0.921265	high
TCGA-78-7220	2.21096	1	20.6802	5.25924	2.72661	15.2351	7.3557	1.97407	118.203	2.31873	1.29278	22.782	176.18	3.26236	17.7852	1.20474	3.96365	147.959	1.80076	19.7898	17.8133	117.571	8.73142	23.2472	12.9017	14.0649	1.84626	high
TCGA-55-7816	1.28219	1	29.0036	5.34965	249.614	6.45019	6.0008	4.83695	33.3111	31.2909	1.5557	10.1607	90.7149	3.56416	4.69247	0.975085	5.05646	70.8521	11.9581	14.2036	14.5755	75.7242	2.43167	15.975	4.10059	3.1812	2.29292	high
TCGA-49-6745	1.43014	0	32.1513	31.631	4.11289	10.0127	10.2883	4.79199	86.771	7.10202	7.81455	7.80162	114.206	1.07607	17.0448	1.03448	5.22792	166.601	6.78251	14.581	14.9271	123.214	2.86661	55.937	5.50315	12.6097	1.25417	high
TCGA-MP-A4SY	4.11233	1	21.0912	23.0362	2.90551	6.24962	11.9177	3.22155	47.1469	9.52526	2.60253	13.0897	264.312	1.41572	8.39508	1.11011	4.59895	218.397	6.50207	26.6451	16.5945	170.54	4.57321	44.2919	7.0097	6.74746	0.881291	high
TCGA-55-A494	1.31781	0	17.9031	6.34091	0.768873	4.51533	9.03328	7.10284	29.428	0.661587	2.53754	43.4376	124.343	2.17181	11.5833	0.993036	10.7658	112.088	1.38652	8.60027	16.9085	84.624	4.60604	26.7318	14.0566	8.8536	1.09572	high
TCGA-05-4422	1	0	31.7619	1.23122	1.38151	4.80436	4.81602	3.44155	26.9394	2.81182	1.59254	16.3061	120.676	3.25117	10.9099	1.24536	7.69095	121.09	2.34781	41.8307	23.6699	71.0945	13.1504	31.5	7.3813	8.52439	0.909346	high
TCGA-49-4488	2.38082	1	45.715	12.0136	1.44245	9.15503	5.94008	2.19254	56.1534	3.02202	0.864982	37.2264	510.486	2.89811	13.3248	1.03336	8.34887	132.959	1.89909	10.8363	22.1914	226.711	2.33781	31.3918	5.49491	7.35442	1.14862	high
TCGA-55-A490	0.271233	1	19.7513	18.1292	2.77614	7.07893	4.30936	10.4841	61.0641	1.62516	1.79138	28.3456	438.304	2.19055	9.55812	0.975085	15.3601	111.392	5.69265	7.98121	26.1338	98.8071	1.75771	50.5704	3.7767	9.06525	0.757973	high
TCGA-49-4507	0.734247	1	46.8636	4.65225	0.840309	8.60397	1.44541	1.79872	197.022	1.86673	2.58438	10.1095	348.586	2.19752	11.0198	0.975085	2.07931	144.305	3.21908	20.2761	20.9098	144.408	10.3781	17.7194	2.25318	10.0394	1.38435	high
TCGA-64-1679	4.61918	0	31.6703	22.5421	5.63097	10.7418	12.4588	12.8033	48.3207	5.44167	2.37494	19.3738	441.912	2.65665	7.71762	0.985766	6.95373	190.019	3.6769	12.5983	13.8293	123.054	8.34747	40.4083	4.14198	11.0625	0.994945	high
TCGA-78-7148	1.71507	1	23.7784	14.1635	2.74695	5.66414	4.1356	2.79097	59.73	2.46203	2.53867	10.9973	235.401	3.77818	16.1945	0.975085	4.74346	153.881	1.61911	27.4052	12.2769	151.15	21.0787	23.2313	7.06593	11.4319	2.00952	high
TCGA-64-5815	0.613699	0	26.9229	31.4202	5.30819	6.38402	7.72452	3.52976	79.0354	7.68401	5.05654	19.7912	300.473	2.14362	10.2283	1.03161	4.59435	172.318	8.48639	13.2839	9.56415	191.267	3.15609	31.3591	4.26212	4.96714	1.18802	high
TCGA-73-4659	1.94795	1	30.5313	0.949961	6.22598	6.75961	6.49054	4.10475	82.9903	4.6436	1.80289	16.8603	171.31	2.09907	25.7103	1.0873	6.39062	108.75	4.17385	11.6614	25.1349	98.158	5.0166	29.7755	5.17144	11.0847	1.15128	high
TCGA-MP-A4T7	0.457534	1	29.5939	12.3076	1.68038	5.58941	3.95871	3.91932	27.7312	2.23628	1.384	11.4655	287.385	2.52073	5.11836	1.07529	6.17566	177.812	5.78075	45.2673	11.2946	109.58	18.611	19.0996	6.79384	10.3987	1.30848	high
TCGA-50-7109	0.843836	1	20.9446	9.42807	6.15203	10.1769	4.76753	5.61467	69.7815	3.43049	3.58512	30.0586	150.83	1.35396	14.817	1.0165	5.83192	69.4735	2.43522	11.4618	22.2137	136.466	5.34864	31.6116	5.0201	18.4682	1.15153	high
TCGA-05-4420	2.49863	0	35.6239	2.3804	1.41111	8.98341	5.63454	2.35942	54.4675	3.65977	1.53277	77.4775	199.813	2.17789	15.4591	0.975085	6.0593	117.893	1.54193	11.7311	36.3068	99.2345	3.37484	59.1313	5.62375	18.695	0.695527	high
TCGA-49-6743	1.01096	0	57.6072	2.27371	4.89742	16.4002	11.993	4.29822	92.0066	4.13778	2.28859	17.3267	271.026	2.46339	22.0477	0.996846	4.70431	164.468	2.72515	10.3793	26.0579	85.2835	4.48835	28.4531	5.22578	13.6954	1.01417	high
TCGA-78-7156	2.67397	1	17.7102	0.544433	2.38405	5.17486	3.62675	3.26288	22.6404	8.75713	1.32885	6.50517	203.299	1.07116	7.13988	1.01986	5.15021	84.8326	1.20654	56.7565	17.9736	41.6917	11.4343	20.2614	8.13541	2.99386	0.683826	high
TCGA-83-5908	2.25753	0	27.4071	60.9769	4.26248	12.7138	11.2897	3.29905	43.015	4.39728	7.66217	13.2106	48.6456	1.40681	15.184	1.00548	5.19975	231.226	6.23294	8.93171	21.5779	70.2032	3.6616	81.5518	6.51037	14.8988	1.26089	high
TCGA-05-4398	3.92055	0	68.7885	23.665	5.35161	7.31469	12.7648	3.68577	84.0297	2.50153	0.971777	15.8881	463.938	1.28163	14.8531	1.01715	4.6374	161.556	11.2417	4.34848	22.9521	176.196	1.58665	30.7428	4.65619	7.41881	0.754364	high
TCGA-64-1678	3.25753	0	40.774	0.307865	1.15503	5.92425	11.2762	1.24226	14.6942	0.33126	2.69321	38.7179	155.098	0.988125	26.1313	1.1353	4.10156	431.262	1.1194	3.49935	52.788	215.429	1.24756	27.2095	4.73108	11.318	0.824334	high
TCGA-62-A471	3.4137	0	68.7624	2.34999	1.16286	7.75567	5.89072	1.63734	52.4998	0.420594	2.32513	11.2189	201.537	1.79343	16.093	0.994428	3.983	164.511	1.63327	33.5583	15.8567	154.51	7.99495	82.0328	6.86623	19.3376	1.37866	high
TCGA-97-7937	1.54521	0	27.0777	5.95048	2.01902	6.65085	7.37046	6.40868	44.1655	0.859179	2.24301	14.1667	164.768	1.45542	16.1168	1.03959	5.99102	161.089	1.85734	15.721	34.1919	116.26	3.50773	40.4544	5.16014	7.16644	0.699425	high
TCGA-78-7536	0.668493	1	36.3688	1.83526	2.97876	23.2995	13.37	1.51403	57.6956	0.737563	3.95296	9.63262	246.258	1.04798	18.7724	0.986139	5.72766	127.096	5.41267	18.6801	11.8251	153.375	6.94177	63.4894	13.4006	13.7568	1.76716	high
TCGA-55-6986	8.93425	0	33.8119	33.0415	2.98133	8.07063	4.13618	3.52162	31.6337	2.7736	1.21276	14.4798	211.19	1.71874	6.49926	1.02932	5.62005	175.619	2.9224	10.4961	23.0646	193.231	4.85074	34.6527	6.46458	5.64959	0.899782	high
TCGA-55-8299	1.28493	1	31.5856	9.43323	14.4502	5.88696	3.63582	4.30023	66.7479	6.7031	2.71889	13.8326	118.014	1.10685	7.63222	1.02467	6.11926	180.375	4.83158	17.244	16.0581	294.649	6.51643	18.7566	4.79692	6.78669	1.10749	high
TCGA-55-6712	0.468493	1	33.4924	68.3169	4.78706	5.10175	9.28383	2.11476	59.6364	3.02747	9.80233	11.8121	195.783	1.19287	25.7061	1.20539	4.25841	230.789	4.66981	5.50747	19.5344	185.913	17.869	83.873	4.88254	5.9791	2.19136	high
TCGA-44-6145	0.89863	0	39.7826	6.10296	6.4195	10.7675	8.13579	4.22513	167.434	5.87974	3.74427	13.9939	192.52	4.55339	11.8291	1.05245	5.11056	135.809	4.78994	23.6147	19.2776	183.364	4.32908	40.4224	5.77956	8.53516	1.32515	high
TCGA-55-A48Z	1.78356	0	32.8083	23.0142	2.84065	6.62344	8.70286	4.90476	53.8151	3.36948	3.28537	18.7678	308.901	7.12188	10.5074	0.975085	7.42591	104.624	4.62064	8.53792	16.89	127.461	3.34751	28.361	9.14111	9.30817	1.45565	high
TCGA-MP-A4TC	0.20274	1	34.3121	26.6793	2.46537	6.07546	6.05987	3.80682	80.4114	1.76325	2.75416	13.4279	183.243	1.12328	9.06909	0.993039	4.82898	159.904	8.51309	5.83349	10.8005	108.861	3.91457	44.6226	5.16284	10.7396	0.986793	high
TCGA-55-A48Y	1.72603	0	37.3576	1.83967	9.77153	8.60427	6.18368	2.40833	92.0016	8.54332	1.5102	13.0481	135.162	1.00781	28.7107	1.01478	6.00209	93.1002	1.98366	28.949	18.0977	120.512	4.08797	37.3211	7.05599	7.04533	1.25819	high
TCGA-73-4670	0.358904	0	37.0271	2.91415	1.81373	8.74259	1.73697	2.41306	137.423	0.960224	1.7748	19.0108	248.232	4.10072	29.1854	1.01159	4.16804	360.187	2.28711	5.44408	14.7182	195.385	5.09134	51.75	9.44586	7.67447	2.41049	high
TCGA-78-7143	13.5918	1	49.9314	55.5419	1.30023	14.3955	13.1945	6.45742	41.2652	6.9783	3.29368	16.1981	107.619	3.91515	6.85657	1.41165	5.57847	63.147	4.85074	11.4515	20.0837	91.7271	4.18799	40.8342	7.58786	22.7609	0.777872	high
TCGA-55-7726	1.7863	0	12.7366	30.2898	5.29939	10.079	4.63076	3.34917	44.2191	3.27746	2.8395	8.10717	104.763	2.08179	7.45588	0.975085	7.30524	189.646	1.50617	4.21314	14.4144	162.215	4.31616	23.2975	2.45505	17.9104	1.12534	high
TCGA-05-4433	2	0	25.0569	17.1049	5.94297	5.46219	14.2461	3.62128	23.1041	9.35387	4.70203	13.3986	175.449	9.67808	10.965	1.05603	8.96777	170.77	4.15421	12.6082	14.9974	48.9552	5.39712	32.7297	5.07	5.34816	1.06769	high
TCGA-95-7039	0.0931507	0	37.31	104.346	3.48846	10.8275	10.2013	4.77689	99.7498	2.56964	3.9371	34.6048	238.032	2.30489	6.30442	1.00246	9.80533	148.198	2.23647	18.3196	18.4576	87.4332	3.18126	33.5706	4.68314	11.7354	1.0128	high
TCGA-69-8253	1.16712	0	28.0076	27.7564	1.9212	4.02084	3.31901	3.21536	80.924	3.46055	1.5821	14.9275	225.664	2.41614	5.51376	1.02551	6.66165	159.175	2.03078	38.4707	28.7794	188.357	4.16059	19.5752	4.75707	3.32219	0.765532	high
TCGA-86-8075	1.31233	0	37.0816	32.4485	7.92753	6.59667	14.2945	9.40819	50.6781	4.37637	4.37705	43.4189	112.326	1.65717	7.23261	0.986913	5.43188	136.882	4.80183	10.2799	17.2182	113.315	5.38344	30.1291	6.05547	24.1436	0.802634	high
TCGA-MP-A4TI	1.17534	1	35.69	25.9476	6.29994	5.05782	9.32892	3.53044	44.461	4.07134	2.6866	9.73222	196.347	1.22381	9.07954	1.0151	5.47721	200.234	27.5589	15.5947	19.5148	192.603	4.21389	27.9049	2.95499	15.8814	0.677217	high
TCGA-44-A479	1.07397	0	44.257	1.90841	17.2592	5.84867	12.3959	5.94676	65.4659	4.91077	4.36833	21.9117	59.7323	1.93818	15.4564	0.999041	5.73749	51.3076	6.08815	17.6172	13.5688	82.7585	4.80929	24.5894	6.83005	6.04577	0.766553	high
TCGA-55-8620	1.0274	1	36.5624	2.44379	4.45041	13.3253	5.748	2.39699	11.4282	0.999734	3.4986	20.5181	491.319	9.97494	9.81897	0.975085	1.45517	104.23	5.40317	3.73676	14.6139	205.892	2.40746	56.0262	4.95436	30.5647	2.12579	high
TCGA-95-7562	0.238356	1	50.8635	4.23519	1.10652	14.919	13.2783	3.68777	152.617	2.20153	1.8072	27.4992	440.69	2.91132	17.9801	1.10423	4.81072	101.704	7.10329	10.4752	39.3645	330.915	5.7936	24.5799	6.6717	30.3776	1.6244	high
TCGA-05-4382	1.66301	0	30.6551	7.89111	7.7978	7.53472	9.7883	4.07323	73.0596	4.28685	1.62282	33.2794	216.657	2.18117	7.70054	1.06045	5.52449	189.889	9.60457	6.02223	14.4063	130.42	4.70663	30.3452	4.9458	8.47655	0.750067	high
TCGA-55-6971	3.83562	0	33.7425	2.73336	7.26618	6.66523	5.00304	4.17754	42.6102	11.2605	2.72458	13.0884	110.717	1.94749	10.7103	1.00863	5.00436	104.974	10.1779	12.9107	17.1687	122.426	9.03429	15.528	8.8696	10.3791	0.924207	high
TCGA-69-7760	0.553425	0	21.9655	11.2653	3.73575	12.6161	10.1853	5.10349	33.4975	4.91847	4.8552	17.3275	351.723	0.947939	12.6956	0.995673	5.44257	156.959	1.49678	8.36014	40.2269	129.226	5.84445	34.8834	8.45674	4.51594	0.902279	high
TCGA-86-A4D0	0.317808	1	36.5761	2.11137	2.06156	8.73986	2.72691	5.0947	29.8508	1.20845	2.61531	12.3455	177.68	2.80078	22.0083	0.99318	7.67143	67.1298	1.81889	36.4955	19.3414	91.1754	6.76768	44.3155	7.31597	18.5799	1.45888	high
TCGA-49-4494	2.96164	1	48.6934	11.1445	1.26357	7.49214	3.42685	1.60693	47.1085	6.77652	3.84335	32.3142	187.273	1.96445	11.7576	1.0695	3.05421	179.136	3.44214	15.9551	21.0438	211.71	6.2257	34.2572	5.27451	11.992	1.07311	high
TCGA-69-8255	0.353425	0	30.825	8.72826	2.76394	23.1801	2.91351	2.15675	9.98745	18.1081	1.25274	29.1616	348.099	2.11235	27.5696	1.02969	3.5771	105.236	3.1881	11.8588	16.9811	150.825	8.32205	30.9785	5.01471	20.6071	1.5032	high
TCGA-78-7145	2.26301	1	23.3176	28.134	2.66153	12.4988	5.64919	3.39756	82.2135	4.07277	0.812165	18.6164	542.359	1.17186	20.9432	0.975085	5.27204	127.516	6.1158	13.3203	35.1223	160.189	3.80198	42.1002	5.20748	9.28165	1.31574	high
